# Supplementary material for: RNA-seq Analysis of Cold and Drought Responsive Transcriptomes of Zea mays ssp. mexicana L
Source: Front Plant Sci. 2017 Feb 7;8:136. doi: 10.3389/fpls.2017.00136 (PMC5293773; doi:10.3389/fpls.2017.00136)
Supplement: Supplemental File 1 — Distribution of the length of transcripts and unigenes. [file DataSheet1.XLSX]

## Sheet: Go annotations for unigenes 
Gene	Go Term accession	Go Term name	Go Term Definition	Go Term Domain	All Database Annotation	Arabidopsis thaliana Annotation	Zea_may Annotation
c10001_g1	GO:0046034	ATP metabolic process	The chemical reactions and pathways involving ATP, adenosine triphosphate, a universally important coenzyme and enzyme regulator. [GOC:go_curators]	biological_process	predicted protein [Hordeum vulgare subsp. vulgare]	V-type proton ATPase catalytic subunit A [Arabidopsis thaliana]	PREDICTED: V-type proton ATPase catalytic subunit A [Zea mays]
c10001_g2	GO:0044763	single-organism cellular process	Any process that is carried out at the cellular level, occurring within a single organism. [GOC:jl]	biological_process	V-type H+ ATPase subunit A [Chlorella pyrenoidosa]	V-type proton ATPase catalytic subunit A [Arabidopsis thaliana]	PREDICTED: V-type proton ATPase catalytic subunit A [Zea mays]
c100030_g1	GO:0046556	alpha-L-arabinofuranosidase activity	Catalysis of the hydrolysis of terminal non-reducing alpha-L-arabinofuranoside residues in alpha-L-arabinosides. [EC:3.2.1.55, GOC:mf]	molecular_function	uncharacterized protein LOC100384546 precursor [Zea mays]	uncharacterized protein [Arabidopsis thaliana]	uncharacterized protein LOC100384546 precursor [Zea mays]
c100036_g1	GO:0043231	intracellular membrane-bounded organelle	Organized structure of distinctive morphology and function, bounded by a single or double lipid bilayer membrane and occurring within the cell. Includes the nucleus, mitochondria, plastids, vacuoles, and vesicles. Excludes the plasma membrane. [GOC:go_curators]	cellular_component	thioredoxin family protein [Populus trichocarpa]	protein disulfide-isomerase A1 [Arabidopsis thaliana]	protein disulfide isomerase8 precursor [Zea mays]
c100048_g1	GO:0008565	protein transporter activity	Enables the directed movement of proteins into, out of or within a cell, or between cells. [ISBN:0198506732]	molecular_function	hypothetical protein CHLNCDRAFT_32823 [Chlorella variabilis]	beta-adaptin-like protein C [Arabidopsis thaliana]	PREDICTED: beta-adaptin-like protein C [Zea mays]
c100077_g1	GO:0003964	RNA-directed DNA polymerase activity	Catalysis of the reaction: deoxynucleoside triphosphate + DNA(n) = diphosphate + DNA(n+1). Catalyzes RNA-template-directed extension of the 3'- end of a DNA strand by one deoxynucleotide at a time. [EC:2.7.7.49]	molecular_function	reverse transcriptase [Zea mays]		PREDICTED: probable glycosyltransferase At5g25310 [Zea mays]
c100079_g1	GO:0003676	nucleic acid binding	Interacting selectively and non-covalently with any nucleic acid. [GOC:jl]	molecular_function	Os04g0682600 [Oryza sativa Japonica Group]		PREDICTED: uncharacterized protein LOC103649194 [Zea mays]
c100080_g1	GO:0055085	transmembrane transport	The process in which a solute is transported from one side of a membrane to the other. [GOC:dph, GOC:jid]	biological_process	PREDICTED: chloride channel protein CLC-a-like [Brachypodium distachyon]	chloride channel protein CLC-a [Arabidopsis thaliana]	PREDICTED: chloride channel protein isoform X1 [Zea mays]
c100125_g1	GO:0009506	plasmodesma	A fine cytoplasmic channel, found in all higher plants, that connects the cytoplasm of one cell to that of an adjacent cell. [ISBN:0198506732]	cellular_component	hypothetical protein SELMODRAFT_123543 [Selaginella moellendorffii]	Hydroxymethylglutaryl-CoA synthase [Arabidopsis thaliana]	PREDICTED: uncharacterized protein LOC100384769 isoform X1 [Zea mays]
c100129_g1	GO:0005975	carbohydrate metabolic process	The chemical reactions and pathways involving carbohydrates, any of a group of organic compounds based of the general formula Cx(H2O)y. Includes the formation of carbohydrate derivatives by the addition of a carbohydrate residue to another molecule. [GOC:mah, ISBN:0198506732]	biological_process	putative O-Glycosyl hydrolase superfamily protein precursor [Zea mays]	beta-1,3-glucanase-like protein [Arabidopsis thaliana]	putative O-Glycosyl hydrolase superfamily protein precursor [Zea mays]
c100153_g1	GO:0003676	nucleic acid binding	Interacting selectively and non-covalently with any nucleic acid. [GOC:jl]	molecular_function	hypothetical protein SORBIDRAFT_04g009135 [Sorghum bicolor]	cysteine-rich receptor-like protein kinase 8 [Arabidopsis thaliana]	PREDICTED: protein SHOOT GRAVITROPISM 6-like [Zea mays]
c100161_g1	GO:0016758	transferase activity, transferring hexosyl groups	Catalysis of the transfer of a hexosyl group from one compound (donor) to another (acceptor). [GOC:jl]	molecular_function	hypothetical protein ZEAMMB73_777124 [Zea mays]	UDP-glucosyl transferase 73C [Arabidopsis thaliana]	PREDICTED: UDP-glycosyltransferase 73C3-like [Zea mays]
c100165_g1	GO:0006164	purine nucleotide biosynthetic process	The chemical reactions and pathways resulting in the formation of a purine nucleotide, a compound consisting of nucleoside (a purine base linked to a deoxyribose or ribose sugar) esterified with a phosphate group at either the 3' or 5'-hydroxyl group of the sugar. [GOC:go_curators, ISBN:0198506732]	biological_process	predicted protein [Hordeum vulgare subsp. vulgare]	IMP dehydrogenase [Arabidopsis thaliana]	inosine-5'-monophosphate dehydrogenase [Zea mays]
c100175_g1	GO:0004360	glutamine-fructose-6-phosphate transaminase (isomerizing) activity	Catalysis of the reaction: beta-D-fructose 6-phosphate + L-glutamine = D-glucosamine 6-phosphate + L-glutamate. [EC:2.6.1.16, RHEA:13240]	molecular_function	isomerising glucosamine-fructose-6-phosphate aminotransferase [Coccomyxa subellipsoidea C-169]	putative glucosamine-fructose-6-phosphate aminotransferase [Arabidopsis thaliana]	PREDICTED: glutamine--fructose-6-phosphate aminotransferase [isomerizing] 2 [Zea mays]
c100176_g1	GO:0009607	response to biotic stimulus	Any process that results in a change in state or activity of a cell or an organism (in terms of movement, secretion, enzyme production, gene expression, etc.) as a result of a biotic stimulus, a stimulus caused or produced by a living organism. [GOC:hb]	biological_process	hypothetical protein MIMGU_mgv1a015249mg [Erythranthe guttata]	MLP-like protein 423 [Arabidopsis thaliana]	uncharacterized protein LOC100192117 [Zea mays]
c100194_g1	GO:0003676	nucleic acid binding	Interacting selectively and non-covalently with any nucleic acid. [GOC:jl]	molecular_function	retrotransposon protein, putative, Ty3-gypsy sub-class [Oryza sativa Japonica Group]		PREDICTED: uncharacterized protein LOC103644947, partial [Zea mays]
c100208_g1	GO:0009411	response to UV	Any process that results in a change in state or activity of a cell or an organism (in terms of movement, secretion, enzyme production, gene expression, etc.) as a result of an ultraviolet radiation (UV light) stimulus. Ultraviolet radiation is electromagnetic radiation with a wavelength in the range of 10 to 380 nanometers. [GOC:hb]	biological_process	phosphoacetylglucosamine mutase [Arabidopsis thaliana]	phosphoacetylglucosamine mutase [Arabidopsis thaliana]	PREDICTED: phosphoacetylglucosamine mutase-like [Zea mays]
c100218_g1	GO:0020037	heme binding	Interacting selectively and non-covalently with heme, any compound of iron complexed in a porphyrin (tetrapyrrole) ring. [CHEBI:30413, GOC:ai]	molecular_function	peroxidase 12 precursor [Zea mays]	peroxidase [Arabidopsis thaliana]	PREDICTED: peroxidase 12 isoform X1 [Zea mays]
c10023_g1	GO:0016301	kinase activity	Catalysis of the transfer of a phosphate group, usually from ATP, to a substrate molecule. [ISBN:0198506732]	molecular_function	predicted protein [Hordeum vulgare subsp. vulgare]	serine/threonine protein kinase 2 [Arabidopsis thaliana]	ribosomal protein S6 kinase [Zea mays]
c10024_g1	GO:0016021	integral component of membrane	The component of a membrane consisting of gene products and protein complexes that have some part that penetrates at least one leaflet of the membrane bilayer. This component includes gene products that are buried in the bilayer with no exposure outside the bilayer. [GOC:dos, GOC:go_curators]	cellular_component	hypothetical protein ZEAMMB73_022035 [Zea mays]	putative glycosyltransferase 7 [Arabidopsis thaliana]	PREDICTED: galactomannan galactosyltransferase 1-like [Zea mays]
c100240_g1	GO:0006807	nitrogen compound metabolic process	The chemical reactions and pathways involving organic or inorganic compounds that contain nitrogen, including (but not limited to) nitrogen fixation, nitrification, denitrification, assimilatory/dissimilatory nitrate reduction and the interconversion of nitrogenous organic matter and ammonium. [CHEBI:51143, GOC:go_curators, GOC:jl, ISBN:0198506732]	biological_process	predicted protein [Hordeum vulgare subsp. vulgare]	carbamoyl phosphate synthetase B [Arabidopsis thaliana]	PREDICTED: carbamoyl-phosphate synthase large chain, chloroplastic-like [Zea mays]
c100241_g1	GO:0016788	hydrolase activity, acting on ester bonds	Catalysis of the hydrolysis of any ester bond. [GOC:jl]	molecular_function	transposon protein Pong sub-class [Zea mays]		PREDICTED: uncharacterized protein LOC103645216 [Zea mays]
c100244_g1	GO:0016021	integral component of membrane	The component of a membrane consisting of gene products and protein complexes that have some part that penetrates at least one leaflet of the membrane bilayer. This component includes gene products that are buried in the bilayer with no exposure outside the bilayer. [GOC:dos, GOC:go_curators]	cellular_component	unknown [Zea mays]		PREDICTED: sec-independent protein translocase protein TATC, chloroplastic isoform X2 [Zea mays]
c100258_g1	GO:0006468	protein phosphorylation	The process of introducing a phosphate group on to a protein. [GOC:hb]	biological_process	putative leucine-rich repeat receptor protein kinase family protein [Zea mays]	putative LRR receptor-like serine/threonine-protein kinase [Arabidopsis thaliana]	PREDICTED: probable LRR receptor-like serine/threonine-protein kinase At4g26540 [Zea mays]
c100263_g1	GO:0004523	RNA-DNA hybrid ribonuclease activity	Catalysis of the endonucleolytic cleavage of RNA in RNA-DNA hybrids to 5'-phosphomonoesters. [EC:3.1.26.4]	molecular_function	putative gag-pol precursor [Zea mays]
c100271_g1	GO:0044249	cellular biosynthetic process	The chemical reactions and pathways resulting in the formation of substances, carried out by individual cells. [GOC:jl]	biological_process	predicted protein [Hordeum vulgare subsp. vulgare]	NagB/RpiA/CoA transferase-like protein [Arabidopsis thaliana]	methylthioribose-1-phosphate isomerase [Zea mays]
c100279_g1	GO:0006457	protein folding	The process of assisting in the covalent and noncovalent assembly of single chain polypeptides or multisubunit complexes into the correct tertiary structure. [GOC:go_curators, GOC:rb]	biological_process	hypothetical protein EUGRSUZ_B02252 [Eucalyptus grandis]	Peptidyl-prolyl cis-trans isomerase CYP20-1 [Arabidopsis thaliana]	peptidyl-prolyl cis-trans isomerase CYP19-4 precursor [Zea mays]
c100291_g1	GO:0008483	transaminase activity	Catalysis of the transfer of an amino group to an acceptor, usually a 2-oxo acid. [ISBN:0198506732]	molecular_function	aspartate aminotransferase [Coccomyxa subellipsoidea C-169]	aspartate aminotransferase [Arabidopsis thaliana]	uncharacterized protein LOC100273311 [Zea mays]
c100296_g1	GO:0004672	protein kinase activity	Catalysis of the phosphorylation of an amino acid residue in a protein, usually according to the reaction: a protein + ATP = a phosphoprotein + ADP. [MetaCyc:PROTEIN-KINASE-RXN]	molecular_function	putative leucine-rich repeat receptor-like protein kinase family protein [Zea mays]
c100299_g1	GO:0016020	membrane	Double layer of lipid molecules that encloses all cells, and, in eukaryotes, many organelles; may be a single or double lipid bilayer; also includes associated proteins. [GOC:mah, ISBN:0815316194]	cellular_component	predicted protein [Hordeum vulgare subsp. vulgare]
c100329_g1	GO:0004190	aspartic-type endopeptidase activity	Catalysis of the hydrolysis of internal, alpha-peptide bonds in a polypeptide chain by a mechanism in which a water molecule bound by the side chains of aspartic residues at the active center acts as a nucleophile. [ISBN:0198506732]	molecular_function	hypothetical protein ZEAMMB73_038825 [Zea mays]	aspartyl protease-like protein [Arabidopsis thaliana]	PREDICTED: protein ASPARTIC PROTEASE IN GUARD CELL 1-like [Zea mays]
c100341_g1	GO:0006810	transport	The directed movement of substances (such as macromolecules, small molecules, ions) into, out of or within a cell, or between cells, or within a multicellular organism by means of some agent such as a transporter or pore. [GOC:dph, GOC:jl, GOC:mah]	biological_process	ABC transporter C family protein [Medicago truncatula]	ABC transporter C family member 14 [Arabidopsis thaliana]	PREDICTED: ABC transporter C family member 2-like [Zea mays]
c10036_g1	GO:0004672	protein kinase activity	Catalysis of the phosphorylation of an amino acid residue in a protein, usually according to the reaction: a protein + ATP = a phosphoprotein + ADP. [MetaCyc:PROTEIN-KINASE-RXN]	molecular_function	putative leucine-rich repeat protein kinase family protein [Zea mays]	leucine-rich repeat protein kinase-like protein [Arabidopsis thaliana]	PREDICTED: probable LRR receptor-like serine/threonine-protein kinase At2g24230 [Zea mays]
c100366_g1	GO:0003995	acyl-CoA dehydrogenase activity	Catalysis of the reaction: acyl-CoA + acceptor = 2,3-dehydroacyl-CoA + reduced acceptor. [EC:1.3.99.3]	molecular_function	predicted protein [Chlamydomonas reinhardtii]	isovaleryl-CoA-dehydrogenase [Arabidopsis thaliana]	hypothetical protein [Zea mays]
c100370_g1	GO:0005089	Rho guanyl-nucleotide exchange factor activity	Stimulates the exchange of guanyl nucleotides associated with a GTPase of the Rho family. Under normal cellular physiological conditions, the concentration of GTP is higher than that of GDP, favoring the replacement of GDP by GTP in association with the GTPase. [GOC:mah]	molecular_function	unknown [Zea mays]	RHO guanyl-nucleotide exchange factor 12 [Arabidopsis thaliana]	uncharacterized protein LOC100191433 [Zea mays]
c100372_g1	GO:0016301	kinase activity	Catalysis of the transfer of a phosphate group, usually from ATP, to a substrate molecule. [ISBN:0198506732]	molecular_function	predicted protein [Physcomitrella patens]	protein kinase domain-containing protein [Arabidopsis thaliana]	PREDICTED: probable serine/threonine-protein kinase DDB_G0272282 [Zea mays]
c100405_g1	GO:0003676	nucleic acid binding	Interacting selectively and non-covalently with any nucleic acid. [GOC:jl]	molecular_function	hypothetical protein SORBIDRAFT_07g023610 [Sorghum bicolor]	cysteine-rich receptor-like protein kinase 8 [Arabidopsis thaliana]	PREDICTED: uncharacterized protein LOC103651388 isoform X1 [Zea mays]
c100407_g1	GO:0008152	metabolic process	The chemical reactions and pathways, including anabolism and catabolism, by which living organisms transform chemical substances. Metabolic processes typically transform small molecules, but also include macromolecular processes such as DNA repair and replication, and protein synthesis and degradation. [GOC:go_curators, ISBN:0198547684]	biological_process	hypothetical protein OsJ_10853 [Oryza sativa Japonica Group]	DNA helicase INO80 complex-like 1 [Arabidopsis thaliana]	PREDICTED: DNA helicase INO80 [Zea mays]
c10045_g1	GO:0004672	protein kinase activity	Catalysis of the phosphorylation of an amino acid residue in a protein, usually according to the reaction: a protein + ATP = a phosphoprotein + ADP. [MetaCyc:PROTEIN-KINASE-RXN]	molecular_function	hypothetical protein ZEAMMB73_682960 [Zea mays]		PREDICTED: uncharacterized protein LOC103651878 [Zea mays]
c100453_g1	GO:0004672	protein kinase activity	Catalysis of the phosphorylation of an amino acid residue in a protein, usually according to the reaction: a protein + ATP = a phosphoprotein + ADP. [MetaCyc:PROTEIN-KINASE-RXN]	molecular_function	Putative disease resistance protein RGA1 [Aegilops tauschii]
c100522_g1	GO:0017111	nucleoside-triphosphatase activity	Catalysis of the reaction: a nucleoside triphosphate + H2O = nucleoside diphosphate + phosphate. [EC:3.6.1.15]	molecular_function	predicted protein [Ostreococcus lucimarinus CCE9901]	cell division control protein 48-e [Arabidopsis thaliana]	uncharacterized protein LOC100278319 [Zea mays]
c100540_g1	GO:0003964	RNA-directed DNA polymerase activity	Catalysis of the reaction: deoxynucleoside triphosphate + DNA(n) = diphosphate + DNA(n+1). Catalyzes RNA-template-directed extension of the 3'- end of a DNA strand by one deoxynucleotide at a time. [EC:2.7.7.49]	molecular_function	retrotransposon protein, putative, unclassified [Oryza sativa Japonica Group]		PREDICTED: peroxin Pex14 isoform X4 [Zea mays]
c100543_g1	GO:0046914	transition metal ion binding	Interacting selectively and non-covalently with a transition metal ions; a transition metal is an element whose atom has an incomplete d-subshell of extranuclear electrons, or which gives rise to a cation or cations with an incomplete d-subshell. Transition metals often have more than one valency state. Biologically relevant transition metals include vanadium, manganese, iron, copper, cobalt, nic…	molecular_function	Extradiol aromatic ring-opening dioxygenase [Coccomyxa subellipsoidea C-169]	4,5-DOPA dioxygenase extradiol-like protein [Arabidopsis thaliana]	LOC100280732 [Zea mays]
c100548_g1	GO:0017070	U6 snRNA binding	Interacting selectively and non-covalently with the U6 small nuclear RNA (U6 snRNA). [GOC:mah]	molecular_function	hypothetical protein SORBIDRAFT_10g004680 [Sorghum bicolor]	Pre-mRNA-processing-splicing factor [Arabidopsis thaliana]	PREDICTED: pre-mRNA-processing-splicing factor 8-like [Zea mays]
c100550_g1	GO:0016301	kinase activity	Catalysis of the transfer of a phosphate group, usually from ATP, to a substrate molecule. [ISBN:0198506732]	molecular_function	hypothetical protein VOLCADRAFT_105558 [Volvox carteri f. nagariensis]	peroxisome 1 [Arabidopsis thaliana]	PREDICTED: cell division control protein 48 homolog C-like [Zea mays]
c100558_g1	GO:0044699	single-organism process	A biological process that involves only one organism. [GOC:jl]	biological_process	hypothetical protein ARALYDRAFT_902198 [Arabidopsis lyrata subsp. lyrata]	histone-lysine N-methyltransferase ATX1 [Arabidopsis thaliana]	PREDICTED: uncharacterized protein LOC100501309 isoform X3 [Zea mays]
c100561_g1	GO:0016301	kinase activity	Catalysis of the transfer of a phosphate group, usually from ATP, to a substrate molecule. [ISBN:0198506732]	molecular_function	CsPK5 family protein [Populus trichocarpa]	serine/threonine protein kinase 2 [Arabidopsis thaliana]	PREDICTED: ribosomal protein S6 kinase isoform X1 [Zea mays]
c100566_g1	GO:0016491	oxidoreductase activity	Catalysis of an oxidation-reduction (redox) reaction, a reversible chemical reaction in which the oxidation state of an atom or atoms within a molecule is altered. One substrate acts as a hydrogen or electron donor and becomes oxidized, while the other acts as hydrogen or electron acceptor and becomes reduced. [GOC:go_curators]	molecular_function	predicted protein [Hordeum vulgare subsp. vulgare]
c100572_g1	GO:0008236	serine-type peptidase activity	Catalysis of the hydrolysis of peptide bonds in a polypeptide chain by a catalytic mechanism that involves a catalytic triad consisting of a serine nucleophile that is activated by a proton relay involving an acidic residue (e.g. aspartate or glutamate) and a basic residue (usually histidine). [http://merops.sanger.ac.uk/about/glossary.htm#CATTYPE, ISBN:0716720094]	molecular_function	hypothetical protein CHLNCDRAFT_31842 [Chlorella variabilis]	prolyl oligopeptidase-like protein [Arabidopsis thaliana]	uncharacterized protein LOC100191488 [Zea mays]
c100578_g1	GO:0005737	cytoplasm	All of the contents of a cell excluding the plasma membrane and nucleus, but including other subcellular structures. [ISBN:0198547684]	cellular_component	uncharacterized protein LOC100274396 [Zea mays]		uncharacterized protein LOC100274396 [Zea mays]
c100580_g1	GO:0009247	glycolipid biosynthetic process	The chemical reactions and pathways resulting in the formation of glycolipid, a class of 1,2-di-O-acylglycerols joined at oxygen 3 by a glycosidic linkage to a carbohydrate part (usually a mono-, di- or tri-saccharide). [CHEBI:33563, GOC:go_curators]	biological_process	hypothetical protein [Zea mays]		PREDICTED: hypothetical protein isoform X1 [Zea mays]
c100593_g1	GO:1901363	heterocyclic compound binding	Interacting selectively and non-covalently with heterocyclic compound. [GOC:TermGenie]	molecular_function	predicted protein [Physcomitrella patens]	splicing factor, CC1-like protein [Arabidopsis thaliana]	uncharacterized protein LOC100274411 [Zea mays]
c100599_g1	GO:0006165	nucleoside diphosphate phosphorylation	The process of introducing a phosphate group into a nucleoside diphosphate to produce a nucleoside triphosphate. [GOC:ai]	biological_process	flagellar associated protein, nucleoside diphosphate kinase-like protein [Chlamydomonas reinhardtii]	nucleoside diphosphate kinase 1 [Arabidopsis thaliana]	nucleotide diphosphate kinase1 [Zea mays]
c100601_g1	GO:0005730	nucleolus	A small, dense body one or more of which are present in the nucleus of eukaryotic cells. It is rich in RNA and protein, is not bounded by a limiting membrane, and is not seen during mitosis. Its prime function is the transcription of the nucleolar DNA into 45S ribosomal-precursor RNA, the processing of this RNA into 5.8S, 18S, and 28S components of ribosomal RNA, and the association of these comp…	cellular_component	hypothetical protein SORBIDRAFT_02g030390 [Sorghum bicolor]		PREDICTED: LOW QUALITY PROTEIN: ribosomal RNA processing protein 36 homolog [Zea mays]
c100607_g1	GO:0005840	ribosome	An intracellular organelle, about 200 A in diameter, consisting of RNA and protein. It is the site of protein biosynthesis resulting from translation of messenger RNA (mRNA). It consists of two subunits, one large and one small, each containing only protein and RNA. Both the ribosome and its subunits are characterized by their sedimentation coefficients, expressed in Svedberg units (symbol: S). H…	cellular_component	Os04g0501000 [Oryza sativa Japonica Group]	60S ribosomal protein L23a-2 [Arabidopsis thaliana]	PREDICTED: 60S ribosomal protein L23a isoform X2 [Zea mays]
c100610_g1	GO:0003964	RNA-directed DNA polymerase activity	Catalysis of the reaction: deoxynucleoside triphosphate + DNA(n) = diphosphate + DNA(n+1). Catalyzes RNA-template-directed extension of the 3'- end of a DNA strand by one deoxynucleotide at a time. [EC:2.7.7.49]	molecular_function	putative polyprotein [Zea mays]		PREDICTED: uncharacterized protein LOC103634570 [Zea mays]
c100612_g1	GO:0003676	nucleic acid binding	Interacting selectively and non-covalently with any nucleic acid. [GOC:jl]	molecular_function	putative polyprotein [Sorghum propinquum]		PREDICTED: uncharacterized protein LOC103649473 [Zea mays]
c100618_g1	GO:0006419	alanyl-tRNA aminoacylation	The process of coupling alanine to alanyl-tRNA, catalyzed by alanyl-tRNA synthetase. In tRNA aminoacylation, the amino acid is first activated by linkage to AMP and then transferred to either the 2'- or the 3'-hydroxyl group of the 3'-adenosine residue of the tRNA. [GOC:mcc, ISBN:0716730510]	biological_process	SYA_ARATH Alanyl-tRNA synthetase, mitochondrial precursor (ISS) [Ostreococcus tauri]	Alanyl-tRNA synthetase [Arabidopsis thaliana]	PREDICTED: alanine--tRNA ligase [Zea mays]
c100673_g1	GO:0050660	flavin adenine dinucleotide binding	Interacting selectively and non-covalently with FAD, flavin-adenine dinucleotide, the coenzyme or the prosthetic group of various flavoprotein oxidoreductase enzymes, in either the oxidized form, FAD, or the reduced form, FADH2. [CHEBI:24040, GOC:ai, GOC:imk, ISBN:0198506732]	molecular_function	hypothetical protein AMTR_s00002p00236270 [Amborella trichopoda]	D-2-hydroxyglutarate dehydrogenase [Arabidopsis thaliana]	PREDICTED: uncharacterized protein LOC100273608 isoform X1 [Zea mays]
c100678_g1	GO:0043169	cation binding	Interacting selectively and non-covalently with cations, charged atoms or groups of atoms with a net positive charge. [GOC:jl]	molecular_function	predicted protein [Micromonas pusilla CCMP1545]	acetolactate synthase [Arabidopsis thaliana]	acetolactate synthase1 [Zea mays]
c100684_g1	GO:0051026	chiasma assembly	The cell cycle process in which a connection between chromatids assembles, indicating where an exchange of homologous segments has taken place by the crossing-over of non-sister chromatids. [http://www.onelook.com]	biological_process	uncharacterized protein LOC100278596 [Zea mays]		uncharacterized protein LOC100278596 [Zea mays]
c100690_g1	GO:0044710	single-organism metabolic process	A metabolic process - chemical reactions and pathways, including anabolism and catabolism, by which living organisms transform chemical substances - which involves a single organism. [GOC:jl]	biological_process	hypothetical protein M569_14686, partial [Genlisea aurea]	amino acid dehydrogenase family protein [Arabidopsis thaliana]	uncharacterized protein LOC100272563 [Zea mays]
c100696_g1	GO:0006351	transcription, DNA-templated	The cellular synthesis of RNA on a template of DNA. [GOC:jl, GOC:txnOH]	biological_process	hypothetical protein SORBIDRAFT_10g028590 [Sorghum bicolor]	RNA polymerase Rpb8 [Arabidopsis thaliana]	PREDICTED: LOC100281008 isoform X1 [Zea mays]
c100709_g1	GO:0003723	RNA binding	Interacting selectively and non-covalently with an RNA molecule or a portion thereof. [GOC:mah]	molecular_function	hypothetical protein SORBIDRAFT_02g041940 [Sorghum bicolor]		uncharacterized protein LOC100192861 [Zea mays]
c100711_g1	GO:0006904	vesicle docking involved in exocytosis	The initial attachment of a vesicle membrane to a target membrane, mediated by proteins protruding from the membrane of the vesicle and the target membrane, that contributes to exocytosis. [GOC:jid]	biological_process	predicted protein [Hordeum vulgare subsp. vulgare]	SEC1 family transport protein SLY1 [Arabidopsis thaliana]	PREDICTED: hypothetical protein isoform X1 [Zea mays]
c100713_g1	GO:0004478	methionine adenosyltransferase activity	Catalysis of the reaction: ATP + L-methionine + H2O = phosphate + diphosphate + S-adenosyl-L-methionine. [EC:2.5.1.6]	molecular_function	S-adenosyl methionine synthase [Arachis diogoi]	S-adenosylmethionine synthase 4 [Arabidopsis thaliana]	PREDICTED: uncharacterized protein LOC100279822 isoform X1 [Zea mays]
c100723_g1	GO:0006259	DNA metabolic process	Any cellular metabolic process involving deoxyribonucleic acid. This is one of the two main types of nucleic acid, consisting of a long, unbranched macromolecule formed from one, or more commonly, two, strands of linked deoxyribonucleotides. [ISBN:0198506732]	biological_process	OSIGBa0114M03.4 [Oryza sativa Indica Group]		PREDICTED: uncharacterized protein LOC103652216 [Zea mays]
c100726_g1	GO:0031625	ubiquitin protein ligase binding	Interacting selectively and non-covalently with a ubiquitin protein ligase enzyme, any of the E3 proteins. [GOC:vp]	molecular_function	Os05g0149600 [Oryza sativa Japonica Group]	cullin 1 [Arabidopsis thaliana]	PREDICTED: cullin-1-like isoform X2 [Zea mays]
c10075_g1	GO:0006810	transport	The directed movement of substances (such as macromolecules, small molecules, ions) into, out of or within a cell, or between cells, or within a multicellular organism by means of some agent such as a transporter or pore. [GOC:dph, GOC:jl, GOC:mah]	biological_process	Coatomer subunit beta [Medicago truncatula]		PREDICTED: uncharacterized protein LOC100383446 isoform X1 [Zea mays]
c10075_g2	GO:0030663	COPI-coated vesicle membrane	The lipid bilayer surrounding a COPI-coated vesicle. [GOC:mah]	cellular_component	hypothetical protein AMTR_s00022p00238440 [Amborella trichopoda]	coatomer subunit beta-1 [Arabidopsis thaliana]	PREDICTED: uncharacterized protein LOC100383446 isoform X1 [Zea mays]
c100774_g1	GO:0016740	transferase activity	Catalysis of the transfer of a group, e.g. a methyl group, glycosyl group, acyl group, phosphorus-containing, or other groups, from one compound (generally regarded as the donor) to another compound (generally regarded as the acceptor). Transferase is the systematic name for any enzyme of EC class 2. [ISBN:0198506732]	molecular_function	RecName: Full=Alanine aminotransferase 2; Short=ALAAT-2; AltName: Full=Glutamate pyruvate transaminase 2; Short=GPT; AltName: Full=Glutamic--alanine transaminase 2; AltName: Full=Glutamic--pyruvic transaminase 2	alanine aminotransferase 2 [Arabidopsis thaliana]	PREDICTED: alanine aminotransferase 2-like [Zea mays]
c100776_g1	GO:0004523	RNA-DNA hybrid ribonuclease activity	Catalysis of the endonucleolytic cleavage of RNA in RNA-DNA hybrids to 5'-phosphomonoesters. [EC:3.1.26.4]	molecular_function	putative gag-pol precursor [Zea mays]
c100780_g1	GO:0005488	binding	The selective, non-covalent, often stoichiometric, interaction of a molecule with one or more specific sites on another molecule. [GOC:ceb, GOC:mah, ISBN:0198506732]	molecular_function	predicted protein [Micromonas sp. RCC299]	DNAJ heat shock protein-like protein [Arabidopsis thaliana]	hypothetical protein [Zea mays]
c100790_g1	GO:0007264	small GTPase mediated signal transduction	Any series of molecular signals in which a small monomeric GTPase relays one or more of the signals. [GOC:mah]	biological_process	hypothetical protein PRUPE_ppa010188mg [Prunus persica]	GTP-binding nuclear protein Ran-3 [Arabidopsis thaliana]	PREDICTED: GTP-binding nuclear protein Ran1B-like [Zea mays]
c100798_g1	GO:0003824	catalytic activity	Catalysis of a biochemical reaction at physiological temperatures. In biologically catalyzed reactions, the reactants are known as substrates, and the catalysts are naturally occurring macromolecular substances known as enzymes. Enzymes possess specific binding sites for substrates, and are usually composed wholly or largely of protein, but RNA that has catalytic activity (ribozyme) is often also…	molecular_function	hypothetical protein SELMODRAFT_438368 [Selaginella moellendorffii]	UDP-glucose 4-epimerase [Arabidopsis thaliana]	LOC100284107 [Zea mays]
c100829_g1	GO:0016740	transferase activity	Catalysis of the transfer of a group, e.g. a methyl group, glycosyl group, acyl group, phosphorus-containing, or other groups, from one compound (generally regarded as the donor) to another compound (generally regarded as the acceptor). Transferase is the systematic name for any enzyme of EC class 2. [ISBN:0198506732]	molecular_function	hypothetical protein CHLNCDRAFT_133102 [Chlorella variabilis]	Glucose-1-phosphate adenylyltransferase family protein [Arabidopsis thaliana]	PREDICTED: uncharacterized protein LOC100274471 isoform X1 [Zea mays]
c100836_g1	GO:0015992	proton transport	The directed movement of protons (hydrogen ions) into, out of or within a cell, or between cells, by means of some agent such as a transporter or pore. [GOC:jl]	biological_process	atp1, partial (mitochondrion), partial (mitochondrion) [Scaevola plumieri]	F-type H+-transporting ATPase subunit alpha [Arabidopsis thaliana]	ATPase subunit 1 (mitochondrion) [Zea mays subsp. mays]
c100847_g1	GO:0005794	Golgi apparatus	A compound membranous cytoplasmic organelle of eukaryotic cells, consisting of flattened, ribosome-free vesicles arranged in a more or less regular stack. The Golgi apparatus differs from the endoplasmic reticulum in often having slightly thicker membranes, appearing in sections as a characteristic shallow semicircle so that the convex side (cis or entry face) abuts the endoplasmic reticulum, sec…	cellular_component	hypothetical protein VOLCADRAFT_77684 [Volvox carteri f. nagariensis]	coatomer subunit alpha-2 [Arabidopsis thaliana]	uncharacterized protein LOC100502115 [Zea mays]
c10085_g1	GO:0016021	integral component of membrane	The component of a membrane consisting of gene products and protein complexes that have some part that penetrates at least one leaflet of the membrane bilayer. This component includes gene products that are buried in the bilayer with no exposure outside the bilayer. [GOC:dos, GOC:go_curators]	cellular_component	predicted protein [Hordeum vulgare subsp. vulgare]
c100871_g1	GO:0055085	transmembrane transport	The process in which a solute is transported from one side of a membrane to the other. [GOC:dph, GOC:jid]	biological_process	uncharacterized protein LOC100272806 [Zea mays]	vacuolar cation/proton exchanger 2 [Arabidopsis thaliana]	PREDICTED: vacuolar cation/proton exchanger 2-like isoform X1 [Zea mays]
c100881_g1	GO:0016772	transferase activity, transferring phosphorus-containing groups	Catalysis of the transfer of a phosphorus-containing group from one compound (donor) to another (acceptor). [GOC:jl, ISBN:0198506732]	molecular_function	hypothetical protein M569_16276, partial [Genlisea aurea]	aarF domain-containing kinase [Arabidopsis thaliana]	PREDICTED: protein kinase-like isoform X1 [Zea mays]
c100908_g1	GO:0003899	DNA-directed RNA polymerase activity	Catalysis of the reaction: nucleoside triphosphate + RNA(n) = diphosphate + RNA(n+1). Utilizes a DNA template, i.e. the catalysis of DNA-template-directed extension of the 3'-end of an RNA strand by one nucleotide at a time. Can initiate a chain 'de novo'. [EC:2.7.7.6]	molecular_function	RNA polymerase II second largest subunit [Dryopteris filix-mas]	DNA-directed RNA polymerase II subunit RPB2 [Arabidopsis thaliana]	PREDICTED: DNA-directed RNA polymerase II subunit RPB2 [Zea mays]
c10091_g1	GO:0016020	membrane	Double layer of lipid molecules that encloses all cells, and, in eukaryotes, many organelles; may be a single or double lipid bilayer; also includes associated proteins. [GOC:mah, ISBN:0815316194]	cellular_component	uncharacterized protein LOC100193419 [Zea mays]		uncharacterized protein LOC100193419 [Zea mays]
c100925_g1	GO:0006468	protein phosphorylation	The process of introducing a phosphate group on to a protein. [GOC:hb]	biological_process	PREDICTED: probable leucine-rich repeat receptor-like serine/threonine-protein kinase At3g14840-like isoform X3 [Setaria italica]	kinase domain-containing protein [Arabidopsis thaliana]	PREDICTED: uncharacterized LOC100194403 isoform X3 [Zea mays]
c10094_g1	GO:0000166	nucleotide binding	Interacting selectively and non-covalently with a nucleotide, any compound consisting of a nucleoside that is esterified with (ortho)phosphate or an oligophosphate at any hydroxyl group on the ribose or deoxyribose. [GOC:mah, ISBN:0198547684]	molecular_function	class II core domain (F) tRNA synthetase [Helicosporidium sp. ATCC 50920]	phenylalanyl-tRNA synthetase alpha chain [Arabidopsis thaliana]	uncharacterized protein LOC100194117 [Zea mays]
c10094_g2	GO:0000166	nucleotide binding	Interacting selectively and non-covalently with a nucleotide, any compound consisting of a nucleoside that is esterified with (ortho)phosphate or an oligophosphate at any hydroxyl group on the ribose or deoxyribose. [GOC:mah, ISBN:0198547684]	molecular_function	hypothetical protein SELMODRAFT_443079 [Selaginella moellendorffii]	phenylalanyl-tRNA synthetase alpha chain [Arabidopsis thaliana]	uncharacterized protein LOC100194117 [Zea mays]
c100946_g1	GO:0005488	binding	The selective, non-covalent, often stoichiometric, interaction of a molecule with one or more specific sites on another molecule. [GOC:ceb, GOC:mah, ISBN:0198506732]	molecular_function	hypothetical protein SORBIDRAFT_03g029010 [Sorghum bicolor]		PREDICTED: uncharacterized protein LOC103634570 [Zea mays]
c100949_g1	GO:0000166	nucleotide binding	Interacting selectively and non-covalently with a nucleotide, any compound consisting of a nucleoside that is esterified with (ortho)phosphate or an oligophosphate at any hydroxyl group on the ribose or deoxyribose. [GOC:mah, ISBN:0198547684]	molecular_function	hypothetical protein POPTR_0008s08430g [Populus trichocarpa]	DEAD-box ATP-dependent RNA helicase 36 [Arabidopsis thaliana]
c100969_g1	GO:0005488	binding	The selective, non-covalent, often stoichiometric, interaction of a molecule with one or more specific sites on another molecule. [GOC:ceb, GOC:mah, ISBN:0198506732]	molecular_function	predicted protein [Physcomitrella patens]	catalase 2 [Arabidopsis thaliana]	catalase isozyme 1 [Zea mays]
c100972_g1	GO:0003676	nucleic acid binding	Interacting selectively and non-covalently with any nucleic acid. [GOC:jl]	molecular_function	unknown [Zea mays]	DEAD-box ATP-dependent RNA helicase 56 [Arabidopsis thaliana]	PREDICTED: uncharacterized protein LOC100273717 isoform X1 [Zea mays]
c100991_g1	GO:0003824	catalytic activity	Catalysis of a biochemical reaction at physiological temperatures. In biologically catalyzed reactions, the reactants are known as substrates, and the catalysts are naturally occurring macromolecular substances known as enzymes. Enzymes possess specific binding sites for substrates, and are usually composed wholly or largely of protein, but RNA that has catalytic activity (ribozyme) is often also…	molecular_function	alpha-amylase, putative [Ricinus communis]
c1010_g1	GO:0016301	kinase activity	Catalysis of the transfer of a phosphate group, usually from ATP, to a substrate molecule. [ISBN:0198506732]	molecular_function	hypothetical protein CARUB_v10027003mg [Capsella rubella]	adenylate kinase 1 [Arabidopsis thaliana]	uncharacterized protein LOC100194305 [Zea mays]
c101021_g1	GO:0005488	binding	The selective, non-covalent, often stoichiometric, interaction of a molecule with one or more specific sites on another molecule. [GOC:ceb, GOC:mah, ISBN:0198506732]	molecular_function	hypothetical protein SORBIDRAFT_08g006885 [Sorghum bicolor]		PREDICTED: uncharacterized protein LOC103648078 isoform X3 [Zea mays]
c101047_g1	GO:0005524	ATP binding	Interacting selectively and non-covalently with ATP, adenosine 5'-triphosphate, a universally important coenzyme and enzyme regulator. [ISBN:0198506732]	molecular_function	isopentenyl transferase IPT4 [Zea mays]	adenylate isopentenyltransferase 5 [Arabidopsis thaliana]	isopentenyl transferase IPT4 [Zea mays]
c101050_g1	GO:0005488	binding	The selective, non-covalent, often stoichiometric, interaction of a molecule with one or more specific sites on another molecule. [GOC:ceb, GOC:mah, ISBN:0198506732]	molecular_function	predicted protein [Physcomitrella patens]	kinesin family member 4/7/21/27 [Arabidopsis thaliana]	PREDICTED: chromosome-associated kinesin KIF4 [Zea mays]
c101072_g1	GO:0016747	transferase activity, transferring acyl groups other than amino-acyl groups	Catalysis of the transfer of an acyl group, other than amino-acyl, from one compound (donor) to another (acceptor). [GOC:jl]	molecular_function	hypothetical protein ZEAMMB73_139373 [Zea mays]		PREDICTED: agmatine coumaroyltransferase-2-like [Zea mays]
c101088_g1	GO:0005488	binding	The selective, non-covalent, often stoichiometric, interaction of a molecule with one or more specific sites on another molecule. [GOC:ceb, GOC:mah, ISBN:0198506732]	molecular_function	hypothetical protein VOLCADRAFT_108247 [Volvox carteri f. nagariensis]	copper-transporting ATPase RAN1 [Arabidopsis thaliana]	hypothetical protein [Zea mays]
c101121_g1	GO:0006355	regulation of transcription, DNA-templated	Any process that modulates the frequency, rate or extent of cellular DNA-templated transcription. [GOC:go_curators, GOC:txnOH]	biological_process	uncharacterized protein LOC100193126 [Zea mays]		uncharacterized protein LOC100193126 [Zea mays]
c101124_g1	GO:0006810	transport	The directed movement of substances (such as macromolecules, small molecules, ions) into, out of or within a cell, or between cells, or within a multicellular organism by means of some agent such as a transporter or pore. [GOC:dph, GOC:jl, GOC:mah]	biological_process	hypothetical protein OsI_21465 [Oryza sativa Indica Group]	ABC transporter B family member 25 [Arabidopsis thaliana]	PREDICTED: ABC transporter B family member 25, mitochondrial isoform X2 [Zea mays]
c101127_g1	GO:0004190	aspartic-type endopeptidase activity	Catalysis of the hydrolysis of internal, alpha-peptide bonds in a polypeptide chain by a mechanism in which a water molecule bound by the side chains of aspartic residues at the active center acts as a nucleophile. [ISBN:0198506732]	molecular_function	hypothetical protein SORBIDRAFT_08g022645 [Sorghum bicolor]	aspartyl protease-like protein [Arabidopsis thaliana]	PREDICTED: protein ASPARTIC PROTEASE IN GUARD CELL 1-like [Zea mays]
c101190_g1	GO:0016740	transferase activity	Catalysis of the transfer of a group, e.g. a methyl group, glycosyl group, acyl group, phosphorus-containing, or other groups, from one compound (generally regarded as the donor) to another compound (generally regarded as the acceptor). Transferase is the systematic name for any enzyme of EC class 2. [ISBN:0198506732]	molecular_function	Aspartokinase 1, chloroplastic [Aegilops tauschii]	aspartokinase 2 [Arabidopsis thaliana]	PREDICTED: aspartokinase 1, chloroplastic-like [Zea mays]
c101195_g1	GO:0005739	mitochondrion	A semiautonomous, self replicating organelle that occurs in varying numbers, shapes, and sizes in the cytoplasm of virtually all eukaryotic cells. It is notably the site of tissue respiration. [GOC:giardia, ISBN:0198506732]	cellular_component	hypothetical protein OsI_00048 [Oryza sativa Indica Group]	Iron-sulfur assembly protein IscA-like 1 [Arabidopsis thaliana]	HESB-like domain-containing protein 2 [Zea mays]
c101216_g1	GO:0006810	transport	The directed movement of substances (such as macromolecules, small molecules, ions) into, out of or within a cell, or between cells, or within a multicellular organism by means of some agent such as a transporter or pore. [GOC:dph, GOC:jl, GOC:mah]	biological_process	uncharacterized protein LOC100383726 [Zea mays]	putative peptide/nitrate transporter [Arabidopsis thaliana]	uncharacterized protein LOC100383726 [Zea mays]
c101221_g1	GO:0005856	cytoskeleton	Any of the various filamentous elements that form the internal framework of cells, and typically remain after treatment of the cells with mild detergent to remove membrane constituents and soluble components of the cytoplasm. The term embraces intermediate filaments, microfilaments, microtubules, the microtrabecular lattice, and other structures characterized by a polymeric filamentous nature and…	cellular_component	predicted protein [Hordeum vulgare subsp. vulgare]	actin related protein 2/3 complex, subunit 2 [Arabidopsis thaliana]	PREDICTED: LOC100282664 isoform X1 [Zea mays]
c101244_g1	GO:0005730	nucleolus	A small, dense body one or more of which are present in the nucleus of eukaryotic cells. It is rich in RNA and protein, is not bounded by a limiting membrane, and is not seen during mitosis. Its prime function is the transcription of the nucleolar DNA into 45S ribosomal-precursor RNA, the processing of this RNA into 5.8S, 18S, and 28S components of ribosomal RNA, and the association of these comp…	cellular_component	hypothetical protein SORBIDRAFT_02g003850 [Sorghum bicolor]	small nuclear ribonucleoprotein associated protein B [Arabidopsis thaliana]	PREDICTED: small nuclear ribonucleoprotein-associated protein B isoform X1 [Zea mays]
c101245_g1	GO:0016491	oxidoreductase activity	Catalysis of an oxidation-reduction (redox) reaction, a reversible chemical reaction in which the oxidation state of an atom or atoms within a molecule is altered. One substrate acts as a hydrogen or electron donor and becomes oxidized, while the other acts as hydrogen or electron acceptor and becomes reduced. [GOC:go_curators]	molecular_function	predicted protein [Micromonas pusilla CCMP1545]	leukotriene-A4 hydrolase [Arabidopsis thaliana]	uncharacterized protein LOC100382637 [Zea mays]
c101250_g1	GO:0045252	oxoglutarate dehydrogenase complex	A complex of multiple copies of three enzymatic components: oxoglutarate dehydrogenase (lipoamide) ; EC:1.2.4.2 (E1), dihydrolipoamide S-succinyltransferase ; EC:2.3.1.61 (E2) and dihydrolipoamide dehydrogenase ; EC:1.8.1.4 (E3); catalyzes the overall conversion of 2-oxoglutarate to succinyl-CoA and carbon dioxide (CO2). [MetaCyc:CPLX66-42, PMID:10848975]	cellular_component	PREDICTED: dihydrolipoyllysine-residue succinyltransferase component of 2-oxoglutarate dehydrogenase complex 2, mitochondrial-like [Solanum lycopersicum]	dihydrolipoyllysine-residue succinyltransferase component of 2-oxoglutarate dehydrogenase complex 2 [Arabidopsis thaliana]	PREDICTED: dihydrolipoyllysine-residue succinyltransferase component of 2-oxoglutarate dehydrogenase complex isoform X2 [Zea mays]
c101252_g1	GO:0005737	cytoplasm	All of the contents of a cell excluding the plasma membrane and nucleus, but including other subcellular structures. [ISBN:0198547684]	cellular_component	hypothetical protein PHAVU_011G092200g [Phaseolus vulgaris]	TCP-1/cpn60 chaperonin family protein [Arabidopsis thaliana]	PREDICTED: uncharacterized protein LOC100191320 isoform X1 [Zea mays]
c10126_g1	GO:0004175	endopeptidase activity	Catalysis of the hydrolysis of internal, alpha-peptide bonds in a polypeptide chain. [http://merops.sanger.ac.uk/about/glossary.htm#ENDOPEPTIDASE]	molecular_function	predicted protein [Physcomitrella patens]	proteasome subunit alpha type-5-B [Arabidopsis thaliana]	proteasome subunit alpha type 5 [Zea mays]
c101270_g1	GO:0055085	transmembrane transport	The process in which a solute is transported from one side of a membrane to the other. [GOC:dph, GOC:jid]	biological_process	predicted protein [Hordeum vulgare subsp. vulgare]	Mitochondrial substrate carrier family protein [Arabidopsis thaliana]	LOC542748 [Zea mays]
c101315_g1	GO:0010183	pollen tube guidance	The process in which the growth of pollen tube is directed towards the female gametophyte. [GOC:lr]	biological_process	hypothetical protein SORBIDRAFT_03g027240 [Sorghum bicolor]	gamete-expressed 3 [Arabidopsis thaliana]	PREDICTED: protein GAMETE EXPRESSED 3 isoform X2 [Zea mays]
c101317_g1	GO:0016301	kinase activity	Catalysis of the transfer of a phosphate group, usually from ATP, to a substrate molecule. [ISBN:0198506732]	molecular_function	mitogen-activated protein kinase kinase [Gossypium hirsutum]	mitogen-activated protein kinase kinase 1 [Arabidopsis thaliana]	MEK homolog1 [Zea mays]
c101326_g1	GO:0010228	vegetative to reproductive phase transition of meristem	The process involved in transforming a meristem that produces vegetative structures, such as leaves, into a meristem that produces reproductive structures, such as a flower or an inflorescence. [GOC:tb]	biological_process	hypothetical protein ZEAMMB73_562377 [Zea mays]	uncharacterized protein [Arabidopsis thaliana]	PREDICTED: uncharacterized membrane protein At3g27390 isoform X1 [Zea mays]
c101331_g1	GO:0006779	porphyrin-containing compound biosynthetic process	The chemical reactions and pathways resulting in the formation of any member of a large group of derivatives or analogs of porphyrin. Porphyrin consists of a ring of four pyrrole nuclei linked each to the next at their alpha positions through a methine group. [GOC:jl, ISBN:0198506732]	biological_process	Ferrochelatase-2, chloroplastic [Triticum urartu]		PREDICTED: probable DNA helicase MCM9 [Zea mays]
c10135_g1	GO:0016491	oxidoreductase activity	Catalysis of an oxidation-reduction (redox) reaction, a reversible chemical reaction in which the oxidation state of an atom or atoms within a molecule is altered. One substrate acts as a hydrogen or electron donor and becomes oxidized, while the other acts as hydrogen or electron acceptor and becomes reduced. [GOC:go_curators]	molecular_function	unknown [Picea sitchensis]	UDP-glucose/GDP-mannose dehydrogenase-like protein [Arabidopsis thaliana]	PREDICTED: UDP-glucose 6-dehydrogenase isoform X1 [Zea mays]
c101351_g1	GO:0004523	RNA-DNA hybrid ribonuclease activity	Catalysis of the endonucleolytic cleavage of RNA in RNA-DNA hybrids to 5'-phosphomonoesters. [EC:3.1.26.4]	molecular_function	putative prpol [Zea mays]		PREDICTED: uncharacterized protein LOC103641910 [Zea mays]
c101362_g1	GO:0008152	metabolic process	The chemical reactions and pathways, including anabolism and catabolism, by which living organisms transform chemical substances. Metabolic processes typically transform small molecules, but also include macromolecular processes such as DNA repair and replication, and protein synthesis and degradation. [GOC:go_curators, ISBN:0198547684]	biological_process	short-chain dehydrogenase/reductase SDR, partial [Coccomyxa subellipsoidea C-169]	Rossmann-fold NAD(P)-binding domain-containing protein [Arabidopsis thaliana]
c101370_g1	GO:0017111	nucleoside-triphosphatase activity	Catalysis of the reaction: a nucleoside triphosphate + H2O = nucleoside diphosphate + phosphate. [EC:3.6.1.15]	molecular_function	predicted protein [Ostreococcus lucimarinus CCE9901]	P-loop containing nucleoside triphosphate hydrolase-like protein [Arabidopsis thaliana]	PREDICTED: uncharacterized protein LOC100273669 isoform X1 [Zea mays]
c101377_g1	GO:0050660	flavin adenine dinucleotide binding	Interacting selectively and non-covalently with FAD, flavin-adenine dinucleotide, the coenzyme or the prosthetic group of various flavoprotein oxidoreductase enzymes, in either the oxidized form, FAD, or the reduced form, FADH2. [CHEBI:24040, GOC:ai, GOC:imk, ISBN:0198506732]	molecular_function	hypothetical protein H632_c195p2, partial [Helicosporidium sp. ATCC 50920]	NADPH-dependent thioredoxin reductase A [Arabidopsis thaliana]	LOC100283742 [Zea mays]
c101396_g1	GO:0003676	nucleic acid binding	Interacting selectively and non-covalently with any nucleic acid. [GOC:jl]	molecular_function	hypothetical protein ZEAMMB73_214336 [Zea mays]		OB-fold nucleic acid binding domain containing protein [Zea mays]
c101399_g1	GO:0003964	RNA-directed DNA polymerase activity	Catalysis of the reaction: deoxynucleoside triphosphate + DNA(n) = diphosphate + DNA(n+1). Catalyzes RNA-template-directed extension of the 3'- end of a DNA strand by one deoxynucleotide at a time. [EC:2.7.7.49]	molecular_function	polyprotein [Zea mays]		PREDICTED: uncharacterized protein LOC103649491 [Zea mays]
c101404_g1	GO:0003676	nucleic acid binding	Interacting selectively and non-covalently with any nucleic acid. [GOC:jl]	molecular_function	PH01B015M02.2 [Phyllostachys edulis]		PREDICTED: uncharacterized protein LOC103649194 [Zea mays]
c101406_g1	GO:0005488	binding	The selective, non-covalent, often stoichiometric, interaction of a molecule with one or more specific sites on another molecule. [GOC:ceb, GOC:mah, ISBN:0198506732]	molecular_function	PREDICTED: xanthine dehydrogenase-like [Brachypodium distachyon]	xanthine dehydrogenase 1 [Arabidopsis thaliana]	PREDICTED: xanthine dehydrogenase [Zea mays]
c101408_g1	GO:0008652	cellular amino acid biosynthetic process	The chemical reactions and pathways resulting in the formation of amino acids, organic acids containing one or more amino substituents. [ISBN:0198506732]	biological_process	homoserine dehydrogenase [Micromonas sp. RCC299]	bifunctional aspartokinase/homoserine dehydrogenase 1 [Arabidopsis thaliana]	uncharacterized protein LOC100280067 [Zea mays]
c101418_g1	GO:0044763	single-organism cellular process	Any process that is carried out at the cellular level, occurring within a single organism. [GOC:jl]	biological_process	predicted protein [Physcomitrella patens]	chromosome transmission fidelity protein 18 [Arabidopsis thaliana]	PREDICTED: uncharacterized protein LOC100273529 isoform X1 [Zea mays]
c101423_g1	GO:0003824	catalytic activity	Catalysis of a biochemical reaction at physiological temperatures. In biologically catalyzed reactions, the reactants are known as substrates, and the catalysts are naturally occurring macromolecular substances known as enzymes. Enzymes possess specific binding sites for substrates, and are usually composed wholly or largely of protein, but RNA that has catalytic activity (ribozyme) is often also…	molecular_function	predicted protein [Physcomitrella patens]	insulysin [Arabidopsis thaliana]	PREDICTED: zinc-metallopeptidase, peroxisomal-like [Zea mays]
c101424_g1	GO:0005829	cytosol	The part of the cytoplasm that does not contain organelles but which does contain other particulate matter, such as protein complexes. [GOC:hgd, GOC:jl]	cellular_component	Cell division cycle protein-like protein [Medicago truncatula]	cell division control protein 48-A [Arabidopsis thaliana]	PREDICTED: cell division control protein 48 homolog E-like [Zea mays]
c101436_g1	GO:0006457	protein folding	The process of assisting in the covalent and noncovalent assembly of single chain polypeptides or multisubunit complexes into the correct tertiary structure. [GOC:go_curators, GOC:rb]	biological_process	T-complex protein 1, beta subunit [Chlamydomonas reinhardtii]	TCP-1/cpn60 chaperonin family protein [Arabidopsis thaliana]	uncharacterized protein LOC100191320 [Zea mays]
c101451_g1	GO:0006810	transport	The directed movement of substances (such as macromolecules, small molecules, ions) into, out of or within a cell, or between cells, or within a multicellular organism by means of some agent such as a transporter or pore. [GOC:dph, GOC:jl, GOC:mah]	biological_process	hypothetical protein POPTR_0002s09740g [Populus trichocarpa]	putative aquaporin NIP4-2 [Arabidopsis thaliana]
c101457_g1	GO:0006457	protein folding	The process of assisting in the covalent and noncovalent assembly of single chain polypeptides or multisubunit complexes into the correct tertiary structure. [GOC:go_curators, GOC:rb]	biological_process	hypothetical protein CARUB_v100000100mg, partial [Capsella rubella]	TCP-1/cpn60 chaperonin family protein [Arabidopsis thaliana]	putative TCP-1/cpn60 chaperonin family protein isoform 1 [Zea mays]
c101458_g1	GO:0003676	nucleic acid binding	Interacting selectively and non-covalently with any nucleic acid. [GOC:jl]	molecular_function	Os08g0389500 [Oryza sativa Japonica Group]		PREDICTED: uncharacterized protein LOC100304242 isoform X1 [Zea mays]
c101465_g1	GO:0045893	positive regulation of transcription, DNA-templated	Any process that activates or increases the frequency, rate or extent of cellular DNA-templated transcription. [GOC:go_curators, GOC:txnOH]	biological_process	myb-related protein P [Zea mays]		myb-related protein P [Zea mays]
c101467_g1	GO:0005215	transporter activity	Enables the directed movement of substances (such as macromolecules, small molecules, ions) into, out of or within a cell, or between cells. [GOC:ai, GOC:dgf]	molecular_function	unknown [Picea sitchensis]	sugar transporter ERD6-like 4 [Arabidopsis thaliana]	solute carrier family 2, facilitated glucose transporter member 8 [Zea mays]
c101473_g1	GO:0008652	cellular amino acid biosynthetic process	The chemical reactions and pathways resulting in the formation of amino acids, organic acids containing one or more amino substituents. [ISBN:0198506732]	biological_process	hypothetical protein CHLNCDRAFT_57054 [Chlorella variabilis]	cysteine synthase D1 [Arabidopsis thaliana]	cysteine synthase [Zea mays]
c101475_g1	GO:0008652	cellular amino acid biosynthetic process	The chemical reactions and pathways resulting in the formation of amino acids, organic acids containing one or more amino substituents. [ISBN:0198506732]	biological_process	uncharacterized protein LOC100280067 [Zea mays]	bifunctional aspartokinase/homoserine dehydrogenase 1 [Arabidopsis thaliana]	uncharacterized protein LOC100280067 [Zea mays]
c101482_g1	GO:0016740	transferase activity	Catalysis of the transfer of a group, e.g. a methyl group, glycosyl group, acyl group, phosphorus-containing, or other groups, from one compound (generally regarded as the donor) to another compound (generally regarded as the acceptor). Transferase is the systematic name for any enzyme of EC class 2. [ISBN:0198506732]	molecular_function	phosphatidylserine synthase [Triticum aestivum]
c101518_g1	GO:0005739	mitochondrion	A semiautonomous, self replicating organelle that occurs in varying numbers, shapes, and sizes in the cytoplasm of virtually all eukaryotic cells. It is notably the site of tissue respiration. [GOC:giardia, ISBN:0198506732]	cellular_component	hypothetical protein (mitochondrion) [Zea mays subsp. mays]	ATP synthase subunit a-1 [Arabidopsis thaliana]	hypothetical protein ZeamMp007 (mitochondrion) [Zea mays subsp. mays]
c101520_g1	GO:0046872	metal ion binding	Interacting selectively and non-covalently with any metal ion. [GOC:ai]	molecular_function	predicted protein [Hordeum vulgare subsp. vulgare]	aspartate carbamoyltransferase [Arabidopsis thaliana]	PREDICTED: LOC100282373 isoform X3 [Zea mays]
c101554_g1	GO:0046872	metal ion binding	Interacting selectively and non-covalently with any metal ion. [GOC:ai]	molecular_function	retrotransposon protein, putative, Ty1-copia subclass [Oryza sativa Japonica Group]		PREDICTED: uncharacterized protein LOC100304242 isoform X1 [Zea mays]
c101572_g1	GO:0005737	cytoplasm	All of the contents of a cell excluding the plasma membrane and nucleus, but including other subcellular structures. [ISBN:0198547684]	cellular_component	predicted protein [Physcomitrella patens]	prefoldin 6 [Arabidopsis thaliana]
c101575_g1	GO:0006468	protein phosphorylation	The process of introducing a phosphate group on to a protein. [GOC:hb]	biological_process	hypothetical protein ZEAMMB73_948169 [Zea mays]
c101580_g1	GO:0003676	nucleic acid binding	Interacting selectively and non-covalently with any nucleic acid. [GOC:jl]	molecular_function	putative polyprotein [Oryza sativa Japonica Group]		PREDICTED: uncharacterized protein LOC103646095 [Zea mays]
c101583_g1	GO:0005545	1-phosphatidylinositol binding	Interacting selectively and non-covalently with phosphatidylinositol, any glycophospholipid with its sn-glycerol 3-phosphate residue is esterified to the 1-hydroxyl group of 1D-myo-inositol. [ISBN:0198506732]	molecular_function	putative ENTH/ANTH/VHS superfamily protein [Zea mays]	putative clathrin assembly protein [Arabidopsis thaliana]	uncharacterized protein LOC100304298 [Zea mays]
c101611_g1	GO:0008270	zinc ion binding	Interacting selectively and non-covalently with zinc (Zn) ions. [GOC:ai]	molecular_function	hypothetical protein ZEAMMB73_953867 [Zea mays]		PREDICTED: uncharacterized protein LOC103630091 [Zea mays]
c101634_g1	GO:0003677	DNA binding	Any molecular function by which a gene product interacts selectively and non-covalently with DNA (deoxyribonucleic acid). [GOC:dph, GOC:jl, GOC:tb, GOC:vw]	molecular_function	hypothetical protein SORBIDRAFT_08g009241 [Sorghum bicolor]
c101644_g1	GO:0003964	RNA-directed DNA polymerase activity	Catalysis of the reaction: deoxynucleoside triphosphate + DNA(n) = diphosphate + DNA(n+1). Catalyzes RNA-template-directed extension of the 3'- end of a DNA strand by one deoxynucleotide at a time. [EC:2.7.7.49]	molecular_function	putative polyprotein [Zea mays]		PREDICTED: putative ribonuclease H protein At1g65750 [Zea mays]
c101662_g1	GO:0003676	nucleic acid binding	Interacting selectively and non-covalently with any nucleic acid. [GOC:jl]	molecular_function	Opie1 putative pol protein [Zea diploperennis]		PREDICTED: vegetative cell wall protein gp1-like [Zea mays]
c101665_g1	GO:0008152	metabolic process	The chemical reactions and pathways, including anabolism and catabolism, by which living organisms transform chemical substances. Metabolic processes typically transform small molecules, but also include macromolecular processes such as DNA repair and replication, and protein synthesis and degradation. [GOC:go_curators, ISBN:0198547684]	biological_process	hypothetical protein SELMODRAFT_114049 [Selaginella moellendorffii]
c101666_g1	GO:0003899	DNA-directed RNA polymerase activity	Catalysis of the reaction: nucleoside triphosphate + RNA(n) = diphosphate + RNA(n+1). Utilizes a DNA template, i.e. the catalysis of DNA-template-directed extension of the 3'-end of an RNA strand by one nucleotide at a time. Can initiate a chain 'de novo'. [EC:2.7.7.6]	molecular_function	RNA polymerase II second largest subunit [Spinacia oleracea]	DNA-directed RNA polymerase II subunit RPB2 [Arabidopsis thaliana]	PREDICTED: DNA-directed RNA polymerase II subunit RPB2 [Zea mays]
c10175_g1	GO:0008152	metabolic process	The chemical reactions and pathways, including anabolism and catabolism, by which living organisms transform chemical substances. Metabolic processes typically transform small molecules, but also include macromolecular processes such as DNA repair and replication, and protein synthesis and degradation. [GOC:go_curators, ISBN:0198547684]	biological_process	Diphthine synthase [Coccomyxa subellipsoidea C-169]	diphthine synthase [Arabidopsis thaliana]	uncharacterized protein LOC100191377 [Zea mays]
c101753_g1	GO:0008233	peptidase activity	Catalysis of the hydrolysis of a peptide bond. A peptide bond is a covalent bond formed when the carbon atom from the carboxyl group of one amino acid shares electrons with the nitrogen atom from the amino group of a second amino acid. [GOC:jl, ISBN:0815332181]	molecular_function	predicted protein [Hordeum vulgare subsp. vulgare]
c101774_g1	GO:0003676	nucleic acid binding	Interacting selectively and non-covalently with any nucleic acid. [GOC:jl]	molecular_function	OSJNBb0012A12.13 [Oryza sativa Japonica Group]		PREDICTED: uncharacterized protein LOC103655905, partial [Zea mays]
c101782_g1	GO:0015936	coenzyme A metabolic process	The chemical reactions and pathways involving coenzyme A, 3'-phosphoadenosine-(5')diphospho(4')pantatheine, an acyl carrier in many acylation and acyl-transfer reactions in which the intermediate is a thiol ester. [ISBN:0198547684]	biological_process	Os02g0713900 [Oryza sativa Japonica Group]	hydroxy methylglutaryl CoA reductase 1 [Arabidopsis thaliana]	uncharacterized protein LOC100274191 [Zea mays]
c101795_g1	GO:0046872	metal ion binding	Interacting selectively and non-covalently with any metal ion. [GOC:ai]	molecular_function	predicted protein [Micromonas sp. RCC299]	biotin synthase [Arabidopsis thaliana]	biotin synthase [Zea mays]
c10180_g1	GO:0008152	metabolic process	The chemical reactions and pathways, including anabolism and catabolism, by which living organisms transform chemical substances. Metabolic processes typically transform small molecules, but also include macromolecular processes such as DNA repair and replication, and protein synthesis and degradation. [GOC:go_curators, ISBN:0198547684]	biological_process	glycosyltransferase family 35 protein [Micromonas pusilla CCMP1545]	glycosyl transferase, family 35 protein [Arabidopsis thaliana]	LOC100285259 [Zea mays]
c10181_g1	GO:0006355	regulation of transcription, DNA-templated	Any process that modulates the frequency, rate or extent of cellular DNA-templated transcription. [GOC:go_curators, GOC:txnOH]	biological_process	hypothetical protein ZEAMMB73_785567 [Zea mays]	nuclear transcription factor Y subunit C-2 [Arabidopsis thaliana]	PREDICTED: uncharacterized protein LOC103642208 [Zea mays]
c101811_g1	GO:0009536	plastid	Any member of a family of organelles found in the cytoplasm of plants and some protists, which are membrane-bounded and contain DNA. Plant plastids develop from a common type, the proplastid. [GOC:jl, ISBN:0198547684]	cellular_component	retrotransposon protein, putative, unclassified [Oryza sativa Japonica Group]		PREDICTED: uncharacterized protein LOC103644376 [Zea mays]
c101814_g1	GO:0005488	binding	The selective, non-covalent, often stoichiometric, interaction of a molecule with one or more specific sites on another molecule. [GOC:ceb, GOC:mah, ISBN:0198506732]	molecular_function	retrotransposon protein, putative, Ty1-copia subclass [Oryza sativa Japonica Group]
c101838_g1	GO:0005737	cytoplasm	All of the contents of a cell excluding the plasma membrane and nucleus, but including other subcellular structures. [ISBN:0198547684]	cellular_component	predicted protein [Hordeum vulgare subsp. vulgare]	T-complex protein 1 subunit epsilon [Arabidopsis thaliana]	LOC100282671 [Zea mays]
c101842_g1	GO:0005737	cytoplasm	All of the contents of a cell excluding the plasma membrane and nucleus, but including other subcellular structures. [ISBN:0198547684]	cellular_component	hypothetical protein SELMODRAFT_102808 [Selaginella moellendorffii]	capping protein (actin filament) muscle Z-line, beta [Arabidopsis thaliana]	PREDICTED: probable F-actin-capping protein subunit beta [Zea mays]
c101877_g1	GO:0003676	nucleic acid binding	Interacting selectively and non-covalently with any nucleic acid. [GOC:jl]	molecular_function	hypothetical protein OsJ_09170 [Oryza sativa Japonica Group]
c10188_g1	GO:0005829	cytosol	The part of the cytoplasm that does not contain organelles but which does contain other particulate matter, such as protein complexes. [GOC:hgd, GOC:jl]	cellular_component	hypothetical protein SORBIDRAFT_05g006640 [Sorghum bicolor]	2-alkenal reductase [Arabidopsis thaliana]	PREDICTED: 2-alkenal reductase (NADP(+)-dependent)-like [Zea mays]
c101919_g1	GO:0016192	vesicle-mediated transport	A cellular transport process in which transported substances are moved in membrane-bounded vesicles; transported substances are enclosed in the vesicle lumen or located in the vesicle membrane. The process begins with a step that directs a substance to the forming vesicle, and includes vesicle budding and coating. Vesicles are then targeted to, and fuse with, an acceptor membrane. [GOC:ai, GOC:ma…	biological_process	PREDICTED: clathrin heavy chain 1 [Vitis vinifera]	Clathrin, heavy chain [Arabidopsis thaliana]	PREDICTED: uncharacterized protein LOC100193501 isoform X1 [Zea mays]
c101924_g1	GO:0006413	translational initiation	The process preceding formation of the peptide bond between the first two amino acids of a protein. This includes the formation of a complex of the ribosome, mRNA, and an initiation complex that contains the first aminoacyl-tRNA. [ISBN:019879276X]	biological_process	eukaryotic initiation factor [Coccomyxa subellipsoidea C-169]	eukaryotic translation initiation factor 2B-like protein [Arabidopsis thaliana]	LOC100283573 [Zea mays]
c101934_g1	GO:0005488	binding	The selective, non-covalent, often stoichiometric, interaction of a molecule with one or more specific sites on another molecule. [GOC:ceb, GOC:mah, ISBN:0198506732]	molecular_function	endoplasmic reticulum-type calcium-transporting ATPase [Coccomyxa subellipsoidea C-169]	Ca2+-transporting ATPase [Arabidopsis thaliana]	PREDICTED: calcium-transporting ATPase 4, endoplasmic reticulum-type-like [Zea mays]
c101971_g1	GO:0004427	inorganic diphosphatase activity	Catalysis of the reaction: diphosphate + H(2)O = H(+) + 2 phosphate. [EC:3.6.1.1, RHEA:24579]	molecular_function	pyrophosphate-energized vacuolar membrane proton pump [Zea mays]	Pyrophosphate-energized vacuolar membrane proton pump 1 [Arabidopsis thaliana]	pyrophosphate-energized vacuolar membrane proton pump [Zea mays]
c101972_g1	GO:0005730	nucleolus	A small, dense body one or more of which are present in the nucleus of eukaryotic cells. It is rich in RNA and protein, is not bounded by a limiting membrane, and is not seen during mitosis. Its prime function is the transcription of the nucleolar DNA into 45S ribosomal-precursor RNA, the processing of this RNA into 5.8S, 18S, and 28S components of ribosomal RNA, and the association of these comp…	cellular_component	predicted protein [Physcomitrella patens]	60S ribosomal protein L15-2 [Arabidopsis thaliana]	60S ribosomal protein L15 [Zea mays]
c101981_g1	GO:0005794	Golgi apparatus	A compound membranous cytoplasmic organelle of eukaryotic cells, consisting of flattened, ribosome-free vesicles arranged in a more or less regular stack. The Golgi apparatus differs from the endoplasmic reticulum in often having slightly thicker membranes, appearing in sections as a characteristic shallow semicircle so that the convex side (cis or entry face) abuts the endoplasmic reticulum, sec…	cellular_component	Adaptor protein complex AP-1 gamma subunit [Coccomyxa subellipsoidea C-169]	AP-1 complex subunit gamma-2 [Arabidopsis thaliana]	PREDICTED: uncharacterized protein LOC100193027 isoform X2 [Zea mays]
c101984_g1	GO:0004028	3-chloroallyl aldehyde dehydrogenase activity	Catalysis of the reaction: 3-chloroallyl aldehyde + H2O = 2 H+ + 2 e- + 3-chloroacrylic acid. [UM-BBD_enzymeID:e0432]	molecular_function	aldehyde dehydrogenase 2B4 [Arabidopsis thaliana]	aldehyde dehydrogenase 2B4 [Arabidopsis thaliana]	aldehyde dehydrogenase5 [Zea mays]
c101994_g1	GO:0005840	ribosome	An intracellular organelle, about 200 A in diameter, consisting of RNA and protein. It is the site of protein biosynthesis resulting from translation of messenger RNA (mRNA). It consists of two subunits, one large and one small, each containing only protein and RNA. Both the ribosome and its subunits are characterized by their sedimentation coefficients, expressed in Svedberg units (symbol: S). H…	cellular_component	hypothetical protein 2_207_02, partial [Pinus taeda]	60S ribosomal protein L3-2 [Arabidopsis thaliana]	PREDICTED: uncharacterized protein LOC100192516 isoform X1 [Zea mays]
c102021_g1	GO:0046872	metal ion binding	Interacting selectively and non-covalently with any metal ion. [GOC:ai]	molecular_function	putative Ruda gag-pol polyprotein [Zea mays]
c102039_g1	GO:0016747	transferase activity, transferring acyl groups other than amino-acyl groups	Catalysis of the transfer of an acyl group, other than amino-acyl, from one compound (donor) to another (acceptor). [GOC:jl]	molecular_function	hypothetical protein ZEAMMB73_139373 [Zea mays]		PREDICTED: agmatine coumaroyltransferase-2-like [Zea mays]
c10204_g1	GO:0006184	GTP catabolic process	The chemical reactions and pathways resulting in the breakdown of GTP, guanosine triphosphate. [ISBN:0198506732]	biological_process	hypothetical protein ZEAMMB73_720282 [Zea mays]	dynamin-related protein 3B [Arabidopsis thaliana]	PREDICTED: uncharacterized protein LOC100279900 isoform X1 [Zea mays]
c102040_g1	GO:0005622	intracellular	The living contents of a cell; the matter contained within (but not including) the plasma membrane, usually taken to exclude large vacuoles and masses of secretory or ingested material. In eukaryotes it includes the nucleus and cytoplasm. [ISBN:0198506732]	cellular_component	hypothetical protein POPTR_0013s13900g [Populus trichocarpa]	pre-mRNA-processing factor 6 [Arabidopsis thaliana]	PREDICTED: pre-mRNA-processing factor 6-like [Zea mays]
c102053_g1	GO:0006400	tRNA modification	The covalent alteration of one or more nucleotides within a tRNA molecule to produce a tRNA molecule with a sequence that differs from that coded genetically. [GOC:curators]	biological_process	hypothetical protein ZEAMMB73_903758 [Zea mays]		PREDICTED: uncharacterized protein LOC103647363 isoform X3 [Zea mays]
c102058_g1	GO:0044710	single-organism metabolic process	A metabolic process - chemical reactions and pathways, including anabolism and catabolism, by which living organisms transform chemical substances - which involves a single organism. [GOC:jl]	biological_process	predicted protein [Physcomitrella patens]	glycine dehydrogenase [decarboxylating] 1 [Arabidopsis thaliana]	PREDICTED: glycine dehydrogenase (decarboxylating), mitochondrial [Zea mays]
c102080_g1	GO:0022626	cytosolic ribosome	A ribosome located in the cytosol. [GOC:mtg_sensu]	cellular_component	40S ribosomal protein S19 [Triticum urartu]	40S ribosomal protein S19-3 [Arabidopsis thaliana]	PREDICTED: 40S ribosomal protein S19 [Zea mays]
c102085_g1	GO:1902600	hydrogen ion transmembrane transport	The directed movement of hydrogen ion (proton) across a membrane. [GO_REF:0000069, GOC:pr, GOC:TermGenie]	biological_process	hypothetical protein ZEAMMB73_492061 [Zea mays]		PREDICTED: cation/H(+) antiporter 15-like [Zea mays]
c102094_g1	GO:0005829	cytosol	The part of the cytoplasm that does not contain organelles but which does contain other particulate matter, such as protein complexes. [GOC:hgd, GOC:jl]	cellular_component	predicted protein [Chlamydomonas reinhardtii]	Alanyl-tRNA synthetase [Arabidopsis thaliana]	PREDICTED: alanine--tRNA ligase [Zea mays]
c102109_g1	GO:0016491	oxidoreductase activity	Catalysis of an oxidation-reduction (redox) reaction, a reversible chemical reaction in which the oxidation state of an atom or atoms within a molecule is altered. One substrate acts as a hydrogen or electron donor and becomes oxidized, while the other acts as hydrogen or electron acceptor and becomes reduced. [GOC:go_curators]	molecular_function	hypothetical protein MIMGU_mgv1a004994mg [Erythranthe guttata]	aldehyde dehydrogenase 2C4 [Arabidopsis thaliana]	cytosolic aldehyde dehydrogenase RF2C [Zea mays]
c102121_g1	GO:0000156	phosphorelay response regulator activity	Responds to a phosphorelay sensor to initiate a change in cell state or activity. The activity of the response regulator is regulated by transfer of a phosphate from a histidine residue in the sensor, to an aspartate residue in the response regulator. Many but not all response regulators act as transcriptional regulators to elicit a response. [GOC:bf, PMID:10966457, PMID:11842140]	molecular_function	hypothetical protein SORBIDRAFT_02g035430 [Sorghum bicolor]		PREDICTED: ethylene receptor 2-like [Zea mays]
c102125_g1	GO:0006259	DNA metabolic process	Any cellular metabolic process involving deoxyribonucleic acid. This is one of the two main types of nucleic acid, consisting of a long, unbranched macromolecule formed from one, or more commonly, two, strands of linked deoxyribonucleotides. [ISBN:0198506732]	biological_process	Os04g0191000 [Oryza sativa Japonica Group]		PREDICTED: uncharacterized protein LOC103628438 [Zea mays]
c102128_g1	GO:0017111	nucleoside-triphosphatase activity	Catalysis of the reaction: a nucleoside triphosphate + H2O = nucleoside diphosphate + phosphate. [EC:3.6.1.15]	molecular_function	AAA-domain-containing protein, partial [Coccomyxa subellipsoidea C-169]	peroxin 6 [Arabidopsis thaliana]	PREDICTED: peroxisome biogenesis protein 6-like isoform X3 [Zea mays]
c10214_g1	GO:0016021	integral component of membrane	The component of a membrane consisting of gene products and protein complexes that have some part that penetrates at least one leaflet of the membrane bilayer. This component includes gene products that are buried in the bilayer with no exposure outside the bilayer. [GOC:dos, GOC:go_curators]	cellular_component	Os04g0678900 [Oryza sativa Japonica Group]	putative polyol transporter 4 [Arabidopsis thaliana]	PREDICTED: probable polyol transporter 4 [Zea mays]
c102141_g1	GO:0016874	ligase activity	Catalysis of the joining of two substances, or two groups within a single molecule, with the concomitant hydrolysis of the diphosphate bond in ATP or a similar triphosphate. [EC:6, GOC:mah]	molecular_function	PREDICTED: CTP synthase 1-like [Solanum lycopersicum]	putative CTP synthase [Arabidopsis thaliana]	PREDICTED: CTP synthase isoform X1 [Zea mays]
c102147_g1	GO:0004252	serine-type endopeptidase activity	Catalysis of the hydrolysis of internal, alpha-peptide bonds in a polypeptide chain by a catalytic mechanism that involves a catalytic triad consisting of a serine nucleophile that is activated by a proton relay involving an acidic residue (e.g. aspartate or glutamate) and a basic residue (usually histidine). [GOC:mah, http://merops.sanger.ac.uk/about/glossary.htm#CATTYPE, ISBN:0716720094]	molecular_function	putative subtilase family protein [Zea mays]		PREDICTED: subtilisin-like protease SBT5.3 [Zea mays]
c102169_g1	GO:0046777	protein autophosphorylation	The phosphorylation by a protein of one or more of its own amino acid residues (cis-autophosphorylation), or residues on an identical protein (trans-autophosphorylation). [ISBN:0198506732]	biological_process	casein kinase I [Chlamydomonas reinhardtii]	protein casein kinase I-like 3 [Arabidopsis thaliana]	PREDICTED: casein kinase I isoform delta-like isoform X2 [Zea mays]
c10217_g1	GO:1901700	response to oxygen-containing compound	Any process that results in a change in state or activity of a cell or an organism (in terms of movement, secretion, enzyme production, gene expression, etc.) as a result of an oxygen-containing compound stimulus. [GOC:pr, GOC:TermGenie]	biological_process	predicted protein [Physcomitrella patens]	fructose-1,6-bisphosphatase, cytosolic [Arabidopsis thaliana]	uncharacterized protein LOC100273700 [Zea mays]
c102199_g1	GO:0008017	microtubule binding	Interacting selectively and non-covalently with microtubules, filaments composed of tubulin monomers. [GOC:krc]	molecular_function	hypothetical protein ZEAMMB73_361411 [Zea mays]		uncharacterized protein LOC100279430 [Zea mays]
c102213_g1	GO:0006979	response to oxidative stress	Any process that results in a change in state or activity of a cell or an organism (in terms of movement, secretion, enzyme production, gene expression, etc.) as a result of oxidative stress, a state often resulting from exposure to high levels of reactive oxygen species, e.g. superoxide anions, hydrogen peroxide (H2O2), and hydroxyl radicals. [GOC:jl, PMID:12115731]	biological_process	rab family GTPase [Selaginella moellendorffii]	RAB GTPase homolog G3E [Arabidopsis thaliana]	ras-related protein Rab7 [Zea mays]
c102222_g1	GO:0008270	zinc ion binding	Interacting selectively and non-covalently with zinc (Zn) ions. [GOC:ai]	molecular_function	hypothetical protein ZEAMMB73_282918 [Zea mays]
c102225_g1	GO:0005730	nucleolus	A small, dense body one or more of which are present in the nucleus of eukaryotic cells. It is rich in RNA and protein, is not bounded by a limiting membrane, and is not seen during mitosis. Its prime function is the transcription of the nucleolar DNA into 45S ribosomal-precursor RNA, the processing of this RNA into 5.8S, 18S, and 28S components of ribosomal RNA, and the association of these comp…	cellular_component	RNA helicase, activating signal cointegrator 1 [Chlamydomonas reinhardtii]	putative U5 small nuclear ribonucleoprotein helicase [Arabidopsis thaliana]	PREDICTED: U5 small nuclear ribonucleoprotein 200 kDa helicase-like [Zea mays]
c102256_g1	GO:0016758	transferase activity, transferring hexosyl groups	Catalysis of the transfer of a hexosyl group from one compound (donor) to another (acceptor). [GOC:jl]	molecular_function	hypothetical protein ZEAMMB73_541673 [Zea mays]	UDP-glycosyltransferase-like protein [Arabidopsis thaliana]	PREDICTED: UDP-glycosyltransferase 83A1-like [Zea mays]
c102268_g1	GO:0006468	protein phosphorylation	The process of introducing a phosphate group on to a protein. [GOC:hb]	biological_process	hypothetical protein ZEAMMB73_029928 [Zea mays]		PREDICTED: uncharacterized protein LOC100193004 isoform X1 [Zea mays]
c102272_g1	GO:0006072	glycerol-3-phosphate metabolic process	The chemical reactions and pathways involving glycerol-3-phosphate, a phosphoric monoester of glycerol. [GOC:go_curators, ISBN:0198506732]	biological_process	predicted protein [Physcomitrella patens]	glycerol-3-phosphate dehydrogenase SDP6 [Arabidopsis thaliana]	hypothetical protein precursor [Zea mays]
c102280_g1	GO:0008270	zinc ion binding	Interacting selectively and non-covalently with zinc (Zn) ions. [GOC:ai]	molecular_function	predicted protein [Hordeum vulgare subsp. vulgare]
c102316_g1	GO:0006355	regulation of transcription, DNA-templated	Any process that modulates the frequency, rate or extent of cellular DNA-templated transcription. [GOC:go_curators, GOC:txnOH]	biological_process	transcriptional factor TINY [Zea mays]	ethylene-responsive transcription factor ERF020 [Arabidopsis thaliana]	transcriptional factor TINY [Zea mays]
c10232_g1	GO:0004602	glutathione peroxidase activity	Catalysis of the reaction: 2 glutathione + hydrogen peroxide = oxidized glutathione + 2 H2O. [EC:1.11.1.9]	molecular_function	glutathione peroxidase [Triticum aestivum]	glutathione peroxidase 7 [Arabidopsis thaliana]	GP protein [Zea mays]
c102331_g1	GO:0046872	metal ion binding	Interacting selectively and non-covalently with any metal ion. [GOC:ai]	molecular_function	apocytochrome b [Linum arboreum]	cytochrome b [Arabidopsis thaliana]	apocytochrome b (mitochondrion) [Zea mays subsp. mays]
c102373_g1	GO:0006629	lipid metabolic process	The chemical reactions and pathways involving lipids, compounds soluble in an organic solvent but not, or sparingly, in an aqueous solvent. Includes fatty acids; neutral fats, other fatty-acid esters, and soaps; long-chain (fatty) alcohols and waxes; sphingoids and other long-chain bases; glycolipids, phospholipids and sphingolipids; and carotenes, polyprenols, sterols, terpenes and other isopren…	biological_process	PREDICTED: triacylglycerol lipase SDP1-like [Setaria italica]		PREDICTED: triacylglycerol lipase SDP1-like [Zea mays]
c102408_g1	GO:0008233	peptidase activity	Catalysis of the hydrolysis of a peptide bond. A peptide bond is a covalent bond formed when the carbon atom from the carboxyl group of one amino acid shares electrons with the nitrogen atom from the amino group of a second amino acid. [GOC:jl, ISBN:0815332181]	molecular_function	predicted protein [Physcomitrella patens]		uncharacterized protein LOC100280152 [Zea mays]
c102442_g1	GO:0003824	catalytic activity	Catalysis of a biochemical reaction at physiological temperatures. In biologically catalyzed reactions, the reactants are known as substrates, and the catalysts are naturally occurring macromolecular substances known as enzymes. Enzymes possess specific binding sites for substrates, and are usually composed wholly or largely of protein, but RNA that has catalytic activity (ribozyme) is often also…	molecular_function	hypothetical protein CARUB_v10016242mg [Capsella rubella]	arginine-tRNA protein transferase 1 [Arabidopsis thaliana]	PREDICTED: uncharacterized protein LOC100383012 isoform X1 [Zea mays]
c102453_g1	GO:0003964	RNA-directed DNA polymerase activity	Catalysis of the reaction: deoxynucleoside triphosphate + DNA(n) = diphosphate + DNA(n+1). Catalyzes RNA-template-directed extension of the 3'- end of a DNA strand by one deoxynucleotide at a time. [EC:2.7.7.49]	molecular_function	polyprotein [Zea mays]		PREDICTED: uncharacterized protein LOC103655906, partial [Zea mays]
c102466_g1	GO:0006281	DNA repair	The process of restoring DNA after damage. Genomes are subject to damage by chemical and physical agents in the environment (e.g. UV and ionizing radiations, chemical mutagens, fungal and bacterial toxins, etc.) and by free radicals or alkylating agents endogenously generated in metabolism. DNA is also damaged because of errors during its replication. A variety of different DNA repair pathways ha…	biological_process	mismatch repair protein [Solanum lycopersicum]	DNA mismatch repair protein Msh2 [Arabidopsis thaliana]	DNA mismatch repair protein MSH2 [Zea mays]
c102469_g1	GO:0022857	transmembrane transporter activity	Enables the transfer of a substance from one side of a membrane to the other. [GOC:mtg_transport, ISBN:0815340729]	molecular_function	hypothetical protein POPTR_0008s15050g [Populus trichocarpa]	sugar transport protein 6 [Arabidopsis thaliana]
c102483_g1	GO:0022891	substrate-specific transmembrane transporter activity	Enables the transfer of a specific substance or group of related substances from one side of a membrane to the other. [GOC:jid, GOC:mtg_transport, ISBN:0815340729]	molecular_function	unknown [Zea mays]		PREDICTED: hypothetical protein isoform X1 [Zea mays]
c102487_g1	GO:0003964	RNA-directed DNA polymerase activity	Catalysis of the reaction: deoxynucleoside triphosphate + DNA(n) = diphosphate + DNA(n+1). Catalyzes RNA-template-directed extension of the 3'- end of a DNA strand by one deoxynucleotide at a time. [EC:2.7.7.49]	molecular_function	OSIGBa0114M03.4 [Oryza sativa Indica Group]		PREDICTED: LOW QUALITY PROTEIN: uncharacterized protein LOC103648756 [Zea mays]
c102515_g1	GO:1902600	hydrogen ion transmembrane transport	The directed movement of hydrogen ion (proton) across a membrane. [GO_REF:0000069, GOC:pr, GOC:TermGenie]	biological_process	hypothetical protein ZEAMMB73_183132 [Zea mays]		PREDICTED: cation/H(+) antiporter 15-like [Zea mays]
c10253_g1	GO:0005739	mitochondrion	A semiautonomous, self replicating organelle that occurs in varying numbers, shapes, and sizes in the cytoplasm of virtually all eukaryotic cells. It is notably the site of tissue respiration. [GOC:giardia, ISBN:0198506732]	cellular_component	cytochrome c biogenesis FC [Zea mays subsp. mays]		cytochrome c biogenesis FC (mitochondrion) [Zea mays subsp. mays]
c10258_g1	GO:0045893	positive regulation of transcription, DNA-templated	Any process that activates or increases the frequency, rate or extent of cellular DNA-templated transcription. [GOC:go_curators, GOC:txnOH]	biological_process	myb-like DNA-binding domain containing protein [Zea mays]		myb-like DNA-binding domain containing protein [Zea mays]
c102598_g1	GO:0003676	nucleic acid binding	Interacting selectively and non-covalently with any nucleic acid. [GOC:jl]	molecular_function	hypothetical protein SORBIDRAFT_02g009798 [Sorghum bicolor]		PREDICTED: uncharacterized protein LOC100304242 isoform X2 [Zea mays]
c102605_g1	GO:0016301	kinase activity	Catalysis of the transfer of a phosphate group, usually from ATP, to a substrate molecule. [ISBN:0198506732]	molecular_function	RecName: Full=CBL-interacting protein kinase 21; AltName: Full=OsCIPK21 [Oryza sativa Japonica Group]	CBL-interacting serine/threonine-protein kinase 24 [Arabidopsis thaliana]	PREDICTED: LOC100273851 isoform X4 [Zea mays]
c102611_g1	GO:0003964	RNA-directed DNA polymerase activity	Catalysis of the reaction: deoxynucleoside triphosphate + DNA(n) = diphosphate + DNA(n+1). Catalyzes RNA-template-directed extension of the 3'- end of a DNA strand by one deoxynucleotide at a time. [EC:2.7.7.49]	molecular_function	retrotransposon protein, putative, unclassified [Oryza sativa Japonica Group]		PREDICTED: uncharacterized protein LOC100382585 isoform X1 [Zea mays]
c102627_g1	GO:0016301	kinase activity	Catalysis of the transfer of a phosphate group, usually from ATP, to a substrate molecule. [ISBN:0198506732]	molecular_function	predicted protein [Ostreococcus lucimarinus CCE9901]	adenylate kinase 1 [Arabidopsis thaliana]	PREDICTED: adenylate kinase B-like [Zea mays]
c102628_g1	GO:0008168	methyltransferase activity	Catalysis of the transfer of a methyl group to an acceptor molecule. [ISBN:0198506732]	molecular_function	hypothetical protein ZEAMMB73_544570 [Zea mays]	putative methyltransferase PMT27 [Arabidopsis thaliana]	PREDICTED: probable methyltransferase PMT24 [Zea mays]
c10264_g1	GO:0004190	aspartic-type endopeptidase activity	Catalysis of the hydrolysis of internal, alpha-peptide bonds in a polypeptide chain by a mechanism in which a water molecule bound by the side chains of aspartic residues at the active center acts as a nucleophile. [ISBN:0198506732]	molecular_function	uncharacterized protein LOC100383437 precursor [Zea mays]		uncharacterized protein LOC100383437 precursor [Zea mays]
c102652_g1	GO:0048573	photoperiodism, flowering	A change from the vegetative to the reproductive phase as a result of detection of, or exposure to, a period of light or dark of a given length. The length of the period of light or dark required to initiate the change is set relative to a particular duration known as the 'critical day length'. The critical day length varies between species. [GOC:jid, GOC:pj, ISBN:0582015952, ISBN:0697037754, ISB…	biological_process	WD40 domain-containing protein [Arabidopsis thaliana]	WD40 domain-containing protein [Arabidopsis thaliana]	nucleotide binding protein [Zea mays]
c102657_g1	GO:0055085	transmembrane transport	The process in which a solute is transported from one side of a membrane to the other. [GOC:dph, GOC:jid]	biological_process	predicted protein [Physcomitrella patens]
c10269_g1	GO:0005886	plasma membrane	The membrane surrounding a cell that separates the cell from its external environment. It consists of a phospholipid bilayer and associated proteins. [ISBN:0716731363]	cellular_component	unknown [Zea mays]	H(+)-ATPase 11 [Arabidopsis thaliana]	PREDICTED: uncharacterized protein LOC100216710 isoform X1 [Zea mays]
c102722_g1	GO:0046983	protein dimerization activity	The formation of a protein dimer, a macromolecular structure consists of two noncovalently associated identical or nonidentical subunits. [ISBN:0198506732]	molecular_function	Os01g0143500 [Oryza sativa Japonica Group]		PREDICTED: uncharacterized protein LOC103641994 [Zea mays]
c102740_g1	GO:0008270	zinc ion binding	Interacting selectively and non-covalently with zinc (Zn) ions. [GOC:ai]	molecular_function	hypothetical protein SELMODRAFT_110533 [Selaginella moellendorffii]	ZPR1 zinc-finger domain protein [Arabidopsis thaliana]	PREDICTED: uncharacterized protein LOC100273287 isoform X1 [Zea mays]
c102749_g1	GO:0046872	metal ion binding	Interacting selectively and non-covalently with any metal ion. [GOC:ai]	molecular_function	hypothetical protein SELMODRAFT_131763 [Selaginella moellendorffii]	splicing factor 3A subunit 2 [Arabidopsis thaliana]	male sterile45 [Zea mays]
c102766_g1	GO:0044444	cytoplasmic part	Any constituent part of the cytoplasm, all of the contents of a cell excluding the plasma membrane and nucleus, but including other subcellular structures. [GOC:jl]	cellular_component	hypothetical protein AMTR_s00059p00069290 [Amborella trichopoda]		uncharacterized protein LOC100279780 [Zea mays]
c102791_g1	GO:0003964	RNA-directed DNA polymerase activity	Catalysis of the reaction: deoxynucleoside triphosphate + DNA(n) = diphosphate + DNA(n+1). Catalyzes RNA-template-directed extension of the 3'- end of a DNA strand by one deoxynucleotide at a time. [EC:2.7.7.49]	molecular_function	OSIGBa0114M03.4 [Oryza sativa Indica Group]		PREDICTED: LOW QUALITY PROTEIN: uncharacterized protein LOC103648756 [Zea mays]
c102793_g1	GO:0006313	transposition, DNA-mediated	Any process involved in a type of transpositional recombination which occurs via a DNA intermediate. [GOC:jp, ISBN:0198506732, ISBN:1555812090]	biological_process	unnamed protein product [Zea mays]		PREDICTED: uncharacterized protein LOC103632794 [Zea mays]
c102794_g1	GO:0044765	single-organism transport	The directed movement of substances (such as macromolecules, small molecules, ions) into, out of or within a cell, or between cells, or within a multicellular organism by means of some agent such as a transporter or pore, involving a single organism. [GOC:jl]	biological_process	Protein transport protein SEC61 gamma-3 subunit [Populus trichocarpa]	protein transport protein sec61 subunit gamma-3 [Arabidopsis thaliana]	protein transport protein SEC61 gamma subunit [Zea mays]
c102802_g1	GO:0006259	DNA metabolic process	Any cellular metabolic process involving deoxyribonucleic acid. This is one of the two main types of nucleic acid, consisting of a long, unbranched macromolecule formed from one, or more commonly, two, strands of linked deoxyribonucleotides. [ISBN:0198506732]	biological_process	putative copia-like retrotransposon polyprotein [Oryza sativa Japonica Group]		PREDICTED: LOW QUALITY PROTEIN: uncharacterized protein LOC103628087 [Zea mays]
c102818_g1	GO:0051287	NAD binding	Interacting selectively and non-covalently with nicotinamide adenine dinucleotide, a coenzyme involved in many redox and biosynthetic reactions; binding may be to either the oxidized form, NAD+, or the reduced form, NADH. [GOC:ai]	molecular_function	isocitrate dehydrogenase, NAD-dependent [Coccomyxa subellipsoidea C-169]	Isocitrate dehydrogenase [NAD] catalytic subunit 5 [Arabidopsis thaliana]	3-isopropylmalate dehydrogenase [Zea mays]
c102832_g1	GO:0005737	cytoplasm	All of the contents of a cell excluding the plasma membrane and nucleus, but including other subcellular structures. [ISBN:0198547684]	cellular_component	putative calmodulin-binding family protein [Zea mays]	calmodulin-binding protein-like protein [Arabidopsis thaliana]	PREDICTED: uncharacterized protein LOC103635434 [Zea mays]
c102839_g1	GO:0016791	phosphatase activity	Catalysis of the hydrolysis of phosphoric monoesters, releasing inorganic phosphate. [EC:3.1.3, EC:3.1.3.41, GOC:curators]	molecular_function	3'(2'),5'-bisphosphate nucleotidase [Chlamydomonas reinhardtii]	putative SAL3 phosphatase [Arabidopsis thaliana]	uncharacterized protein LOC100276170 [Zea mays]
c102846_g1	GO:0055085	transmembrane transport	The process in which a solute is transported from one side of a membrane to the other. [GOC:dph, GOC:jid]	biological_process	Cation/H(+) antiporter 18 [Morus notabilis]	cation/H(+) antiporter 15 [Arabidopsis thaliana]	PREDICTED: uncharacterized protein LOC100191437 isoform X1 [Zea mays]
c102851_g1	GO:0000166	nucleotide binding	Interacting selectively and non-covalently with a nucleotide, any compound consisting of a nucleoside that is esterified with (ortho)phosphate or an oligophosphate at any hydroxyl group on the ribose or deoxyribose. [GOC:mah, ISBN:0198547684]	molecular_function	poly(A)-binding protein [Nicotiana tabacum]	poly(A) binding protein 8 [Arabidopsis thaliana]	PREDICTED: polyadenylate-binding protein 2-like [Zea mays]
c102852_g1	GO:0071704	organic substance metabolic process	The chemical reactions and pathways involving an organic substance, any molecular entity containing carbon. [CHEBI:50860, GOC:mah]	biological_process	nad-k like protein [Micromonas sp. RCC299]
c102855_g1	GO:0006810	transport	The directed movement of substances (such as macromolecules, small molecules, ions) into, out of or within a cell, or between cells, or within a multicellular organism by means of some agent such as a transporter or pore. [GOC:dph, GOC:jl, GOC:mah]	biological_process	hypothetical protein EUGRSUZ_I01888 [Eucalyptus grandis]	ABC transporter B family member 18 [Arabidopsis thaliana]	PREDICTED: putative multidrug resistance protein [Zea mays]
c102860_g1	GO:0006468	protein phosphorylation	The process of introducing a phosphate group on to a protein. [GOC:hb]	biological_process	Cysteine-rich receptor-like protein kinase 26 [Triticum urartu]
c102879_g1	GO:0005840	ribosome	An intracellular organelle, about 200 A in diameter, consisting of RNA and protein. It is the site of protein biosynthesis resulting from translation of messenger RNA (mRNA). It consists of two subunits, one large and one small, each containing only protein and RNA. Both the ribosome and its subunits are characterized by their sedimentation coefficients, expressed in Svedberg units (symbol: S). H…	cellular_component	60s acidic ribosomal protein-like protein [Solanum tuberosum]	60S acidic ribosomal protein P2-2 [Arabidopsis thaliana]	PREDICTED: 60S acidic ribosomal protein P2A-like [Zea mays]
c102885_g1	GO:0003676	nucleic acid binding	Interacting selectively and non-covalently with any nucleic acid. [GOC:jl]	molecular_function	copia-type pol polyprotein [Zea mays]		uncharacterized protein LOC100502343 [Zea mays]
c10289_g1	GO:0005975	carbohydrate metabolic process	The chemical reactions and pathways involving carbohydrates, any of a group of organic compounds based of the general formula Cx(H2O)y. Includes the formation of carbohydrate derivatives by the addition of a carbohydrate residue to another molecule. [GOC:mah, ISBN:0198506732]	biological_process	putative O-glycosyl hydrolase family 17 protein precursor [Zea mays]	glycosyl hydrolases family 17 domain-containing protein [Arabidopsis thaliana]	putative O-glycosyl hydrolase family 17 protein precursor [Zea mays]
c102968_g1	GO:0006468	protein phosphorylation	The process of introducing a phosphate group on to a protein. [GOC:hb]	biological_process	hypothetical protein SORBIDRAFT_01g013650 [Sorghum bicolor]		PREDICTED: L-type lectin-domain containing receptor kinase IX.1-like [Zea mays]
c102998_g1	GO:0045694	regulation of embryo sac egg cell differentiation	Any process that modulates the frequency, rate or extent of embryo sac egg cell differentiation. [GOC:go_curators, GOC:mtg_plant]	biological_process	PREDICTED: splicing factor 3A subunit 3-like [Glycine max]	splicing factor 3A subunit 3 [Arabidopsis thaliana]	hypothetical protein [Zea mays]
c1030_g1	GO:0009536	plastid	Any member of a family of organelles found in the cytoplasm of plants and some protists, which are membrane-bounded and contain DNA. Plant plastids develop from a common type, the proplastid. [GOC:jl, ISBN:0198547684]	cellular_component	retrotransposon protein, putative, Ty1-copia subclass [Oryza sativa Japonica Group]		PREDICTED: uncharacterized protein LOC103651643 [Zea mays]
c103001_g1	GO:0003746	translation elongation factor activity	Functions in chain elongation during polypeptide synthesis at the ribosome. [ISBN:0198506732]	molecular_function	predicted protein [Hordeum vulgare subsp. vulgare]	Elongation factor 1-alpha [Arabidopsis thaliana]	PREDICTED: LOC100286309 isoform X1 [Zea mays]
c103042_g1	GO:0071456	cellular response to hypoxia	Any process that results in a change in state or activity of a cell (in terms of movement, secretion, enzyme production, gene expression, etc.) as a result of a stimulus indicating lowered oxygen tension. Hypoxia, defined as a decline in O2 levels below normoxic levels of 20.8 - 20.95%, results in metabolic adaptation at both the cellular and organismal level. [GOC:mah]	biological_process	hypothetical protein SORBIDRAFT_01g045120 [Sorghum bicolor]	putative flavin-containing monooxygenase 1 [Arabidopsis thaliana]	PREDICTED: probable flavin-containing monooxygenase 1 [Zea mays]
c103067_g1	GO:0055085	transmembrane transport	The process in which a solute is transported from one side of a membrane to the other. [GOC:dph, GOC:jid]	biological_process	hypothetical protein ZEAMMB73_818732 [Zea mays]	iron transporter-related protein [Arabidopsis thaliana]	PREDICTED: probable metal-nicotianamine transporter YSL1 [Zea mays]
c10307_g1	GO:0006355	regulation of transcription, DNA-templated	Any process that modulates the frequency, rate or extent of cellular DNA-templated transcription. [GOC:go_curators, GOC:txnOH]	biological_process	hypothetical protein ZEAMMB73_740283 [Zea mays]		PREDICTED: putative B3 domain-containing protein Os08g0157700 [Zea mays]
c10309_g1	GO:0005634	nucleus	A membrane-bounded organelle of eukaryotic cells in which chromosomes are housed and replicated. In most cells, the nucleus contains all of the cell's chromosomes except the organellar chromosomes, and is the site of RNA synthesis and processing. In some species, or in specialized cell types, RNA metabolism or DNA replication may be absent. [GOC:go_curators]	cellular_component	mago nashi-like protein 2 [Physalis pubescens]	protein mago nashi [Arabidopsis thaliana]	protein mago nashi [Zea mays]
c103092_g1	GO:0097159	organic cyclic compound binding	Interacting selectively and non-covalently with an organic cyclic compound, any molecular entity that contains carbon arranged in a cyclic molecular structure. [CHEBI:33832, GOC:sjw, PMID:7583672]	molecular_function	hypothetical protein VOLCADRAFT_104170 [Volvox carteri f. nagariensis]		PREDICTED: probable pre-mRNA-splicing factor ATP-dependent RNA helicase [Zea mays]
c103093_g1	GO:0003746	translation elongation factor activity	Functions in chain elongation during polypeptide synthesis at the ribosome. [ISBN:0198506732]	molecular_function	elongation factor-1 alpha, partial [Catharanthus roseus]	Elongation factor 1-alpha [Arabidopsis thaliana]	elongation factor 1-alpha [Zea mays]
c10310_g1	GO:0005737	cytoplasm	All of the contents of a cell excluding the plasma membrane and nucleus, but including other subcellular structures. [ISBN:0198547684]	cellular_component	RNA-binding protein 8A [Zea mays]		RNA-binding protein 8A [Zea mays]
c103108_g1	GO:0005576	extracellular region	The space external to the outermost structure of a cell. For cells without external protective or external encapsulating structures this refers to space outside of the plasma membrane. This term covers the host cell environment outside an intracellular parasite. [GOC:go_curators]	cellular_component	hypothetical protein ZEAMMB73_385917 [Zea mays]	putative pathogenesis-related protein [Arabidopsis thaliana]	PREDICTED: pathogenesis-related protein PRB1-3-like [Zea mays]
c103130_g1	GO:0006810	transport	The directed movement of substances (such as macromolecules, small molecules, ions) into, out of or within a cell, or between cells, or within a multicellular organism by means of some agent such as a transporter or pore. [GOC:dph, GOC:jl, GOC:mah]	biological_process	R-SNARE, SEC22-family [Physcomitrella patens]	vesicle transport protein SEC22 [Arabidopsis thaliana]	PREDICTED: 25.3 kDa vesicle transport protein [Zea mays]
c103167_g1	GO:0046034	ATP metabolic process	The chemical reactions and pathways involving ATP, adenosine triphosphate, a universally important coenzyme and enzyme regulator. [GOC:go_curators]	biological_process	vacuolar H+-ATPase B subunit [Citrus unshiu]	V-type proton ATPase subunit B2 [Arabidopsis thaliana]	vacuolar ATP synthase subunit B [Zea mays]
c103224_g1	GO:0016020	membrane	Double layer of lipid molecules that encloses all cells, and, in eukaryotes, many organelles; may be a single or double lipid bilayer; also includes associated proteins. [GOC:mah, ISBN:0815316194]	cellular_component	hypothetical protein OsJ_26134 [Oryza sativa Japonica Group]	secretory carrier-associated membrane protein 1 [Arabidopsis thaliana]	PREDICTED: secretory carrier-associated membrane protein 6-like [Zea mays]
c103232_g1	GO:0004871	signal transducer activity	Conveys a signal across a cell to trigger a change in cell function or state. A signal is a physical entity or change in state that is used to transfer information in order to trigger a response. [GOC:go_curators]	molecular_function	sensory histidine protein kinase [Physcomitrella patens]		histidine kinase [Zea mays]
c103237_g1	GO:0032508	DNA duplex unwinding	The process in which interchain hydrogen bonds between two strands of DNA are broken or 'melted', generating a region of unpaired single strands. [GOC:isa_complete, GOC:mah]	biological_process	hypothetical protein PHAVU_010G148200g [Phaseolus vulgaris]	RuvB-like protein 1 [Arabidopsis thaliana]	PREDICTED: uncharacterized protein LOC100272912 isoform X1 [Zea mays]
c103242_g1	GO:0003964	RNA-directed DNA polymerase activity	Catalysis of the reaction: deoxynucleoside triphosphate + DNA(n) = diphosphate + DNA(n+1). Catalyzes RNA-template-directed extension of the 3'- end of a DNA strand by one deoxynucleotide at a time. [EC:2.7.7.49]	molecular_function	hypothetical protein ZEAMMB73_382096, partial [Zea mays]		PREDICTED: uncharacterized protein LOC103652432 [Zea mays]
c103243_g1	GO:0005840	ribosome	An intracellular organelle, about 200 A in diameter, consisting of RNA and protein. It is the site of protein biosynthesis resulting from translation of messenger RNA (mRNA). It consists of two subunits, one large and one small, each containing only protein and RNA. Both the ribosome and its subunits are characterized by their sedimentation coefficients, expressed in Svedberg units (symbol: S). H…	cellular_component	predicted protein [Physcomitrella patens]	40S ribosomal protein S26-3 [Arabidopsis thaliana]	PREDICTED: 40S ribosomal protein S26 isoform X1 [Zea mays]
c103250_g1	GO:0006952	defense response	Reactions, triggered in response to the presence of a foreign body or the occurrence of an injury, which result in restriction of damage to the organism attacked or prevention/recovery from the infection caused by the attack. [GOC:go_curators]	biological_process	Disease resistance protein RPM1 [Aegilops tauschii]		PREDICTED: uncharacterized protein LOC103645703 [Zea mays]
c103257_g1	GO:0005488	binding	The selective, non-covalent, often stoichiometric, interaction of a molecule with one or more specific sites on another molecule. [GOC:ceb, GOC:mah, ISBN:0198506732]	molecular_function	PREDICTED: splicing factor U2af small subunit B-like [Glycine max]	Splicing factor U2af small subunit B [Arabidopsis thaliana]	PREDICTED: LOW QUALITY PROTEIN: splicing factor U2af small subunit B-like [Zea mays]
c103260_g1	GO:0009536	plastid	Any member of a family of organelles found in the cytoplasm of plants and some protists, which are membrane-bounded and contain DNA. Plant plastids develop from a common type, the proplastid. [GOC:jl, ISBN:0198547684]	cellular_component	retrotransposon protein, putative, unclassified [Oryza sativa Japonica Group]		PREDICTED: uncharacterized protein LOC103653348 [Zea mays]
c103270_g1	GO:0003964	RNA-directed DNA polymerase activity	Catalysis of the reaction: deoxynucleoside triphosphate + DNA(n) = diphosphate + DNA(n+1). Catalyzes RNA-template-directed extension of the 3'- end of a DNA strand by one deoxynucleotide at a time. [EC:2.7.7.49]	molecular_function	Putative retroelement [Oryza sativa Japonica Group]		PREDICTED: uncharacterized protein LOC103644963 [Zea mays]
c103272_g1	GO:0003964	RNA-directed DNA polymerase activity	Catalysis of the reaction: deoxynucleoside triphosphate + DNA(n) = diphosphate + DNA(n+1). Catalyzes RNA-template-directed extension of the 3'- end of a DNA strand by one deoxynucleotide at a time. [EC:2.7.7.49]	molecular_function	uncharacterized protein LOC100502217 precursor [Zea mays]		uncharacterized protein LOC100502217 precursor [Zea mays]
c103278_g1	GO:0005829	cytosol	The part of the cytoplasm that does not contain organelles but which does contain other particulate matter, such as protein complexes. [GOC:hgd, GOC:jl]	cellular_component	probable phenylalanine--tRNA ligase beta subunit [Arabidopsis thaliana]	phenylalanyl-tRNA synthetase beta chain [Arabidopsis thaliana]	PREDICTED: LOC100280512 isoform X1 [Zea mays]
c10329_g1	GO:0042742	defense response to bacterium	Reactions triggered in response to the presence of a bacterium that act to protect the cell or organism. [GOC:jl]	biological_process	unknown [Zea mays]	cellulose synthase A catalytic subunit 8 [UDP-forming] [Arabidopsis thaliana]	cellulose synthase10 [Zea mays]
c10329_g2	GO:0016021	integral component of membrane	The component of a membrane consisting of gene products and protein complexes that have some part that penetrates at least one leaflet of the membrane bilayer. This component includes gene products that are buried in the bilayer with no exposure outside the bilayer. [GOC:dos, GOC:go_curators]	cellular_component	cellulose synthase10 [Zea mays]	cellulose synthase A catalytic subunit 4 [UDP-forming] [Arabidopsis thaliana]	cellulose synthase10 [Zea mays]
c103291_g1	GO:0043170	macromolecule metabolic process	The chemical reactions and pathways involving macromolecules, any molecule of high relative molecular mass, the structure of which essentially comprises the multiple repetition of units derived, actually or conceptually, from molecules of low relative molecular mass. [CHEBI:33694, GOC:mah]	biological_process	putative gag-pol polyprotein [Zea mays]		PREDICTED: uncharacterized protein LOC103642686 [Zea mays]
c103294_g1	GO:0030833	regulation of actin filament polymerization	Any process that modulates the frequency, rate or extent of the assembly of actin filaments by the addition of actin monomers to a filament. [GOC:mah]	biological_process	actin related protein Arp2 subunit [Physcomitrella patens]	actin related protein 2 [Arabidopsis thaliana]	PREDICTED: actin-related protein 2 [Zea mays]
c1033_g1	GO:0005739	mitochondrion	A semiautonomous, self replicating organelle that occurs in varying numbers, shapes, and sizes in the cytoplasm of virtually all eukaryotic cells. It is notably the site of tissue respiration. [GOC:giardia, ISBN:0198506732]	cellular_component	OSJNBa0079F16.14 [Oryza sativa Japonica Group]		PREDICTED: retrovirus-related Pol polyprotein from transposon TNT 1-94 isoform X3 [Zea mays]
c103335_g1	GO:0000166	nucleotide binding	Interacting selectively and non-covalently with a nucleotide, any compound consisting of a nucleoside that is esterified with (ortho)phosphate or an oligophosphate at any hydroxyl group on the ribose or deoxyribose. [GOC:mah, ISBN:0198547684]	molecular_function	putative Rac GTPase [Medicago sativa subsp. x varia]	Rac-like GTP-binding protein ARAC3 [Arabidopsis thaliana]	Rho-related protein from plants2 [Zea mays]
c103347_g1	GO:0055085	transmembrane transport	The process in which a solute is transported from one side of a membrane to the other. [GOC:dph, GOC:jid]	biological_process	hypothetical protein SORBIDRAFT_07g003520 [Sorghum bicolor]		PREDICTED: LOW QUALITY PROTEIN: ABC transporter B family member 14-like [Zea mays]
c103348_g1	GO:0043231	intracellular membrane-bounded organelle	Organized structure of distinctive morphology and function, bounded by a single or double lipid bilayer membrane and occurring within the cell. Includes the nucleus, mitochondria, plastids, vacuoles, and vesicles. Excludes the plasma membrane. [GOC:go_curators]	cellular_component	Os04g0611500 [Oryza sativa Japonica Group]	nucleotide/nucleic acid binding protein [Arabidopsis thaliana]	uncharacterized protein LOC100279860 [Zea mays]
c103350_g1	GO:0050896	response to stimulus	Any process that results in a change in state or activity of a cell or an organism (in terms of movement, secretion, enzyme production, gene expression, etc.) as a result of a stimulus. The process begins with detection of the stimulus and ends with a change in state or activity or the cell or organism. [GOC:ai, GOC:bf]	biological_process	hypothetical protein PRUPE_ppa012898mg [Prunus persica]	major latex-related protein [Arabidopsis thaliana]	Bet v I allergen [Zea mays]
c103353_g1	GO:0008152	metabolic process	The chemical reactions and pathways, including anabolism and catabolism, by which living organisms transform chemical substances. Metabolic processes typically transform small molecules, but also include macromolecular processes such as DNA repair and replication, and protein synthesis and degradation. [GOC:go_curators, ISBN:0198547684]	biological_process	unknown [Lotus japonicus]	haloacid dehalogenase-like hydrolase domain-containing protein [Arabidopsis thaliana]	PREDICTED: uncharacterized protein LOC100273259 isoform X1 [Zea mays]
c103355_g1	GO:0046872	metal ion binding	Interacting selectively and non-covalently with any metal ion. [GOC:ai]	molecular_function	hypothetical protein SORBIDRAFT_01g014480 [Sorghum bicolor]		PREDICTED: B3 domain-containing protein Os03g0619600-like [Zea mays]
c103371_g1	GO:0016070	RNA metabolic process	The cellular chemical reactions and pathways involving RNA, ribonucleic acid, one of the two main type of nucleic acid, consisting of a long, unbranched macromolecule formed from ribonucleotides joined in 3',5'-phosphodiester linkage. [ISBN:0198506732]	biological_process	predicted protein [Physcomitrella patens]	exosome complex exonuclease DIS3/RRP44 [Arabidopsis thaliana]	PREDICTED: DIS3-like exonuclease 2 [Zea mays]
c103372_g1	GO:0016757	transferase activity, transferring glycosyl groups	Catalysis of the transfer of a glycosyl group from one compound (donor) to another (acceptor). [GOC:jl, ISBN:0198506732]	molecular_function	starch branching enzyme II, putative [Ricinus communis]	1,4-alpha-glucan branching enzyme [Arabidopsis thaliana]	starch branching enzyme1 [Zea mays]
c103376_g1	GO:0005634	nucleus	A membrane-bounded organelle of eukaryotic cells in which chromosomes are housed and replicated. In most cells, the nucleus contains all of the cell's chromosomes except the organellar chromosomes, and is the site of RNA synthesis and processing. In some species, or in specialized cell types, RNA metabolism or DNA replication may be absent. [GOC:go_curators]	cellular_component	hypothetical protein AMTR_s00033p00133580 [Amborella trichopoda]	CDK-activating kinase assembly factor MAT1 [Arabidopsis thaliana]	PREDICTED: RNA polymerase II transcription factor B subunit 3-like [Zea mays]
c103378_g1	GO:0005488	binding	The selective, non-covalent, often stoichiometric, interaction of a molecule with one or more specific sites on another molecule. [GOC:ceb, GOC:mah, ISBN:0198506732]	molecular_function	hypothetical protein CHLNCDRAFT_56139 [Chlorella variabilis]	Ca2+-transporting ATPase [Arabidopsis thaliana]	PREDICTED: calcium-transporting ATPase 3, endoplasmic reticulum-type [Zea mays]
c103389_g1	GO:0030833	regulation of actin filament polymerization	Any process that modulates the frequency, rate or extent of the assembly of actin filaments by the addition of actin monomers to a filament. [GOC:mah]	biological_process	hypothetical protein EUGRSUZ_H03353 [Eucalyptus grandis]	actin related protein 2 [Arabidopsis thaliana]	PREDICTED: actin-related protein 2 [Zea mays]
c10339_g1	GO:0008270	zinc ion binding	Interacting selectively and non-covalently with zinc (Zn) ions. [GOC:ai]	molecular_function	hypothetical protein SORBIDRAFT_10g010620 [Sorghum bicolor]	MuDR family transposase [Arabidopsis thaliana]	uncharacterized protein LOC100501908 [Zea mays]
c10339_g2	GO:0005488	binding	The selective, non-covalent, often stoichiometric, interaction of a molecule with one or more specific sites on another molecule. [GOC:ceb, GOC:mah, ISBN:0198506732]	molecular_function	hypothetical protein SORBIDRAFT_10g019990 [Sorghum bicolor]
c103400_g1	GO:0005488	binding	The selective, non-covalent, often stoichiometric, interaction of a molecule with one or more specific sites on another molecule. [GOC:ceb, GOC:mah, ISBN:0198506732]	molecular_function	polyprotein [Zea mays]		PREDICTED: uncharacterized protein LOC103631140 [Zea mays]
c103437_g1	GO:0004175	endopeptidase activity	Catalysis of the hydrolysis of internal, alpha-peptide bonds in a polypeptide chain. [http://merops.sanger.ac.uk/about/glossary.htm#ENDOPEPTIDASE]	molecular_function	proteasome subunit protein, partial [Helicosporidium sp. ATCC 50920]	proteasome subunit beta type-3-A [Arabidopsis thaliana]	PREDICTED: proteasome subunit beta type-3 [Zea mays]
c103453_g1	GO:0046872	metal ion binding	Interacting selectively and non-covalently with any metal ion. [GOC:ai]	molecular_function	OSJNBb0026E15.10 [Oryza sativa Japonica Group]	cysteine-rich receptor-like protein kinase 8 [Arabidopsis thaliana]	PREDICTED: uncharacterized protein LOC100304242 isoform X1 [Zea mays]
c103464_g1	GO:0005488	binding	The selective, non-covalent, often stoichiometric, interaction of a molecule with one or more specific sites on another molecule. [GOC:ceb, GOC:mah, ISBN:0198506732]	molecular_function	predicted protein [Micromonas pusilla CCMP1545]	chaperone protein dnaJ 3 [Arabidopsis thaliana]	putative dnaJ chaperone family protein [Zea mays]
c103465_g1	GO:0006351	transcription, DNA-templated	The cellular synthesis of RNA on a template of DNA. [GOC:jl, GOC:txnOH]	biological_process	predicted protein [Hordeum vulgare subsp. vulgare]
c103483_g1	GO:0003677	DNA binding	Any molecular function by which a gene product interacts selectively and non-covalently with DNA (deoxyribonucleic acid). [GOC:dph, GOC:jl, GOC:tb, GOC:vw]	molecular_function	putative homeodomain-like transcription factor superfamily protein [Zea mays]		putative homeodomain-like transcription factor superfamily protein [Zea mays]
c103497_g1	GO:0006468	protein phosphorylation	The process of introducing a phosphate group on to a protein. [GOC:hb]	biological_process	hypothetical protein SORBIDRAFT_09g001746 [Sorghum bicolor]	protein kinase family protein [Arabidopsis thaliana]	PREDICTED: probable receptor-like protein kinase At5g39030 [Zea mays]
c103513_g1	GO:0005852	eukaryotic translation initiation factor 3 complex	A complex of several polypeptides that plays at least two important roles in protein synthesis: First, eIF3 binds to the 40S ribosome and facilitates loading of the Met-tRNA/eIF2.GTP ternary complex to form the 43S preinitiation complex. Subsequently, eIF3 apparently assists eIF4 in recruiting mRNAs to the 43S complex. The eIF3 complex contains five conserved core subunits, and may contain severa…	cellular_component	ATP-binding cassette transporter, subfamily C, member 19, SmABCC19 [Selaginella moellendorffii]	translation initiation factor eIF-3 subunit 4 [Arabidopsis thaliana]	uncharacterized protein LOC100192580 [Zea mays]
c103527_g1	GO:0006468	protein phosphorylation	The process of introducing a phosphate group on to a protein. [GOC:hb]	biological_process	CBL-interacting serine/threonine-protein kinase 9 [Morus notabilis]	CBL-interacting serine/threonine-protein kinase 9 [Arabidopsis thaliana]	PREDICTED: uncharacterized LOC100382328 isoform X1 [Zea mays]
c103553_g1	GO:0006468	protein phosphorylation	The process of introducing a phosphate group on to a protein. [GOC:hb]	biological_process	uncharacterized protein LOC100383311 [Zea mays]	protein kinase domain-containing protein [Arabidopsis thaliana]
c103561_g1	GO:0003824	catalytic activity	Catalysis of a biochemical reaction at physiological temperatures. In biologically catalyzed reactions, the reactants are known as substrates, and the catalysts are naturally occurring macromolecular substances known as enzymes. Enzymes possess specific binding sites for substrates, and are usually composed wholly or largely of protein, but RNA that has catalytic activity (ribozyme) is often also…	molecular_function	alanine aminotransferase 2 [Coccomyxa subellipsoidea C-169]	alanine aminotransferase [Arabidopsis thaliana]	LOC100282849 [Zea mays]
c103580_g1	GO:0016020	membrane	Double layer of lipid molecules that encloses all cells, and, in eukaryotes, many organelles; may be a single or double lipid bilayer; also includes associated proteins. [GOC:mah, ISBN:0815316194]	cellular_component	predicted protein [Physcomitrella patens]	S-adenosyl-L-methionine-dependent methyltransferase-like protein [Arabidopsis thaliana]	PREDICTED: uncharacterized protein LOC100272247 isoform X1 [Zea mays]
c103582_g1	GO:0006355	regulation of transcription, DNA-templated	Any process that modulates the frequency, rate or extent of cellular DNA-templated transcription. [GOC:go_curators, GOC:txnOH]	biological_process	putative WRKY DNA-binding domain superfamily protein [Zea mays]		PREDICTED: probable WRKY transcription factor 27 [Zea mays]
c103593_g1	GO:0008152	metabolic process	The chemical reactions and pathways, including anabolism and catabolism, by which living organisms transform chemical substances. Metabolic processes typically transform small molecules, but also include macromolecular processes such as DNA repair and replication, and protein synthesis and degradation. [GOC:go_curators, ISBN:0198547684]	biological_process	SNF2 super family [Micromonas sp. RCC299]	helicase SWR1 [Arabidopsis thaliana]	PREDICTED: protein PHOTOPERIOD-INDEPENDENT EARLY FLOWERING 1 isoform X5 [Zea mays]
c103611_g1	GO:0005840	ribosome	An intracellular organelle, about 200 A in diameter, consisting of RNA and protein. It is the site of protein biosynthesis resulting from translation of messenger RNA (mRNA). It consists of two subunits, one large and one small, each containing only protein and RNA. Both the ribosome and its subunits are characterized by their sedimentation coefficients, expressed in Svedberg units (symbol: S). H…	cellular_component	predicted protein [Hordeum vulgare subsp. vulgare]	40S ribosomal protein S4-2 [Arabidopsis thaliana]	PREDICTED: 40S ribosomal protein S4-like [Zea mays]
c103639_g1	GO:0005737	cytoplasm	All of the contents of a cell excluding the plasma membrane and nucleus, but including other subcellular structures. [ISBN:0198547684]	cellular_component	predicted protein [Physcomitrella patens]	regulatory particle triple-A ATPase 5A [Arabidopsis thaliana]	PREDICTED: hypothetical protein isoform X2 [Zea mays]
c103641_g1	GO:0016829	lyase activity	Catalysis of the cleavage of C-C, C-O, C-N and other bonds by other means than by hydrolysis or oxidation, or conversely adding a group to a double bond. They differ from other enzymes in that two substrates are involved in one reaction direction, but only one in the other direction. When acting on the single substrate, a molecule is eliminated and this generates either a new double bond or a new…	molecular_function	argininosuccinate lyase family protein [Micromonas sp. RCC299]	argininosuccinate lyase [Arabidopsis thaliana]	argininosuccinate lyase [Zea mays]
c103643_g1	GO:0001510	RNA methylation	Posttranscriptional addition of a methyl group to either a nucleotide or 2'-O ribose in a polyribonucleotide. Usually uses S-adenosylmethionine as a cofactor. [GOC:hjd]	biological_process	hypothetical protein CHLREDRAFT_105410 [Chlamydomonas reinhardtii]	FtsJ-like methyltransferase family protein [Arabidopsis thaliana]	hypothetical protein [Zea mays]
c103645_g1	GO:0003676	nucleic acid binding	Interacting selectively and non-covalently with any nucleic acid. [GOC:jl]	molecular_function	putative polyprotein [Sorghum propinquum]		PREDICTED: uncharacterized protein LOC103653348 [Zea mays]
c103662_g1	GO:0008152	metabolic process	The chemical reactions and pathways, including anabolism and catabolism, by which living organisms transform chemical substances. Metabolic processes typically transform small molecules, but also include macromolecular processes such as DNA repair and replication, and protein synthesis and degradation. [GOC:go_curators, ISBN:0198547684]	biological_process	unknown [Lotus japonicus]	haloacid dehalogenase-like hydrolase domain-containing protein [Arabidopsis thaliana]	LOC100284091 [Zea mays]
c103678_g1	GO:0005525	GTP binding	Interacting selectively and non-covalently with GTP, guanosine triphosphate. [GOC:ai]	molecular_function	hypothetical protein EUGRSUZ_H04842 [Eucalyptus grandis]	GTP-binding protein-relatedlike protein [Arabidopsis thaliana]	developmentally-regulated GTP-binding protein 1 [Zea mays]
c103679_g1	GO:0046872	metal ion binding	Interacting selectively and non-covalently with any metal ion. [GOC:ai]	molecular_function	hypothetical protein VOLCADRAFT_108305 [Volvox carteri f. nagariensis]	RNA binding (RRM/RBD/RNP motifs) family protein [Arabidopsis thaliana]	PREDICTED: uncharacterized protein LOC100384257 isoform X1 [Zea mays]
c103695_g1	GO:0006413	translational initiation	The process preceding formation of the peptide bond between the first two amino acids of a protein. This includes the formation of a complex of the ribosome, mRNA, and an initiation complex that contains the first aminoacyl-tRNA. [ISBN:019879276X]	biological_process	predicted protein [Hordeum vulgare subsp. vulgare]	translation initiation factor eIF-3 subunit 9 [Arabidopsis thaliana]	PREDICTED: uncharacterized protein LOC100216593 isoform X1 [Zea mays]
c103700_g1	GO:0000166	nucleotide binding	Interacting selectively and non-covalently with a nucleotide, any compound consisting of a nucleoside that is esterified with (ortho)phosphate or an oligophosphate at any hydroxyl group on the ribose or deoxyribose. [GOC:mah, ISBN:0198547684]	molecular_function	hypothetical protein MIMGU_mgv1a013870mg [Erythranthe guttata]	RAB GTPase H1E [Arabidopsis thaliana]	hypothetical protein [Zea mays]
c103712_g1	GO:0008233	peptidase activity	Catalysis of the hydrolysis of a peptide bond. A peptide bond is a covalent bond formed when the carbon atom from the carboxyl group of one amino acid shares electrons with the nitrogen atom from the amino group of a second amino acid. [GOC:jl, ISBN:0815332181]	molecular_function	proteasome subunit alpha type-6 [Glycine max]	proteasome subunit alpha type-6-B [Arabidopsis thaliana]	uncharacterized protein LOC100191154 [Zea mays]
c103728_g1	GO:0003964	RNA-directed DNA polymerase activity	Catalysis of the reaction: deoxynucleoside triphosphate + DNA(n) = diphosphate + DNA(n+1). Catalyzes RNA-template-directed extension of the 3'- end of a DNA strand by one deoxynucleotide at a time. [EC:2.7.7.49]	molecular_function	hypothetical protein SORBIDRAFT_08g003575 [Sorghum bicolor]		PREDICTED: uncharacterized protein LOC100502147 isoform X2 [Zea mays]
c103729_g1	GO:0003964	RNA-directed DNA polymerase activity	Catalysis of the reaction: deoxynucleoside triphosphate + DNA(n) = diphosphate + DNA(n+1). Catalyzes RNA-template-directed extension of the 3'- end of a DNA strand by one deoxynucleotide at a time. [EC:2.7.7.49]	molecular_function	hypothetical protein SORBIDRAFT_08g010830 [Sorghum bicolor]		PREDICTED: uncharacterized protein LOC103630792 [Zea mays]
c103732_g1	GO:0006355	regulation of transcription, DNA-templated	Any process that modulates the frequency, rate or extent of cellular DNA-templated transcription. [GOC:go_curators, GOC:txnOH]	biological_process	transcription factor subunit NF-YB7A [Brassica napus]	nuclear transcription factor Y subunit B-7 [Arabidopsis thaliana]	nuclear transcription factor Y subunit B-3 [Zea mays]
c10374_g1	GO:0016491	oxidoreductase activity	Catalysis of an oxidation-reduction (redox) reaction, a reversible chemical reaction in which the oxidation state of an atom or atoms within a molecule is altered. One substrate acts as a hydrogen or electron donor and becomes oxidized, while the other acts as hydrogen or electron acceptor and becomes reduced. [GOC:go_curators]	molecular_function	predicted protein [Hordeum vulgare subsp. vulgare]
c10374_g2	GO:0016491	oxidoreductase activity	Catalysis of an oxidation-reduction (redox) reaction, a reversible chemical reaction in which the oxidation state of an atom or atoms within a molecule is altered. One substrate acts as a hydrogen or electron donor and becomes oxidized, while the other acts as hydrogen or electron acceptor and becomes reduced. [GOC:go_curators]	molecular_function	predicted protein [Hordeum vulgare subsp. vulgare]
c103760_g1	GO:0009506	plasmodesma	A fine cytoplasmic channel, found in all higher plants, that connects the cytoplasm of one cell to that of an adjacent cell. [ISBN:0198506732]	cellular_component	PREDICTED: hypersensitive-induced response protein 1-like isoform X1 [Setaria italica]	Hypersensitive-induced response protein 3 [Arabidopsis thaliana]	PREDICTED: hypersensitive-induced response protein 2-like [Zea mays]
c103769_g1	GO:0043167	ion binding	Interacting selectively and non-covalently with ions, charged atoms or groups of atoms. [GOC:jl]	molecular_function	hypothetical protein CHLNCDRAFT_22876 [Chlorella variabilis]	H(+)-ATPase 6 [Arabidopsis thaliana]	uncharacterized protein LOC100383904 [Zea mays]
c103782_g1	GO:0003723	RNA binding	Interacting selectively and non-covalently with an RNA molecule or a portion thereof. [GOC:mah]	molecular_function	telomerase reverse transcriptase catalytic subunit [Zea mays]	telomerase reverse transcriptase [Arabidopsis thaliana]	telomerase reverse transcriptase catalytic subunit [Zea mays]
c103788_g1	GO:0016301	kinase activity	Catalysis of the transfer of a phosphate group, usually from ATP, to a substrate molecule. [ISBN:0198506732]	molecular_function	predicted protein [Hordeum vulgare subsp. vulgare]	serine/threonine protein kinase 2 [Arabidopsis thaliana]	uncharacterized protein LOC100273759 [Zea mays]
c103789_g1	GO:0003964	RNA-directed DNA polymerase activity	Catalysis of the reaction: deoxynucleoside triphosphate + DNA(n) = diphosphate + DNA(n+1). Catalyzes RNA-template-directed extension of the 3'- end of a DNA strand by one deoxynucleotide at a time. [EC:2.7.7.49]	molecular_function	putative non-LTR retroelement reverse transcriptase [Zea mays]		PREDICTED: probable 4-coumarate--CoA ligase 1 isoform X2 [Zea mays]
c103794_g1	GO:0016192	vesicle-mediated transport	A cellular transport process in which transported substances are moved in membrane-bounded vesicles; transported substances are enclosed in the vesicle lumen or located in the vesicle membrane. The process begins with a step that directs a substance to the forming vesicle, and includes vesicle budding and coating. Vesicles are then targeted to, and fuse with, an acceptor membrane. [GOC:ai, GOC:ma…	biological_process	predicted protein [Hordeum vulgare subsp. vulgare]	coatomer subunit alpha-2 [Arabidopsis thaliana]	PREDICTED: uncharacterized protein LOC100192909 isoform X1 [Zea mays]
c103798_g1	GO:0005740	mitochondrial envelope	The double lipid bilayer enclosing the mitochondrion and separating its contents from the cell cytoplasm; includes the intermembrane space. [GOC:ai, GOC:pz]	cellular_component	hypothetical protein CHLNCDRAFT_137827 [Chlorella variabilis]
c103806_g1	GO:1901606	alpha-amino acid catabolic process	The chemical reactions and pathways resulting in the breakdown of an alpha-amino acid. [GOC:TermGenie]	biological_process	ornithine transaminase [Chlamydomonas reinhardtii]	ornithine-delta-aminotransferase [Arabidopsis thaliana]	putative ornithine aminotransferase protein [Zea mays]
c103818_g1	GO:0006952	defense response	Reactions, triggered in response to the presence of a foreign body or the occurrence of an injury, which result in restriction of damage to the organism attacked or prevention/recovery from the infection caused by the attack. [GOC:go_curators]	biological_process	hypothetical protein SORBIDRAFT_02g034210 [Sorghum bicolor]		PREDICTED: putative disease resistance RPP13-like protein 2 [Zea mays]
c103822_g1	GO:0005576	extracellular region	The space external to the outermost structure of a cell. For cells without external protective or external encapsulating structures this refers to space outside of the plasma membrane. This term covers the host cell environment outside an intracellular parasite. [GOC:go_curators]	cellular_component	hypothetical protein SORBIDRAFT_07g025130 [Sorghum bicolor]	galacturan 1,4-alpha-galacturonidase [Arabidopsis thaliana]	PREDICTED: exopolygalacturonase-like [Zea mays]
c103833_g1	GO:0005509	calcium ion binding	Interacting selectively and non-covalently with calcium ions (Ca2+). [GOC:ai]	molecular_function	calmodulin-like protein 41 [Zea mays]	putative calcium-binding protein CML41 [Arabidopsis thaliana]	calmodulin-like protein 41 [Zea mays]
c103836_g1	GO:0055085	transmembrane transport	The process in which a solute is transported from one side of a membrane to the other. [GOC:dph, GOC:jid]	biological_process	hypothetical protein ZEAMMB73_128411 [Zea mays]	ABC transporter B family member 14 [Arabidopsis thaliana]	PREDICTED: ABC transporter B family member 14-like [Zea mays]
c103865_g1	GO:0043231	intracellular membrane-bounded organelle	Organized structure of distinctive morphology and function, bounded by a single or double lipid bilayer membrane and occurring within the cell. Includes the nucleus, mitochondria, plastids, vacuoles, and vesicles. Excludes the plasma membrane. [GOC:go_curators]	cellular_component	PREDICTED: uncharacterized protein KIAA0090 homolog [Vitis vinifera]	PQQ_DH domain-containing protein [Arabidopsis thaliana]	PREDICTED: ER membrane protein complex subunit 1-like [Zea mays]
c103871_g1	GO:0006259	DNA metabolic process	Any cellular metabolic process involving deoxyribonucleic acid. This is one of the two main types of nucleic acid, consisting of a long, unbranched macromolecule formed from one, or more commonly, two, strands of linked deoxyribonucleotides. [ISBN:0198506732]	biological_process	hypothetical protein SORBIDRAFT_08g009520 [Sorghum bicolor]		PREDICTED: uncharacterized protein LOC103631580 [Zea mays]
c103872_g1	GO:0000105	histidine biosynthetic process	The chemical reactions and pathways resulting in the formation of histidine, 2-amino-3-(1H-imidazol-4-yl)propanoic acid. [GOC:go_curators]	biological_process	hypothetical protein [Oryza sativa Japonica Group]	Imidazoleglycerol-phosphate dehydratase 2 [Arabidopsis thaliana]	PREDICTED: uncharacterized protein LOC100194281 isoform X1 [Zea mays]
c103882_g1	GO:0020037	heme binding	Interacting selectively and non-covalently with heme, any compound of iron complexed in a porphyrin (tetrapyrrole) ring. [CHEBI:30413, GOC:ai]	molecular_function	predicted protein [Hordeum vulgare subsp. vulgare]
c103883_g1	GO:0006164	purine nucleotide biosynthetic process	The chemical reactions and pathways resulting in the formation of a purine nucleotide, a compound consisting of nucleoside (a purine base linked to a deoxyribose or ribose sugar) esterified with a phosphate group at either the 3' or 5'-hydroxyl group of the sugar. [GOC:go_curators, ISBN:0198506732]	biological_process	hypothetical protein CHLNCDRAFT_137657 [Chlorella variabilis]	amidophosphoribosyltransferase [Arabidopsis thaliana]	PREDICTED: amidophosphoribosyltransferase, chloroplastic-like [Zea mays]
c103901_g1	GO:0009536	plastid	Any member of a family of organelles found in the cytoplasm of plants and some protists, which are membrane-bounded and contain DNA. Plant plastids develop from a common type, the proplastid. [GOC:jl, ISBN:0198547684]	cellular_component	retrotransposon protein, putative, unclassified [Oryza sativa Japonica Group]		PREDICTED: uncharacterized protein LOC103635721 [Zea mays]
c103941_g1	GO:0016021	integral component of membrane	The component of a membrane consisting of gene products and protein complexes that have some part that penetrates at least one leaflet of the membrane bilayer. This component includes gene products that are buried in the bilayer with no exposure outside the bilayer. [GOC:dos, GOC:go_curators]	cellular_component	hypothetical protein AMTR_s00110p00131760 [Amborella trichopoda]	putative cation-transporting ATPase [Arabidopsis thaliana]	PREDICTED: probable manganese-transporting ATPase PDR2 [Zea mays]
c10397_g1	GO:0016021	integral component of membrane	The component of a membrane consisting of gene products and protein complexes that have some part that penetrates at least one leaflet of the membrane bilayer. This component includes gene products that are buried in the bilayer with no exposure outside the bilayer. [GOC:dos, GOC:go_curators]	cellular_component	hypothetical protein ZEAMMB73_096351 [Zea mays]		PREDICTED: sodium-coupled neutral amino acid transporter 1-like [Zea mays]
c103970_g1	GO:0006468	protein phosphorylation	The process of introducing a phosphate group on to a protein. [GOC:hb]	biological_process	putative protein kinase superfamily protein [Zea mays]	Protein kinase protein with adenine nucleotide alpha hydrolases-like domain [Arabidopsis thaliana]	PREDICTED: LOW QUALITY PROTEIN: U-box domain-containing protein 35-like [Zea mays]
c103985_g1	GO:0006810	transport	The directed movement of substances (such as macromolecules, small molecules, ions) into, out of or within a cell, or between cells, or within a multicellular organism by means of some agent such as a transporter or pore. [GOC:dph, GOC:jl, GOC:mah]	biological_process	hypothetical protein SORBIDRAFT_01g008490 [Sorghum bicolor]	sec23/sec24-like transport protein [Arabidopsis thaliana]	uncharacterized protein LOC100191508 [Zea mays]
c103986_g1	GO:0004190	aspartic-type endopeptidase activity	Catalysis of the hydrolysis of internal, alpha-peptide bonds in a polypeptide chain by a mechanism in which a water molecule bound by the side chains of aspartic residues at the active center acts as a nucleophile. [ISBN:0198506732]	molecular_function	hypothetical protein SORBIDRAFT_09g025220 [Sorghum bicolor]	aspartyl protease family protein [Arabidopsis thaliana]	pepsin A precursor [Zea mays]
c103999_g1	GO:0005737	cytoplasm	All of the contents of a cell excluding the plasma membrane and nucleus, but including other subcellular structures. [ISBN:0198547684]	cellular_component	hypothetical protein CHLNCDRAFT_56078 [Chlorella variabilis]	AAA-type ATPase family protein [Arabidopsis thaliana]	PREDICTED: 26S protease regulatory subunit 10B homolog A [Zea mays]
c104020_g1	GO:0004707	MAP kinase activity	Catalysis of the reaction: protein + ATP = protein phosphate + ADP. This reaction is the phosphorylation of proteins. Mitogen-activated protein kinase; a family of protein kinases that perform a crucial step in relaying signals from the plasma membrane to the nucleus. They are activated by a wide range of proliferation- or differentiation-inducing signals; activation is strong with agonists such …	molecular_function	mitogen-activated protein kinase 12 [Arabidopsis thaliana]	mitogen-activated protein kinase 12 [Arabidopsis thaliana]	MAP kinase2 [Zea mays]
c104060_g1	GO:0008270	zinc ion binding	Interacting selectively and non-covalently with zinc (Zn) ions. [GOC:ai]	molecular_function	predicted protein [Physcomitrella patens]
c104073_g1	GO:0009536	plastid	Any member of a family of organelles found in the cytoplasm of plants and some protists, which are membrane-bounded and contain DNA. Plant plastids develop from a common type, the proplastid. [GOC:jl, ISBN:0198547684]	cellular_component	unknown protein [Oryza sativa Japonica Group]		PREDICTED: uncharacterized protein LOC103627967 [Zea mays]
c104080_g1	GO:0003735	structural constituent of ribosome	The action of a molecule that contributes to the structural integrity of the ribosome. [GOC:mah]	molecular_function	predicted protein [Physcomitrella patens]	40S ribosomal protein S9-1 [Arabidopsis thaliana]	uncharacterized protein LOC100192774 [Zea mays]
c104084_g1	GO:0000166	nucleotide binding	Interacting selectively and non-covalently with a nucleotide, any compound consisting of a nucleoside that is esterified with (ortho)phosphate or an oligophosphate at any hydroxyl group on the ribose or deoxyribose. [GOC:mah, ISBN:0198547684]	molecular_function	predicted protein [Hordeum vulgare subsp. vulgare]	Lysyl-tRNA synthetase [Arabidopsis thaliana]	uncharacterized protein LOC100273907 [Zea mays]
c104090_g1	GO:0000166	nucleotide binding	Interacting selectively and non-covalently with a nucleotide, any compound consisting of a nucleoside that is esterified with (ortho)phosphate or an oligophosphate at any hydroxyl group on the ribose or deoxyribose. [GOC:mah, ISBN:0198547684]	molecular_function	SPG1, ras family GTPase [Selaginella moellendorffii]	Ras-related small GTP-binding family protein [Arabidopsis thaliana]	PREDICTED: septum-promoting GTP-binding protein 1-like [Zea mays]
c104092_g1	GO:0004827	proline-tRNA ligase activity	Catalysis of the reaction: ATP + L-proline + tRNA(Pro) = AMP + diphosphate + L-prolyl-tRNA(Pro). [EC:6.1.1.15]	molecular_function	hypothetical protein EUGRSUZ_K00563 [Eucalyptus grandis]	prolyl-tRNA synthetase [Arabidopsis thaliana]	PREDICTED: uncharacterized protein LOC100272402 isoform X1 [Zea mays]
c104095_g1	GO:0006259	DNA metabolic process	Any cellular metabolic process involving deoxyribonucleic acid. This is one of the two main types of nucleic acid, consisting of a long, unbranched macromolecule formed from one, or more commonly, two, strands of linked deoxyribonucleotides. [ISBN:0198506732]	biological_process	retrotransposon protein, putative, unclassified, expressed [Oryza sativa Japonica Group]		PREDICTED: uncharacterized protein LOC103648418 [Zea mays]
c104103_g1	GO:0046872	metal ion binding	Interacting selectively and non-covalently with any metal ion. [GOC:ai]	molecular_function	predicted protein [Hordeum vulgare subsp. vulgare]	laccase 17 [Arabidopsis thaliana]	putative laccase family protein precursor [Zea mays]
c104109_g1	GO:0006200	ATP catabolic process	The chemical reactions and pathways resulting in the breakdown of ATP, adenosine 5'-triphosphate, a universally important coenzyme and enzyme regulator. [GOC:ai]	biological_process	hypothetical protein CHLNCDRAFT_33715 [Chlorella variabilis]	lon protease 4 [Arabidopsis thaliana]	PREDICTED: lon protease homolog, mitochondrial-like [Zea mays]
c104113_g1	GO:0006796	phosphate-containing compound metabolic process	The chemical reactions and pathways involving the phosphate group, the anion or salt of any phosphoric acid. [GOC:ai]	biological_process	hypothetical protein CICLE_v100014632mg, partial [Citrus clementina]	inositol polyphosphate 1-phosphatase [Arabidopsis thaliana]	diphosphonucleotide phosphatase1 [Zea mays]
c104137_g1	GO:0016301	kinase activity	Catalysis of the transfer of a phosphate group, usually from ATP, to a substrate molecule. [ISBN:0198506732]	molecular_function	hypothetical protein EUTSA_v10028234mg [Eutrema salsugineum]	SNF1-related protein kinase catalytic subunit alpha KIN10 [Arabidopsis thaliana]	PREDICTED: putative protein kinase isoform X1 [Zea mays]
c104147_g1	GO:0003824	catalytic activity	Catalysis of a biochemical reaction at physiological temperatures. In biologically catalyzed reactions, the reactants are known as substrates, and the catalysts are naturally occurring macromolecular substances known as enzymes. Enzymes possess specific binding sites for substrates, and are usually composed wholly or largely of protein, but RNA that has catalytic activity (ribozyme) is often also…	molecular_function	predicted protein [Physcomitrella patens]	ubiquitin-activating enzyme E1 1 [Arabidopsis thaliana]	PREDICTED: uncharacterized protein LOC100381933 isoform X1 [Zea mays]
c104174_g1	GO:0008270	zinc ion binding	Interacting selectively and non-covalently with zinc (Zn) ions. [GOC:ai]	molecular_function	hypothetical protein OsI_34228 [Oryza sativa Indica Group]	protein FAR1-related sequence 5 [Arabidopsis thaliana]	PREDICTED: protein FAR1-RELATED SEQUENCE 5-like [Zea mays]
c104187_g1	GO:0016491	oxidoreductase activity	Catalysis of an oxidation-reduction (redox) reaction, a reversible chemical reaction in which the oxidation state of an atom or atoms within a molecule is altered. One substrate acts as a hydrogen or electron donor and becomes oxidized, while the other acts as hydrogen or electron acceptor and becomes reduced. [GOC:go_curators]	molecular_function	putative cytochrome P450 superfamily protein [Zea mays]		putative cytochrome P450 superfamily protein [Zea mays]
c104217_g1	GO:0009628	response to abiotic stimulus	Any process that results in a change in state or activity of a cell or an organism (in terms of movement, secretion, enzyme production, gene expression, etc.) as a result of an abiotic (non-living) stimulus. [GOC:hb]	biological_process	hypothetical protein F775_03999 [Aegilops tauschii]		PREDICTED: E1A-binding protein p400-like [Zea mays]
c104224_g1	GO:0055114	oxidation-reduction process	A metabolic process that results in the removal or addition of one or more electrons to or from a substance, with or without the concomitant removal or addition of a proton or protons. [GOC:dhl, GOC:ecd, GOC:jh2, GOC:jid, GOC:mlg, GOC:rph]	biological_process	cytochrome oxidase subunit 1, partial (mitochondrion) [Tamijia sp. MVSP-2007]		cytochrome c oxidase subunit 1 (mitochondrion) [Zea mays subsp. mays]
c104226_g1	GO:0006259	DNA metabolic process	Any cellular metabolic process involving deoxyribonucleic acid. This is one of the two main types of nucleic acid, consisting of a long, unbranched macromolecule formed from one, or more commonly, two, strands of linked deoxyribonucleotides. [ISBN:0198506732]	biological_process	putative polyprotein [Zea mays]		PREDICTED: uncharacterized protein LOC103631580 [Zea mays]
c104229_g1	GO:0016881	acid-amino acid ligase activity	Catalysis of the ligation of an acid to an amino acid via a carbon-nitrogen bond, with the concomitant hydrolysis of the diphosphate bond in ATP or a similar triphosphate. [GOC:jl, GOC:mah]	molecular_function	E2 ubiquitin-conjugating-like enzyme [Coccomyxa subellipsoidea C-169]	SUMO-conjugating enzyme SCE1 [Arabidopsis thaliana]	PREDICTED: SUMO-conjugating enzyme SCE1 [Zea mays]
c104231_g1	GO:0016311	dephosphorylation	The process of removing one or more phosphoric (ester or anhydride) residues from a molecule. [ISBN:0198506732]	biological_process	predicted protein [Micromonas pusilla CCMP1545]	haloacid dehalogenase-like hydrolase [Arabidopsis thaliana]	PREDICTED: uncharacterized protein LOC103651391 [Zea mays]
c104234_g1	GO:0016020	membrane	Double layer of lipid molecules that encloses all cells, and, in eukaryotes, many organelles; may be a single or double lipid bilayer; also includes associated proteins. [GOC:mah, ISBN:0815316194]	cellular_component	predicted protein [Hordeum vulgare subsp. vulgare]
c104240_g1	GO:0016772	transferase activity, transferring phosphorus-containing groups	Catalysis of the transfer of a phosphorus-containing group from one compound (donor) to another (acceptor). [GOC:jl, ISBN:0198506732]	molecular_function	CBL-interacting serine/threonine-protein kinase, putative [Ricinus communis]	CBL-interacting serine/threonine-protein kinase 9 [Arabidopsis thaliana]	CIPK-like protein 1 [Zea mays]
c104245_g1	GO:0005488	binding	The selective, non-covalent, often stoichiometric, interaction of a molecule with one or more specific sites on another molecule. [GOC:ceb, GOC:mah, ISBN:0198506732]	molecular_function	hypothetical protein OsI_17244 [Oryza sativa Indica Group]	sulfite reductase [Arabidopsis thaliana]	LOC542221 [Zea mays]
c104251_g1	GO:0005730	nucleolus	A small, dense body one or more of which are present in the nucleus of eukaryotic cells. It is rich in RNA and protein, is not bounded by a limiting membrane, and is not seen during mitosis. Its prime function is the transcription of the nucleolar DNA into 45S ribosomal-precursor RNA, the processing of this RNA into 5.8S, 18S, and 28S components of ribosomal RNA, and the association of these comp…	cellular_component	hypothetical protein AMTR_s00043p00189790 [Amborella trichopoda]	U4/U6 small nuclear ribonucleoprotein SNU13 [Arabidopsis thaliana]	PREDICTED: NHP2-like protein 1 [Zea mays]
c104256_g1	GO:0016740	transferase activity	Catalysis of the transfer of a group, e.g. a methyl group, glycosyl group, acyl group, phosphorus-containing, or other groups, from one compound (generally regarded as the donor) to another compound (generally regarded as the acceptor). Transferase is the systematic name for any enzyme of EC class 2. [ISBN:0198506732]	molecular_function	nucleotide-diphospho-sugar transferase [Coccomyxa subellipsoidea C-169]	dolichol-phosphate mannosyltransferase [Arabidopsis thaliana]	uncharacterized protein LOC100272978 [Zea mays]
c104258_g1	GO:0044260	cellular macromolecule metabolic process	The chemical reactions and pathways involving macromolecules, any molecule of high relative molecular mass, the structure of which essentially comprises the multiple repetition of units derived, actually or conceptually, from molecules of low relative molecular mass, as carried out by individual cells. [CHEBI:33694, GOC:mah]	biological_process	predicted protein [Hordeum vulgare subsp. vulgare]	actin-related protein 5 [Arabidopsis thaliana]	PREDICTED: actin-like protein arp6 isoform X1 [Zea mays]
c104279_g1	GO:0044710	single-organism metabolic process	A metabolic process - chemical reactions and pathways, including anabolism and catabolism, by which living organisms transform chemical substances - which involves a single organism. [GOC:jl]	biological_process	predicted protein [Physcomitrella patens]
c104288_g1	GO:0005773	vacuole	A closed structure, found only in eukaryotic cells, that is completely surrounded by unit membrane and contains liquid material. Cells contain one or several vacuoles, that may have different functions from each other. Vacuoles have a diverse array of functions. They can act as a storage organelle for nutrients or waste products, as a degradative compartment, as a cost-effective way of increasing…	cellular_component	Flotillin-1 [Aegilops tauschii]	Flotillin-like protein 2 [Arabidopsis thaliana]	PREDICTED: flotillin-like protein 1 [Zea mays]
c104299_g1	GO:0003964	RNA-directed DNA polymerase activity	Catalysis of the reaction: deoxynucleoside triphosphate + DNA(n) = diphosphate + DNA(n+1). Catalyzes RNA-template-directed extension of the 3'- end of a DNA strand by one deoxynucleotide at a time. [EC:2.7.7.49]	molecular_function	putative gag-pol polyprotein [Zea mays]		PREDICTED: uncharacterized protein LOC103631357 [Zea mays]
c104305_g1	GO:0003746	translation elongation factor activity	Functions in chain elongation during polypeptide synthesis at the ribosome. [ISBN:0198506732]	molecular_function	hypothetical protein CHLNCDRAFT_56440 [Chlorella variabilis]	elongation factor EF-G [Arabidopsis thaliana]	PREDICTED: uncharacterized protein LOC100381906 isoform X1 [Zea mays]
c104308_g1	GO:0003964	RNA-directed DNA polymerase activity	Catalysis of the reaction: deoxynucleoside triphosphate + DNA(n) = diphosphate + DNA(n+1). Catalyzes RNA-template-directed extension of the 3'- end of a DNA strand by one deoxynucleotide at a time. [EC:2.7.7.49]	molecular_function	hypothetical protein SORBIDRAFT_07g028675 [Sorghum bicolor]		PREDICTED: uncharacterized protein LOC103649669 isoform X2 [Zea mays]
c10431_g1	GO:0008152	metabolic process	The chemical reactions and pathways, including anabolism and catabolism, by which living organisms transform chemical substances. Metabolic processes typically transform small molecules, but also include macromolecular processes such as DNA repair and replication, and protein synthesis and degradation. [GOC:go_curators, ISBN:0198547684]	biological_process	hypothetical protein [Zea mays]	alpha/beta hydrolase fold-containing protein [Arabidopsis thaliana]	hypothetical protein [Zea mays]
c104316_g1	GO:0006810	transport	The directed movement of substances (such as macromolecules, small molecules, ions) into, out of or within a cell, or between cells, or within a multicellular organism by means of some agent such as a transporter or pore. [GOC:dph, GOC:jl, GOC:mah]	biological_process	unknown [Lotus japonicus]	sodium/hydrogen exchanger 6 [Arabidopsis thaliana]	uncharacterized protein LOC100272972 [Zea mays]
c104335_g1	GO:0055085	transmembrane transport	The process in which a solute is transported from one side of a membrane to the other. [GOC:dph, GOC:jid]	biological_process	hypothetical protein ZEAMMB73_394985 [Zea mays]	ABC transporter B family member 19 [Arabidopsis thaliana]	PREDICTED: LOW QUALITY PROTEIN: ABC transporter B family member 14-like [Zea mays]
c104350_g1	GO:0042176	regulation of protein catabolic process	Any process that modulates the frequency, rate or extent of the chemical reactions and pathways resulting in the breakdown of a protein by the destruction of the native, active configuration, with or without the hydrolysis of peptide bonds. [GOC:go_curators, GOC:jl]	biological_process	Os06g0699900 [Oryza sativa Japonica Group]	26S proteasome regulatory subunit S2 1B [Arabidopsis thaliana]	uncharacterized protein LOC100384330 [Zea mays]
c104352_g1	GO:0006259	DNA metabolic process	Any cellular metabolic process involving deoxyribonucleic acid. This is one of the two main types of nucleic acid, consisting of a long, unbranched macromolecule formed from one, or more commonly, two, strands of linked deoxyribonucleotides. [ISBN:0198506732]	biological_process	putative gag-pol polyprotein [Zea mays]		PREDICTED: uncharacterized protein LOC103642686 [Zea mays]
c104374_g1	GO:0016624	oxidoreductase activity, acting on the aldehyde or oxo group of donors, disulfide as acceptor	Catalysis of an oxidation-reduction (redox) reaction in which an aldehyde or ketone (oxo) group acts as a hydrogen or electron donor and reduces a disulfide. [GOC:jl]	molecular_function	PREDICTED: 2-oxoglutarate dehydrogenase, mitochondrial-like [Solanum lycopersicum]	2-oxoglutarate dehydrogenase, E1 component [Arabidopsis thaliana]	PREDICTED: uncharacterized protein LOC100383847 isoform X1 [Zea mays]
c104375_g1	GO:0004170	dUTP diphosphatase activity	Catalysis of the reaction: dUTP + H2O = dUMP + diphosphate. [EC:3.6.1.23]	molecular_function	unknown [Picea sitchensis]	dUTP pyrophosphatase [Arabidopsis thaliana]	PREDICTED: deoxyuridine 5'-triphosphate nucleotidohydrolase [Zea mays]
c104380_g1	GO:0044424	intracellular part	Any constituent part of the living contents of a cell; the matter contained within (but not including) the plasma membrane, usually taken to exclude large vacuoles and masses of secretory or ingested material. In eukaryotes it includes the nucleus and cytoplasm. [GOC:jl]	cellular_component	Rps11 [Ostreococcus tauri]
c104397_g1	GO:0016614	oxidoreductase activity, acting on CH-OH group of donors	Catalysis of an oxidation-reduction (redox) reaction in which a CH-OH group act as a hydrogen or electron donor and reduces a hydrogen or electron acceptor. [GOC:ai]	molecular_function	hypothetical protein CHLREDRAFT_122423 [Chlamydomonas reinhardtii]	D-2-hydroxyglutarate dehydrogenase [Arabidopsis thaliana]	PREDICTED: uncharacterized protein LOC100273608 isoform X1 [Zea mays]
c104414_g1	GO:0005739	mitochondrion	A semiautonomous, self replicating organelle that occurs in varying numbers, shapes, and sizes in the cytoplasm of virtually all eukaryotic cells. It is notably the site of tissue respiration. [GOC:giardia, ISBN:0198506732]	cellular_component	OSJNBa0079F16.14 [Oryza sativa Japonica Group]	cysteine-rich receptor-like protein kinase 8 [Arabidopsis thaliana]	PREDICTED: uncharacterized protein LOC103651388 isoform X1 [Zea mays]
c104418_g1	GO:0005488	binding	The selective, non-covalent, often stoichiometric, interaction of a molecule with one or more specific sites on another molecule. [GOC:ceb, GOC:mah, ISBN:0198506732]	molecular_function	predicted protein [Physcomitrella patens]	ubiquinol-cytochrome c reductase cytochrome c1 subunit [Arabidopsis thaliana]	PREDICTED: cytochrome c1, heme protein isoform 1 isoform X1 [Zea mays]
c104422_g1	GO:0043170	macromolecule metabolic process	The chemical reactions and pathways involving macromolecules, any molecule of high relative molecular mass, the structure of which essentially comprises the multiple repetition of units derived, actually or conceptually, from molecules of low relative molecular mass. [CHEBI:33694, GOC:mah]	biological_process	putative gag-pol polyprotein [Zea mays]		PREDICTED: uncharacterized protein LOC103652432 [Zea mays]
c104431_g1	GO:0003676	nucleic acid binding	Interacting selectively and non-covalently with any nucleic acid. [GOC:jl]	molecular_function	predicted protein [Hordeum vulgare subsp. vulgare]	RNA recognition motif-containing protein [Arabidopsis thaliana]	LOC100282309 [Zea mays]
c104432_g1	GO:0004523	RNA-DNA hybrid ribonuclease activity	Catalysis of the endonucleolytic cleavage of RNA in RNA-DNA hybrids to 5'-phosphomonoesters. [EC:3.1.26.4]	molecular_function	Putative polyprotein [Oryza sativa]		PREDICTED: uncharacterized protein LOC103648920 [Zea mays]
c104439_g1	GO:0005829	cytosol	The part of the cytoplasm that does not contain organelles but which does contain other particulate matter, such as protein complexes. [GOC:hgd, GOC:jl]	cellular_component	unknown [Populus trichocarpa]	60S acidic ribosomal protein P0-2 [Arabidopsis thaliana]	hypothetical protein [Zea mays]
c104448_g1	GO:0016020	membrane	Double layer of lipid molecules that encloses all cells, and, in eukaryotes, many organelles; may be a single or double lipid bilayer; also includes associated proteins. [GOC:mah, ISBN:0815316194]	cellular_component	hypothetical protein OsI_02453 [Oryza sativa Indica Group]	enoyl-CoA hydratase/3-hydroxyacyl-CoA dehydrogenase [Arabidopsis thaliana]	glyoxysomal fatty acid beta-oxidation multifunctional protein MFP-a [Zea mays]
c104462_g1	GO:0004190	aspartic-type endopeptidase activity	Catalysis of the hydrolysis of internal, alpha-peptide bonds in a polypeptide chain by a mechanism in which a water molecule bound by the side chains of aspartic residues at the active center acts as a nucleophile. [ISBN:0198506732]	molecular_function	hypothetical protein SORBIDRAFT_09g025220 [Sorghum bicolor]	aspartyl protease family protein [Arabidopsis thaliana]
c104467_g1	GO:0009987	cellular process	Any process that is carried out at the cellular level, but not necessarily restricted to a single cell. For example, cell communication occurs among more than one cell, but occurs at the cellular level. [GOC:go_curators, GOC:isa_complete]	biological_process	hypothetical protein SELMODRAFT_1415 [Selaginella moellendorffii]		PREDICTED: histidine kinase CKI1-like [Zea mays]
c104481_g1	GO:0005634	nucleus	A membrane-bounded organelle of eukaryotic cells in which chromosomes are housed and replicated. In most cells, the nucleus contains all of the cell's chromosomes except the organellar chromosomes, and is the site of RNA synthesis and processing. In some species, or in specialized cell types, RNA metabolism or DNA replication may be absent. [GOC:go_curators]	cellular_component	mago nashi-like protein 2 [Physalis pubescens]	protein mago nashi [Arabidopsis thaliana]	LOC100280575 [Zea mays]
c104486_g1	GO:0003723	RNA binding	Interacting selectively and non-covalently with an RNA molecule or a portion thereof. [GOC:mah]	molecular_function	predicted protein [Micromonas sp. RCC299]	pre-mRNA-splicing factor CWC22 [Arabidopsis thaliana]	PREDICTED: pre-mRNA-splicing factor CWC22 homolog [Zea mays]
c104492_g1	GO:0017111	nucleoside-triphosphatase activity	Catalysis of the reaction: a nucleoside triphosphate + H2O = nucleoside diphosphate + phosphate. [EC:3.6.1.15]	molecular_function	hypothetical protein MIMGU_mgv1a019072mg [Erythranthe guttata]	replication factor C subunit 2/4 [Arabidopsis thaliana]	replication factor C subunit 2 [Zea mays]
c104495_g1	GO:0005506	iron ion binding	Interacting selectively and non-covalently with iron (Fe) ions. [GOC:ai]	molecular_function	hypothetical protein ZEAMMB73_079673 [Zea mays]	iron ion binding / oxidoreductase [Arabidopsis thaliana]	PREDICTED: 2-oxoglutarate-dependent dioxygenase AOP2-like [Zea mays]
c104499_g1	GO:0003824	catalytic activity	Catalysis of a biochemical reaction at physiological temperatures. In biologically catalyzed reactions, the reactants are known as substrates, and the catalysts are naturally occurring macromolecular substances known as enzymes. Enzymes possess specific binding sites for substrates, and are usually composed wholly or largely of protein, but RNA that has catalytic activity (ribozyme) is often also…	molecular_function	serine palmitoyltransferase [Cucumis melo subsp. melo]	serine palmitoyltransferase [Arabidopsis thaliana]	PREDICTED: long chain base biosynthesis protein 2a-like isoform X3 [Zea mays]
c104505_g1	GO:0097159	organic cyclic compound binding	Interacting selectively and non-covalently with an organic cyclic compound, any molecular entity that contains carbon arranged in a cyclic molecular structure. [CHEBI:33832, GOC:sjw, PMID:7583672]	molecular_function	hypothetical protein EUGRSUZ_F01825 [Eucalyptus grandis]	putative U5 small nuclear ribonucleoprotein helicase [Arabidopsis thaliana]	PREDICTED: U5 small nuclear ribonucleoprotein 200 kDa helicase-like [Zea mays]
c10453_g1	GO:0000166	nucleotide binding	Interacting selectively and non-covalently with a nucleotide, any compound consisting of a nucleoside that is esterified with (ortho)phosphate or an oligophosphate at any hydroxyl group on the ribose or deoxyribose. [GOC:mah, ISBN:0198547684]	molecular_function	P-loop containing nucleoside triphosphate hydrolase protein [Coccomyxa subellipsoidea C-169]	ADP-ribosylation factor-like A1D [Arabidopsis thaliana]
c104532_g1	GO:0020037	heme binding	Interacting selectively and non-covalently with heme, any compound of iron complexed in a porphyrin (tetrapyrrole) ring. [CHEBI:30413, GOC:ai]	molecular_function	hypothetical protein SORBIDRAFT_06g032390 [Sorghum bicolor]	cytochrome P450, family 87, subfamily A, polypeptide 6 [Arabidopsis thaliana]	PREDICTED: cytochrome P450 89A2-like [Zea mays]
c10454_g1	GO:0005488	binding	The selective, non-covalent, often stoichiometric, interaction of a molecule with one or more specific sites on another molecule. [GOC:ceb, GOC:mah, ISBN:0198506732]	molecular_function	mutator-like transposase [Zea mays]	FAR1-related sequence 6 protein [Arabidopsis thaliana]	PREDICTED: uncharacterized protein LOC103653714 isoform X2 [Zea mays]
c10454_g2	GO:0003964	RNA-directed DNA polymerase activity	Catalysis of the reaction: deoxynucleoside triphosphate + DNA(n) = diphosphate + DNA(n+1). Catalyzes RNA-template-directed extension of the 3'- end of a DNA strand by one deoxynucleotide at a time. [EC:2.7.7.49]	molecular_function	putative gag-pol polyprotein [Zea mays]		PREDICTED: uncharacterized protein LOC103631357 [Zea mays]
c104543_g1	GO:0003964	RNA-directed DNA polymerase activity	Catalysis of the reaction: deoxynucleoside triphosphate + DNA(n) = diphosphate + DNA(n+1). Catalyzes RNA-template-directed extension of the 3'- end of a DNA strand by one deoxynucleotide at a time. [EC:2.7.7.49]	molecular_function	putative polyprotein [Zea mays]		PREDICTED: uncharacterized protein LOC103634570 [Zea mays]
c104549_g1	GO:0006468	protein phosphorylation	The process of introducing a phosphate group on to a protein. [GOC:hb]	biological_process	uncharacterized protein LOC100192545 [Zea mays]	casein kinase I-like 6 [Arabidopsis thaliana]	PREDICTED: casein kinase I isoform delta-like [Zea mays]
c104565_g1	GO:0003824	catalytic activity	Catalysis of a biochemical reaction at physiological temperatures. In biologically catalyzed reactions, the reactants are known as substrates, and the catalysts are naturally occurring macromolecular substances known as enzymes. Enzymes possess specific binding sites for substrates, and are usually composed wholly or largely of protein, but RNA that has catalytic activity (ribozyme) is often also…	molecular_function	4-coumarate-CoA ligase-like protein [Coffea arabica]	AMP-dependent synthetase and ligase-like protein [Arabidopsis thaliana]	PREDICTED: 4-coumarate--CoA ligase-like 10 isoform X2 [Zea mays]
c104593_g1	GO:0007165	signal transduction	The cellular process in which a signal is conveyed to trigger a change in the activity or state of a cell. Signal transduction begins with reception of a signal (e.g. a ligand binding to a receptor or receptor activation by a stimulus such as light), or for signal transduction in the absence of ligand, signal-withdrawal or the activity of a constitutively active receptor. Signal transduction ends…	biological_process	cytokinin receptor AtCKI2-like protein [Physcomitrella patens]	histidine kinase 5 [Arabidopsis thaliana]	uncharacterized protein LOC100274238 [Zea mays]
c104596_g1	GO:0016772	transferase activity, transferring phosphorus-containing groups	Catalysis of the transfer of a phosphorus-containing group from one compound (donor) to another (acceptor). [GOC:jl, ISBN:0198506732]	molecular_function	predicted protein [Hordeum vulgare subsp. vulgare]	protein kinase domain-containing protein [Arabidopsis thaliana]	PREDICTED: serine/threonine-protein kinase STE20 [Zea mays]
c104605_g1	GO:0044765	single-organism transport	The directed movement of substances (such as macromolecules, small molecules, ions) into, out of or within a cell, or between cells, or within a multicellular organism by means of some agent such as a transporter or pore, involving a single organism. [GOC:jl]	biological_process	Protein transport protein SEC61 gamma-3 subunit [Populus trichocarpa]	protein transport protein sec61 subunit gamma-1 [Arabidopsis thaliana]	protein transport protein SEC61 gamma subunit [Zea mays]
c104606_g1	GO:0006952	defense response	Reactions, triggered in response to the presence of a foreign body or the occurrence of an injury, which result in restriction of damage to the organism attacked or prevention/recovery from the infection caused by the attack. [GOC:go_curators]	biological_process	hypothetical protein ZEAMMB73_840527 [Zea mays]		PREDICTED: disease resistance protein RPM1-like [Zea mays]
c104621_g1	GO:0005737	cytoplasm	All of the contents of a cell excluding the plasma membrane and nucleus, but including other subcellular structures. [ISBN:0198547684]	cellular_component	uncharacterized protein LOC100273337 [Zea mays]
c104625_g1	GO:0005971	ribonucleoside-diphosphate reductase complex	An enzyme complex composed of 2-4 or more subunits, which usually contains nonheme iron and requires ATP for catalysis. Catalyzes the formation of 2'-deoxyribonucleoside diphosphate from ribonucleoside diphosphate, using either thioredoxin disulfide or glutaredoxin disulfide as an acceptor. [BRENDA:1.17.4.1]	cellular_component	hypothetical protein POPTR_0005s21680g [Populus trichocarpa]	ribonucleoside-diphosphate reductase subunit M1 [Arabidopsis thaliana]	PREDICTED: ribonucleoside-diphosphate reductase large subunit [Zea mays]
c104628_g1	GO:0016874	ligase activity	Catalysis of the joining of two substances, or two groups within a single molecule, with the concomitant hydrolysis of the diphosphate bond in ATP or a similar triphosphate. [EC:6, GOC:mah]	molecular_function	pyruvate carboxylase [Micromonas pusilla CCMP1545]
c104642_g1	GO:0005737	cytoplasm	All of the contents of a cell excluding the plasma membrane and nucleus, but including other subcellular structures. [ISBN:0198547684]	cellular_component	unknown [Medicago truncatula]	proteasome subunit alpha type-2-A [Arabidopsis thaliana]	PREDICTED: uncharacterized protein LOC100192809 isoform X1 [Zea mays]
c104648_g1	GO:0009058	biosynthetic process	The chemical reactions and pathways resulting in the formation of substances; typically the energy-requiring part of metabolism in which simpler substances are transformed into more complex ones. [GOC:curators, ISBN:0198547684]	biological_process	hypothetical protein OsI_15236 [Oryza sativa Indica Group]
c104652_g1	GO:0000139	Golgi membrane	The lipid bilayer surrounding any of the compartments of the Golgi apparatus. [GOC:mah]	cellular_component	hypothetical protein AMTR_s00059p00069290 [Amborella trichopoda]	coatomer subunit gamma [Arabidopsis thaliana]	uncharacterized protein LOC100194138 [Zea mays]
c104658_g1	GO:0008017	microtubule binding	Interacting selectively and non-covalently with microtubules, filaments composed of tubulin monomers. [GOC:krc]	molecular_function	hypothetical protein SORBIDRAFT_05g025710 [Sorghum bicolor]	kinesin motor protein-like protein [Arabidopsis thaliana]	PREDICTED: LOW QUALITY PROTEIN: kinesin-like protein KIFC3 [Zea mays]
c104667_g1	GO:0006810	transport	The directed movement of substances (such as macromolecules, small molecules, ions) into, out of or within a cell, or between cells, or within a multicellular organism by means of some agent such as a transporter or pore. [GOC:dph, GOC:jl, GOC:mah]	biological_process	cytochrome c oxidase subunit 1 [Nephroselmis olivacea]		cytochrome c oxidase subunit 1 (mitochondrion) [Zea mays subsp. mays]
c104678_g1	GO:0006259	DNA metabolic process	Any cellular metabolic process involving deoxyribonucleic acid. This is one of the two main types of nucleic acid, consisting of a long, unbranched macromolecule formed from one, or more commonly, two, strands of linked deoxyribonucleotides. [ISBN:0198506732]	biological_process	putative gag-pol polyprotein [Zea mays]		PREDICTED: uncharacterized protein LOC103651763 [Zea mays]
c104680_g1	GO:0005622	intracellular	The living contents of a cell; the matter contained within (but not including) the plasma membrane, usually taken to exclude large vacuoles and masses of secretory or ingested material. In eukaryotes it includes the nucleus and cytoplasm. [ISBN:0198506732]	cellular_component	hypothetical protein VITISV_003952 [Vitis vinifera]	pre-mRNA-splicing factor SYF1 [Arabidopsis thaliana]	hypothetical protein [Zea mays]
c104681_g1	GO:0043531	ADP binding	Interacting selectively and non-covalently with ADP, adenosine 5'-diphosphate. [GOC:jl]	molecular_function	hypothetical protein ZEAMMB73_463302 [Zea mays]	uncharacterized protein [Arabidopsis thaliana]	PREDICTED: uncharacterized protein LOC103642757 [Zea mays]
c104686_g1	GO:0006631	fatty acid metabolic process	The chemical reactions and pathways involving fatty acids, aliphatic monocarboxylic acids liberated from naturally occurring fats and oils by hydrolysis. [ISBN:0198547684]	biological_process	unknown [Zea mays]	stearoyl-acyl-carrier protein desaturase-like protein [Arabidopsis thaliana]	PREDICTED: uncharacterized protein LOC100382139 isoform X2 [Zea mays]
c104689_g1	GO:0005739	mitochondrion	A semiautonomous, self replicating organelle that occurs in varying numbers, shapes, and sizes in the cytoplasm of virtually all eukaryotic cells. It is notably the site of tissue respiration. [GOC:giardia, ISBN:0198506732]	cellular_component	hypothetical protein ZeamMp090 [Zea mays subsp. mays]		hypothetical protein ZeamMp090 (mitochondrion) [Zea mays subsp. mays]
c104692_g1	GO:0016021	integral component of membrane	The component of a membrane consisting of gene products and protein complexes that have some part that penetrates at least one leaflet of the membrane bilayer. This component includes gene products that are buried in the bilayer with no exposure outside the bilayer. [GOC:dos, GOC:go_curators]	cellular_component	hypothetical protein ZEAMMB73_894106 [Zea mays]	sugar transport protein 7 [Arabidopsis thaliana]	PREDICTED: sugar transport protein 5-like [Zea mays]
c104697_g1	GO:0016021	integral component of membrane	The component of a membrane consisting of gene products and protein complexes that have some part that penetrates at least one leaflet of the membrane bilayer. This component includes gene products that are buried in the bilayer with no exposure outside the bilayer. [GOC:dos, GOC:go_curators]	cellular_component	predicted protein [Hordeum vulgare subsp. vulgare]		PREDICTED: mitochondrial phosphate carrier protein 3, mitochondrial-like [Zea mays]
c104709_g1	GO:0004185	serine-type carboxypeptidase activity	Catalysis of the hydrolysis of a peptide bond not more than three residues from the C-terminus of a polypeptide chain by a catalytic mechanism that involves a catalytic triad consisting of a serine nucleophile that is activated by a proton relay involving an acidic residue (e.g. aspartate or glutamate) and a basic residue (usually histidine). [http://merops.sanger.ac.uk/about/glossary.htm#CARBOXY…	molecular_function	Serine carboxypeptidase-like 40 [Aegilops tauschii]	serine carboxypeptidase-like 35 [Arabidopsis thaliana]	PREDICTED: serine carboxypeptidase II-3-like [Zea mays]
c10472_g1	GO:0005488	binding	The selective, non-covalent, often stoichiometric, interaction of a molecule with one or more specific sites on another molecule. [GOC:ceb, GOC:mah, ISBN:0198506732]	molecular_function	putative Ruda gag-pol polyprotein [Zea mays]
c104728_g1	GO:0097159	organic cyclic compound binding	Interacting selectively and non-covalently with an organic cyclic compound, any molecular entity that contains carbon arranged in a cyclic molecular structure. [CHEBI:33832, GOC:sjw, PMID:7583672]	molecular_function	phenylalanyl-tRNA synthetase [Coccomyxa subellipsoidea C-169]	phenylalanyl-tRNA synthetase beta chain [Arabidopsis thaliana]	PREDICTED: LOC100280512 isoform X1 [Zea mays]
c104742_g1	GO:0004713	protein tyrosine kinase activity	Catalysis of the reaction: ATP + a protein tyrosine = ADP + protein tyrosine phosphate. [EC:2.7.10]	molecular_function	uncharacterized LOC100272326 [Zea mays]	protein kinase family protein [Arabidopsis thaliana]	uncharacterized LOC100272326 [Zea mays]
c10475_g1	GO:0016491	oxidoreductase activity	Catalysis of an oxidation-reduction (redox) reaction, a reversible chemical reaction in which the oxidation state of an atom or atoms within a molecule is altered. One substrate acts as a hydrogen or electron donor and becomes oxidized, while the other acts as hydrogen or electron acceptor and becomes reduced. [GOC:go_curators]	molecular_function	hypothetical protein ZEAMMB73_833592 [Zea mays]	Rossmann-fold NAD(P)-binding domain-containing protein [Arabidopsis thaliana]	PREDICTED: (+)-neomenthol dehydrogenase-like isoform X1 [Zea mays]
c104769_g1	GO:0003723	RNA binding	Interacting selectively and non-covalently with an RNA molecule or a portion thereof. [GOC:mah]	molecular_function	predicted protein [Physcomitrella patens]	DEAD-box ATP-dependent RNA helicase 27 [Arabidopsis thaliana]	uncharacterized protein LOC100501728 [Zea mays]
c104772_g1	GO:0016301	kinase activity	Catalysis of the transfer of a phosphate group, usually from ATP, to a substrate molecule. [ISBN:0198506732]	molecular_function	predicted protein [Hordeum vulgare subsp. vulgare]	serine/threonine protein kinase 2 [Arabidopsis thaliana]	PREDICTED: LOW QUALITY PROTEIN: serine/threonine-protein kinase AtPK2/AtPK19-like [Zea mays]
c104786_g1	GO:0004197	cysteine-type endopeptidase activity	Catalysis of the hydrolysis of internal, alpha-peptide bonds in a polypeptide chain by a mechanism in which the sulfhydryl group of a cysteine residue at the active center acts as a nucleophile. [GOC:mah, http://merops.sanger.ac.uk/about/glossary.htm#CATTYPE, http://merops.sanger.ac.uk/about/glossary.htm#ENDOPEPTIDASE]	molecular_function	predicted protein [Hordeum vulgare subsp. vulgare]	peptidase C13-like protein [Arabidopsis thaliana]	uncharacterized protein LOC100273218 precursor [Zea mays]
c104808_g1	GO:0005829	cytosol	The part of the cytoplasm that does not contain organelles but which does contain other particulate matter, such as protein complexes. [GOC:hgd, GOC:jl]	cellular_component	nitrilase 1 [Arabidopsis thaliana]	nitrilase 1 [Arabidopsis thaliana]	nitrilase 2 [Zea mays]
c104810_g1	GO:0016787	hydrolase activity	Catalysis of the hydrolysis of various bonds, e.g. C-O, C-N, C-C, phosphoric anhydride bonds, etc. Hydrolase is the systematic name for any enzyme of EC class 3. [ISBN:0198506732]	molecular_function	hypothetical protein SELMODRAFT_30426 [Selaginella moellendorffii]	lon protease 1 [Arabidopsis thaliana]	lon protease homolog, mitochondrial precursor [Zea mays]
c104819_g1	GO:0006810	transport	The directed movement of substances (such as macromolecules, small molecules, ions) into, out of or within a cell, or between cells, or within a multicellular organism by means of some agent such as a transporter or pore. [GOC:dph, GOC:jl, GOC:mah]	biological_process	multidrug resistance-associated protein 2, 6 (mrp2, 6), abc-transoprter, putative [Ricinus communis]	putative ABC transporter C-15 [Arabidopsis thaliana]	PREDICTED: ABC transporter C family member 2-like [Zea mays]
c104828_g1	GO:0005488	binding	The selective, non-covalent, often stoichiometric, interaction of a molecule with one or more specific sites on another molecule. [GOC:ceb, GOC:mah, ISBN:0198506732]	molecular_function	hypothetical protein SORBIDRAFT_04g012680 [Sorghum bicolor]	TTF-type zinc finger protein with HAT dimerization domain [Arabidopsis thaliana]	PREDICTED: zinc finger MYM-type protein 1-like [Zea mays]
c104843_g1	GO:0044425	membrane part	Any constituent part of a membrane, a double layer of lipid molecules that encloses all cells, and, in eukaryotes, many organelles; may be a single or double lipid bilayer; also includes associated proteins. [GOC:jl]	cellular_component	apocytochrome b [Stratiotes aloides]	cytochrome b [Arabidopsis thaliana]	apocytochrome b (mitochondrion) [Zea mays subsp. mays]
c104856_g1	GO:0016021	integral component of membrane	The component of a membrane consisting of gene products and protein complexes that have some part that penetrates at least one leaflet of the membrane bilayer. This component includes gene products that are buried in the bilayer with no exposure outside the bilayer. [GOC:dos, GOC:go_curators]	cellular_component	LHT1 [Zea mays]	Lysine histidine transporter 1 [Arabidopsis thaliana]	PREDICTED: LHT1 isoform X1 [Zea mays]
c104862_g1	GO:0004427	inorganic diphosphatase activity	Catalysis of the reaction: diphosphate + H(2)O = H(+) + 2 phosphate. [EC:3.6.1.1, RHEA:24579]	molecular_function	pyrophosphate-energized vacuolar membrane proton pump [Zea mays]	Pyrophosphate-energized vacuolar membrane proton pump 1 [Arabidopsis thaliana]	pyrophosphate-energized vacuolar membrane proton pump [Zea mays]
c104894_g1	GO:0008270	zinc ion binding	Interacting selectively and non-covalently with zinc (Zn) ions. [GOC:ai]	molecular_function	putative RING zinc finger domain superfamily protein [Zea mays]		ADP-ribosylation factor GTPase-activating protein 3 [Zea mays]
c1049_g1	GO:0005739	mitochondrion	A semiautonomous, self replicating organelle that occurs in varying numbers, shapes, and sizes in the cytoplasm of virtually all eukaryotic cells. It is notably the site of tissue respiration. [GOC:giardia, ISBN:0198506732]	cellular_component	hypothetical protein ZeamMp079 [Zea mays subsp. mays]		hypothetical protein ZeamMp079 (mitochondrion) [Zea mays subsp. mays]
c104902_g1	GO:0003964	RNA-directed DNA polymerase activity	Catalysis of the reaction: deoxynucleoside triphosphate + DNA(n) = diphosphate + DNA(n+1). Catalyzes RNA-template-directed extension of the 3'- end of a DNA strand by one deoxynucleotide at a time. [EC:2.7.7.49]	molecular_function	putative polyprotein [Zea mays]		PREDICTED: uncharacterized protein LOC103644393 [Zea mays]
c104904_g1	GO:0005488	binding	The selective, non-covalent, often stoichiometric, interaction of a molecule with one or more specific sites on another molecule. [GOC:ceb, GOC:mah, ISBN:0198506732]	molecular_function	hypothetical protein SELMODRAFT_73405 [Selaginella moellendorffii]	flavodoxin-like protein [Arabidopsis thaliana]	PREDICTED: uncharacterized protein LOC100192885 isoform X1 [Zea mays]
c10491_g1	GO:0044699	single-organism process	A biological process that involves only one organism. [GOC:jl]	biological_process	PREDICTED: fimbrin-like protein 2-like [Setaria italica]	fimbrin 1 [Arabidopsis thaliana]	PREDICTED: fimbrin-like protein 2 [Zea mays]
c10492_g1	GO:0003964	RNA-directed DNA polymerase activity	Catalysis of the reaction: deoxynucleoside triphosphate + DNA(n) = diphosphate + DNA(n+1). Catalyzes RNA-template-directed extension of the 3'- end of a DNA strand by one deoxynucleotide at a time. [EC:2.7.7.49]	molecular_function	putative gag-pol polyprotein [Zea mays]	RNA-directed DNA polymerase (reverse transcriptase)-related protein [Arabidopsis thaliana]	PREDICTED: putative ribonuclease H protein At1g65750 [Zea mays]
c10494_g1	GO:0008152	metabolic process	The chemical reactions and pathways, including anabolism and catabolism, by which living organisms transform chemical substances. Metabolic processes typically transform small molecules, but also include macromolecular processes such as DNA repair and replication, and protein synthesis and degradation. [GOC:go_curators, ISBN:0198547684]	biological_process	predicted protein [Micromonas pusilla CCMP1545]	putative glucosamine-fructose-6-phosphate aminotransferase [Arabidopsis thaliana]	PREDICTED: glutamine--fructose-6-phosphate aminotransferase [isomerizing] 2 [Zea mays]
c104950_g1	GO:0005975	carbohydrate metabolic process	The chemical reactions and pathways involving carbohydrates, any of a group of organic compounds based of the general formula Cx(H2O)y. Includes the formation of carbohydrate derivatives by the addition of a carbohydrate residue to another molecule. [GOC:mah, ISBN:0198506732]	biological_process	hypothetical protein PHAVU_008G056500g [Phaseolus vulgaris]	sterol 3beta-glucosyltransferase [Arabidopsis thaliana]	PREDICTED: LOC100285431 isoform X3 [Zea mays]
c104956_g1	GO:0051287	NAD binding	Interacting selectively and non-covalently with nicotinamide adenine dinucleotide, a coenzyme involved in many redox and biosynthetic reactions; binding may be to either the oxidized form, NAD+, or the reduced form, NADH. [GOC:ai]	molecular_function	histone deacetylase, SIR2 family [Micromonas sp. RCC299]	sirtuin 1 [Arabidopsis thaliana]	PREDICTED: LOC542568 isoform X1 [Zea mays]
c104957_g1	GO:0008152	metabolic process	The chemical reactions and pathways, including anabolism and catabolism, by which living organisms transform chemical substances. Metabolic processes typically transform small molecules, but also include macromolecular processes such as DNA repair and replication, and protein synthesis and degradation. [GOC:go_curators, ISBN:0198547684]	biological_process	predicted protein [Physcomitrella patens]	Serine/threonine-protein kinase Rio1 [Arabidopsis thaliana]	serine/threonine-protein kinase RIO1 [Zea mays]
c104965_g1	GO:0008270	zinc ion binding	Interacting selectively and non-covalently with zinc (Zn) ions. [GOC:ai]	molecular_function	hypothetical protein ZEAMMB73_528489 [Zea mays]		PREDICTED: uncharacterized protein LOC103654958 [Zea mays]
c1050_g1	GO:0043492	ATPase activity, coupled to movement of substances	Catalysis of the reaction: ATP + H2O = ADP + phosphate, to directly drive the transport of a substance. [GOC:jl]	molecular_function	ATPase, phospholipid transporter [Chlamydomonas reinhardtii]	phospholipid-transporting ATPase 1 [Arabidopsis thaliana]	PREDICTED: phospholipid-transporting ATPase 1-like [Zea mays]
c105002_g1	GO:0005737	cytoplasm	All of the contents of a cell excluding the plasma membrane and nucleus, but including other subcellular structures. [ISBN:0198547684]	cellular_component	proteasome subunit alpha type 1 [Zea mays]	proteasome subunit alpha type-1-B [Arabidopsis thaliana]	proteasome subunit alpha type 1 [Zea mays]
c105009_g1	GO:0003824	catalytic activity	Catalysis of a biochemical reaction at physiological temperatures. In biologically catalyzed reactions, the reactants are known as substrates, and the catalysts are naturally occurring macromolecular substances known as enzymes. Enzymes possess specific binding sites for substrates, and are usually composed wholly or largely of protein, but RNA that has catalytic activity (ribozyme) is often also…	molecular_function	hypothetical protein M569_16835, partial [Genlisea aurea]	cystathionine beta-lyase [Arabidopsis thaliana]	LOC100281708 [Zea mays]
c105012_g1	GO:0005774	vacuolar membrane	The lipid bilayer surrounding the vacuole and separating its contents from the cytoplasm of the cell. [GOC:ai]	cellular_component	putative mitochondrial-processing peptidase subunit alpha-1 [Arabidopsis thaliana]	putative mitochondrial-processing peptidase subunit alpha-1 [Arabidopsis thaliana]	PREDICTED: mitochondrial-processing peptidase subunit alpha-like [Zea mays]
c105018_g1	GO:0016787	hydrolase activity	Catalysis of the hydrolysis of various bonds, e.g. C-O, C-N, C-C, phosphoric anhydride bonds, etc. Hydrolase is the systematic name for any enzyme of EC class 3. [ISBN:0198506732]	molecular_function	unknown [Picea sitchensis]	ubiquitin-specific protease 7 [Arabidopsis thaliana]	ubiquitin carboxyl-terminal hydrolase 6 [Zea mays]
c105038_g1	GO:0003676	nucleic acid binding	Interacting selectively and non-covalently with any nucleic acid. [GOC:jl]	molecular_function	predicted protein [Hordeum vulgare subsp. vulgare]	nuclear transport factor 2 and RNA recognition motif domain-containing protein [Arabidopsis thaliana]	hypothetical protein [Zea mays]
c105039_g1	GO:0017111	nucleoside-triphosphatase activity	Catalysis of the reaction: a nucleoside triphosphate + H2O = nucleoside diphosphate + phosphate. [EC:3.6.1.15]	molecular_function	putative AAA-metalloprotease FtsH (fragment) [Oryza sativa Japonica Group]	FTSH protease 10 [Arabidopsis thaliana]	uncharacterized protein LOC100278654 [Zea mays]
c105052_g1	GO:0009987	cellular process	Any process that is carried out at the cellular level, but not necessarily restricted to a single cell. For example, cell communication occurs among more than one cell, but occurs at the cellular level. [GOC:go_curators, GOC:isa_complete]	biological_process	predicted protein [Micromonas sp. RCC299]	histidine kinase 2 [Arabidopsis thaliana]	PREDICTED: ethylene receptor 1-like [Zea mays]
c105053_g1	GO:0006164	purine nucleotide biosynthetic process	The chemical reactions and pathways resulting in the formation of a purine nucleotide, a compound consisting of nucleoside (a purine base linked to a deoxyribose or ribose sugar) esterified with a phosphate group at either the 3' or 5'-hydroxyl group of the sugar. [GOC:go_curators, ISBN:0198506732]	biological_process	predicted protein [Hordeum vulgare subsp. vulgare]	adenylosuccinate synthetase [Arabidopsis thaliana]	adenylosuccinate synthetase, chloroplastic precursor [Zea mays]
c105107_g1	GO:0080156	mitochondrial mRNA modification	The covalent alteration within the mitochondrion of one or more nucleotides within an mRNA to produce an mRNA molecule with a sequence that differs from that coded genetically. [PMID:20566637]	biological_process	hypothetical protein ZEAMMB73_070872 [Zea mays]	pentatricopeptide repeat-containing protein [Arabidopsis thaliana]	PREDICTED: pentatricopeptide repeat-containing protein At3g02330 [Zea mays]
c105158_g1	GO:0019904	protein domain specific binding	Interacting selectively and non-covalently with a specific domain of a protein. [GOC:go_curators]	molecular_function	hypothetical protein CICLE_v10002186mg [Citrus clementina]	general regulatory factor 11 [Arabidopsis thaliana]	PREDICTED: 14-3-3-like protein GF14-6 isoform X1 [Zea mays]
c105162_g1	GO:0006468	protein phosphorylation	The process of introducing a phosphate group on to a protein. [GOC:hb]	biological_process	casein kinase II alpha subunit [Coccomyxa subellipsoidea C-169]	casein kinase II, alpha chain 2 [Arabidopsis thaliana]	protein kinase CK2 catalytic subunit CK2 alpha-3 [Zea mays]
c105166_g1	GO:0006200	ATP catabolic process	The chemical reactions and pathways resulting in the breakdown of ATP, adenosine 5'-triphosphate, a universally important coenzyme and enzyme regulator. [GOC:ai]	biological_process	flagellar associated protein [Coccomyxa subellipsoidea C-169]	ABC transporter F family member 1 [Arabidopsis thaliana]	PREDICTED: ABC transporter F family member 1-like [Zea mays]
c105184_g1	GO:0016310	phosphorylation	The process of introducing a phosphate group into a molecule, usually with the formation of a phosphoric ester, a phosphoric anhydride or a phosphoric amide. [ISBN:0198506732]	biological_process	two-component sensor protein histidine protein kinase, putative [Ricinus communis]	histidine kinase 2 [Arabidopsis thaliana]	PREDICTED: histidine kinase 5 [Zea mays]
c105196_g1	GO:0003964	RNA-directed DNA polymerase activity	Catalysis of the reaction: deoxynucleoside triphosphate + DNA(n) = diphosphate + DNA(n+1). Catalyzes RNA-template-directed extension of the 3'- end of a DNA strand by one deoxynucleotide at a time. [EC:2.7.7.49]	molecular_function	Methyltransferase-like protein 13 [Aegilops tauschii]
c105204_g1	GO:0008152	metabolic process	The chemical reactions and pathways, including anabolism and catabolism, by which living organisms transform chemical substances. Metabolic processes typically transform small molecules, but also include macromolecular processes such as DNA repair and replication, and protein synthesis and degradation. [GOC:go_curators, ISBN:0198547684]	biological_process	predicted protein [Micromonas pusilla CCMP1545]	Spermidine synthase 2 [Arabidopsis thaliana]	LOC100282908 [Zea mays]
c105223_g1	GO:0005856	cytoskeleton	Any of the various filamentous elements that form the internal framework of cells, and typically remain after treatment of the cells with mild detergent to remove membrane constituents and soluble components of the cytoplasm. The term embraces intermediate filaments, microfilaments, microtubules, the microtrabecular lattice, and other structures characterized by a polymeric filamentous nature and…	cellular_component	unknown [Medicago truncatula]	actin related protein 2/3 complex, subunit 2 [Arabidopsis thaliana]	PREDICTED: LOC100282664 isoform X1 [Zea mays]
c105235_g1	GO:0005509	calcium ion binding	Interacting selectively and non-covalently with calcium ions (Ca2+). [GOC:ai]	molecular_function	RecName: Full=Calmodulin; Short=CaM	calmodulin 1 [Arabidopsis thaliana]	uncharacterized protein LOC100502442 [Zea mays]
c105237_g1	GO:0003824	catalytic activity	Catalysis of a biochemical reaction at physiological temperatures. In biologically catalyzed reactions, the reactants are known as substrates, and the catalysts are naturally occurring macromolecular substances known as enzymes. Enzymes possess specific binding sites for substrates, and are usually composed wholly or largely of protein, but RNA that has catalytic activity (ribozyme) is often also…	molecular_function	epocide hydrolase domain-containing protein [Coccomyxa subellipsoidea C-169]
c105242_g1	GO:0005509	calcium ion binding	Interacting selectively and non-covalently with calcium ions (Ca2+). [GOC:ai]	molecular_function	calcium-binding EF hand family protein [Populus trichocarpa]	putative calcium-binding protein CML49 [Arabidopsis thaliana]	grancalcin [Zea mays]
c105251_g1	GO:0003964	RNA-directed DNA polymerase activity	Catalysis of the reaction: deoxynucleoside triphosphate + DNA(n) = diphosphate + DNA(n+1). Catalyzes RNA-template-directed extension of the 3'- end of a DNA strand by one deoxynucleotide at a time. [EC:2.7.7.49]	molecular_function	Xilon1 gag-pol polyprotein [Zea mays subsp. mexicana]		PREDICTED: uncharacterized protein LOC103628364 [Zea mays]
c105252_g1	GO:0003676	nucleic acid binding	Interacting selectively and non-covalently with any nucleic acid. [GOC:jl]	molecular_function	hypothetical protein SORBIDRAFT_06g022360 [Sorghum bicolor]		PREDICTED: septin and tuftelin-interacting protein 1 homolog 1-like [Zea mays]
c105267_g1	GO:0005488	binding	The selective, non-covalent, often stoichiometric, interaction of a molecule with one or more specific sites on another molecule. [GOC:ceb, GOC:mah, ISBN:0198506732]	molecular_function	predicted protein [Hordeum vulgare subsp. vulgare]	phenylalanyl-tRNA synthetase beta chain [Arabidopsis thaliana]	LOC100280512 [Zea mays]
c10528_g1	GO:0006629	lipid metabolic process	The chemical reactions and pathways involving lipids, compounds soluble in an organic solvent but not, or sparingly, in an aqueous solvent. Includes fatty acids; neutral fats, other fatty-acid esters, and soaps; long-chain (fatty) alcohols and waxes; sphingoids and other long-chain bases; glycolipids, phospholipids and sphingolipids; and carotenes, polyprenols, sterols, terpenes and other isopren…	biological_process	hypothetical protein [Zea mays]	GDSL esterase/lipase [Arabidopsis thaliana]	PREDICTED: hypothetical protein isoform X1 [Zea mays]
c105285_g1	GO:0006468	protein phosphorylation	The process of introducing a phosphate group on to a protein. [GOC:hb]	biological_process	casein kinase II alpha subunit [Coccomyxa subellipsoidea C-169]	casein kinase alpha 1 [Arabidopsis thaliana]	protein kinase CK2 catalytic subunit CK2 alpha-3 [Zea mays]
c10529_g1	GO:0006468	protein phosphorylation	The process of introducing a phosphate group on to a protein. [GOC:hb]	biological_process	shaggy-related protein kinase 5 [Physcomitrella patens]	Shaggy-related protein kinase theta [Arabidopsis thaliana]	PREDICTED: glycogen synthase kinase-3 MsK-3 isoform X1 [Zea mays]
c105291_g1	GO:0046872	metal ion binding	Interacting selectively and non-covalently with any metal ion. [GOC:ai]	molecular_function	retrotransposon protein, putative, unclassified, expressed [Oryza sativa Japonica Group]		PREDICTED: uncharacterized protein LOC100304242 isoform X1 [Zea mays]
c105302_g1	GO:0005737	cytoplasm	All of the contents of a cell excluding the plasma membrane and nucleus, but including other subcellular structures. [ISBN:0198547684]	cellular_component	hypothetical protein SORBIDRAFT_04g029850 [Sorghum bicolor]		PREDICTED: clustered mitochondria protein-like [Zea mays]
c105328_g1	GO:0051536	iron-sulfur cluster binding	Interacting selectively and non-covalently with an iron-sulfur cluster, a combination of iron and sulfur atoms. [GOC:ai]	molecular_function	retrotransposon protein, putative, unclassified, expressed [Oryza sativa Japonica Group]	cysteine-rich receptor-like protein kinase 8 [Arabidopsis thaliana]	PREDICTED: hypothetical protein isoform X1 [Zea mays]
c105346_g1	GO:0006412	translation	The cellular metabolic process in which a protein is formed, using the sequence of a mature mRNA molecule to specify the sequence of amino acids in a polypeptide chain. Translation is mediated by the ribosome, and begins with the formation of a ternary complex between aminoacylated initiator methionine tRNA, GTP, and initiation factor 2, which subsequently associates with the small subunit of the…	biological_process	hypothetical protein VOLCADRAFT_78635 [Volvox carteri f. nagariensis]	putative tRNA-glutamine synthetase [Arabidopsis thaliana]	PREDICTED: uncharacterized protein LOC100280365 isoform X1 [Zea mays]
c105374_g1	GO:0005773	vacuole	A closed structure, found only in eukaryotic cells, that is completely surrounded by unit membrane and contains liquid material. Cells contain one or several vacuoles, that may have different functions from each other. Vacuoles have a diverse array of functions. They can act as a storage organelle for nutrients or waste products, as a degradative compartment, as a cost-effective way of increasing…	cellular_component	PREDICTED: uncharacterized protein LOC101250128 isoform 2 [Solanum lycopersicum]	uncharacterized protein [Arabidopsis thaliana]	uncharacterized protein LOC100304216 [Zea mays]
c105377_g1	GO:0020037	heme binding	Interacting selectively and non-covalently with heme, any compound of iron complexed in a porphyrin (tetrapyrrole) ring. [CHEBI:30413, GOC:ai]	molecular_function	succinate dehydrogenase, putative [Bathycoccus prasinos]
c105378_g1	GO:0006355	regulation of transcription, DNA-templated	Any process that modulates the frequency, rate or extent of cellular DNA-templated transcription. [GOC:go_curators, GOC:txnOH]	biological_process	hypothetical protein SORBIDRAFT_04g009180 [Sorghum bicolor]		PREDICTED: NAC domain-containing protein 76-like [Zea mays]
c105386_g1	GO:0000272	polysaccharide catabolic process	The chemical reactions and pathways resulting in the breakdown of a polysaccharide, a polymer of many (typically more than 10) monosaccharide residues linked glycosidically. [CHEBI:18154, GOC:go_curators]	biological_process	uncharacterized protein LOC100383913 [Zea mays]	inactive beta-amylase 9 [Arabidopsis thaliana]	uncharacterized protein LOC100383913 [Zea mays]
c105387_g1	GO:0003964	RNA-directed DNA polymerase activity	Catalysis of the reaction: deoxynucleoside triphosphate + DNA(n) = diphosphate + DNA(n+1). Catalyzes RNA-template-directed extension of the 3'- end of a DNA strand by one deoxynucleotide at a time. [EC:2.7.7.49]	molecular_function	putative polyprotein [Zea mays]		PREDICTED: uncharacterized protein LOC103649669 isoform X2 [Zea mays]
c105395_g1	GO:0006520	cellular amino acid metabolic process	The chemical reactions and pathways involving amino acids, carboxylic acids containing one or more amino groups, as carried out by individual cells. [CHEBI:33709, GOC:curators, ISBN:0198506732]	biological_process	predicted protein [Hordeum vulgare subsp. vulgare]	glutamate dehydrogenase (NADP+) [Arabidopsis thaliana]	PREDICTED: uncharacterized protein LOC100502380 isoform X2 [Zea mays]
c105421_g1	GO:0020037	heme binding	Interacting selectively and non-covalently with heme, any compound of iron complexed in a porphyrin (tetrapyrrole) ring. [CHEBI:30413, GOC:ai]	molecular_function	predicted protein [Hordeum vulgare subsp. vulgare]	cytochrome P450 86A1 [Arabidopsis thaliana]	PREDICTED: cytochrome P450 94B3-like [Zea mays]
c105422_g1	GO:0016020	membrane	Double layer of lipid molecules that encloses all cells, and, in eukaryotes, many organelles; may be a single or double lipid bilayer; also includes associated proteins. [GOC:mah, ISBN:0815316194]	cellular_component	hypothetical protein MIMGU_mgv1a011204mg [Erythranthe guttata]	prohibitin 2 [Arabidopsis thaliana]	PREDICTED: prohibitin-2, mitochondrial-like [Zea mays]
c105455_g1	GO:0016787	hydrolase activity	Catalysis of the hydrolysis of various bonds, e.g. C-O, C-N, C-C, phosphoric anhydride bonds, etc. Hydrolase is the systematic name for any enzyme of EC class 3. [ISBN:0198506732]	molecular_function	cysteine proteinase [Coccomyxa subellipsoidea C-169]	ubiquitin carboxyl-terminal hydrolase 13 [Arabidopsis thaliana]	PREDICTED: uncharacterized protein LOC100193936 isoform X2 [Zea mays]
c105456_g1	GO:0046872	metal ion binding	Interacting selectively and non-covalently with any metal ion. [GOC:ai]	molecular_function	predicted protein [Hordeum vulgare subsp. vulgare]	malate dehydrogenase (decarboxylating) [Arabidopsis thaliana]	PREDICTED: uncharacterized protein LOC100191942 isoform X1 [Zea mays]
c105457_g1	GO:0000786	nucleosome	A complex comprised of DNA wound around a multisubunit core and associated proteins, which forms the primary packing unit of DNA into higher order structures. [GOC:elh]	cellular_component	histone H2A variant [Chlamydomonas reinhardtii]	histone H2A 8 [Arabidopsis thaliana]	PREDICTED: probable histone H2A variant 3 [Zea mays]
c105458_g1	GO:0005634	nucleus	A membrane-bounded organelle of eukaryotic cells in which chromosomes are housed and replicated. In most cells, the nucleus contains all of the cell's chromosomes except the organellar chromosomes, and is the site of RNA synthesis and processing. In some species, or in specialized cell types, RNA metabolism or DNA replication may be absent. [GOC:go_curators]	cellular_component	Splicing factor 3B subunit [Medicago truncatula]	splicing factor 3B subunit 2 [Arabidopsis thaliana]	PREDICTED: splicing factor 3B subunit 2-like [Zea mays]
c105469_g1	GO:0016310	phosphorylation	The process of introducing a phosphate group into a molecule, usually with the formation of a phosphoric ester, a phosphoric anhydride or a phosphoric amide. [ISBN:0198506732]	biological_process	hypothetical protein CHLNCDRAFT_145010 [Chlorella variabilis]	mitogen-activated protein kinase 7 [Arabidopsis thaliana]	LOC100283121 [Zea mays]
c105478_g1	GO:0015991	ATP hydrolysis coupled proton transport	The transport of protons against an electrochemical gradient, using energy from ATP hydrolysis. [GOC:mah, GOC:vw]	biological_process	hypothetical protein CL210Contig1_04 [Pinus taeda]	ATP synthase subunit beta-3 [Arabidopsis thaliana]	ATP synthase beta chain [Zea mays]
c105480_g1	GO:0005488	binding	The selective, non-covalent, often stoichiometric, interaction of a molecule with one or more specific sites on another molecule. [GOC:ceb, GOC:mah, ISBN:0198506732]	molecular_function	hypothetical protein SELMODRAFT_160113 [Selaginella moellendorffii]	Isocitrate dehydrogenase [NAD] catalytic subunit 5 [Arabidopsis thaliana]	hypothetical protein [Zea mays]
c105484_g1	GO:0003824	catalytic activity	Catalysis of a biochemical reaction at physiological temperatures. In biologically catalyzed reactions, the reactants are known as substrates, and the catalysts are naturally occurring macromolecular substances known as enzymes. Enzymes possess specific binding sites for substrates, and are usually composed wholly or largely of protein, but RNA that has catalytic activity (ribozyme) is often also…	molecular_function	PREDICTED: riboflavin biosynthesis protein ribBA, chloroplastic-like [Brachypodium distachyon]	GTP cyclohydrolase II [Arabidopsis thaliana]	riboflavin biosynthesis protein ribAB [Zea mays]
c105511_g1	GO:0006810	transport	The directed movement of substances (such as macromolecules, small molecules, ions) into, out of or within a cell, or between cells, or within a multicellular organism by means of some agent such as a transporter or pore. [GOC:dph, GOC:jl, GOC:mah]	biological_process	ABC transporter [Volvox carteri f. nagariensis]	ABC transporter C family member 5 [Arabidopsis thaliana]	PREDICTED: ABC transporter C family member 14-like, partial [Zea mays]
c105513_g1	GO:0006355	regulation of transcription, DNA-templated	Any process that modulates the frequency, rate or extent of cellular DNA-templated transcription. [GOC:go_curators, GOC:txnOH]	biological_process	hypothetical protein ZEAMMB73_313182 [Zea mays]	scarecrow-like protein 9 [Arabidopsis thaliana]	PREDICTED: scarecrow-like protein 9 [Zea mays]
c105514_g1	GO:0048583	regulation of response to stimulus	Any process that modulates the frequency, rate or extent of a response to a stimulus. Response to stimulus is a change in state or activity of a cell or an organism (in terms of movement, secretion, enzyme production, gene expression, etc.) as a result of a stimulus. [GOC:jid]	biological_process	CG3048-PA, isoform A (ISS), partial [Ostreococcus tauri]
c105528_g1	GO:0008168	methyltransferase activity	Catalysis of the transfer of a methyl group to an acceptor molecule. [ISBN:0198506732]	molecular_function	hypothetical protein ZEAMMB73_544570 [Zea mays]	putative methyltransferase PMT27 [Arabidopsis thaliana]	PREDICTED: probable methyltransferase PMT24 [Zea mays]
c105534_g1	GO:0008270	zinc ion binding	Interacting selectively and non-covalently with zinc (Zn) ions. [GOC:ai]	molecular_function	unknown [Zea mays]	uncharacterized protein [Arabidopsis thaliana]	PREDICTED: uncharacterized protein LOC103642979 [Zea mays]
c105575_g1	GO:0005730	nucleolus	A small, dense body one or more of which are present in the nucleus of eukaryotic cells. It is rich in RNA and protein, is not bounded by a limiting membrane, and is not seen during mitosis. Its prime function is the transcription of the nucleolar DNA into 45S ribosomal-precursor RNA, the processing of this RNA into 5.8S, 18S, and 28S components of ribosomal RNA, and the association of these comp…	cellular_component	predicted protein [Ostreococcus lucimarinus CCE9901]	U4/U6 small nuclear ribonucleoprotein SNU13 [Arabidopsis thaliana]	PREDICTED: NHP2-like protein 1 [Zea mays]
c105581_g1	GO:0005840	ribosome	An intracellular organelle, about 200 A in diameter, consisting of RNA and protein. It is the site of protein biosynthesis resulting from translation of messenger RNA (mRNA). It consists of two subunits, one large and one small, each containing only protein and RNA. Both the ribosome and its subunits are characterized by their sedimentation coefficients, expressed in Svedberg units (symbol: S). H…	cellular_component	hypothetical protein EUTSA_v10021832mg [Eutrema salsugineum]	60S ribosomal protein L35a-4 [Arabidopsis thaliana]	LOC100282164 [Zea mays]
c10559_g1	GO:0006432	phenylalanyl-tRNA aminoacylation	The process of coupling phenylalanine to phenylalanyl-tRNA, catalyzed by phenylalanyl-tRNA synthetase. In tRNA aminoacylation, the amino acid is first activated by linkage to AMP and then transferred to either the 2'- or the 3'-hydroxyl group of the 3'-adenosine residue of the tRNA. [GOC:mcc, ISBN:0716730510]	biological_process	PREDICTED: phenylalanine--tRNA ligase, chloroplastic/mitochondrial isoform X1 [Glycine max]	phenylalanyl-tRNA synthetase [Arabidopsis thaliana]	uncharacterized protein LOC100280209 [Zea mays]
c105594_g1	GO:0003899	DNA-directed RNA polymerase activity	Catalysis of the reaction: nucleoside triphosphate + RNA(n) = diphosphate + RNA(n+1). Utilizes a DNA template, i.e. the catalysis of DNA-template-directed extension of the 3'-end of an RNA strand by one nucleotide at a time. Can initiate a chain 'de novo'. [EC:2.7.7.6]	molecular_function	DNA-directed RNA polymerase subunit B [Cornus kousa]	DNA-directed RNA polymerase II subunit RPB2 [Arabidopsis thaliana]	PREDICTED: DNA-directed RNA polymerase II subunit RPB2 [Zea mays]
c105596_g1	GO:0003676	nucleic acid binding	Interacting selectively and non-covalently with any nucleic acid. [GOC:jl]	molecular_function	DEAD/DEAH box helicase [Helicosporidium sp. ATCC 50920]	DEAD-box ATP-dependent RNA helicase 6 [Arabidopsis thaliana]	PREDICTED: uncharacterized protein LOC100194030 isoform X1 [Zea mays]
c105614_g1	GO:0003676	nucleic acid binding	Interacting selectively and non-covalently with any nucleic acid. [GOC:jl]	molecular_function	DEAD-domain-containing protein [Coccomyxa subellipsoidea C-169]	DEAD-box ATP-dependent RNA helicase 55 [Arabidopsis thaliana]	ATP-dependent rRNA helicase spb4 [Zea mays]
c105619_g1	GO:0005488	binding	The selective, non-covalent, often stoichiometric, interaction of a molecule with one or more specific sites on another molecule. [GOC:ceb, GOC:mah, ISBN:0198506732]	molecular_function	hypothetical protein AMTR_s00038p00128630 [Amborella trichopoda]	nucleotide binding protein 35 [Arabidopsis thaliana]	nucleotide-binding protein 1 [Zea mays]
c105625_g1	GO:0016021	integral component of membrane	The component of a membrane consisting of gene products and protein complexes that have some part that penetrates at least one leaflet of the membrane bilayer. This component includes gene products that are buried in the bilayer with no exposure outside the bilayer. [GOC:dos, GOC:go_curators]	cellular_component	hypothetical protein SELMODRAFT_168751 [Selaginella moellendorffii]	phospholipid-transporting ATPase 3 [Arabidopsis thaliana]	PREDICTED: phospholipid-transporting ATPase 3 isoform X3 [Zea mays]
c105655_g1	GO:0016491	oxidoreductase activity	Catalysis of an oxidation-reduction (redox) reaction, a reversible chemical reaction in which the oxidation state of an atom or atoms within a molecule is altered. One substrate acts as a hydrogen or electron donor and becomes oxidized, while the other acts as hydrogen or electron acceptor and becomes reduced. [GOC:go_curators]	molecular_function	PREDICTED: probable polyamine oxidase 2-like [Setaria italica]	putative polyamine oxidase 2 [Arabidopsis thaliana]	uncharacterized protein LOC100191603 [Zea mays]
c105706_g1	GO:0005488	binding	The selective, non-covalent, often stoichiometric, interaction of a molecule with one or more specific sites on another molecule. [GOC:ceb, GOC:mah, ISBN:0198506732]	molecular_function	predicted protein [Hordeum vulgare subsp. vulgare]	Ca2+-transporting ATPase [Arabidopsis thaliana]	PREDICTED: calcium-transporting ATPase 3, endoplasmic reticulum-type [Zea mays]
c105713_g1	GO:0044710	single-organism metabolic process	A metabolic process - chemical reactions and pathways, including anabolism and catabolism, by which living organisms transform chemical substances - which involves a single organism. [GOC:jl]	biological_process	cytochrome c oxidase assembly factor [Chlamydomonas reinhardtii]	cytochrome c oxidase subunit XV assembly protein [Arabidopsis thaliana]	uncharacterized protein LOC100192499 [Zea mays]
c105715_g1	GO:0000166	nucleotide binding	Interacting selectively and non-covalently with a nucleotide, any compound consisting of a nucleoside that is esterified with (ortho)phosphate or an oligophosphate at any hydroxyl group on the ribose or deoxyribose. [GOC:mah, ISBN:0198547684]	molecular_function	hypothetical protein SELMODRAFT_446550 [Selaginella moellendorffii]	glutamyl-tRNA synthetase [Arabidopsis thaliana]	PREDICTED: uncharacterized protein LOC100383320 isoform X1 [Zea mays]
c105740_g1	GO:0009737	response to abscisic acid	Any process that results in a change in state or activity of a cell or an organism (in terms of movement, secretion, enzyme production, gene expression, etc.) as a result of an abscisic acid stimulus. [GOC:jl]	biological_process	potassium channel2 [Zea mays]
c105777_g1	GO:0045454	cell redox homeostasis	Any process that maintains the redox environment of a cell or compartment within a cell. [GOC:ai, GOC:dph, GOC:tb]	biological_process	uncharacterized protein LOC100273618 precursor [Zea mays]	protein disulfide-isomerase A6 [Arabidopsis thaliana]	protein disulfide isomerase6 precursor [Zea mays]
c105778_g1	GO:0008152	metabolic process	The chemical reactions and pathways, including anabolism and catabolism, by which living organisms transform chemical substances. Metabolic processes typically transform small molecules, but also include macromolecular processes such as DNA repair and replication, and protein synthesis and degradation. [GOC:go_curators, ISBN:0198547684]	biological_process	unknown [Zea mays]	growth-regulating factor 5 [Arabidopsis thaliana]	PREDICTED: growth-regulating factor 4-like isoform X3 [Zea mays]
c105780_g1	GO:0006810	transport	The directed movement of substances (such as macromolecules, small molecules, ions) into, out of or within a cell, or between cells, or within a multicellular organism by means of some agent such as a transporter or pore. [GOC:dph, GOC:jl, GOC:mah]	biological_process	predicted protein [Ostreococcus lucimarinus CCE9901]	coatomer subunit delta [Arabidopsis thaliana]	coatomer subunit delta [Zea mays]
c105792_g1	GO:0005840	ribosome	An intracellular organelle, about 200 A in diameter, consisting of RNA and protein. It is the site of protein biosynthesis resulting from translation of messenger RNA (mRNA). It consists of two subunits, one large and one small, each containing only protein and RNA. Both the ribosome and its subunits are characterized by their sedimentation coefficients, expressed in Svedberg units (symbol: S). H…	cellular_component	predicted protein [Hordeum vulgare subsp. vulgare]	40S ribosomal protein S27a-1 [Arabidopsis thaliana]	PREDICTED: ubiquitin-40S ribosomal protein S27a-like [Zea mays]
c1058_g1	GO:0008146	sulfotransferase activity	Catalysis of the transfer of a sulfate group from 3'-phosphoadenosine 5'-phosphosulfate to the hydroxyl group of an acceptor, producing the sulfated derivative and 3'-phosphoadenosine 5'-phosphate. [EC:2.8.2, GOC:curators]	molecular_function	hypothetical protein SORBIDRAFT_04g031660 [Sorghum bicolor]	sulfotransferase 17 [Arabidopsis thaliana]	PREDICTED: cytosolic sulfotransferase 8-like isoform X1 [Zea mays]
c105820_g1	GO:0042546	cell wall biogenesis	A cellular process that results in the biosynthesis of constituent macromolecules, assembly, and arrangement of constituent parts of a cell wall. Includes biosynthesis of constituent macromolecules, such as proteins and polysaccharides, and those macromolecular modifications that are involved in synthesis or assembly of the cellular component. A cell wall is the rigid or semi-rigid envelope lying…	biological_process	hypothetical protein ZEAMMB73_199792 [Zea mays]	fucosyltransferase 2 [Arabidopsis thaliana]	PREDICTED: galactoside 2-alpha-L-fucosyltransferase-like [Zea mays]
c105822_g1	GO:0003964	RNA-directed DNA polymerase activity	Catalysis of the reaction: deoxynucleoside triphosphate + DNA(n) = diphosphate + DNA(n+1). Catalyzes RNA-template-directed extension of the 3'- end of a DNA strand by one deoxynucleotide at a time. [EC:2.7.7.49]	molecular_function	putative polyprotein [Zea mays]		PREDICTED: putative ribonuclease H protein At1g65750 [Zea mays]
c105836_g1	GO:0016740	transferase activity	Catalysis of the transfer of a group, e.g. a methyl group, glycosyl group, acyl group, phosphorus-containing, or other groups, from one compound (generally regarded as the donor) to another compound (generally regarded as the acceptor). Transferase is the systematic name for any enzyme of EC class 2. [ISBN:0198506732]	molecular_function	unknown [Picea sitchensis]	serine palmitoyltransferase [Arabidopsis thaliana]	PREDICTED: long chain base biosynthesis protein 2d [Zea mays]
c105838_g1	GO:0006355	regulation of transcription, DNA-templated	Any process that modulates the frequency, rate or extent of cellular DNA-templated transcription. [GOC:go_curators, GOC:txnOH]	biological_process	hypothetical protein SORBIDRAFT_03g033260 [Sorghum bicolor]		PREDICTED: uncharacterized protein LOC100278211 isoform X1 [Zea mays]
c105840_g1	GO:0005488	binding	The selective, non-covalent, often stoichiometric, interaction of a molecule with one or more specific sites on another molecule. [GOC:ceb, GOC:mah, ISBN:0198506732]	molecular_function	hypothetical protein ZEAMMB73_521646 [Zea mays]		PREDICTED: LOW QUALITY PROTEIN: uncharacterized protein LOC103648674 [Zea mays]
c105844_g1	GO:0005488	binding	The selective, non-covalent, often stoichiometric, interaction of a molecule with one or more specific sites on another molecule. [GOC:ceb, GOC:mah, ISBN:0198506732]	molecular_function	hypothetical protein SORBIDRAFT_05g027190 [Sorghum bicolor]	TTF-type zinc finger protein with HAT dimerization domain [Arabidopsis thaliana]	PREDICTED: 52 kDa repressor of the inhibitor of the protein kinase-like [Zea mays]
c105852_g1	GO:0046983	protein dimerization activity	The formation of a protein dimer, a macromolecular structure consists of two noncovalently associated identical or nonidentical subunits. [ISBN:0198506732]	molecular_function	IN1 [Zea mays]	transcription factor TT8 [Arabidopsis thaliana]	PREDICTED: LOW QUALITY PROTEIN: basic helix-loop-helix protein A [Zea mays]
c105863_g1	GO:0003964	RNA-directed DNA polymerase activity	Catalysis of the reaction: deoxynucleoside triphosphate + DNA(n) = diphosphate + DNA(n+1). Catalyzes RNA-template-directed extension of the 3'- end of a DNA strand by one deoxynucleotide at a time. [EC:2.7.7.49]	molecular_function	hypothetical protein OsJ_06691 [Oryza sativa Japonica Group]	RNA-directed DNA polymerase (reverse transcriptase)-related protein [Arabidopsis thaliana]	PREDICTED: putative ribonuclease H protein At1g65750 [Zea mays]
c105866_g1	GO:0016023	cytoplasmic membrane-bounded vesicle	A membrane-bounded vesicle found in the cytoplasm of the cell. [GOC:ai, GOC:mah]	cellular_component	hypothetical protein OsJ_35937 [Oryza sativa Japonica Group]		PREDICTED: uncharacterized protein LOC103645244 [Zea mays]
c105874_g1	GO:0003676	nucleic acid binding	Interacting selectively and non-covalently with any nucleic acid. [GOC:jl]	molecular_function	Putative retroelement [Oryza sativa Japonica Group]		PREDICTED: uncharacterized protein LOC103637066 [Zea mays]
c105915_g1	GO:0005488	binding	The selective, non-covalent, often stoichiometric, interaction of a molecule with one or more specific sites on another molecule. [GOC:ceb, GOC:mah, ISBN:0198506732]	molecular_function	hypothetical protein SORBIDRAFT_07g014476 [Sorghum bicolor]
c105918_g1	GO:0005975	carbohydrate metabolic process	The chemical reactions and pathways involving carbohydrates, any of a group of organic compounds based of the general formula Cx(H2O)y. Includes the formation of carbohydrate derivatives by the addition of a carbohydrate residue to another molecule. [GOC:mah, ISBN:0198506732]	biological_process	glucan endo-1,3-beta-glucosidase 5 precursor [Zea mays]	O-Glycosyl hydrolases family 17 protein [Arabidopsis thaliana]	putative O-Glycosyl hydrolase superfamily protein precursor [Zea mays]
c105921_g1	GO:0044260	cellular macromolecule metabolic process	The chemical reactions and pathways involving macromolecules, any molecule of high relative molecular mass, the structure of which essentially comprises the multiple repetition of units derived, actually or conceptually, from molecules of low relative molecular mass, as carried out by individual cells. [CHEBI:33694, GOC:mah]	biological_process	retrotransposon protein [Coix lacryma-jobi]		PREDICTED: uncharacterized protein LOC103633835 [Zea mays]
c105940_g1	GO:0043492	ATPase activity, coupled to movement of substances	Catalysis of the reaction: ATP + H2O = ADP + phosphate, to directly drive the transport of a substance. [GOC:jl]	molecular_function	Phospholipid-transporting ATPase 3 [Triticum urartu]	phospholipid-transporting ATPase 3 [Arabidopsis thaliana]	PREDICTED: phospholipid-transporting ATPase 3 isoform X1 [Zea mays]
c105953_g1	GO:0016765	transferase activity, transferring alkyl or aryl (other than methyl) groups	Catalysis of the transfer of an alkyl or aryl (but not methyl) group from one compound (donor) to another (acceptor). [GOC:jl, ISBN:0198506732]	molecular_function	hypothetical protein AMTR_s00044p00169460 [Amborella trichopoda]	dehydrodolichyl diphosphate synthase 7 [Arabidopsis thaliana]	PREDICTED: dehydrodolichyl diphosphate synthase 6-like isoform X1 [Zea mays]
c105959_g1	GO:0006200	ATP catabolic process	The chemical reactions and pathways resulting in the breakdown of ATP, adenosine 5'-triphosphate, a universally important coenzyme and enzyme regulator. [GOC:ai]	biological_process	unknown [Zea mays]	ABC transporter F family member 1 [Arabidopsis thaliana]	uncharacterized protein LOC100280013 [Zea mays]
c105967_g1	GO:0016491	oxidoreductase activity	Catalysis of an oxidation-reduction (redox) reaction, a reversible chemical reaction in which the oxidation state of an atom or atoms within a molecule is altered. One substrate acts as a hydrogen or electron donor and becomes oxidized, while the other acts as hydrogen or electron acceptor and becomes reduced. [GOC:go_curators]	molecular_function	hypothetical protein AMTR_s00049p00184300 [Amborella trichopoda]	succinate dehydrogenase [ubiquinone] iron-sulfur subunit 2 [Arabidopsis thaliana]	uncharacterized protein LOC100216648 [Zea mays]
c105974_g1	GO:0020037	heme binding	Interacting selectively and non-covalently with heme, any compound of iron complexed in a porphyrin (tetrapyrrole) ring. [CHEBI:30413, GOC:ai]	molecular_function	predicted protein [Hordeum vulgare subsp. vulgare]	L-ascorbate peroxidase [Arabidopsis thaliana]	PREDICTED: APx3 - Peroxisomal Ascorbate Peroxidase isoform X2 [Zea mays]
c10599_g1	GO:0005507	copper ion binding	Interacting selectively and non-covalently with copper (Cu) ions. [GOC:ai]	molecular_function	putative laccase family protein [Zea mays]	laccase 7 [Arabidopsis thaliana]	PREDICTED: laccase-15-like [Zea mays]
c106007_g1	GO:0004108	citrate (Si)-synthase activity	Catalysis of the reaction: acetyl-CoA + H2O + oxaloacetate = citrate + CoA, where the acetyl group is added to the si-face of oxaloacetate; acetyl-CoA thus provides the two carbon atoms of the pro-S carboxymethyl group. [EC:2.3.3.1, ISBN:0121227073]	molecular_function	predicted protein [Physcomitrella patens]	citrate synthase 5 [Arabidopsis thaliana]	PREDICTED: uncharacterized protein LOC100194338 isoform X1 [Zea mays]
c106016_g1	GO:0032259	methylation	The process in which a methyl group is covalently attached to a molecule. [GOC:mah]	biological_process	predicted protein [Physcomitrella patens]	FtsJ-like methyltransferase family protein [Arabidopsis thaliana]	PREDICTED: LOW QUALITY PROTEIN: putative rRNA methyltransferase [Zea mays]
c106018_g1	GO:0003824	catalytic activity	Catalysis of a biochemical reaction at physiological temperatures. In biologically catalyzed reactions, the reactants are known as substrates, and the catalysts are naturally occurring macromolecular substances known as enzymes. Enzymes possess specific binding sites for substrates, and are usually composed wholly or largely of protein, but RNA that has catalytic activity (ribozyme) is often also…	molecular_function	cytosolic 3-hydroxy-3-methylglutaryl-CoA synthase [Chara vulgaris]
c106049_g1	GO:0070011	peptidase activity, acting on L-amino acid peptides	Catalysis of the hydrolysis of peptide bonds formed between L-amino acids. [GOC:mah]	molecular_function	predicted protein [Micromonas sp. RCC299]	ubiquitin carboxyl-terminal hydrolase L5 [Arabidopsis thaliana]	PREDICTED: uncharacterized protein LOC100382000 isoform X1 [Zea mays]
c106076_g1	GO:0008409	5'-3' exonuclease activity	Catalysis of the hydrolysis of ester linkages within nucleic acids by removing nucleotide residues from the 5' end. [GOC:ai]	molecular_function	Flap endonuclease 1 [Morus notabilis]	flap endonuclease-1 [Arabidopsis thaliana]	PREDICTED: flap endonuclease 1-like [Zea mays]
c106082_g1	GO:0006259	DNA metabolic process	Any cellular metabolic process involving deoxyribonucleic acid. This is one of the two main types of nucleic acid, consisting of a long, unbranched macromolecule formed from one, or more commonly, two, strands of linked deoxyribonucleotides. [ISBN:0198506732]	biological_process	retrotransposon protein, putative, unclassified, expressed [Oryza sativa Japonica Group]		PREDICTED: uncharacterized protein LOC103648418 [Zea mays]
c106084_g1	GO:0004451	isocitrate lyase activity	Catalysis of the reaction: isocitrate = glyoxylate + succinate. [EC:4.1.3.1, RHEA:13248]	molecular_function	predicted protein [Hordeum vulgare subsp. vulgare]	isocitrate lyase [Arabidopsis thaliana]	PREDICTED: isocitrate lyase [Zea mays]
c106092_g1	GO:0003676	nucleic acid binding	Interacting selectively and non-covalently with any nucleic acid. [GOC:jl]	molecular_function	H0306F03.15 [Oryza sativa Indica Group]
c106099_g1	GO:0005507	copper ion binding	Interacting selectively and non-covalently with copper (Cu) ions. [GOC:ai]	molecular_function	predicted protein [Micromonas pusilla CCMP1545]	cytochrome c oxidase assembly protein CtaG / Cox11 [Arabidopsis thaliana]	uncharacterized protein LOC100384526 [Zea mays]
c1061_g1	GO:0006810	transport	The directed movement of substances (such as macromolecules, small molecules, ions) into, out of or within a cell, or between cells, or within a multicellular organism by means of some agent such as a transporter or pore. [GOC:dph, GOC:jl, GOC:mah]	biological_process	uncharacterized protein LOC100382172 [Zea mays]	putative peptide/nitrate transporter [Arabidopsis thaliana]	uncharacterized protein LOC100382172 [Zea mays]
c10610_g1	GO:0017111	nucleoside-triphosphatase activity	Catalysis of the reaction: a nucleoside triphosphate + H2O = nucleoside diphosphate + phosphate. [EC:3.6.1.15]	molecular_function	ATP-binding cassette transporter, subfamily C, member 3, group MRP protein PpABCC3 [Physcomitrella patens]	multidrug resistance-associated protein 6 [Arabidopsis thaliana]	PREDICTED: multidrug resistance protein associated1 isoform X1 [Zea mays]
c106112_g1	GO:0016491	oxidoreductase activity	Catalysis of an oxidation-reduction (redox) reaction, a reversible chemical reaction in which the oxidation state of an atom or atoms within a molecule is altered. One substrate acts as a hydrogen or electron donor and becomes oxidized, while the other acts as hydrogen or electron acceptor and becomes reduced. [GOC:go_curators]	molecular_function	hypothetical protein EUTSA_v10022728mg [Eutrema salsugineum]	NADPH-dependent thioredoxin reductase A [Arabidopsis thaliana]	thioredoxin reductase 2 [Zea mays]
c106120_g1	GO:0030833	regulation of actin filament polymerization	Any process that modulates the frequency, rate or extent of the assembly of actin filaments by the addition of actin monomers to a filament. [GOC:mah]	biological_process	hypothetical protein SELMODRAFT_113120 [Selaginella moellendorffii]	actin related protein 2 [Arabidopsis thaliana]	PREDICTED: actin-related protein 2 [Zea mays]
c106142_g1	GO:0050660	flavin adenine dinucleotide binding	Interacting selectively and non-covalently with FAD, flavin-adenine dinucleotide, the coenzyme or the prosthetic group of various flavoprotein oxidoreductase enzymes, in either the oxidized form, FAD, or the reduced form, FADH2. [CHEBI:24040, GOC:ai, GOC:imk, ISBN:0198506732]	molecular_function	putative FAD-binding Berberine family protein [Zea mays]	FAD-binding and BBE domain-containing protein [Arabidopsis thaliana]	PREDICTED: inactive tetrahydrocannabinolic acid synthase-like [Zea mays]
c106163_g1	GO:0043167	ion binding	Interacting selectively and non-covalently with ions, charged atoms or groups of atoms. [GOC:jl]	molecular_function	Na+/K+ P-type ATPase [Riccia fluitans]	H(+)-ATPase 7 [Arabidopsis thaliana]	membrane H(+)-ATPase1 [Zea mays]
c106167_g1	GO:0046856	phosphatidylinositol dephosphorylation	The process of removing one or more phosphate groups from a phosphatidylinositol. [ISBN:0198506732]	biological_process	putative inositol polyphosphate phosphatase (synaptogenin-like) family protein [Zea mays]	inositol-1,4,5 triphosphate 5-phosphatase-like protein [Arabidopsis thaliana]	PREDICTED: type I inositol 1,4,5-trisphosphate 5-phosphatase CVP2-like [Zea mays]
c106169_g1	GO:0043231	intracellular membrane-bounded organelle	Organized structure of distinctive morphology and function, bounded by a single or double lipid bilayer membrane and occurring within the cell. Includes the nucleus, mitochondria, plastids, vacuoles, and vesicles. Excludes the plasma membrane. [GOC:go_curators]	cellular_component	hypothetical protein SELMODRAFT_269599 [Selaginella moellendorffii]	Amidase family protein [Arabidopsis thaliana]	uncharacterized protein LOC100280064 [Zea mays]
c106172_g1	GO:0016491	oxidoreductase activity	Catalysis of an oxidation-reduction (redox) reaction, a reversible chemical reaction in which the oxidation state of an atom or atoms within a molecule is altered. One substrate acts as a hydrogen or electron donor and becomes oxidized, while the other acts as hydrogen or electron acceptor and becomes reduced. [GOC:go_curators]	molecular_function	hypothetical protein SELMODRAFT_107041 [Selaginella moellendorffii]	Histidinol dehydrogenase [Arabidopsis thaliana]	PREDICTED: LOC100284964 isoform X1 [Zea mays]
c106187_g1	GO:0005249	voltage-gated potassium channel activity	Catalysis of the transmembrane transfer of a potassium ion by a voltage-gated channel. A voltage-gated channel is a channel whose open state is dependent on the voltage across the membrane in which it is embedded. [GOC:mtg_transport, ISBN:0815340729]	molecular_function	potassium channel beta subunit protein [Oryza sativa Japonica Group]	potassium channel beta subunit 1 [Arabidopsis thaliana]	LOC100280467 [Zea mays]
c1062_g1	GO:0005737	cytoplasm	All of the contents of a cell excluding the plasma membrane and nucleus, but including other subcellular structures. [ISBN:0198547684]	cellular_component	predicted protein [Hordeum vulgare subsp. vulgare]	ATP-citrate lyase B-1 [Arabidopsis thaliana]	PREDICTED: ATP-citrate synthase beta chain protein 1 [Zea mays]
c106207_g1	GO:0016973	poly(A)+ mRNA export from nucleus	The directed movement of poly(A)+ mRNA out of the nucleus into the cytoplasm. [GOC:ai]	biological_process	PREDICTED: DEAD-box ATP-dependent RNA helicase 38-like [Solanum lycopersicum]	DEAD-box ATP-dependent RNA helicase 38 [Arabidopsis thaliana]	uncharacterized protein LOC100193503 [Zea mays]
c106256_g1	GO:0043170	macromolecule metabolic process	The chemical reactions and pathways involving macromolecules, any molecule of high relative molecular mass, the structure of which essentially comprises the multiple repetition of units derived, actually or conceptually, from molecules of low relative molecular mass. [CHEBI:33694, GOC:mah]	biological_process	putative gag-pol polyprotein [Zea mays]		PREDICTED: putative ribonuclease H protein At1g65750 [Zea mays]
c106258_g1	GO:0016874	ligase activity	Catalysis of the joining of two substances, or two groups within a single molecule, with the concomitant hydrolysis of the diphosphate bond in ATP or a similar triphosphate. [EC:6, GOC:mah]	molecular_function	ubiquitin conjugating enzyme E2 [Volvox carteri f. nagariensis]	ubiquitin-conjugating enzyme E2 14 [Arabidopsis thaliana]	uncharacterized protein LOC100272466 [Zea mays]
c106262_g1	GO:0004185	serine-type carboxypeptidase activity	Catalysis of the hydrolysis of a peptide bond not more than three residues from the C-terminus of a polypeptide chain by a catalytic mechanism that involves a catalytic triad consisting of a serine nucleophile that is activated by a proton relay involving an acidic residue (e.g. aspartate or glutamate) and a basic residue (usually histidine). [http://merops.sanger.ac.uk/about/glossary.htm#CARBOXY…	molecular_function	hypothetical protein SORBIDRAFT_01g030370 [Sorghum bicolor]	carboxypeptidase D [Arabidopsis thaliana]	PREDICTED: lysosomal protective protein isoform X1 [Zea mays]
c106272_g1	GO:0071704	organic substance metabolic process	The chemical reactions and pathways involving an organic substance, any molecular entity containing carbon. [CHEBI:50860, GOC:mah]	biological_process	fructose-1,6-bisphosphatase, cytosolic [Solanum tuberosum]	fructose-1,6-bisphosphatase, cytosolic [Arabidopsis thaliana]	fructose-1,6-bisphosphatase, cytosolic [Zea mays]
c106281_g1	GO:0006259	DNA metabolic process	Any cellular metabolic process involving deoxyribonucleic acid. This is one of the two main types of nucleic acid, consisting of a long, unbranched macromolecule formed from one, or more commonly, two, strands of linked deoxyribonucleotides. [ISBN:0198506732]	biological_process	hypothetical protein SORBIDRAFT_08g009520 [Sorghum bicolor]		PREDICTED: uncharacterized protein LOC103652604 [Zea mays]
c106285_g1	GO:0009987	cellular process	Any process that is carried out at the cellular level, but not necessarily restricted to a single cell. For example, cell communication occurs among more than one cell, but occurs at the cellular level. [GOC:go_curators, GOC:isa_complete]	biological_process	Os03g0786800 [Oryza sativa Japonica Group]	cullin4 [Arabidopsis thaliana]	uncharacterized protein LOC100192843 [Zea mays]
c10631_g1	GO:0000226	microtubule cytoskeleton organization	A process that is carried out at the cellular level which results in the assembly, arrangement of constituent parts, or disassembly of cytoskeletal structures comprising microtubules and their associated proteins. [GOC:mah]	biological_process	unknown [Zea mays]		PREDICTED: kinesin-5 [Zea mays]
c106337_g1	GO:0016021	integral component of membrane	The component of a membrane consisting of gene products and protein complexes that have some part that penetrates at least one leaflet of the membrane bilayer. This component includes gene products that are buried in the bilayer with no exposure outside the bilayer. [GOC:dos, GOC:go_curators]	cellular_component	P-type ATPase [Hordeum vulgare]	Ca2+-transporting ATPase [Arabidopsis thaliana]	PREDICTED: calcium-transporting ATPase 3, endoplasmic reticulum-type [Zea mays]
c106352_g1	GO:0003876	AMP deaminase activity	Catalysis of the reaction: AMP + H2O = IMP + NH3. [EC:3.5.4.6]	molecular_function	predicted protein [Micromonas sp. RCC299]	AMP deaminase [Arabidopsis thaliana]	uncharacterized protein LOC100384797 [Zea mays]
c106359_g1	GO:0016491	oxidoreductase activity	Catalysis of an oxidation-reduction (redox) reaction, a reversible chemical reaction in which the oxidation state of an atom or atoms within a molecule is altered. One substrate acts as a hydrogen or electron donor and becomes oxidized, while the other acts as hydrogen or electron acceptor and becomes reduced. [GOC:go_curators]	molecular_function	hypothetical protein PHAVU_009G126400g [Phaseolus vulgaris]	aldehyde dehydrogenase 3H1 [Arabidopsis thaliana]	hypothetical protein [Zea mays]
c106376_g1	GO:0046854	phosphatidylinositol phosphorylation	The process of introducing one or more phosphate groups into a phosphatidylinositol, any glycerophosphoinositol having one phosphatidyl group esterified to one of the hydroxy groups of inositol. [ISBN:0198506732]	biological_process	hypothetical protein SORBIDRAFT_05g002690 [Sorghum bicolor]	phosphatidylinositol-4-phosphate 5-kinase 6 [Arabidopsis thaliana]	PREDICTED: phosphatidylinositol 4-phosphate 5-kinase 6-like [Zea mays]
c106382_g1	GO:0005856	cytoskeleton	Any of the various filamentous elements that form the internal framework of cells, and typically remain after treatment of the cells with mild detergent to remove membrane constituents and soluble components of the cytoplasm. The term embraces intermediate filaments, microfilaments, microtubules, the microtrabecular lattice, and other structures characterized by a polymeric filamentous nature and…	cellular_component	predicted protein [Hordeum vulgare subsp. vulgare]	actin 7 [Arabidopsis thaliana]	PREDICTED: actin-7-like [Zea mays]
c106389_g1	GO:0003964	RNA-directed DNA polymerase activity	Catalysis of the reaction: deoxynucleoside triphosphate + DNA(n) = diphosphate + DNA(n+1). Catalyzes RNA-template-directed extension of the 3'- end of a DNA strand by one deoxynucleotide at a time. [EC:2.7.7.49]	molecular_function	retrotransposon protein, putative, unclassified [Oryza sativa Japonica Group]	DNAse I-like superfamily protein [Arabidopsis thaliana]	PREDICTED: uncharacterized protein LOC103652432 [Zea mays]
c106421_g1	GO:0016787	hydrolase activity	Catalysis of the hydrolysis of various bonds, e.g. C-O, C-N, C-C, phosphoric anhydride bonds, etc. Hydrolase is the systematic name for any enzyme of EC class 3. [ISBN:0198506732]	molecular_function	unknown [Lotus japonicus]	fructose-1,6-bisphosphatase, cytosolic [Arabidopsis thaliana]	fructose-1,6-bisphosphatase, cytosolic [Zea mays]
c10647_g1	GO:0005488	binding	The selective, non-covalent, often stoichiometric, interaction of a molecule with one or more specific sites on another molecule. [GOC:ceb, GOC:mah, ISBN:0198506732]	molecular_function	condensin complex component [Micromonas sp. RCC299]	structural maintenance of chromosomes 1 [Arabidopsis thaliana]
c106480_g1	GO:0009536	plastid	Any member of a family of organelles found in the cytoplasm of plants and some protists, which are membrane-bounded and contain DNA. Plant plastids develop from a common type, the proplastid. [GOC:jl, ISBN:0198547684]	cellular_component	retrotransposon protein, putative, Ty1-copia subclass [Oryza sativa Japonica Group]		PREDICTED: uncharacterized protein LOC100304242 isoform X1 [Zea mays]
c106485_g1	GO:0009409	response to cold	Any process that results in a change in state or activity of a cell or an organism (in terms of movement, secretion, enzyme production, gene expression, etc.) as a result of a cold stimulus, a temperature stimulus below the optimal temperature for that organism. [GOC:lr]	biological_process	hypothetical protein SELMODRAFT_140819 [Selaginella moellendorffii]	glycine-rich RNA-binding protein 2 [Arabidopsis thaliana]	LOC100283778 [Zea mays]
c106500_g1	GO:0016740	transferase activity	Catalysis of the transfer of a group, e.g. a methyl group, glycosyl group, acyl group, phosphorus-containing, or other groups, from one compound (generally regarded as the donor) to another compound (generally regarded as the acceptor). Transferase is the systematic name for any enzyme of EC class 2. [ISBN:0198506732]	molecular_function	PREDICTED: CBL-interacting protein kinase 2-like [Solanum tuberosum]	CBL-interacting serine/threonine-protein kinase 10 [Arabidopsis thaliana]	CBL-interacting serine/threonine-protein kinase 11 [Zea mays]
c106508_g1	GO:0016192	vesicle-mediated transport	A cellular transport process in which transported substances are moved in membrane-bounded vesicles; transported substances are enclosed in the vesicle lumen or located in the vesicle membrane. The process begins with a step that directs a substance to the forming vesicle, and includes vesicle budding and coating. Vesicles are then targeted to, and fuse with, an acceptor membrane. [GOC:ai, GOC:ma…	biological_process	sigma1 subunit of AP-1 complex of clathrin-coated vesicles [Coccomyxa subellipsoidea C-169]	AP-1 complex subunit sigma-1 [Arabidopsis thaliana]	PREDICTED: LOC100285461 isoform X1 [Zea mays]
c106523_g1	GO:0004715	non-membrane spanning protein tyrosine kinase activity	Catalysis of the reaction: ATP + a non-membrane spanning protein L-tyrosine = ADP + a non-membrane spanning protein L-tyrosine phosphate. [EC:2.7.10.2]	molecular_function	RecName: Full=Wee1-like protein kinase [Oryza sativa Japonica Group]		PREDICTED: LOW QUALITY PROTEIN: wee1-like protein kinase [Zea mays]
c106525_g1	GO:0008270	zinc ion binding	Interacting selectively and non-covalently with zinc (Zn) ions. [GOC:ai]	molecular_function	hypothetical protein [Zea mays]		PREDICTED: uncharacterized protein LOC103629048 [Zea mays]
c106537_g1	GO:0016787	hydrolase activity	Catalysis of the hydrolysis of various bonds, e.g. C-O, C-N, C-C, phosphoric anhydride bonds, etc. Hydrolase is the systematic name for any enzyme of EC class 3. [ISBN:0198506732]	molecular_function	proteasome subunit beta type 1 [Gossypium hirsutum]	proteasome subunit beta type-1 [Arabidopsis thaliana]	proteasome subunit beta type 1 [Zea mays]
c106541_g1	GO:0016772	transferase activity, transferring phosphorus-containing groups	Catalysis of the transfer of a phosphorus-containing group from one compound (donor) to another (acceptor). [GOC:jl, ISBN:0198506732]	molecular_function	predicted protein [Physcomitrella patens]	cytidinediphosphate diacylglycerol synthase 2 [Arabidopsis thaliana]	phosphatidate cytidylyltransferase [Zea mays]
c106546_g1	GO:0005737	cytoplasm	All of the contents of a cell excluding the plasma membrane and nucleus, but including other subcellular structures. [ISBN:0198547684]	cellular_component	hypothetical protein COCSUDRAFT_30620 [Coccomyxa subellipsoidea C-169]	translation initiation factor eIF-3 subunit 10 [Arabidopsis thaliana]	eukaryotic translation initiation factor 3 subunit A [Zea mays]
c10656_g1	GO:0005506	iron ion binding	Interacting selectively and non-covalently with iron (Fe) ions. [GOC:ai]	molecular_function	unknown [Picea sitchensis]	SufE/NifU family protein [Arabidopsis thaliana]	uncharacterized protein LOC100193078 [Zea mays]
c106572_g1	GO:0020037	heme binding	Interacting selectively and non-covalently with heme, any compound of iron complexed in a porphyrin (tetrapyrrole) ring. [CHEBI:30413, GOC:ai]	molecular_function	unknown [Zea mays]	peroxidase 50 [Arabidopsis thaliana]	PREDICTED: hypothetical protein isoform X2 [Zea mays]
c106573_g1	GO:0033178	proton-transporting two-sector ATPase complex, catalytic domain	A protein complex that forms part of a proton-transporting two-sector ATPase complex and catalyzes ATP hydrolysis or synthesis. The catalytic domain (F1, V1, or A1) comprises a hexameric catalytic core and a central stalk, and is peripherally associated with the membrane when the two-sector ATPase is assembled. [GOC:mah, PMID:10838056]	cellular_component	V-type proton ATPase subunit B 2 [Triticum urartu]
c106586_g1	GO:0003676	nucleic acid binding	Interacting selectively and non-covalently with any nucleic acid. [GOC:jl]	molecular_function	U1 small nuclear ribonucleo protein A [Coccomyxa subellipsoidea C-169]	U2 small nuclear ribonucleoprotein B'' [Arabidopsis thaliana]	spliceosomal protein [Zea mays]
c106588_g1	GO:0003824	catalytic activity	Catalysis of a biochemical reaction at physiological temperatures. In biologically catalyzed reactions, the reactants are known as substrates, and the catalysts are naturally occurring macromolecular substances known as enzymes. Enzymes possess specific binding sites for substrates, and are usually composed wholly or largely of protein, but RNA that has catalytic activity (ribozyme) is often also…	molecular_function	glutathione S-transferase [Tamarix hispida]	glutathione S-transferase zeta-class 1 [Arabidopsis thaliana]	glutathione S-transferase GST 18 [Zea mays]
c106591_g1	GO:0006468	protein phosphorylation	The process of introducing a phosphate group on to a protein. [GOC:hb]	biological_process	Pkinase-domain-containing protein [Coccomyxa subellipsoidea C-169]	cyclin-dependent kinase A-1 [Arabidopsis thaliana]	uncharacterized protein LOC100273306 [Zea mays]
c106594_g1	GO:0005525	GTP binding	Interacting selectively and non-covalently with GTP, guanosine triphosphate. [GOC:ai]	molecular_function	putative Rac GTPase [Medicago sativa subsp. x varia]	Rac-like GTP-binding protein ARAC9 [Arabidopsis thaliana]	PREDICTED: GTPase protein isoform X1 [Zea mays]
c106597_g1	GO:0072546	ER membrane protein complex	A transmembrane protein complex that is involved in protein folding in the endoplasmic reticulum. In S. cerevisiae, it has six members: EMC1, EMC2, AIM27, EMC4, KRE27, and EMC6. [GOC:dgf, PMID:19325107]	cellular_component	hypothetical protein ZEAMMB73_969683 [Zea mays]	PQQ_DH domain-containing protein [Arabidopsis thaliana]	PREDICTED: uncharacterized protein LOC100381974 isoform X1 [Zea mays]
c106602_g1	GO:0005488	binding	The selective, non-covalent, often stoichiometric, interaction of a molecule with one or more specific sites on another molecule. [GOC:ceb, GOC:mah, ISBN:0198506732]	molecular_function	Copper-transporting ATPase RAN1 [Medicago truncatula]	copper-transporting ATPase RAN1 [Arabidopsis thaliana]	uncharacterized protein LOC100274413 [Zea mays]
c106609_g1	GO:0055085	transmembrane transport	The process in which a solute is transported from one side of a membrane to the other. [GOC:dph, GOC:jid]	biological_process	MC family transporter [Ostreococcus lucimarinus CCE9901]
c106610_g1	GO:0003964	RNA-directed DNA polymerase activity	Catalysis of the reaction: deoxynucleoside triphosphate + DNA(n) = diphosphate + DNA(n+1). Catalyzes RNA-template-directed extension of the 3'- end of a DNA strand by one deoxynucleotide at a time. [EC:2.7.7.49]	molecular_function	hypothetical protein SORBIDRAFT_08g004125 [Sorghum bicolor]		PREDICTED: uncharacterized protein LOC103637543 [Zea mays]
c106637_g1	GO:0006355	regulation of transcription, DNA-templated	Any process that modulates the frequency, rate or extent of cellular DNA-templated transcription. [GOC:go_curators, GOC:txnOH]	biological_process	unknown [Zea mays]	nuclear transcription factor Y subunit A-7 [Arabidopsis thaliana]	PREDICTED: nuclear transcription factor Y subunit A-3 isoform X1 [Zea mays]
c106642_g1	GO:0016310	phosphorylation	The process of introducing a phosphate group into a molecule, usually with the formation of a phosphoric ester, a phosphoric anhydride or a phosphoric amide. [ISBN:0198506732]	biological_process	sucrose non-fermenting 1 [Mesembryanthemum crystallinum]	SNF1-related protein kinase catalytic subunit alpha KIN10 [Arabidopsis thaliana]	uncharacterized protein LOC100192108 [Zea mays]
c106645_g1	GO:0017111	nucleoside-triphosphatase activity	Catalysis of the reaction: a nucleoside triphosphate + H2O = nucleoside diphosphate + phosphate. [EC:3.6.1.15]	molecular_function	ATP-dependent transporter, putative [Ricinus communis]	ABC transporter F family member 3 [Arabidopsis thaliana]	PREDICTED: uncharacterized protein LOC100192636 isoform X1 [Zea mays]
c106676_g1	GO:0036459	ubiquitinyl hydrolase activity	Catalysis of the thiol-dependent hydrolysis of an ester, thioester, amide, peptide or isopeptide bond formed by the C-terminal glycine of ubiquitin. [EC:3.4.19.12, GOC:bf, GOC:ka]	molecular_function	putative ubiquitin carboxyl-terminal hydrolase superfamily protein [Zea mays]	ubiquitin carboxyl-terminal hydrolase 2 [Arabidopsis thaliana]	PREDICTED: ubiquitin carboxyl-terminal hydrolase 1-like [Zea mays]
c106692_g1	GO:0008270	zinc ion binding	Interacting selectively and non-covalently with zinc (Zn) ions. [GOC:ai]	molecular_function	uncharacterized protein LOC100280407 [Zea mays]		PREDICTED: uncharacterized protein LOC103626577 [Zea mays]
c106705_g1	GO:0043231	intracellular membrane-bounded organelle	Organized structure of distinctive morphology and function, bounded by a single or double lipid bilayer membrane and occurring within the cell. Includes the nucleus, mitochondria, plastids, vacuoles, and vesicles. Excludes the plasma membrane. [GOC:go_curators]	cellular_component	vesicle transport v-SNARE 13-like [Solanum tuberosum]	vesicle transport v-SNARE 12 [Arabidopsis thaliana]	vesicle transport v-SNARE 13 [Zea mays]
c106708_g1	GO:0044267	cellular protein metabolic process	The chemical reactions and pathways involving a specific protein, rather than of proteins in general, occurring at the level of an individual cell. Includes cellular protein modification. [GOC:jl]	biological_process	PREDICTED: FK506-binding protein 2-2-like [Brachypodium distachyon]	FK506-binding protein 2-2 [Arabidopsis thaliana]	FK506-binding protein 2-1 precursor [Zea mays]
c10672_g1	GO:0006313	transposition, DNA-mediated	Any process involved in a type of transpositional recombination which occurs via a DNA intermediate. [GOC:jp, ISBN:0198506732, ISBN:1555812090]	biological_process	unnamed protein product [Zea mays]		PREDICTED: uncharacterized protein LOC103646354 [Zea mays]
c106729_g1	GO:0003824	catalytic activity	Catalysis of a biochemical reaction at physiological temperatures. In biologically catalyzed reactions, the reactants are known as substrates, and the catalysts are naturally occurring macromolecular substances known as enzymes. Enzymes possess specific binding sites for substrates, and are usually composed wholly or largely of protein, but RNA that has catalytic activity (ribozyme) is often also…	molecular_function	predicted protein [Hordeum vulgare subsp. vulgare]	4-coumarate--CoA ligase-like 2 [Arabidopsis thaliana]	uncharacterized protein LOC100272376 [Zea mays]
c106739_g1	GO:0016772	transferase activity, transferring phosphorus-containing groups	Catalysis of the transfer of a phosphorus-containing group from one compound (donor) to another (acceptor). [GOC:jl, ISBN:0198506732]	molecular_function	Casein kinase I isoform delta-like protein [Triticum urartu]	protein casein kinase I-like 4 [Arabidopsis thaliana]
c106762_g1	GO:0004672	protein kinase activity	Catalysis of the phosphorylation of an amino acid residue in a protein, usually according to the reaction: a protein + ATP = a phosphoprotein + ADP. [MetaCyc:PROTEIN-KINASE-RXN]	molecular_function	predicted protein [Micromonas sp. RCC299]	cyclin-dependent kinase C-1 [Arabidopsis thaliana]	uncharacterized LOC100279243 [Zea mays]
c106773_g1	GO:0005488	binding	The selective, non-covalent, often stoichiometric, interaction of a molecule with one or more specific sites on another molecule. [GOC:ceb, GOC:mah, ISBN:0198506732]	molecular_function	pupative polyprotein [Oryza sativa Japonica Group]		PREDICTED: uncharacterized protein LOC103631196 [Zea mays]
c106788_g1	GO:0045116	protein neddylation	Covalent attachment of the ubiquitin-like protein NEDD8 (RUB1) to another protein. [PMID:11698580]	biological_process	hypothetical protein SELMODRAFT_106904 [Selaginella moellendorffii]	ubiquitin-activating enzyme E1 C [Arabidopsis thaliana]	LOC100283559 [Zea mays]
c106813_g1	GO:0043231	intracellular membrane-bounded organelle	Organized structure of distinctive morphology and function, bounded by a single or double lipid bilayer membrane and occurring within the cell. Includes the nucleus, mitochondria, plastids, vacuoles, and vesicles. Excludes the plasma membrane. [GOC:go_curators]	cellular_component	hypothetical protein SELMODRAFT_94277 [Selaginella moellendorffii]	dihydrolipoyllysine-residue acetyltransferase component 2 of pyruvate dehydrogenase complex [Arabidopsis thaliana]	dihydrolipoamide S-acetyltransferase [Zea mays]
c10686_g1	GO:0004084	branched-chain-amino-acid transaminase activity	Catalysis of the reaction: a branched-chain amino acid + 2-oxoglutarate = L-glutamate + a 2-oxocarboxylate derived from the branched-chain amino acid. [EC:2.6.1.42, GOC:mah]	molecular_function	Branched chain aminotransferase BCAT1, pyridoxal phosphate enzymes type IV superfamily (ISS) [Ostreococcus tauri]	branched-chain amino acid aminotransferase [Arabidopsis thaliana]	uncharacterized protein LOC100191754 [Zea mays]
c106899_g1	GO:0003964	RNA-directed DNA polymerase activity	Catalysis of the reaction: deoxynucleoside triphosphate + DNA(n) = diphosphate + DNA(n+1). Catalyzes RNA-template-directed extension of the 3'- end of a DNA strand by one deoxynucleotide at a time. [EC:2.7.7.49]	molecular_function	polyprotein [Coix lacryma-jobi]		PREDICTED: uncharacterized protein LOC103649491 [Zea mays]
c106915_g1	GO:0004134	4-alpha-glucanotransferase activity	Catalysis of the transfer of a segment of a (1->4)-alpha-D-glucan to a new 4-position in an acceptor, which may be glucose or (1->4)-alpha-D-glucan. [EC:2.4.1.25]	molecular_function	disproportionating enzyme 2 [Annona cherimola]	4-alpha-glucanotransferase [Arabidopsis thaliana]
c106916_g1	GO:0005737	cytoplasm	All of the contents of a cell excluding the plasma membrane and nucleus, but including other subcellular structures. [ISBN:0198547684]	cellular_component	hypothetical protein SELMODRAFT_79764 [Selaginella moellendorffii]	translation initiation factor eIF-3 subunit 5 [Arabidopsis thaliana]	uncharacterized protein LOC100272886 [Zea mays]
c106926_g1	GO:0006807	nitrogen compound metabolic process	The chemical reactions and pathways involving organic or inorganic compounds that contain nitrogen, including (but not limited to) nitrogen fixation, nitrification, denitrification, assimilatory/dissimilatory nitrate reduction and the interconversion of nitrogenous organic matter and ammonium. [CHEBI:51143, GOC:go_curators, GOC:jl, ISBN:0198506732]	biological_process	glutamate synthase [Micromonas sp. RCC299]	glutamate synthase 1 [NADH] [Arabidopsis thaliana]	PREDICTED: glutamate synthase 1 [NADH], chloroplastic-like isoform X1 [Zea mays]
c106939_g1	GO:0016491	oxidoreductase activity	Catalysis of an oxidation-reduction (redox) reaction, a reversible chemical reaction in which the oxidation state of an atom or atoms within a molecule is altered. One substrate acts as a hydrogen or electron donor and becomes oxidized, while the other acts as hydrogen or electron acceptor and becomes reduced. [GOC:go_curators]	molecular_function	predicted protein [Hordeum vulgare subsp. vulgare]	cytochrome P450, family 715, subfamily A, polypeptide 1 [Arabidopsis thaliana]	PREDICTED: cytochrome P450 72A14-like [Zea mays]
c106946_g1	GO:0043234	protein complex	Any macromolecular complex composed (only) of two or more polypeptide subunits along with any covalently attached molecules (such as lipid anchors or oligosaccharide) or non-protein prosthetic groups (such as nucleotides or metal ions). Prosthetic group in this context refers to a tightly bound cofactor. The component polypeptide subunits may be identical. [GOC:go_curators]	cellular_component	kinesin-like protein [Volvox carteri f. nagariensis]	ATP binding microtubule motor family protein [Arabidopsis thaliana]	PREDICTED: kinesin-1-like protein PSS1 isoform X2 [Zea mays]
c106948_g1	GO:0006810	transport	The directed movement of substances (such as macromolecules, small molecules, ions) into, out of or within a cell, or between cells, or within a multicellular organism by means of some agent such as a transporter or pore. [GOC:dph, GOC:jl, GOC:mah]	biological_process	Adaptor protein complex AP-1 gamma subunit [Coccomyxa subellipsoidea C-169]	AP-1 complex subunit gamma-2 [Arabidopsis thaliana]	PREDICTED: uncharacterized protein LOC100193027 isoform X2 [Zea mays]
c106953_g1	GO:0006468	protein phosphorylation	The process of introducing a phosphate group on to a protein. [GOC:hb]	biological_process	putative DUF26-domain receptor-like protein kinase family protein [Zea mays]	cysteine-rich repeat secretory protein 55 [Arabidopsis thaliana]	uncharacterized protein LOC100280312 precursor [Zea mays]
c106959_g1	GO:0008270	zinc ion binding	Interacting selectively and non-covalently with zinc (Zn) ions. [GOC:ai]	molecular_function	UPF1, partial [Nicotiana attenuata]	Regulator of nonsense transcripts 1-like protein [Arabidopsis thaliana]	PREDICTED: uncharacterized protein LOC100383288 isoform X2 [Zea mays]
c106966_g1	GO:0009987	cellular process	Any process that is carried out at the cellular level, but not necessarily restricted to a single cell. For example, cell communication occurs among more than one cell, but occurs at the cellular level. [GOC:go_curators, GOC:isa_complete]	biological_process	predicted protein [Physcomitrella patens]	phosphatidylinositol 4-kinase alpha [Arabidopsis thaliana]	PREDICTED: phosphatidylinositol 4-kinase alpha 1-like [Zea mays]
c106973_g1	GO:0032508	DNA duplex unwinding	The process in which interchain hydrogen bonds between two strands of DNA are broken or 'melted', generating a region of unpaired single strands. [GOC:isa_complete, GOC:mah]	biological_process	hypothetical protein SORBIDRAFT_04g020125 [Sorghum bicolor]		PREDICTED: uncharacterized protein LOC103649084 [Zea mays]
c106988_g1	GO:0005737	cytoplasm	All of the contents of a cell excluding the plasma membrane and nucleus, but including other subcellular structures. [ISBN:0198547684]	cellular_component	mitochondrial chaperonin 60 [Coccomyxa subellipsoidea C-169]	chaperonin CPN60 [Arabidopsis thaliana]	chaperonin CPN60-2, mitochondrial precursor [Zea mays]
c106991_g1	GO:0046872	metal ion binding	Interacting selectively and non-covalently with any metal ion. [GOC:ai]	molecular_function	cytosolic phosphoglucomutase [Populus tomentosa]	phosphoglucomutase [Arabidopsis thaliana]	phosphoglucomutase, cytoplasmic 1 [Zea mays]
c106992_g1	GO:0016881	acid-amino acid ligase activity	Catalysis of the ligation of an acid to an amino acid via a carbon-nitrogen bond, with the concomitant hydrolysis of the diphosphate bond in ATP or a similar triphosphate. [GOC:jl, GOC:mah]	molecular_function	unknown [Picea sitchensis]	ubiquitin-conjugating enzyme E2 1 [Arabidopsis thaliana]	uncharacterized protein LOC100192052 [Zea mays]
c107000_g1	GO:0003964	RNA-directed DNA polymerase activity	Catalysis of the reaction: deoxynucleoside triphosphate + DNA(n) = diphosphate + DNA(n+1). Catalyzes RNA-template-directed extension of the 3'- end of a DNA strand by one deoxynucleotide at a time. [EC:2.7.7.49]	molecular_function	OSJNBa0028I23.15 [Oryza sativa Japonica Group]	RNA-directed DNA polymerase (reverse transcriptase)-related protein [Arabidopsis thaliana]	PREDICTED: uncharacterized protein LOC103631517 [Zea mays]
c107008_g1	GO:0044267	cellular protein metabolic process	The chemical reactions and pathways involving a specific protein, rather than of proteins in general, occurring at the level of an individual cell. Includes cellular protein modification. [GOC:jl]	biological_process	predicted protein [Hordeum vulgare subsp. vulgare]	T-complex protein 1 subunit epsilon [Arabidopsis thaliana]	LOC100282671 [Zea mays]
c107010_g1	GO:0006412	translation	The cellular metabolic process in which a protein is formed, using the sequence of a mature mRNA molecule to specify the sequence of amino acids in a polypeptide chain. Translation is mediated by the ribosome, and begins with the formation of a ternary complex between aminoacylated initiator methionine tRNA, GTP, and initiation factor 2, which subsequently associates with the small subunit of the…	biological_process	hypothetical protein SELMODRAFT_79764 [Selaginella moellendorffii]		uncharacterized protein LOC100272886 [Zea mays]
c107044_g1	GO:0042546	cell wall biogenesis	A cellular process that results in the biosynthesis of constituent macromolecules, assembly, and arrangement of constituent parts of a cell wall. Includes biosynthesis of constituent macromolecules, such as proteins and polysaccharides, and those macromolecular modifications that are involved in synthesis or assembly of the cellular component. A cell wall is the rigid or semi-rigid envelope lying…	biological_process	fucosyltransferase 7 [Zea mays]	xyloglucan fucosyltransferase [Arabidopsis thaliana]	fucosyltransferase 7 [Zea mays]
c107096_g1	GO:0007049	cell cycle	The progression of biochemical and morphological phases and events that occur in a cell during successive cell replication or nuclear replication events. Canonically, the cell cycle comprises the replication and segregation of genetic material followed by the division of the cell, but in endocycles or syncytial cells nuclear replication or nuclear division may not be followed by cell division. [G…	biological_process	cyclin B2 [Zea mays]	putative cyclin [Arabidopsis thaliana]	cyclin superfamily protein, putative [Zea mays]
c107102_g1	GO:0005488	binding	The selective, non-covalent, often stoichiometric, interaction of a molecule with one or more specific sites on another molecule. [GOC:ceb, GOC:mah, ISBN:0198506732]	molecular_function	Myosin-J heavy chain [Aegilops tauschii]		PREDICTED: uncharacterized protein LOC103653208 isoform X2 [Zea mays]
c107116_g1	GO:0072488	ammonium transmembrane transport	The directed movement of ammonium across a membrane by means of some agent such as a transporter or pore. Ammonium is the cation NH4+. [GOC:mah]	biological_process	hypothetical protein ZEAMMB73_995219 [Zea mays]	ammonium transporter 2 [Arabidopsis thaliana]	uncharacterized protein LOC100304410 [Zea mays]
c107136_g1	GO:0006629	lipid metabolic process	The chemical reactions and pathways involving lipids, compounds soluble in an organic solvent but not, or sparingly, in an aqueous solvent. Includes fatty acids; neutral fats, other fatty-acid esters, and soaps; long-chain (fatty) alcohols and waxes; sphingoids and other long-chain bases; glycolipids, phospholipids and sphingolipids; and carotenes, polyprenols, sterols, terpenes and other isopren…	biological_process	alpha-L-fucosidase 2 precursor [Zea mays]	GDSL esterase/lipase [Arabidopsis thaliana]	alpha-L-fucosidase 2 precursor [Zea mays]
c107162_g1	GO:0005488	binding	The selective, non-covalent, often stoichiometric, interaction of a molecule with one or more specific sites on another molecule. [GOC:ceb, GOC:mah, ISBN:0198506732]	molecular_function	predicted protein [Micromonas pusilla CCMP1545]	nucleoside-triphosphate pyrophosphatase [Arabidopsis thaliana]	inosine triphosphate pyrophosphatase [Zea mays]
c107177_g1	GO:0003676	nucleic acid binding	Interacting selectively and non-covalently with any nucleic acid. [GOC:jl]	molecular_function	putative polyprotein [Oryza sativa Japonica Group]		PREDICTED: uncharacterized protein LOC103653348 [Zea mays]
c107179_g1	GO:0003676	nucleic acid binding	Interacting selectively and non-covalently with any nucleic acid. [GOC:jl]	molecular_function	hypothetical protein SORBIDRAFT_07g015466 [Sorghum bicolor]	General transcription factor 2-related zinc finger protein [Arabidopsis thaliana]	PREDICTED: zinc finger MYM-type protein 1-like [Zea mays]
c107209_g1	GO:0005874	microtubule	Any of the long, generally straight, hollow tubes of internal diameter 12-15 nm and external diameter 24 nm found in a wide variety of eukaryotic cells; each consists (usually) of 13 protofilaments of polymeric tubulin, staggered in such a manner that the tubulin monomers are arranged in a helical pattern on the microtubular surface, and with the alpha/beta axes of the tubulin subunits parallel t…	cellular_component	beta-tubulin [Ulva linza]	tubulin beta-4 chain [Arabidopsis thaliana]	PREDICTED: tubulin beta-7 chain [Zea mays]
c107211_g1	GO:0004523	RNA-DNA hybrid ribonuclease activity	Catalysis of the endonucleolytic cleavage of RNA in RNA-DNA hybrids to 5'-phosphomonoesters. [EC:3.1.26.4]	molecular_function	prpol [Zea mays]		PREDICTED: uncharacterized protein LOC103633835 [Zea mays]
c107229_g1	GO:0008535	respiratory chain complex IV assembly	The aggregation, arrangement and bonding together of a set of components to form respiratory chain complex IV (also known as cytochrome c oxidase), the terminal member of the respiratory chain of the mitochondrion and some aerobic bacteria. Cytochrome c oxidases are multi-subunit enzymes containing from 13 subunits in the mammalian mitochondrial form to 3-4 subunits in the bacterial forms. [GOC:j…	biological_process	cytochrome c biogenesis C [Oryza sativa Japonica Group]	putative cytochrome c biosynthesis ccmC-like mitochondrial protein [Arabidopsis thaliana]	cytochrome c biogenesis C (mitochondrion) [Zea mays subsp. mays]
c107233_g1	GO:0003824	catalytic activity	Catalysis of a biochemical reaction at physiological temperatures. In biologically catalyzed reactions, the reactants are known as substrates, and the catalysts are naturally occurring macromolecular substances known as enzymes. Enzymes possess specific binding sites for substrates, and are usually composed wholly or largely of protein, but RNA that has catalytic activity (ribozyme) is often also…	molecular_function	unknown [Zea mays]	endoglucanase 8 [Arabidopsis thaliana]	uncharacterized protein LOC100216867 precursor [Zea mays]
c107248_g1	GO:0000166	nucleotide binding	Interacting selectively and non-covalently with a nucleotide, any compound consisting of a nucleoside that is esterified with (ortho)phosphate or an oligophosphate at any hydroxyl group on the ribose or deoxyribose. [GOC:mah, ISBN:0198547684]	molecular_function	predicted protein [Hordeum vulgare subsp. vulgare]
c107260_g1	GO:0008152	metabolic process	The chemical reactions and pathways, including anabolism and catabolism, by which living organisms transform chemical substances. Metabolic processes typically transform small molecules, but also include macromolecular processes such as DNA repair and replication, and protein synthesis and degradation. [GOC:go_curators, ISBN:0198547684]	biological_process	hypothetical protein SELMODRAFT_163480 [Selaginella moellendorffii]	Methylmalonate-semialdehyde dehydrogenase [acylating] [Arabidopsis thaliana]	uncharacterized protein LOC100274311 [Zea mays]
c10729_g1	GO:0005794	Golgi apparatus	A compound membranous cytoplasmic organelle of eukaryotic cells, consisting of flattened, ribosome-free vesicles arranged in a more or less regular stack. The Golgi apparatus differs from the endoplasmic reticulum in often having slightly thicker membranes, appearing in sections as a characteristic shallow semicircle so that the convex side (cis or entry face) abuts the endoplasmic reticulum, sec…	cellular_component	hypothetical protein [Zea mays]	Galactosyltransferase family protein [Arabidopsis thaliana]	PREDICTED: hypothetical protein isoform X1 [Zea mays]
c107295_g1	GO:0009825	multidimensional cell growth	The process in which a cell irreversibly increases in size in two or three [spatial] dimensions or along two or three axes. [ISBN:0943088399]	biological_process	hypothetical protein SELMODRAFT_113120 [Selaginella moellendorffii]	actin related protein 2 [Arabidopsis thaliana]	PREDICTED: actin-related protein 2 [Zea mays]
c107311_g1	GO:0032550	purine ribonucleoside binding	Interacting selectively and non-covalently with a purine ribonucleoside, a compound consisting of a purine base linked to ribose. [GOC:mah]	molecular_function	GTP binding protein [Chlamydomonas reinhardtii]	GTP-binding protein-relatedlike protein [Arabidopsis thaliana]	developmentally-regulated GTP-binding protein 1 [Zea mays]
c107335_g1	GO:0044763	single-organism cellular process	Any process that is carried out at the cellular level, occurring within a single organism. [GOC:jl]	biological_process	PREDICTED: potassium channel AKT1-like [Brachypodium distachyon]		PREDICTED: potassium channel AKT1-like [Zea mays]
c107352_g1	GO:0003676	nucleic acid binding	Interacting selectively and non-covalently with any nucleic acid. [GOC:jl]	molecular_function	putative polyprotein [Oryza sativa Japonica Group]	cysteine-rich receptor-like protein kinase 8 [Arabidopsis thaliana]	PREDICTED: uncharacterized protein LOC103651388 isoform X1 [Zea mays]
c107391_g1	GO:0005829	cytosol	The part of the cytoplasm that does not contain organelles but which does contain other particulate matter, such as protein complexes. [GOC:hgd, GOC:jl]	cellular_component	26S proteasome regulatory subunit [Chlamydomonas reinhardtii]	AAA-type ATPase family protein [Arabidopsis thaliana]	26S protease regulatory subunit S10B [Zea mays]
c107402_g1	GO:0003676	nucleic acid binding	Interacting selectively and non-covalently with any nucleic acid. [GOC:jl]	molecular_function	hypothetical protein OsI_31756 [Oryza sativa Indica Group]
c107419_g1	GO:0006413	translational initiation	The process preceding formation of the peptide bond between the first two amino acids of a protein. This includes the formation of a complex of the ribosome, mRNA, and an initiation complex that contains the first aminoacyl-tRNA. [ISBN:019879276X]	biological_process	predicted protein [Hordeum vulgare subsp. vulgare]	translation initiation factor 3 subunit B [Arabidopsis thaliana]	uncharacterized protein LOC100216593 [Zea mays]
c107425_g1	GO:0003676	nucleic acid binding	Interacting selectively and non-covalently with any nucleic acid. [GOC:jl]	molecular_function	H0112G12.6 [Oryza sativa Indica Group]	cysteine-rich receptor-like protein kinase 8 [Arabidopsis thaliana]	PREDICTED: uncharacterized protein LOC103651388 isoform X1 [Zea mays]
c107426_g1	GO:0005488	binding	The selective, non-covalent, often stoichiometric, interaction of a molecule with one or more specific sites on another molecule. [GOC:ceb, GOC:mah, ISBN:0198506732]	molecular_function	polyprotein [Sorghum bicolor]		PREDICTED: uncharacterized protein LOC103637437 [Zea mays]
c107434_g1	GO:0006796	phosphate-containing compound metabolic process	The chemical reactions and pathways involving the phosphate group, the anion or salt of any phosphoric acid. [GOC:ai]	biological_process	hypothetical protein VOLCADRAFT_118925 [Volvox carteri f. nagariensis]	NAD kinase 2 [Arabidopsis thaliana]	PREDICTED: probable NAD kinase 2, chloroplastic [Zea mays]
c10744_g1	GO:0005852	eukaryotic translation initiation factor 3 complex	A complex of several polypeptides that plays at least two important roles in protein synthesis: First, eIF3 binds to the 40S ribosome and facilitates loading of the Met-tRNA/eIF2.GTP ternary complex to form the 43S preinitiation complex. Subsequently, eIF3 apparently assists eIF4 in recruiting mRNAs to the 43S complex. The eIF3 complex contains five conserved core subunits, and may contain severa…	cellular_component	predicted protein [Physcomitrella patens]	translation initiation factor eIF-3 subunit 7 [Arabidopsis thaliana]	uncharacterized protein LOC100383775 [Zea mays]
c10745_g1	GO:0006184	GTP catabolic process	The chemical reactions and pathways resulting in the breakdown of GTP, guanosine triphosphate. [ISBN:0198506732]	biological_process	predicted protein [Ostreococcus lucimarinus CCE9901]	translation initiation factor eIF-2 gamma subunit [Arabidopsis thaliana]	putative translation initiation factor family protein isoform 1 [Zea mays]
c107450_g1	GO:0071396	cellular response to lipid	Any process that results in a change in state or activity of a cell (in terms of movement, secretion, enzyme production, gene expression, etc.) as a result of a lipid stimulus. [GOC:mah]	biological_process	hypothetical protein ZEAMMB73_870729 [Zea mays]	TPR repeat-containing thioredoxin TTL1 [Arabidopsis thaliana]	PREDICTED: TPR repeat-containing thioredoxin TTL1-like [Zea mays]
c107471_g1	GO:0004478	methionine adenosyltransferase activity	Catalysis of the reaction: ATP + L-methionine + H2O = phosphate + diphosphate + S-adenosyl-L-methionine. [EC:2.5.1.6]	molecular_function	S-adenosylmethionine synthetase, partial [Populus nigra]	S-adenosylmethionine synthase 4 [Arabidopsis thaliana]	uncharacterized protein LOC100194360 [Zea mays]
c107481_g1	GO:0008233	peptidase activity	Catalysis of the hydrolysis of a peptide bond. A peptide bond is a covalent bond formed when the carbon atom from the carboxyl group of one amino acid shares electrons with the nitrogen atom from the amino group of a second amino acid. [GOC:jl, ISBN:0815332181]	molecular_function	predicted protein [Hordeum vulgare subsp. vulgare]
c107482_g1	GO:0009524	phragmoplast	Fibrous structure (light microscope view) that arises between the daughter nuclei at telophase and within which the initial partition (cell plate), dividing the mother cell in two (cytokinesis), is formed. Appears at first as a spindle connected to the two nuclei, but later spreads laterally in the form of a ring. Consists of microtubules. [ISBN:0471245208]	cellular_component	Os08g0548900 [Oryza sativa Japonica Group]	proteasome subunit alpha type-7-A [Arabidopsis thaliana]	LOC100037815 [Zea mays]
c107499_g1	GO:0016746	transferase activity, transferring acyl groups	Catalysis of the transfer of an acyl group from one compound (donor) to another (acceptor). [GOC:jl, ISBN:0198506732]	molecular_function	predicted protein [Hordeum vulgare subsp. vulgare]	putative acetyl-CoA acetyltransferase, cytosolic 2 [Arabidopsis thaliana]	PREDICTED: acetyl-CoA acetyltransferase, cytosolic 2 isoform 1 isoform X1 [Zea mays]
c107504_g1	GO:0016779	nucleotidyltransferase activity	Catalysis of the transfer of a nucleotidyl group to a reactant. [ISBN:0198506732]	molecular_function	hypothetical protein CHLNCDRAFT_59036 [Chlorella variabilis]	DNA-directed RNA polymerase II subunit RPB2 [Arabidopsis thaliana]	PREDICTED: DNA-directed RNA polymerase II subunit RPB2 [Zea mays]
c107505_g1	GO:0005488	binding	The selective, non-covalent, often stoichiometric, interaction of a molecule with one or more specific sites on another molecule. [GOC:ceb, GOC:mah, ISBN:0198506732]	molecular_function	hypothetical protein AMTR_s00004p00172570 [Amborella trichopoda]	chaperone protein dnaJ 2 [Arabidopsis thaliana]	putative dnaJ chaperone family protein [Zea mays]
c107506_g1	GO:1901564	organonitrogen compound metabolic process	The chemical reactions and pathways involving organonitrogen compound. [GOC:pr, GOC:TermGenie]	biological_process	predicted protein [Bathycoccus prasinos]	orotidine 5'-phosphate decarboxylase [Arabidopsis thaliana]	uncharacterized protein LOC100274407 [Zea mays]
c107507_g1	GO:0048544	recognition of pollen	The process, involving the sharing and interaction of the single locus incompatibility haplotypes, involved in the recognition or rejection of the self pollen by cells in the stigma. This process ensures out-breeding in certain plant species. [GOC:dph, GOC:pj, GOC:tb]	biological_process	putative S-locus receptor-like protein kinase family protein [Zea mays]	S-locus lectin protein kinase-like protein [Arabidopsis thaliana]	PREDICTED: G-type lectin S-receptor-like serine/threonine-protein kinase At2g19130 [Zea mays]
c107519_g1	GO:0016772	transferase activity, transferring phosphorus-containing groups	Catalysis of the transfer of a phosphorus-containing group from one compound (donor) to another (acceptor). [GOC:jl, ISBN:0198506732]	molecular_function	hypothetical protein SELMODRAFT_117572 [Selaginella moellendorffii]	map 4 kinase alpha1 [Arabidopsis thaliana]	GCK-like kinase MIK [Zea mays]
c107530_g1	GO:0000105	histidine biosynthetic process	The chemical reactions and pathways resulting in the formation of histidine, 2-amino-3-(1H-imidazol-4-yl)propanoic acid. [GOC:go_curators]	biological_process	hypothetical protein H632_c1160p1, partial [Helicosporidium sp. ATCC 50920]	cyclase [Arabidopsis thaliana]	uncharacterized protein LOC100501537 [Zea mays]
c10755_g1	GO:0003677	DNA binding	Any molecular function by which a gene product interacts selectively and non-covalently with DNA (deoxyribonucleic acid). [GOC:dph, GOC:jl, GOC:tb, GOC:vw]	molecular_function	DNA repair helicase rad25 [Coccomyxa subellipsoidea C-169]	DNA repair helicase XPB2 [Arabidopsis thaliana]	PREDICTED: DNA repair helicase XPB1-like [Zea mays]
c10755_g2	GO:0016787	hydrolase activity	Catalysis of the hydrolysis of various bonds, e.g. C-O, C-N, C-C, phosphoric anhydride bonds, etc. Hydrolase is the systematic name for any enzyme of EC class 3. [ISBN:0198506732]	molecular_function	DNA repair helicase rad25 [Coccomyxa subellipsoidea C-169]	DNA repair helicase XPB2 [Arabidopsis thaliana]	PREDICTED: DNA repair helicase XPB1-like [Zea mays]
c107571_g1	GO:0006810	transport	The directed movement of substances (such as macromolecules, small molecules, ions) into, out of or within a cell, or between cells, or within a multicellular organism by means of some agent such as a transporter or pore. [GOC:dph, GOC:jl, GOC:mah]	biological_process	predicted protein [Hordeum vulgare subsp. vulgare]	Ras-related protein RABD1 [Arabidopsis thaliana]	PREDICTED: ras-related protein RABD2c-like [Zea mays]
c107600_g1	GO:0006796	phosphate-containing compound metabolic process	The chemical reactions and pathways involving the phosphate group, the anion or salt of any phosphoric acid. [GOC:ai]	biological_process	bifunctional 6-phosphofructo-2-kinase/fructose-2,6-bisphosphate 2-phosphatase [Coccomyxa subellipsoidea C-169]	fructose-2,6-bisphosphatase [Arabidopsis thaliana]	fructose-6-phosphate-2-kinase/fructose-2,6-bisphosphatase [Zea mays]
c107624_g1	GO:0005634	nucleus	A membrane-bounded organelle of eukaryotic cells in which chromosomes are housed and replicated. In most cells, the nucleus contains all of the cell's chromosomes except the organellar chromosomes, and is the site of RNA synthesis and processing. In some species, or in specialized cell types, RNA metabolism or DNA replication may be absent. [GOC:go_curators]	cellular_component	PREDICTED: protein BUD31 homolog 2-like isoform X1 [Oryza brachyantha]	bud site selection protein 31 [Arabidopsis thaliana]	G10-like protein [Zea mays]
c107625_g1	GO:0003824	catalytic activity	Catalysis of a biochemical reaction at physiological temperatures. In biologically catalyzed reactions, the reactants are known as substrates, and the catalysts are naturally occurring macromolecular substances known as enzymes. Enzymes possess specific binding sites for substrates, and are usually composed wholly or largely of protein, but RNA that has catalytic activity (ribozyme) is often also…	molecular_function	ketoacyl-synt-domain-containing protein [Coccomyxa subellipsoidea C-169]
c107634_g1	GO:0005488	binding	The selective, non-covalent, often stoichiometric, interaction of a molecule with one or more specific sites on another molecule. [GOC:ceb, GOC:mah, ISBN:0198506732]	molecular_function	putative polyprotein [Oryza sativa Japonica Group]		uncharacterized protein LOC100502343 [Zea mays]
c107652_g1	GO:0016023	cytoplasmic membrane-bounded vesicle	A membrane-bounded vesicle found in the cytoplasm of the cell. [GOC:ai, GOC:mah]	cellular_component	hypothetical protein [Oryza sativa Japonica Group]	RNA-directed DNA polymerase (reverse transcriptase)-related protein [Arabidopsis thaliana]	PREDICTED: uncharacterized protein LOC103651863 [Zea mays]
c107680_g1	GO:0044763	single-organism cellular process	Any process that is carried out at the cellular level, occurring within a single organism. [GOC:jl]	biological_process	predicted protein [Physcomitrella patens]	phosphatidylinositol 4-kinase 2 [Arabidopsis thaliana]	PREDICTED: phosphatidylinositol 4-kinase beta 1-like [Zea mays]
c107702_g1	GO:0003676	nucleic acid binding	Interacting selectively and non-covalently with any nucleic acid. [GOC:jl]	molecular_function	retrotransposon protein, putative, unclassified [Oryza sativa Japonica Group]		PREDICTED: uncharacterized protein LOC103646095 [Zea mays]
c107736_g1	GO:0004871	signal transducer activity	Conveys a signal across a cell to trigger a change in cell function or state. A signal is a physical entity or change in state that is used to transfer information in order to trigger a response. [GOC:go_curators]	molecular_function	sensory histidine protein kinase [Physcomitrella patens]	histidine kinase 2 [Arabidopsis thaliana]	PREDICTED: histidine kinase 5 [Zea mays]
c107744_g1	GO:0003677	DNA binding	Any molecular function by which a gene product interacts selectively and non-covalently with DNA (deoxyribonucleic acid). [GOC:dph, GOC:jl, GOC:tb, GOC:vw]	molecular_function	uncharacterized protein LOC100274206 [Zea mays]	myb domain protein 101 [Arabidopsis thaliana]	putative MYB DNA-binding domain superfamily protein isoform 1 [Zea mays]
c107763_g1	GO:0003676	nucleic acid binding	Interacting selectively and non-covalently with any nucleic acid. [GOC:jl]	molecular_function	PH01B001I13.11 [Phyllostachys edulis]		PREDICTED: uncharacterized protein LOC100502300 isoform X2 [Zea mays]
c10777_g1	GO:0016758	transferase activity, transferring hexosyl groups	Catalysis of the transfer of a hexosyl group from one compound (donor) to another (acceptor). [GOC:jl]	molecular_function	hypothetical protein ZEAMMB73_420501 [Zea mays]	UDP-glucosyl transferase 89B1 [Arabidopsis thaliana]	PREDICTED: UDP-glycosyltransferase 89B1-like [Zea mays]
c107771_g1	GO:0003676	nucleic acid binding	Interacting selectively and non-covalently with any nucleic acid. [GOC:jl]	molecular_function	hypothetical protein ZEAMMB73_026342 [Zea mays]		PREDICTED: polyadenylate-binding protein RBP47-like [Zea mays]
c107773_g1	GO:0003857	3-hydroxyacyl-CoA dehydrogenase activity	Catalysis of the reaction: (S)-3-hydroxyacyl-CoA + NAD+ = 3-oxoacyl-CoA + NADH + H(+). [EC:1.1.1.35]	molecular_function	hypothetical protein OsI_02453 [Oryza sativa Indica Group]
c107781_g1	GO:0005622	intracellular	The living contents of a cell; the matter contained within (but not including) the plasma membrane, usually taken to exclude large vacuoles and masses of secretory or ingested material. In eukaryotes it includes the nucleus and cytoplasm. [ISBN:0198506732]	cellular_component	50S ribosomal protein L7/L12, putative [Ricinus communis]	Ribosomal protein L12 family protein [Arabidopsis thaliana]	50S ribosomal protein L12-2 [Zea mays]
c107784_g1	GO:0006810	transport	The directed movement of substances (such as macromolecules, small molecules, ions) into, out of or within a cell, or between cells, or within a multicellular organism by means of some agent such as a transporter or pore. [GOC:dph, GOC:jl, GOC:mah]	biological_process	hypothetical protein VOLCADRAFT_65427 [Volvox carteri f. nagariensis]	beta-adaptin-like protein C [Arabidopsis thaliana]	PREDICTED: beta-adaptin-like protein C [Zea mays]
c107793_g1	GO:0055085	transmembrane transport	The process in which a solute is transported from one side of a membrane to the other. [GOC:dph, GOC:jid]	biological_process	hypothetical protein SORBIDRAFT_07g003510 [Sorghum bicolor]	ABC transporter B family member 19 [Arabidopsis thaliana]	PREDICTED: ABC transporter B family member 14-like [Zea mays]
c107803_g1	GO:0016874	ligase activity	Catalysis of the joining of two substances, or two groups within a single molecule, with the concomitant hydrolysis of the diphosphate bond in ATP or a similar triphosphate. [EC:6, GOC:mah]	molecular_function	predicted protein [Hordeum vulgare subsp. vulgare]	asparagine synthetase [glutamine-hydrolyzing] [Arabidopsis thaliana]	PREDICTED: asparagine synthetase4 isoform X1 [Zea mays]
c10782_g1	GO:0051536	iron-sulfur cluster binding	Interacting selectively and non-covalently with an iron-sulfur cluster, a combination of iron and sulfur atoms. [GOC:ai]	molecular_function	retrotransposon protein, putative, unclassified, expressed [Oryza sativa Japonica Group]		PREDICTED: uncharacterized protein LOC103646095 [Zea mays]
c107843_g1	GO:0005829	cytosol	The part of the cytoplasm that does not contain organelles but which does contain other particulate matter, such as protein complexes. [GOC:hgd, GOC:jl]	cellular_component	hypothetical protein SELMODRAFT_232056 [Selaginella moellendorffii]	small nuclear ribonucleoprotein-like protein [Arabidopsis thaliana]	snRNP core Sm protein Sm-X5-like protein [Zea mays]
c107867_g1	GO:0016740	transferase activity	Catalysis of the transfer of a group, e.g. a methyl group, glycosyl group, acyl group, phosphorus-containing, or other groups, from one compound (generally regarded as the donor) to another compound (generally regarded as the acceptor). Transferase is the systematic name for any enzyme of EC class 2. [ISBN:0198506732]	molecular_function	PREDICTED: dihydrolipoyllysine-residue succinyltransferase component of 2-oxoglutarate dehydrogenase complex 1, mitochondrial-like [Brachypodium distachyon]	dihydrolipoyllysine-residue succinyltransferase component of 2-oxoglutarate dehydrogenase complex 1 [Arabidopsis thaliana]	dihydrolipoyllysine-residue succinyltransferase component of 2-oxoglutarate dehydrogenase complex [Zea mays]
c107883_g1	GO:0035556	intracellular signal transduction	The process in which a signal is passed on to downstream components within the cell, which become activated themselves to further propagate the signal and finally trigger a change in the function or state of the cell. [GOC:bf, GOC:jl, GOC:signaling, ISBN:3527303782]	biological_process	predicted protein [Hordeum vulgare subsp. vulgare]
c107901_g1	GO:0004386	helicase activity	Catalysis of the reaction: NTP + H2O = NDP + phosphate, to drive the unwinding of a DNA or RNA helix. [GOC:mah, ISBN:0198506732]	molecular_function	hypothetical protein OsI_37983 [Oryza sativa Indica Group]	RNA helicase [Arabidopsis thaliana]	PREDICTED: superkiller viralicidic activity 2-like 2 [Zea mays]
c107906_g1	GO:0008152	metabolic process	The chemical reactions and pathways, including anabolism and catabolism, by which living organisms transform chemical substances. Metabolic processes typically transform small molecules, but also include macromolecular processes such as DNA repair and replication, and protein synthesis and degradation. [GOC:go_curators, ISBN:0198547684]	biological_process	dehydratase [Helicosporidium sp. ATCC 50920]	dihydroxy-acid dehydratase [Arabidopsis thaliana]	PREDICTED: uncharacterized protein LOC100273676 isoform X1 [Zea mays]
c107915_g1	GO:0003824	catalytic activity	Catalysis of a biochemical reaction at physiological temperatures. In biologically catalyzed reactions, the reactants are known as substrates, and the catalysts are naturally occurring macromolecular substances known as enzymes. Enzymes possess specific binding sites for substrates, and are usually composed wholly or largely of protein, but RNA that has catalytic activity (ribozyme) is often also…	molecular_function	hypothetical protein SELMODRAFT_116243 [Selaginella moellendorffii]	pyruvate kinase [Arabidopsis thaliana]	PK protein [Zea mays]
c107917_g1	GO:0006355	regulation of transcription, DNA-templated	Any process that modulates the frequency, rate or extent of cellular DNA-templated transcription. [GOC:go_curators, GOC:txnOH]	biological_process	PREDICTED: heat stress transcription factor C-1a-like [Setaria italica]		PREDICTED: heat stress transcription factor C-1a-like [Zea mays]
c107932_g1	GO:0003964	RNA-directed DNA polymerase activity	Catalysis of the reaction: deoxynucleoside triphosphate + DNA(n) = diphosphate + DNA(n+1). Catalyzes RNA-template-directed extension of the 3'- end of a DNA strand by one deoxynucleotide at a time. [EC:2.7.7.49]	molecular_function	hypothetical protein SORBIDRAFT_07g011900 [Sorghum bicolor]		PREDICTED: uncharacterized protein LOC103644947, partial [Zea mays]
c107946_g1	GO:0006412	translation	The cellular metabolic process in which a protein is formed, using the sequence of a mature mRNA molecule to specify the sequence of amino acids in a polypeptide chain. Translation is mediated by the ribosome, and begins with the formation of a ternary complex between aminoacylated initiator methionine tRNA, GTP, and initiation factor 2, which subsequently associates with the small subunit of the…	biological_process	predicted protein [Bathycoccus prasinos]	translation initiation factor 3 subunit B [Arabidopsis thaliana]	PREDICTED: uncharacterized protein LOC100216593 isoform X1 [Zea mays]
c107950_g1	GO:0006355	regulation of transcription, DNA-templated	Any process that modulates the frequency, rate or extent of cellular DNA-templated transcription. [GOC:go_curators, GOC:txnOH]	biological_process	putative NAC domain transcription factor superfamily protein [Zea mays]		PREDICTED: NAC domain-containing protein 72 [Zea mays]
c107963_g1	GO:0009617	response to bacterium	Any process that results in a change in state or activity of a cell or an organism (in terms of movement, secretion, enzyme production, gene expression, etc.) as a result of a stimulus from a bacterium. [GOC:hb]	biological_process	PREDICTED: glycerol kinase-like [Solanum tuberosum]	glycerol kinase [Arabidopsis thaliana]	uncharacterized protein LOC100193522 [Zea mays]
c107972_g1	GO:0016021	integral component of membrane	The component of a membrane consisting of gene products and protein complexes that have some part that penetrates at least one leaflet of the membrane bilayer. This component includes gene products that are buried in the bilayer with no exposure outside the bilayer. [GOC:dos, GOC:go_curators]	cellular_component	hypothetical protein ZEAMMB73_303629 [Zea mays]		PREDICTED: aquaporin NIP3-2-like [Zea mays]
c107978_g1	GO:0003676	nucleic acid binding	Interacting selectively and non-covalently with any nucleic acid. [GOC:jl]	molecular_function	hypothetical protein SORBIDRAFT_09g001480 [Sorghum bicolor]	TTF-type zinc finger protein with HAT dimerization domain [Arabidopsis thaliana]	PREDICTED: zinc finger MYM-type protein 1-like [Zea mays]
c108004_g1	GO:0005635	nuclear envelope	The double lipid bilayer enclosing the nucleus and separating its contents from the rest of the cytoplasm; includes the intermembrane space, a gap of width 20-40 nm (also called the perinuclear space). [ISBN:0198547684]	cellular_component	unknown [Zea mays]		uncharacterized protein LOC100274224 [Zea mays]
c108042_g1	GO:0000796	condensin complex	A multisubunit protein complex that plays a central role in chromosome condensation. [GOC:elh]	cellular_component	unknown [Lotus japonicus]	structural maintenance of chromosomes protein 2-2 [Arabidopsis thaliana]	PREDICTED: structural maintenance of chromosomes protein 2-1-like isoform X2 [Zea mays]
c108043_g1	GO:0005737	cytoplasm	All of the contents of a cell excluding the plasma membrane and nucleus, but including other subcellular structures. [ISBN:0198547684]	cellular_component	hypothetical protein CARUB_v10024491mg [Capsella rubella]	translation initiation factor eIF-3 subunit 5 [Arabidopsis thaliana]	uncharacterized protein LOC100216874 [Zea mays]
c108058_g1	GO:0016740	transferase activity	Catalysis of the transfer of a group, e.g. a methyl group, glycosyl group, acyl group, phosphorus-containing, or other groups, from one compound (generally regarded as the donor) to another compound (generally regarded as the acceptor). Transferase is the systematic name for any enzyme of EC class 2. [ISBN:0198506732]	molecular_function	Os07g0200700 [Oryza sativa Japonica Group]	Squalene synthase [Arabidopsis thaliana]	squalene synthase1 [Zea mays]
c108071_g1	GO:0003964	RNA-directed DNA polymerase activity	Catalysis of the reaction: deoxynucleoside triphosphate + DNA(n) = diphosphate + DNA(n+1). Catalyzes RNA-template-directed extension of the 3'- end of a DNA strand by one deoxynucleotide at a time. [EC:2.7.7.49]	molecular_function	putative glycerol 3-phosphate permease [Zea mays]	RNA-directed DNA polymerase (reverse transcriptase)-related protein [Arabidopsis thaliana]	PREDICTED: uncharacterized protein LOC103651863 [Zea mays]
c108074_g1	GO:0004379	glycylpeptide N-tetradecanoyltransferase activity	Catalysis of the reaction: tetradecanoyl-CoA + glycyl-peptide = CoA + N-tetradecanoylglycyl-peptide. [EC:2.3.1.97]	molecular_function	predicted protein [Micromonas pusilla CCMP1545]	glycylpeptide N-tetradecanoyltransferase 1 [Arabidopsis thaliana]	glycylpeptide N-tetradecanoyltransferase 1 [Zea mays]
c108081_g1	GO:0009734	auxin-activated signaling pathway	A series of molecular signals generated by the binding of the plant hormone auxin to a receptor, and ending with modulation of a downstream cellular process, e.g. transcription. [GOC:mah, GOC:sm, PMID:16990790, PMID:18647826]	biological_process	uncharacterized protein LOC100383479 [Zea mays]	auxin response factor 17 [Arabidopsis thaliana]
c108104_g1	GO:0044267	cellular protein metabolic process	The chemical reactions and pathways involving a specific protein, rather than of proteins in general, occurring at the level of an individual cell. Includes cellular protein modification. [GOC:jl]	biological_process	PREDICTED: peptidyl-prolyl cis-trans isomerase-like 3-like [Oryza brachyantha]	peptidyl-prolyl cis-trans isomerase-like 3 [Arabidopsis thaliana]	LOC100280578 [Zea mays]
c108108_g1	GO:0044238	primary metabolic process	The chemical reactions and pathways involving those compounds which are formed as a part of the normal anabolic and catabolic processes. These processes take place in most, if not all, cells of the organism. [GOC:go_curators, http://www.metacyc.org]	biological_process	Putative copia-type pol polyprotein [Oryza sativa Japonica Group]
c108131_g1	GO:0043234	protein complex	Any macromolecular complex composed (only) of two or more polypeptide subunits along with any covalently attached molecules (such as lipid anchors or oligosaccharide) or non-protein prosthetic groups (such as nucleotides or metal ions). Prosthetic group in this context refers to a tightly bound cofactor. The component polypeptide subunits may be identical. [GOC:go_curators]	cellular_component	hypothetical protein ZEAMMB73_278668 [Zea mays]		PREDICTED: putative ribonuclease H protein At1g65750 [Zea mays]
c10814_g1	GO:0009506	plasmodesma	A fine cytoplasmic channel, found in all higher plants, that connects the cytoplasm of one cell to that of an adjacent cell. [ISBN:0198506732]	cellular_component	putative cytochrome P450 superfamily protein [Zea mays]	cytokinin trans-hydroxylase [Arabidopsis thaliana]	putative cytochrome P450 superfamily protein [Zea mays]
c108142_g1	GO:0012505	endomembrane system	A collection of membranous structures involved in transport within the cell. The main components of the endomembrane system are endoplasmic reticulum, Golgi bodies, vesicles, cell membrane and nuclear envelope. Members of the endomembrane system pass materials through each other or though the use of vesicles. [GOC:lh]	cellular_component	hypothetical protein AMTR_s00007p00168430 [Amborella trichopoda]	Clathrin, heavy chain [Arabidopsis thaliana]	PREDICTED: clathrin heavy chain 1-like [Zea mays]
c10815_g1	GO:0003964	RNA-directed DNA polymerase activity	Catalysis of the reaction: deoxynucleoside triphosphate + DNA(n) = diphosphate + DNA(n+1). Catalyzes RNA-template-directed extension of the 3'- end of a DNA strand by one deoxynucleotide at a time. [EC:2.7.7.49]	molecular_function	hypothetical protein ZEAMMB73_214519 [Zea mays]	intron maturase, type II-like protein [Arabidopsis thaliana]
c108155_g1	GO:0008234	cysteine-type peptidase activity	Catalysis of the hydrolysis of peptide bonds in a polypeptide chain by a mechanism in which the sulfhydryl group of a cysteine residue at the active center acts as a nucleophile. [GOC:mah, http://merops.sanger.ac.uk/about/glossary.htm#CATTYPE]	molecular_function	hypothetical protein ZEAMMB73_327388 [Zea mays]
c10817_g1	GO:0015991	ATP hydrolysis coupled proton transport	The transport of protons against an electrochemical gradient, using energy from ATP hydrolysis. [GOC:mah, GOC:vw]	biological_process	hypothetical protein EUGRSUZ_F03718 [Eucalyptus grandis]	V-type proton ATPase subunit B3 [Arabidopsis thaliana]	vacuolar ATP synthase subunit B [Zea mays]
c108178_g1	GO:0005737	cytoplasm	All of the contents of a cell excluding the plasma membrane and nucleus, but including other subcellular structures. [ISBN:0198547684]	cellular_component	predicted protein [Micromonas sp. RCC299]	RNA-binding protein 8A [Arabidopsis thaliana]	RNA-binding protein 8A [Zea mays]
c10818_g1	GO:0046034	ATP metabolic process	The chemical reactions and pathways involving ATP, adenosine triphosphate, a universally important coenzyme and enzyme regulator. [GOC:go_curators]	biological_process	vacuolar H+-ATPase B subunit [Citrus unshiu]	V-type proton ATPase subunit B1 [Arabidopsis thaliana]	vacuolar ATP synthase subunit B [Zea mays]
c108184_g1	GO:0006520	cellular amino acid metabolic process	The chemical reactions and pathways involving amino acids, carboxylic acids containing one or more amino groups, as carried out by individual cells. [CHEBI:33709, GOC:curators, ISBN:0198506732]	biological_process	predicted protein [Hordeum vulgare subsp. vulgare]		uncharacterized protein LOC100502380 [Zea mays]
c108209_g1	GO:0005886	plasma membrane	The membrane surrounding a cell that separates the cell from its external environment. It consists of a phospholipid bilayer and associated proteins. [ISBN:0716731363]	cellular_component	uncharacterized LOC100279762 [Zea mays]	protein kinase family protein [Arabidopsis thaliana]	PREDICTED: uncharacterized LOC100279762 isoform X1 [Zea mays]
c108212_g1	GO:0016491	oxidoreductase activity	Catalysis of an oxidation-reduction (redox) reaction, a reversible chemical reaction in which the oxidation state of an atom or atoms within a molecule is altered. One substrate acts as a hydrogen or electron donor and becomes oxidized, while the other acts as hydrogen or electron acceptor and becomes reduced. [GOC:go_curators]	molecular_function	predicted protein [Hordeum vulgare subsp. vulgare]
c108238_g1	GO:0003824	catalytic activity	Catalysis of a biochemical reaction at physiological temperatures. In biologically catalyzed reactions, the reactants are known as substrates, and the catalysts are naturally occurring macromolecular substances known as enzymes. Enzymes possess specific binding sites for substrates, and are usually composed wholly or largely of protein, but RNA that has catalytic activity (ribozyme) is often also…	molecular_function	phosphatidic acid phosphatase, putative [Ricinus communis]	Lipid phosphate phosphatase 1 [Arabidopsis thaliana]	PREDICTED: hypothetical protein isoform X1 [Zea mays]
c108239_g1	GO:0046912	transferase activity, transferring acyl groups, acyl groups converted into alkyl on transfer	Catalysis of the transfer of an acyl group from one compound (donor) to another (acceptor), with the acyl group being converted into alkyl on transfer. [GOC:jl]	molecular_function	predicted protein [Hordeum vulgare subsp. vulgare]	citrate synthase 4 [Arabidopsis thaliana]	PREDICTED: citrate synthase1 isoform X1 [Zea mays]
c108277_g1	GO:0006914	autophagy	The process in which cells digest parts of their own cytoplasm; allows for both recycling of macromolecular constituents under conditions of cellular stress and remodeling the intracellular structure for cell differentiation. [ISBN:0198547684, PMID:11099404, PMID:9412464]	biological_process	autophagy 8 [Ipomoea nil]	GABA(A) receptor-associated protein (autophagy-related protein 8) [Arabidopsis thaliana]	PREDICTED: autophagy-related 8d isoform X3 [Zea mays]
c108279_g1	GO:0034220	ion transmembrane transport	A process in which an ion is transported from one side of a membrane to the other by means of some agent such as a transporter or pore. [GOC:mah]	biological_process	hypothetical protein SORBIDRAFT_04g009830 [Sorghum bicolor]	glutamate receptor 2.8 [Arabidopsis thaliana]	PREDICTED: LOW QUALITY PROTEIN: glutamate receptor 2.8 [Zea mays]
c10828_g1	GO:0008152	metabolic process	The chemical reactions and pathways, including anabolism and catabolism, by which living organisms transform chemical substances. Metabolic processes typically transform small molecules, but also include macromolecular processes such as DNA repair and replication, and protein synthesis and degradation. [GOC:go_curators, ISBN:0198547684]	biological_process	putative peptidase C48 domain family protein [Zea mays]		PREDICTED: uncharacterized protein LOC103649500 [Zea mays]
c108291_g1	GO:0009507	chloroplast	A chlorophyll-containing plastid with thylakoids organized into grana and frets, or stroma thylakoids, and embedded in a stroma. [ISBN:0471245208]	cellular_component	hypothetical protein OsI_05837 [Oryza sativa Indica Group]	putative splicing factor [Arabidopsis thaliana]	PREDICTED: uncharacterized protein LOC100277544 isoform X1 [Zea mays]
c108294_g1	GO:0016021	integral component of membrane	The component of a membrane consisting of gene products and protein complexes that have some part that penetrates at least one leaflet of the membrane bilayer. This component includes gene products that are buried in the bilayer with no exposure outside the bilayer. [GOC:dos, GOC:go_curators]	cellular_component	hypothetical protein POPTR_0013s00340g [Populus trichocarpa]	Hydrophobic protein RCI2A [Arabidopsis thaliana]	LOC100135422 [Zea mays]
c108316_g1	GO:1902600	hydrogen ion transmembrane transport	The directed movement of hydrogen ion (proton) across a membrane. [GO_REF:0000069, GOC:pr, GOC:TermGenie]	biological_process	hypothetical protein ZEAMMB73_931231 [Zea mays]	cation/H(+) antiporter 18 [Arabidopsis thaliana]	PREDICTED: cation/H(+) antiporter 15-like [Zea mays]
c10832_g1	GO:0017111	nucleoside-triphosphatase activity	Catalysis of the reaction: a nucleoside triphosphate + H2O = nucleoside diphosphate + phosphate. [EC:3.6.1.15]	molecular_function	hypothetical protein VOLCADRAFT_121720 [Volvox carteri f. nagariensis]	ABC transporter E family member 2 [Arabidopsis thaliana]	PREDICTED: ABC transporter E family member 2 isoform X2 [Zea mays]
c108323_g1	GO:0005829	cytosol	The part of the cytoplasm that does not contain organelles but which does contain other particulate matter, such as protein complexes. [GOC:hgd, GOC:jl]	cellular_component	uncharacterized protein LOC100304381 [Zea mays]		uncharacterized protein LOC100304381 [Zea mays]
c108328_g1	GO:0016021	integral component of membrane	The component of a membrane consisting of gene products and protein complexes that have some part that penetrates at least one leaflet of the membrane bilayer. This component includes gene products that are buried in the bilayer with no exposure outside the bilayer. [GOC:dos, GOC:go_curators]	cellular_component	predicted protein [Hordeum vulgare subsp. vulgare]
c108351_g1	GO:0016192	vesicle-mediated transport	A cellular transport process in which transported substances are moved in membrane-bounded vesicles; transported substances are enclosed in the vesicle lumen or located in the vesicle membrane. The process begins with a step that directs a substance to the forming vesicle, and includes vesicle budding and coating. Vesicles are then targeted to, and fuse with, an acceptor membrane. [GOC:ai, GOC:ma…	biological_process	hypothetical protein SORBIDRAFT_01g003840 [Sorghum bicolor]	AP-1 complex subunit sigma-1 [Arabidopsis thaliana]	PREDICTED: LOC100285461 isoform X1 [Zea mays]
c108367_g1	GO:0003824	catalytic activity	Catalysis of a biochemical reaction at physiological temperatures. In biologically catalyzed reactions, the reactants are known as substrates, and the catalysts are naturally occurring macromolecular substances known as enzymes. Enzymes possess specific binding sites for substrates, and are usually composed wholly or largely of protein, but RNA that has catalytic activity (ribozyme) is often also…	molecular_function	hypothetical protein COCSUDRAFT_11457 [Coccomyxa subellipsoidea C-169]	5-oxoprolinase [Arabidopsis thaliana]	PREDICTED: 5-oxoprolinase [Zea mays]
c108379_g1	GO:0003964	RNA-directed DNA polymerase activity	Catalysis of the reaction: deoxynucleoside triphosphate + DNA(n) = diphosphate + DNA(n+1). Catalyzes RNA-template-directed extension of the 3'- end of a DNA strand by one deoxynucleotide at a time. [EC:2.7.7.49]	molecular_function	putative non-LTR retroelement reverse transcriptase [Zea mays]		PREDICTED: probable 4-coumarate--CoA ligase 1 isoform X2 [Zea mays]
c108404_g1	GO:0008152	metabolic process	The chemical reactions and pathways, including anabolism and catabolism, by which living organisms transform chemical substances. Metabolic processes typically transform small molecules, but also include macromolecular processes such as DNA repair and replication, and protein synthesis and degradation. [GOC:go_curators, ISBN:0198547684]	biological_process	dehydratase [Helicosporidium sp. ATCC 50920]	dihydroxy-acid dehydratase [Arabidopsis thaliana]	PREDICTED: uncharacterized protein LOC100384514 isoform X1 [Zea mays]
c108408_g1	GO:0043167	ion binding	Interacting selectively and non-covalently with ions, charged atoms or groups of atoms. [GOC:jl]	molecular_function	Methylcrotonoyl-CoA carboxylase subunit alpha [Medicago truncatula]	methylcrotonoyl-CoA carboxylase subunit alpha [Arabidopsis thaliana]	methylcrotonoyl-CoA carboxylase subunit alpha [Zea mays]
c108420_g1	GO:0044260	cellular macromolecule metabolic process	The chemical reactions and pathways involving macromolecules, any molecule of high relative molecular mass, the structure of which essentially comprises the multiple repetition of units derived, actually or conceptually, from molecules of low relative molecular mass, as carried out by individual cells. [CHEBI:33694, GOC:mah]	biological_process	prpol [Zea mays]		PREDICTED: uncharacterized protein LOC103637050 [Zea mays]
c108429_g1	GO:0006807	nitrogen compound metabolic process	The chemical reactions and pathways involving organic or inorganic compounds that contain nitrogen, including (but not limited to) nitrogen fixation, nitrification, denitrification, assimilatory/dissimilatory nitrate reduction and the interconversion of nitrogenous organic matter and ammonium. [CHEBI:51143, GOC:go_curators, GOC:jl, ISBN:0198506732]	biological_process	predicted protein [Hordeum vulgare subsp. vulgare]	carbamoyl phosphate synthetase A [Arabidopsis thaliana]	PREDICTED: uncharacterized protein LOC100273931 isoform X1 [Zea mays]
c108444_g1	GO:0008270	zinc ion binding	Interacting selectively and non-covalently with zinc (Zn) ions. [GOC:ai]	molecular_function	unknown [Medicago truncatula]	L-iditol 2-dehydrogenase [Arabidopsis thaliana]	sorbitol dehydrogenase homolog1 [Zea mays]
c108448_g1	GO:0044444	cytoplasmic part	Any constituent part of the cytoplasm, all of the contents of a cell excluding the plasma membrane and nucleus, but including other subcellular structures. [GOC:jl]	cellular_component	PREDICTED: formate--tetrahydrofolate ligase-like [Solanum lycopersicum]	Formate--tetrahydrofolate ligase [Arabidopsis thaliana]	PREDICTED: formate--tetrahydrofolate ligase [Zea mays]
c108453_g1	GO:0000502	proteasome complex	A large multisubunit complex which catalyzes protein degradation, found in eukaryotes, archaea and some bacteria. In eukaryotes, this complex consists of the barrel shaped proteasome core complex and one or two associated proteins or complexes that act in regulating entry into or exit from the core. [GOC:rb, http://en.wikipedia.org/wiki/Proteasome]	cellular_component	26S proteasome non-ATPase regulatory subunit 14 [Triticum urartu]	26S proteasome non-ATPase regulatory subunit 14 [Arabidopsis thaliana]	26S proteasome non-ATPase regulatory subunit 14 [Zea mays]
c108468_g1	GO:0003824	catalytic activity	Catalysis of a biochemical reaction at physiological temperatures. In biologically catalyzed reactions, the reactants are known as substrates, and the catalysts are naturally occurring macromolecular substances known as enzymes. Enzymes possess specific binding sites for substrates, and are usually composed wholly or largely of protein, but RNA that has catalytic activity (ribozyme) is often also…	molecular_function	glycosyltransferase, partial [Helicosporidium sp. ATCC 50920]	trehalose-phosphatase/synthase 2 [Arabidopsis thaliana]	PREDICTED: trehalose-6-phosphate synthase isoform X1 [Zea mays]
c10847_g1	GO:0006355	regulation of transcription, DNA-templated	Any process that modulates the frequency, rate or extent of cellular DNA-templated transcription. [GOC:go_curators, GOC:txnOH]	biological_process	unknown [Zea mays]	Dof zinc finger protein DOF5.3 [Arabidopsis thaliana]	dof zinc finger protein PBF [Zea mays]
c108479_g1	GO:0008270	zinc ion binding	Interacting selectively and non-covalently with zinc (Zn) ions. [GOC:ai]	molecular_function	predicted protein [Hordeum vulgare subsp. vulgare]	cinnamyl alcohol dehydrogenase 7 [Arabidopsis thaliana]	putative cinnamyl-alcohol dehydrogenase family protein isoform 1 [Zea mays]
c108489_g1	GO:0044710	single-organism metabolic process	A metabolic process - chemical reactions and pathways, including anabolism and catabolism, by which living organisms transform chemical substances - which involves a single organism. [GOC:jl]	biological_process	hypothetical protein SELMODRAFT_230764 [Selaginella moellendorffii]	1,2-dihydroxy-3-keto-5-methylthiopentene dioxygenase 2 [Arabidopsis thaliana]	PREDICTED: uncharacterized protein LOC100280131 isoform X1 [Zea mays]
c108504_g1	GO:0004553	hydrolase activity, hydrolyzing O-glycosyl compounds	Catalysis of the hydrolysis of any O-glycosyl bond. [GOC:mah]	molecular_function	hypothetical protein SORBIDRAFT_03g027310 [Sorghum bicolor]		starch branching enzyme III [Zea mays]
c108539_g1	GO:0005737	cytoplasm	All of the contents of a cell excluding the plasma membrane and nucleus, but including other subcellular structures. [ISBN:0198547684]	cellular_component	PREDICTED: proteasome subunit alpha type-7-A-like [Brachypodium distachyon]	proteasome subunit alpha type-7-B [Arabidopsis thaliana]	proteasome subunit alpha type isoform 1 [Zea mays]
c108556_g1	GO:0003824	catalytic activity	Catalysis of a biochemical reaction at physiological temperatures. In biologically catalyzed reactions, the reactants are known as substrates, and the catalysts are naturally occurring macromolecular substances known as enzymes. Enzymes possess specific binding sites for substrates, and are usually composed wholly or largely of protein, but RNA that has catalytic activity (ribozyme) is often also…	molecular_function	glutamyl-tRNA(gln) amidotransferase subunit A, putative [Ricinus communis]
c108583_g1	GO:0016798	hydrolase activity, acting on glycosyl bonds	Catalysis of the hydrolysis of any glycosyl bond. [GOC:jl]	molecular_function	alpha-galactosidase/alpha-n-acetylgalactosaminidase, putative [Ricinus communis]	alpha-galactosidase [Arabidopsis thaliana]	alpha-galactosidase precursor [Zea mays]
c10859_g1	GO:0097159	organic cyclic compound binding	Interacting selectively and non-covalently with an organic cyclic compound, any molecular entity that contains carbon arranged in a cyclic molecular structure. [CHEBI:33832, GOC:sjw, PMID:7583672]	molecular_function	predicted protein [Physcomitrella patens]	DEAD-box ATP-dependent RNA helicase 13 [Arabidopsis thaliana]	uncharacterized protein LOC100383140 [Zea mays]
c108593_g1	GO:0016311	dephosphorylation	The process of removing one or more phosphoric (ester or anhydride) residues from a molecule. [ISBN:0198506732]	biological_process	CPL3 [Zea mays]	RNA polymerase II C-terminal domain phosphatase-like 4 [Arabidopsis thaliana]	CPL3 [Zea mays]
c108647_g1	GO:0008270	zinc ion binding	Interacting selectively and non-covalently with zinc (Zn) ions. [GOC:ai]	molecular_function	putative gag protein [Zea mays]		PREDICTED: uncharacterized protein LOC100277636 isoform X2 [Zea mays]
c108651_g1	GO:0016192	vesicle-mediated transport	A cellular transport process in which transported substances are moved in membrane-bounded vesicles; transported substances are enclosed in the vesicle lumen or located in the vesicle membrane. The process begins with a step that directs a substance to the forming vesicle, and includes vesicle budding and coating. Vesicles are then targeted to, and fuse with, an acceptor membrane. [GOC:ai, GOC:ma…	biological_process	predicted protein [Hordeum vulgare subsp. vulgare]	coatomer subunit alpha-2 [Arabidopsis thaliana]	PREDICTED: uncharacterized protein LOC100384351 isoform X1 [Zea mays]
c108656_g1	GO:0004129	cytochrome-c oxidase activity	Catalysis of the reaction: 4 ferrocytochrome c + O2 + 4 H+ = 4 ferricytochrome c + 2 H2O. [EC:1.9.3.1]	molecular_function	cytochrome oxidase subunit 1, partial (mitochondrion) [Plantago major]		cytochrome c oxidase subunit 1 (mitochondrion) [Zea mays subsp. mays]
c108698_g1	GO:0016740	transferase activity	Catalysis of the transfer of a group, e.g. a methyl group, glycosyl group, acyl group, phosphorus-containing, or other groups, from one compound (generally regarded as the donor) to another compound (generally regarded as the acceptor). Transferase is the systematic name for any enzyme of EC class 2. [ISBN:0198506732]	molecular_function	hypothetical protein EUTSA_v10025295mg [Eutrema salsugineum]	cytidinediphosphate diacylglycerol synthase 2 [Arabidopsis thaliana]	PREDICTED: LOC100284438 isoform X2 [Zea mays]
c10872_g1	GO:0005840	ribosome	An intracellular organelle, about 200 A in diameter, consisting of RNA and protein. It is the site of protein biosynthesis resulting from translation of messenger RNA (mRNA). It consists of two subunits, one large and one small, each containing only protein and RNA. Both the ribosome and its subunits are characterized by their sedimentation coefficients, expressed in Svedberg units (symbol: S). H…	cellular_component	hypothetical protein EUTSA_v10014925mg [Eutrema salsugineum]	40S ribosomal protein S14-1 [Arabidopsis thaliana]	40S ribosomal protein S14 [Zea mays]
c108727_g1	GO:0005488	binding	The selective, non-covalent, often stoichiometric, interaction of a molecule with one or more specific sites on another molecule. [GOC:ceb, GOC:mah, ISBN:0198506732]	molecular_function	Na+/K+ P-type ATPase [Riccia fluitans]	Ca2+-transporting ATPase [Arabidopsis thaliana]	PREDICTED: uncharacterized protein LOC100383411 isoform X1 [Zea mays]
c10876_g1	GO:0006811	ion transport	The directed movement of charged atoms or small charged molecules into, out of or within a cell, or between cells, by means of some agent such as a transporter or pore. [GOC:ai]	biological_process	hypothetical protein SELMODRAFT_180044 [Selaginella moellendorffii]	Potassium transporter 5 [Arabidopsis thaliana]	PREDICTED: potassium transporter 19-like [Zea mays]
c108825_g1	GO:0006952	defense response	Reactions, triggered in response to the presence of a foreign body or the occurrence of an injury, which result in restriction of damage to the organism attacked or prevention/recovery from the infection caused by the attack. [GOC:go_curators]	biological_process	hypothetical protein SORBIDRAFT_05g006190 [Sorghum bicolor]
c108827_g1	GO:0003676	nucleic acid binding	Interacting selectively and non-covalently with any nucleic acid. [GOC:jl]	molecular_function	Os10g0399500 [Oryza sativa Japonica Group]		PREDICTED: uncharacterized protein LOC103628440 [Zea mays]
c108828_g1	GO:0030122	AP-2 adaptor complex	A heterotetrameric AP-type membrane coat adaptor complex that consists of alpha, beta2, mu2 and sigma2 subunits, and links clathrin to the membrane surface of a vesicle; vesicles with AP-2-containing coats are normally found primarily near the plasma membrane, on endocytic vesicles. In at least humans, the AP-2 complex can be heterogeneric due to the existence of multiple subunit isoforms encoded…	cellular_component	predicted protein [Ostreococcus lucimarinus CCE9901]	AP-2 complex subunit sigma [Arabidopsis thaliana]	PREDICTED: AP-2 complex subunit sigma-like [Zea mays]
c108851_g1	GO:0016788	hydrolase activity, acting on ester bonds	Catalysis of the hydrolysis of any ester bond. [GOC:jl]	molecular_function	unknown [Zea mays]	uncharacterized protein [Arabidopsis thaliana]	PREDICTED: uncharacterized protein LOC103646395 isoform X1 [Zea mays]
c108855_g1	GO:0016021	integral component of membrane	The component of a membrane consisting of gene products and protein complexes that have some part that penetrates at least one leaflet of the membrane bilayer. This component includes gene products that are buried in the bilayer with no exposure outside the bilayer. [GOC:dos, GOC:go_curators]	cellular_component	hypothetical protein SORBIDRAFT_01g002775 [Sorghum bicolor]	golgi nucleotide sugar transporter 2 [Arabidopsis thaliana]	PREDICTED: uncharacterized protein LOC100279720 isoform X1 [Zea mays]
c108859_g1	GO:0030337	DNA polymerase processivity factor activity	An enzyme regulator activity that increases the processivity of polymerization by DNA polymerase, by allowing the polymerase to move rapidly along DNA while remaining topologically bound to it. [GOC:mah, PMID:7903401, PMID:8087839]	molecular_function	predicted protein [Micromonas pusilla CCMP1545]	proliferating cell nuclear antigen 2 [Arabidopsis thaliana]	proliferating cell nuclear antigen2 [Zea mays]
c108901_g1	GO:0010228	vegetative to reproductive phase transition of meristem	The process involved in transforming a meristem that produces vegetative structures, such as leaves, into a meristem that produces reproductive structures, such as a flower or an inflorescence. [GOC:tb]	biological_process	hypothetical protein ZEAMMB73_562377 [Zea mays]	uncharacterized protein [Arabidopsis thaliana]	PREDICTED: uncharacterized membrane protein At3g27390 isoform X3 [Zea mays]
c108921_g1	GO:0009506	plasmodesma	A fine cytoplasmic channel, found in all higher plants, that connects the cytoplasm of one cell to that of an adjacent cell. [ISBN:0198506732]	cellular_component	5-oxoprolinase-like [Oryza sativa Japonica Group]	5-oxoprolinase [Arabidopsis thaliana]	PREDICTED: 5-oxoprolinase [Zea mays]
c108929_g1	GO:0055114	oxidation-reduction process	A metabolic process that results in the removal or addition of one or more electrons to or from a substance, with or without the concomitant removal or addition of a proton or protons. [GOC:dhl, GOC:ecd, GOC:jh2, GOC:jid, GOC:mlg, GOC:rph]	biological_process	uncharacterized protein LOC100192514 [Zea mays]	gibberellin 2-beta-dioxygenase 1 [Arabidopsis thaliana]	uncharacterized protein LOC100192514 [Zea mays]
c108931_g1	GO:0017111	nucleoside-triphosphatase activity	Catalysis of the reaction: a nucleoside triphosphate + H2O = nucleoside diphosphate + phosphate. [EC:3.6.1.15]	molecular_function	hypothetical protein ZEAMMB73_027527 [Zea mays]	cell division control protein 48-e [Arabidopsis thaliana]	PREDICTED: cell division control protein 48 homolog E-like [Zea mays]
c108974_g1	GO:0003964	RNA-directed DNA polymerase activity	Catalysis of the reaction: deoxynucleoside triphosphate + DNA(n) = diphosphate + DNA(n+1). Catalyzes RNA-template-directed extension of the 3'- end of a DNA strand by one deoxynucleotide at a time. [EC:2.7.7.49]	molecular_function	hypothetical protein SORBIDRAFT_05g008466 [Sorghum bicolor]		PREDICTED: uncharacterized protein LOC103651513 [Zea mays]
c108981_g1	GO:0003824	catalytic activity	Catalysis of a biochemical reaction at physiological temperatures. In biologically catalyzed reactions, the reactants are known as substrates, and the catalysts are naturally occurring macromolecular substances known as enzymes. Enzymes possess specific binding sites for substrates, and are usually composed wholly or largely of protein, but RNA that has catalytic activity (ribozyme) is often also…	molecular_function	Isopentenyldiphosphate isomerase [Coccomyxa subellipsoidea C-169]	Isopentenyl-diphosphate Delta-isomerase I [Arabidopsis thaliana]	uncharacterized protein LOC100502421 [Zea mays]
c108984_g1	GO:0005739	mitochondrion	A semiautonomous, self replicating organelle that occurs in varying numbers, shapes, and sizes in the cytoplasm of virtually all eukaryotic cells. It is notably the site of tissue respiration. [GOC:giardia, ISBN:0198506732]	cellular_component	hypothetical protein ZeamMp145 [Zea mays subsp. mays]		hypothetical protein ZeamMp145 (mitochondrion) [Zea mays subsp. mays]
c108995_g1	GO:0032508	DNA duplex unwinding	The process in which interchain hydrogen bonds between two strands of DNA are broken or 'melted', generating a region of unpaired single strands. [GOC:isa_complete, GOC:mah]	biological_process	Os07g0418100 [Oryza sativa Japonica Group]		PREDICTED: uncharacterized protein LOC103634887 [Zea mays]
c108996_g1	GO:0003676	nucleic acid binding	Interacting selectively and non-covalently with any nucleic acid. [GOC:jl]	molecular_function	hypothetical protein H632_c2332p0, partial [Helicosporidium sp. ATCC 50920]	splicing factor 3B subunit 4 [Arabidopsis thaliana]	uncharacterized protein LOC100192006 [Zea mays]
c108999_g1	GO:0010183	pollen tube guidance	The process in which the growth of pollen tube is directed towards the female gametophyte. [GOC:lr]	biological_process	hypothetical protein SORBIDRAFT_03g027240 [Sorghum bicolor]	gamete-expressed 3 [Arabidopsis thaliana]	PREDICTED: protein GAMETE EXPRESSED 3 isoform X1 [Zea mays]
c109001_g1	GO:0003964	RNA-directed DNA polymerase activity	Catalysis of the reaction: deoxynucleoside triphosphate + DNA(n) = diphosphate + DNA(n+1). Catalyzes RNA-template-directed extension of the 3'- end of a DNA strand by one deoxynucleotide at a time. [EC:2.7.7.49]	molecular_function	putative polyprotein [Zea mays]		PREDICTED: uncharacterized protein LOC103645264 [Zea mays]
c10902_g1	GO:0030599	pectinesterase activity	Catalysis of the reaction: pectin + n H2O = n methanol + pectate. [EC:3.1.1.11]	molecular_function	hypothetical protein ZEAMMB73_849858 [Zea mays]	pectinesterase 11 [Arabidopsis thaliana]	PREDICTED: putative pectinesterase 11 isoform X2 [Zea mays]
c109032_g1	GO:0005769	early endosome	A membrane-bounded organelle that receives incoming material from primary endocytic vesicles that have been generated by clathrin-dependent and clathrin-independent endocytosis; vesicles fuse with the early endosome to deliver cargo for sorting into recycling or degradation pathways. [GOC:mah, NIF_Subcellular:nlx_subcell_20090701, PMID:19696797]	cellular_component	Rab5/RabF-family small GTPase [Physcomitrella patens]	Ras-related protein RHA1 [Arabidopsis thaliana]	LOC100282900 [Zea mays]
c109042_g1	GO:0008270	zinc ion binding	Interacting selectively and non-covalently with zinc (Zn) ions. [GOC:ai]	molecular_function	Os04g0196500 [Oryza sativa Japonica Group]	cysteine-rich receptor-like protein kinase 8 [Arabidopsis thaliana]	PREDICTED: uncharacterized protein LOC100304242 isoform X1 [Zea mays]
c109060_g1	GO:0006811	ion transport	The directed movement of charged atoms or small charged molecules into, out of or within a cell, or between cells, by means of some agent such as a transporter or pore. [GOC:ai]	biological_process	hypothetical protein SELMODRAFT_121838 [Selaginella moellendorffii]
c109076_g1	GO:0046912	transferase activity, transferring acyl groups, acyl groups converted into alkyl on transfer	Catalysis of the transfer of an acyl group from one compound (donor) to another (acceptor), with the acyl group being converted into alkyl on transfer. [GOC:jl]	molecular_function	predicted protein [Hordeum vulgare subsp. vulgare]	citrate synthase 4 [Arabidopsis thaliana]	PREDICTED: citrate synthase1 isoform X1 [Zea mays]
c109083_g1	GO:0043412	macromolecule modification	The covalent alteration of one or more monomeric units in a polypeptide, polynucleotide, polysaccharide, or other biological macromolecule, resulting in a change in its properties. [GOC:go_curators]	biological_process	hypothetical protein SORBIDRAFT_03g040480 [Sorghum bicolor]	glycosyl transferase-like 29 protein [Arabidopsis thaliana]	sialyltransferase-like protein precursor [Zea mays]
c109085_g1	GO:0016747	transferase activity, transferring acyl groups other than amino-acyl groups	Catalysis of the transfer of an acyl group, other than amino-acyl, from one compound (donor) to another (acceptor). [GOC:jl]	molecular_function	hypothetical protein ZEAMMB73_139373 [Zea mays]	hydroxycinnamoyl-CoA shikimate/quinate hydroxycinnamoyl transferase [Arabidopsis thaliana]	PREDICTED: agmatine coumaroyltransferase-2-like [Zea mays]
c109086_g1	GO:0032259	methylation	The process in which a methyl group is covalently attached to a molecule. [GOC:mah]	biological_process	protein arginine N-methyltransferase [Coccomyxa subellipsoidea C-169]	protein arginine N-methyltransferase 1 [Arabidopsis thaliana]	LOC100283446 [Zea mays]
c109092_g1	GO:0003676	nucleic acid binding	Interacting selectively and non-covalently with any nucleic acid. [GOC:jl]	molecular_function	predicted protein [Micromonas pusilla CCMP1545]	DEAD-box ATP-dependent RNA helicase 2 [Arabidopsis thaliana]	putative RH2 protein [Zea mays]
c109096_g1	GO:0016491	oxidoreductase activity	Catalysis of an oxidation-reduction (redox) reaction, a reversible chemical reaction in which the oxidation state of an atom or atoms within a molecule is altered. One substrate acts as a hydrogen or electron donor and becomes oxidized, while the other acts as hydrogen or electron acceptor and becomes reduced. [GOC:go_curators]	molecular_function	unknown [Zea mays]	protein SKU5-like 11 [Arabidopsis thaliana]	pollen-specific protein NTP303 precursor [Zea mays]
c109111_g1	GO:0005840	ribosome	An intracellular organelle, about 200 A in diameter, consisting of RNA and protein. It is the site of protein biosynthesis resulting from translation of messenger RNA (mRNA). It consists of two subunits, one large and one small, each containing only protein and RNA. Both the ribosome and its subunits are characterized by their sedimentation coefficients, expressed in Svedberg units (symbol: S). H…	cellular_component	ribosomal protein L8, cytosolic-tomato sp|P29766|RL2_LYCES 60S ribosomal protein L2 (ISS) [Ostreococcus tauri]	60S ribosomal protein L8-1 [Arabidopsis thaliana]	hypothetical protein [Zea mays]
c109112_g1	GO:0005840	ribosome	An intracellular organelle, about 200 A in diameter, consisting of RNA and protein. It is the site of protein biosynthesis resulting from translation of messenger RNA (mRNA). It consists of two subunits, one large and one small, each containing only protein and RNA. Both the ribosome and its subunits are characterized by their sedimentation coefficients, expressed in Svedberg units (symbol: S). H…	cellular_component	predicted protein [Hordeum vulgare subsp. vulgare]	60S ribosomal protein L4-1 [Arabidopsis thaliana]	uncharacterized protein LOC100191607 [Zea mays]
c109144_g1	GO:0017111	nucleoside-triphosphatase activity	Catalysis of the reaction: a nucleoside triphosphate + H2O = nucleoside diphosphate + phosphate. [EC:3.6.1.15]	molecular_function	hypothetical protein ZEAMMB73_437052 [Zea mays]	cell division control protein 48-e [Arabidopsis thaliana]	uncharacterized protein LOC100382880 [Zea mays]
c109151_g1	GO:0017111	nucleoside-triphosphatase activity	Catalysis of the reaction: a nucleoside triphosphate + H2O = nucleoside diphosphate + phosphate. [EC:3.6.1.15]	molecular_function	ABC transporter B family member 10 [Morus notabilis]	ABC transporter B family member 10 [Arabidopsis thaliana]	PREDICTED: ABC transporter B family member 9-like [Zea mays]
c109154_g1	GO:0008654	phospholipid biosynthetic process	The chemical reactions and pathways resulting in the formation of phospholipids, any lipid containing phosphoric acid as a mono- or diester. [ISBN:0198506732]	biological_process	uncharacterized protein LOC100381529 [Zea mays]	inositol-3-phosphate synthase isozyme 2 [Arabidopsis thaliana]	uncharacterized protein LOC100381529 [Zea mays]
c109176_g1	GO:0009524	phragmoplast	Fibrous structure (light microscope view) that arises between the daughter nuclei at telophase and within which the initial partition (cell plate), dividing the mother cell in two (cytokinesis), is formed. Appears at first as a spindle connected to the two nuclei, but later spreads laterally in the form of a ring. Consists of microtubules. [ISBN:0471245208]	cellular_component	hypothetical protein SORBIDRAFT_04g036700 [Sorghum bicolor]		PREDICTED: uncharacterized protein LOC100280432 isoform X3 [Zea mays]
c109180_g1	GO:0003824	catalytic activity	Catalysis of a biochemical reaction at physiological temperatures. In biologically catalyzed reactions, the reactants are known as substrates, and the catalysts are naturally occurring macromolecular substances known as enzymes. Enzymes possess specific binding sites for substrates, and are usually composed wholly or largely of protein, but RNA that has catalytic activity (ribozyme) is often also…	molecular_function	HMPP-kinase/thiamine monophosphate synthetase [Micromonas pusilla CCMP1545]
c109188_g1	GO:0016844	strictosidine synthase activity	Catalysis of the reaction: 3alpha(S)-strictosidine + H(2)O = secologanin + tryptamine. [EC:4.3.3.2, RHEA:15016]	molecular_function	hypothetical protein ZEAMMB73_717644 [Zea mays]		PREDICTED: strictosidine synthase 3-like [Zea mays]
c109197_g1	GO:0003746	translation elongation factor activity	Functions in chain elongation during polypeptide synthesis at the ribosome. [ISBN:0198506732]	molecular_function	elongation factor 1-alpha, partial [Cucumis melo]	Elongation factor 1-alpha [Arabidopsis thaliana]	elongation factor alpha5 [Zea mays]
c109201_g1	GO:0005885	Arp2/3 protein complex	A stable protein complex that contains two actin-related proteins, Arp2 and Arp3, and five novel proteins (ARPC1-5), and functions in the nucleation of branched actin filaments. [GOC:jl, GOC:vw, PMID:12479800]	cellular_component	unknown [Picea sitchensis]	actin related protein 2/3 complex, subunit 4 [Arabidopsis thaliana]	PREDICTED: actin-related protein 2/3 complex subunit 4 [Zea mays]
c109202_g1	GO:0050896	response to stimulus	Any process that results in a change in state or activity of a cell or an organism (in terms of movement, secretion, enzyme production, gene expression, etc.) as a result of a stimulus. The process begins with detection of the stimulus and ends with a change in state or activity or the cell or organism. [GOC:ai, GOC:bf]	biological_process	hypothetical protein SELMODRAFT_107537 [Selaginella moellendorffii]	phospholipase D P2 [Arabidopsis thaliana]	PREDICTED: phospholipase D p1 [Zea mays]
c109203_g1	GO:0055085	transmembrane transport	The process in which a solute is transported from one side of a membrane to the other. [GOC:dph, GOC:jid]	biological_process	hypothetical protein ZEAMMB73_605066 [Zea mays]	putative metal-nicotianamine transporter YSL7 [Arabidopsis thaliana]	PREDICTED: probable metal-nicotianamine transporter YSL12 [Zea mays]
c109234_g1	GO:0008270	zinc ion binding	Interacting selectively and non-covalently with zinc (Zn) ions. [GOC:ai]	molecular_function	Opie1 putative gag protein [Zea diploperennis]
c109242_g1	GO:0003676	nucleic acid binding	Interacting selectively and non-covalently with any nucleic acid. [GOC:jl]	molecular_function	hypothetical protein SORBIDRAFT_04g009135 [Sorghum bicolor]	cysteine-rich receptor-like protein kinase 8 [Arabidopsis thaliana]	PREDICTED: protein SHOOT GRAVITROPISM 6-like [Zea mays]
c109248_g1	GO:0031931	TORC1 complex	A protein complex that contains at least TOR (target of rapamycin) and Raptor (regulatory-associated protein of TOR), or orthologs of, in complex with other signaling components. Mediates the phosphorylation and activation of S6K. In Saccharomyces, the complex contains Kog1p, Lst8p, Tco89p, and either Tor1p or Tor2p. [GOC:jh, PMID:15780592, PMID:16469695, PMID:21548787]	cellular_component	predicted protein [Physcomitrella patens]	regulatory associated protein of mTOR [Arabidopsis thaliana]	PREDICTED: uncharacterized protein LOC100193091 isoform X1 [Zea mays]
c10926_g1	GO:0006096	glycolytic process	The chemical reactions and pathways resulting in the breakdown of a carbohydrate into pyruvate, with the concomitant production of a small amount of ATP. Glycolysis begins with the metabolism of a carbohydrate to generate products that can enter the pathway and ends with the production of pyruvate. Pyruvate may be converted to ethanol, lactate, or other small molecules, or fed into the TCA cycle.…	biological_process	predicted protein [Hordeum vulgare subsp. vulgare]	pyruvate dehydrogenase complex E1 alpha subunit [Arabidopsis thaliana]	pyruvate dehydrogenase E1 component alpha subunit [Zea mays]
c109273_g1	GO:0005840	ribosome	An intracellular organelle, about 200 A in diameter, consisting of RNA and protein. It is the site of protein biosynthesis resulting from translation of messenger RNA (mRNA). It consists of two subunits, one large and one small, each containing only protein and RNA. Both the ribosome and its subunits are characterized by their sedimentation coefficients, expressed in Svedberg units (symbol: S). H…	cellular_component	hypothetical protein CARUB_v10014300mg [Capsella rubella]	60S ribosomal protein L8-3 [Arabidopsis thaliana]	hypothetical protein [Zea mays]
c109295_g1	GO:0042254	ribosome biogenesis	A cellular process that results in the biosynthesis of constituent macromolecules, assembly, and arrangement of constituent parts of ribosome subunits; includes transport to the sites of protein synthesis. [GOC:ma]	biological_process	hypothetical protein VOLCADRAFT_82214 [Volvox carteri f. nagariensis]	RNA binding protein [Arabidopsis thaliana]	60S ribosome subunit biogenesis protein NIP7 [Zea mays]
c109299_g1	GO:0030247	polysaccharide binding	Interacting selectively and non-covalently with any polysaccharide, a polymer of many (typically more than 10) monosaccharide residues linked glycosidically. [CHEBI:18154, GOC:mah]	molecular_function	hypothetical protein SORBIDRAFT_02g009100 [Sorghum bicolor]	putative wall-associated receptor kinase-like 11 [Arabidopsis thaliana]	PREDICTED: putative wall-associated receptor kinase-like 16 [Zea mays]
c109314_g1	GO:0016881	acid-amino acid ligase activity	Catalysis of the ligation of an acid to an amino acid via a carbon-nitrogen bond, with the concomitant hydrolysis of the diphosphate bond in ATP or a similar triphosphate. [GOC:jl, GOC:mah]	molecular_function	predicted protein [Physcomitrella patens]	ubiquitin-conjugating enzyme E2 M [Arabidopsis thaliana]	PREDICTED: putative ubiquitin-conjugating enzyme family isoform 1 isoform X1 [Zea mays]
c109326_g1	GO:0006259	DNA metabolic process	Any cellular metabolic process involving deoxyribonucleic acid. This is one of the two main types of nucleic acid, consisting of a long, unbranched macromolecule formed from one, or more commonly, two, strands of linked deoxyribonucleotides. [ISBN:0198506732]	biological_process	OSJNBb0062H02.17 [Oryza sativa Japonica Group]		PREDICTED: uncharacterized protein LOC103631357 [Zea mays]
c109332_g1	GO:0016757	transferase activity, transferring glycosyl groups	Catalysis of the transfer of a glycosyl group from one compound (donor) to another (acceptor). [GOC:jl, ISBN:0198506732]	molecular_function	starch phosphorylase [Coccomyxa subellipsoidea C-169]	glycosyl transferase, family 35 protein [Arabidopsis thaliana]	PREDICTED: alpha-1,4 glucan phosphorylase L isozyme, chloroplastic/amyloplastic [Zea mays]
c109358_g1	GO:0005829	cytosol	The part of the cytoplasm that does not contain organelles but which does contain other particulate matter, such as protein complexes. [GOC:hgd, GOC:jl]	cellular_component	TPR1 [Glycine max]	uncharacterized protein [Arabidopsis thaliana]	uncharacterized protein LOC100193035 [Zea mays]
c10936_g1	GO:0032259	methylation	The process in which a methyl group is covalently attached to a molecule. [GOC:mah]	biological_process	hypothetical protein CARUB_v10001795mg [Capsella rubella]	tRNA (guanine-N(7)-)-methyltransferase [Arabidopsis thaliana]	PREDICTED: tRNA (guanine-N(7)-)-methyltransferase isoform X1 [Zea mays]
c10937_g1	GO:0003964	RNA-directed DNA polymerase activity	Catalysis of the reaction: deoxynucleoside triphosphate + DNA(n) = diphosphate + DNA(n+1). Catalyzes RNA-template-directed extension of the 3'- end of a DNA strand by one deoxynucleotide at a time. [EC:2.7.7.49]	molecular_function	putative polyprotein [Zea mays]		PREDICTED: peroxin Pex14 isoform X1 [Zea mays]
c109376_g1	GO:0016758	transferase activity, transferring hexosyl groups	Catalysis of the transfer of a hexosyl group from one compound (donor) to another (acceptor). [GOC:jl]	molecular_function	indole-3-acetate beta-glucosyltransferase [Zea mays]	UDP-glucosyltransferase 74F2 [Arabidopsis thaliana]	indole-3-acetate beta-glucosyltransferase [Zea mays]
c109378_g1	GO:0016301	kinase activity	Catalysis of the transfer of a phosphate group, usually from ATP, to a substrate molecule. [ISBN:0198506732]	molecular_function	Pkinase-domain-containing protein [Coccomyxa subellipsoidea C-169]	cyclin-dependent kinase C-2 [Arabidopsis thaliana]	PREDICTED: cyclin-dependent kinase C-2 [Zea mays]
c109405_g1	GO:0005840	ribosome	An intracellular organelle, about 200 A in diameter, consisting of RNA and protein. It is the site of protein biosynthesis resulting from translation of messenger RNA (mRNA). It consists of two subunits, one large and one small, each containing only protein and RNA. Both the ribosome and its subunits are characterized by their sedimentation coefficients, expressed in Svedberg units (symbol: S). H…	cellular_component	component of cytosolic 80S ribosome and 40S small subunit [Volvox carteri f. nagariensis]	40S ribosomal protein S7-1 [Arabidopsis thaliana]	PREDICTED: 40S ribosomal protein S7-like [Zea mays]
c109406_g1	GO:0016740	transferase activity	Catalysis of the transfer of a group, e.g. a methyl group, glycosyl group, acyl group, phosphorus-containing, or other groups, from one compound (generally regarded as the donor) to another compound (generally regarded as the acceptor). Transferase is the systematic name for any enzyme of EC class 2. [ISBN:0198506732]	molecular_function	predicted protein [Hordeum vulgare subsp. vulgare]	nuclear RNA polymerase A2 [Arabidopsis thaliana]	PREDICTED: DNA-directed RNA polymerase I subunit rpa2 [Zea mays]
c109421_g1	GO:0009737	response to abscisic acid	Any process that results in a change in state or activity of a cell or an organism (in terms of movement, secretion, enzyme production, gene expression, etc.) as a result of an abscisic acid stimulus. [GOC:jl]	biological_process	hypothetical protein ZEAMMB73_508633, partial [Zea mays]
c10943_g1	GO:0051287	NAD binding	Interacting selectively and non-covalently with nicotinamide adenine dinucleotide, a coenzyme involved in many redox and biosynthetic reactions; binding may be to either the oxidized form, NAD+, or the reduced form, NADH. [GOC:ai]	molecular_function	predicted protein [Ostreococcus lucimarinus CCE9901]	NADH dehydrogenase (ubiquinone) flavoprotein 1 [Arabidopsis thaliana]	NADH-ubiquinone oxidoreductase 51 kDa subunit [Zea mays]
c109448_g1	GO:0005886	plasma membrane	The membrane surrounding a cell that separates the cell from its external environment. It consists of a phospholipid bilayer and associated proteins. [ISBN:0716731363]	cellular_component	Os02g0784700 [Oryza sativa Japonica Group]	regulatory particle triple-A 1A [Arabidopsis thaliana]	uncharacterized protein LOC100274064 [Zea mays]
c109482_g1	GO:0000963	mitochondrial RNA processing	The conversion of a primary RNA molecule transcribed from a mitochondrial genome into one or more mature RNA molecules; occurs in the mitochondrion. [GOC:krc, GOC:mah]	biological_process	hypothetical protein ZEAMMB73_780855 [Zea mays]	pentatricopeptide repeat-containing protein [Arabidopsis thaliana]	PREDICTED: pentatricopeptide repeat-containing protein At4g30700 [Zea mays]
c109508_g1	GO:0016758	transferase activity, transferring hexosyl groups	Catalysis of the transfer of a hexosyl group from one compound (donor) to another (acceptor). [GOC:jl]	molecular_function	hypothetical protein ZEAMMB73_736202 [Zea mays]	putative glucosyltransferase [Arabidopsis thaliana]	PREDICTED: UDP-glycosyltransferase 90A2-like [Zea mays]
c10952_g1	GO:0005840	ribosome	An intracellular organelle, about 200 A in diameter, consisting of RNA and protein. It is the site of protein biosynthesis resulting from translation of messenger RNA (mRNA). It consists of two subunits, one large and one small, each containing only protein and RNA. Both the ribosome and its subunits are characterized by their sedimentation coefficients, expressed in Svedberg units (symbol: S). H…	cellular_component	ribosomal protein S9, putative [Ricinus communis]	40S ribosomal protein S16-3 [Arabidopsis thaliana]	40S ribosomal protein S16 [Zea mays]
c10953_g1	GO:0006468	protein phosphorylation	The process of introducing a phosphate group on to a protein. [GOC:hb]	biological_process	putative protein kinase superfamily protein [Zea mays]	putative receptor serine/threonine kinase [Arabidopsis thaliana]	PREDICTED: probable receptor-like protein kinase At5g39030 [Zea mays]
c109551_g1	GO:0004822	isoleucine-tRNA ligase activity	Catalysis of the reaction: L-isoleucine + ATP + tRNA(Ile) = L-isoleucyl-tRNA(Ile) + AMP + diphosphate + 2 H(+). [EC:6.1.1.5, RHEA:11063]	molecular_function	hypothetical protein COCSUDRAFT_24197 [Coccomyxa subellipsoidea C-169]	isoleucyl-tRNA synthetase [Arabidopsis thaliana]	PREDICTED: probable isoleucine--tRNA ligase, cytoplasmic [Zea mays]
c109565_g1	GO:0004553	hydrolase activity, hydrolyzing O-glycosyl compounds	Catalysis of the hydrolysis of any O-glycosyl bond. [GOC:mah]	molecular_function	alpha-xylosidase, putative [Ricinus communis]
c109572_g1	GO:0009506	plasmodesma	A fine cytoplasmic channel, found in all higher plants, that connects the cytoplasm of one cell to that of an adjacent cell. [ISBN:0198506732]	cellular_component	hypothetical protein SORBIDRAFT_06g019540 [Sorghum bicolor]	ABC transporter G family member 31 [Arabidopsis thaliana]	PREDICTED: pleiotropic drug resistance protein 13 [Zea mays]
c10958_g1	GO:0005829	cytosol	The part of the cytoplasm that does not contain organelles but which does contain other particulate matter, such as protein complexes. [GOC:hgd, GOC:jl]	cellular_component	26S proteasome regulatory subunit [Chlamydomonas reinhardtii]	AAA-type ATPase family protein [Arabidopsis thaliana]	PREDICTED: 26S protease regulatory subunit 10B homolog A [Zea mays]
c109580_g1	GO:0000166	nucleotide binding	Interacting selectively and non-covalently with a nucleotide, any compound consisting of a nucleoside that is esterified with (ortho)phosphate or an oligophosphate at any hydroxyl group on the ribose or deoxyribose. [GOC:mah, ISBN:0198547684]	molecular_function	lysyl-trna synthetase, LysRS [Chlamydomonas reinhardtii]	Lysyl-tRNA synthetase [Arabidopsis thaliana]	PREDICTED: lysine--tRNA ligase-like [Zea mays]
c109581_g1	GO:0046872	metal ion binding	Interacting selectively and non-covalently with any metal ion. [GOC:ai]	molecular_function	predicted protein [Physcomitrella patens]	Ca2+-transporting ATPase [Arabidopsis thaliana]	uncharacterized protein LOC100192002 [Zea mays]
c109594_g1	GO:0044424	intracellular part	Any constituent part of the living contents of a cell; the matter contained within (but not including) the plasma membrane, usually taken to exclude large vacuoles and masses of secretory or ingested material. In eukaryotes it includes the nucleus and cytoplasm. [GOC:jl]	cellular_component	PREDICTED: 50S ribosomal protein L3-2, chloroplastic-like [Setaria italica]	50S ribosomal protein L3-2 [Arabidopsis thaliana]	uncharacterized protein LOC100191826 [Zea mays]
c109607_g1	GO:0044238	primary metabolic process	The chemical reactions and pathways involving those compounds which are formed as a part of the normal anabolic and catabolic processes. These processes take place in most, if not all, cells of the organism. [GOC:go_curators, http://www.metacyc.org]	biological_process	PREDICTED: S-methyl-5'-thioadenosine phosphorylase-like [Solanum lycopersicum]
c109615_g1	GO:0006468	protein phosphorylation	The process of introducing a phosphate group on to a protein. [GOC:hb]	biological_process	hypothetical protein ZEAMMB73_425850 [Zea mays]	wall-associated receptor kinase 2 [Arabidopsis thaliana]	uncharacterized LOC100191438 precursor [Zea mays]
c109636_g1	GO:0055085	transmembrane transport	The process in which a solute is transported from one side of a membrane to the other. [GOC:dph, GOC:jid]	biological_process	hypothetical protein CHLREDRAFT_108167 [Chlamydomonas reinhardtii]
c10964_g1	GO:0022626	cytosolic ribosome	A ribosome located in the cytosol. [GOC:mtg_sensu]	cellular_component	predicted protein [Physcomitrella patens]	60S ribosomal protein L4-2 [Arabidopsis thaliana]
c109655_g1	GO:0003964	RNA-directed DNA polymerase activity	Catalysis of the reaction: deoxynucleoside triphosphate + DNA(n) = diphosphate + DNA(n+1). Catalyzes RNA-template-directed extension of the 3'- end of a DNA strand by one deoxynucleotide at a time. [EC:2.7.7.49]	molecular_function	hypothetical protein SORBIDRAFT_08g009520 [Sorghum bicolor]		PREDICTED: uncharacterized protein LOC103631580 [Zea mays]
c109657_g1	GO:0055085	transmembrane transport	The process in which a solute is transported from one side of a membrane to the other. [GOC:dph, GOC:jid]	biological_process	predicted protein [Hordeum vulgare subsp. vulgare]	adenine/guanine permease AZG1 [Arabidopsis thaliana]	hypothetical protein [Zea mays]
c109690_g1	GO:0003824	catalytic activity	Catalysis of a biochemical reaction at physiological temperatures. In biologically catalyzed reactions, the reactants are known as substrates, and the catalysts are naturally occurring macromolecular substances known as enzymes. Enzymes possess specific binding sites for substrates, and are usually composed wholly or largely of protein, but RNA that has catalytic activity (ribozyme) is often also…	molecular_function	squalene synthase [Botryococcus braunii]	Squalene synthase [Arabidopsis thaliana]	squalene synthase1 [Zea mays]
c109728_g1	GO:0008233	peptidase activity	Catalysis of the hydrolysis of a peptide bond. A peptide bond is a covalent bond formed when the carbon atom from the carboxyl group of one amino acid shares electrons with the nitrogen atom from the amino group of a second amino acid. [GOC:jl, ISBN:0815332181]	molecular_function	predicted protein [Hordeum vulgare subsp. vulgare]
c109744_g1	GO:0015238	drug transmembrane transporter activity	Enables the directed movement of a drug from one side of a membrane to the other. A drug is any naturally occurring or synthetic substance, other than a nutrient, that, when administered or applied to an organism, affects the structure or functioning of the organism; in particular, any such substance used in the diagnosis, prevention, or treatment of disease. [ISBN:0198506732]	molecular_function	hypothetical protein SORBIDRAFT_01g016120 [Sorghum bicolor]	mate efflux domain-containing protein [Arabidopsis thaliana]	transparent testa 12 protein [Zea mays]
c109750_g1	GO:0003676	nucleic acid binding	Interacting selectively and non-covalently with any nucleic acid. [GOC:jl]	molecular_function	hypothetical protein AMTR_s00022p00074370 [Amborella trichopoda]	pre-mRNA-splicing factor ATP-dependent RNA helicase PRP16 [Arabidopsis thaliana]	PREDICTED: pre-mRNA-splicing factor ATP-dependent RNA helicase PRP16 isoform X2 [Zea mays]
c109760_g1	GO:0006979	response to oxidative stress	Any process that results in a change in state or activity of a cell or an organism (in terms of movement, secretion, enzyme production, gene expression, etc.) as a result of oxidative stress, a state often resulting from exposure to high levels of reactive oxygen species, e.g. superoxide anions, hydrogen peroxide (H2O2), and hydroxyl radicals. [GOC:jl, PMID:12115731]	biological_process	RAB GTPase homolog G3E [Arabidopsis thaliana]	RAB GTPase homolog G3E [Arabidopsis thaliana]	ras-related protein Rab7 [Zea mays]
c109773_g1	GO:0003964	RNA-directed DNA polymerase activity	Catalysis of the reaction: deoxynucleoside triphosphate + DNA(n) = diphosphate + DNA(n+1). Catalyzes RNA-template-directed extension of the 3'- end of a DNA strand by one deoxynucleotide at a time. [EC:2.7.7.49]	molecular_function	putative unclassified retrotransposon protein [Oryza sativa Indica Group]	RNA binding / RNA-directed DNA polymerase [Arabidopsis thaliana]	PREDICTED: uncharacterized protein LOC103639263 isoform X1 [Zea mays]
c109790_g1	GO:0003964	RNA-directed DNA polymerase activity	Catalysis of the reaction: deoxynucleoside triphosphate + DNA(n) = diphosphate + DNA(n+1). Catalyzes RNA-template-directed extension of the 3'- end of a DNA strand by one deoxynucleotide at a time. [EC:2.7.7.49]	molecular_function	hypothetical protein SORBIDRAFT_08g003575 [Sorghum bicolor]		PREDICTED: uncharacterized protein LOC100502147 isoform X3 [Zea mays]
c109793_g1	GO:0005509	calcium ion binding	Interacting selectively and non-covalently with calcium ions (Ca2+). [GOC:ai]	molecular_function	hypothetical protein precursor [Zea mays]	vacuolar-sorting receptor 1 [Arabidopsis thaliana]	hypothetical protein precursor [Zea mays]
c109801_g1	GO:0003824	catalytic activity	Catalysis of a biochemical reaction at physiological temperatures. In biologically catalyzed reactions, the reactants are known as substrates, and the catalysts are naturally occurring macromolecular substances known as enzymes. Enzymes possess specific binding sites for substrates, and are usually composed wholly or largely of protein, but RNA that has catalytic activity (ribozyme) is often also…	molecular_function	alanine aminotransferase [Micromonas sp. RCC299]	alanine aminotransferase 2 [Arabidopsis thaliana]	PREDICTED: alanine aminotransferase 2 [Zea mays]
c10983_g1	GO:0004523	RNA-DNA hybrid ribonuclease activity	Catalysis of the endonucleolytic cleavage of RNA in RNA-DNA hybrids to 5'-phosphomonoesters. [EC:3.1.26.4]	molecular_function	prpol [Zea mays]		PREDICTED: uncharacterized protein LOC103633835 [Zea mays]
c109830_g1	GO:0009536	plastid	Any member of a family of organelles found in the cytoplasm of plants and some protists, which are membrane-bounded and contain DNA. Plant plastids develop from a common type, the proplastid. [GOC:jl, ISBN:0198547684]	cellular_component	Os08g0389500 [Oryza sativa Japonica Group]		PREDICTED: uncharacterized protein LOC103634221 [Zea mays]
c109838_g1	GO:0008152	metabolic process	The chemical reactions and pathways, including anabolism and catabolism, by which living organisms transform chemical substances. Metabolic processes typically transform small molecules, but also include macromolecular processes such as DNA repair and replication, and protein synthesis and degradation. [GOC:go_curators, ISBN:0198547684]	biological_process	hypothetical protein ZEAMMB73_370453 [Zea mays]	Core-2/I-branching beta-1,6-N-acetylglucosaminyltransferase family protein [Arabidopsis thaliana]	PREDICTED: uncharacterized protein LOC100274871 isoform X1 [Zea mays]
c10984_g1	GO:0016787	hydrolase activity	Catalysis of the hydrolysis of various bonds, e.g. C-O, C-N, C-C, phosphoric anhydride bonds, etc. Hydrolase is the systematic name for any enzyme of EC class 3. [ISBN:0198506732]	molecular_function	hypothetical protein SELMODRAFT_157786 [Selaginella moellendorffii]	ubiquitin-specific protease 7 [Arabidopsis thaliana]	ubiquitin carboxyl-terminal hydrolase 6 [Zea mays]
c109840_g1	GO:0016787	hydrolase activity	Catalysis of the hydrolysis of various bonds, e.g. C-O, C-N, C-C, phosphoric anhydride bonds, etc. Hydrolase is the systematic name for any enzyme of EC class 3. [ISBN:0198506732]	molecular_function	hypothetical protein VOLCADRAFT_75665 [Volvox carteri f. nagariensis]	serine/threonine-protein phosphatase 5 [Arabidopsis thaliana]	PREDICTED: serine/threonine-protein phosphatase 5 isoform X1 [Zea mays]
c109867_g1	GO:0043167	ion binding	Interacting selectively and non-covalently with ions, charged atoms or groups of atoms. [GOC:jl]	molecular_function	hypothetical protein CHLNCDRAFT_56139 [Chlorella variabilis]	Ca2+-transporting ATPase [Arabidopsis thaliana]	PREDICTED: calcium-transporting ATPase 3, endoplasmic reticulum-type [Zea mays]
c109870_g1	GO:0048768	root hair cell tip growth	Localized growth of a plant root hair tip by extension of the cell wall. [GOC:jid, GOC:ki, PMID:12468740]	biological_process	PREDICTED: phosphatidylinositide phosphatase SAC1-like [Brachypodium distachyon]	Phosphoinositide phosphatase-like protein [Arabidopsis thaliana]	PREDICTED: phosphoinositide phosphatase SAC6-like [Zea mays]
c109873_g1	GO:0008270	zinc ion binding	Interacting selectively and non-covalently with zinc (Zn) ions. [GOC:ai]	molecular_function	hypothetical protein ZEAMMB73_282918 [Zea mays]		PREDICTED: uncharacterized protein LOC103634315 [Zea mays]
c109880_g1	GO:0005681	spliceosomal complex	Any of a series of ribonucleoprotein complexes that contain RNA and small nuclear ribonucleoproteins (snRNPs), and are formed sequentially during the splicing of a messenger RNA primary transcript to excise an intron. [GOC:mah, ISBN:0198547684, PMID:19239890]	cellular_component	PREDICTED: thioredoxin-like protein YLS8-like isoform X2 [Glycine max]	mRNA splicing factor, thioredoxin-like U5 snRNP [Arabidopsis thaliana]	LOC100282486 [Zea mays]
c1099_g1	GO:0006810	transport	The directed movement of substances (such as macromolecules, small molecules, ions) into, out of or within a cell, or between cells, or within a multicellular organism by means of some agent such as a transporter or pore. [GOC:dph, GOC:jl, GOC:mah]	biological_process	hypothetical protein ZEAMMB73_458257 [Zea mays]		PREDICTED: protein NRT1/ PTR FAMILY 3.1-like [Zea mays]
c109906_g1	GO:0016740	transferase activity	Catalysis of the transfer of a group, e.g. a methyl group, glycosyl group, acyl group, phosphorus-containing, or other groups, from one compound (generally regarded as the donor) to another compound (generally regarded as the acceptor). Transferase is the systematic name for any enzyme of EC class 2. [ISBN:0198506732]	molecular_function	hypothetical protein SELMODRAFT_405033 [Selaginella moellendorffii]	nuclear RNA polymerase A2 [Arabidopsis thaliana]	PREDICTED: DNA-directed RNA polymerase I subunit rpa2 [Zea mays]
c109919_g1	GO:0044428	nuclear part	Any constituent part of the nucleus, a membrane-bounded organelle of eukaryotic cells in which chromosomes are housed and replicated. [GOC:jl]	cellular_component	predicted protein [Hordeum vulgare subsp. vulgare]	protein transport protein SEC13 [Arabidopsis thaliana]	SEC13-related protein [Zea mays]
c109932_g1	GO:0044765	single-organism transport	The directed movement of substances (such as macromolecules, small molecules, ions) into, out of or within a cell, or between cells, or within a multicellular organism by means of some agent such as a transporter or pore, involving a single organism. [GOC:jl]	biological_process	hypothetical protein SELMODRAFT_418023 [Selaginella moellendorffii]	bidirectional amino acid transporter 1 [Arabidopsis thaliana]	PREDICTED: LOW QUALITY PROTEIN: amino-acid permease BAT1 homolog [Zea mays]
c109933_g1	GO:0003676	nucleic acid binding	Interacting selectively and non-covalently with any nucleic acid. [GOC:jl]	molecular_function	unknown [Zea mays]		ribonucleoprotein A precursor [Zea mays]
c109946_g1	GO:0005737	cytoplasm	All of the contents of a cell excluding the plasma membrane and nucleus, but including other subcellular structures. [ISBN:0198547684]	cellular_component	predicted protein [Hordeum vulgare subsp. vulgare]	TCP-1/cpn60 chaperonin family protein [Arabidopsis thaliana]	PREDICTED: T-complex protein 1 subunit gamma-like [Zea mays]
c109983_g1	GO:0003824	catalytic activity	Catalysis of a biochemical reaction at physiological temperatures. In biologically catalyzed reactions, the reactants are known as substrates, and the catalysts are naturally occurring macromolecular substances known as enzymes. Enzymes possess specific binding sites for substrates, and are usually composed wholly or largely of protein, but RNA that has catalytic activity (ribozyme) is often also…	molecular_function	predicted protein [Hordeum vulgare subsp. vulgare]	putative alpha,alpha-trehalose-phosphate synthase [UDP-forming] 7 [Arabidopsis thaliana]	PREDICTED: probable alpha,alpha-trehalose-phosphate synthase [UDP-forming] 7 [Zea mays]
c109998_g1	GO:0003964	RNA-directed DNA polymerase activity	Catalysis of the reaction: deoxynucleoside triphosphate + DNA(n) = diphosphate + DNA(n+1). Catalyzes RNA-template-directed extension of the 3'- end of a DNA strand by one deoxynucleotide at a time. [EC:2.7.7.49]	molecular_function	retrotransposon del1-46 homolog [Oryza sativa Indica Group]		PREDICTED: uncharacterized protein LOC103649491 [Zea mays]
c110006_g1	GO:0016740	transferase activity	Catalysis of the transfer of a group, e.g. a methyl group, glycosyl group, acyl group, phosphorus-containing, or other groups, from one compound (generally regarded as the donor) to another compound (generally regarded as the acceptor). Transferase is the systematic name for any enzyme of EC class 2. [ISBN:0198506732]	molecular_function	hypothetical protein CHLNCDRAFT_144675 [Chlorella variabilis]	maoC-like dehydratase domain-containing protein [Arabidopsis thaliana]	PREDICTED: adenylate kinase isoenzyme 6 homolog [Zea mays]
c110011_g1	GO:0006468	protein phosphorylation	The process of introducing a phosphate group on to a protein. [GOC:hb]	biological_process	predicted protein [Hordeum vulgare subsp. vulgare]	cyclin-dependent kinase A-1 [Arabidopsis thaliana]	cell division control protein 2 homolog [Zea mays]
c110043_g1	GO:0051015	actin filament binding	Interacting selectively and non-covalently with an actin filament, also known as F-actin, a helical filamentous polymer of globular G-actin subunits. [ISBN:0198506732]	molecular_function	unknown [Zea mays]	GATA type zinc finger transcription factor-like protein [Arabidopsis thaliana]	PREDICTED: uncharacterized LOC100381874 isoform X1 [Zea mays]
c110049_g1	GO:0006753	nucleoside phosphate metabolic process	The chemical reactions and pathways involving any phosphorylated nucleoside. [GOC:mah]	biological_process	inosine triphosphate pyrophosphatase, putative [Ricinus communis]	nucleoside-triphosphate pyrophosphatase [Arabidopsis thaliana]	inosine triphosphate pyrophosphatase [Zea mays]
c110068_g1	GO:0044424	intracellular part	Any constituent part of the living contents of a cell; the matter contained within (but not including) the plasma membrane, usually taken to exclude large vacuoles and masses of secretory or ingested material. In eukaryotes it includes the nucleus and cytoplasm. [GOC:jl]	cellular_component	cullin-like protein [Oryza sativa Japonica Group]	cullin 3 [Arabidopsis thaliana]	PREDICTED: cullin-1-like isoform X2 [Zea mays]
c110076_g1	GO:0004019	adenylosuccinate synthase activity	Catalysis of the reaction: L-aspartate + GTP + IMP = N(6)-(1,2-dicarboxyethyl)-AMP + GDP + 3 H(+) + phosphate. [EC:6.3.4.4, RHEA:15756]	molecular_function	predicted protein [Hordeum vulgare subsp. vulgare]	adenylosuccinate synthetase [Arabidopsis thaliana]	adenylosuccinate synthetase, chloroplastic precursor [Zea mays]
c110078_g1	GO:0016705	oxidoreductase activity, acting on paired donors, with incorporation or reduction of molecular oxygen	Catalysis of an oxidation-reduction (redox) reaction in which hydrogen or electrons are transferred from each of two donors, and molecular oxygen is reduced or incorporated into a donor. [GOC:mah]	molecular_function	PREDICTED: sphingolipid delta(4)-desaturase DES1-like [Vitis vinifera]	sphingolipid delta-4 desaturase [Arabidopsis thaliana]	PREDICTED: sphingolipid delta(4)-desaturase DES1 [Zea mays]
c110086_g1	GO:0005198	structural molecule activity	The action of a molecule that contributes to the structural integrity of a complex or assembly within or outside a cell. [GOC:mah]	molecular_function	hypothetical protein ZEAMMB73_314127 [Zea mays]
c110093_g1	GO:0003677	DNA binding	Any molecular function by which a gene product interacts selectively and non-covalently with DNA (deoxyribonucleic acid). [GOC:dph, GOC:jl, GOC:tb, GOC:vw]	molecular_function	hypothetical protein MIMGU_mgv1a000112mg [Erythranthe guttata]
c1101_g1	GO:0008152	metabolic process	The chemical reactions and pathways, including anabolism and catabolism, by which living organisms transform chemical substances. Metabolic processes typically transform small molecules, but also include macromolecular processes such as DNA repair and replication, and protein synthesis and degradation. [GOC:go_curators, ISBN:0198547684]	biological_process	peptide methionine sulfoxide reductase [Coccomyxa subellipsoidea C-169]	peptide methionine sulfoxide reductase A3 [Arabidopsis thaliana]	peptide methionine sulfoxide reductase [Zea mays]
c110106_g1	GO:0006355	regulation of transcription, DNA-templated	Any process that modulates the frequency, rate or extent of cellular DNA-templated transcription. [GOC:go_curators, GOC:txnOH]	biological_process	transcription factor EIN3 [Olea europaea]	ethylene insensitive 3-like 1 protein [Arabidopsis thaliana]	ETHYLENE-INSENSITIVE3-like 1 protein [Zea mays]
c110122_g1	GO:0006520	cellular amino acid metabolic process	The chemical reactions and pathways involving amino acids, carboxylic acids containing one or more amino groups, as carried out by individual cells. [CHEBI:33709, GOC:curators, ISBN:0198506732]	biological_process	predicted protein [Hordeum vulgare subsp. vulgare]	glutamate dehydrogenase (NADP+) [Arabidopsis thaliana]	PREDICTED: uncharacterized protein LOC100502380 isoform X3 [Zea mays]
c110129_g1	GO:0046942	carboxylic acid transport	The directed movement of carboxylic acids into, out of or within a cell, or between cells, by means of some agent such as a transporter or pore. Carboxylic acids are organic acids containing one or more carboxyl (COOH) groups or anions (COO-). [GOC:ai]	biological_process	oxoglutarate/malate translocator [Solanum lycopersicum]	Mitochondrial substrate carrier family protein [Arabidopsis thaliana]	mitochondrial 2-oxoglutarate/malate carrier protein [Zea mays]
c11013_g1	GO:0003964	RNA-directed DNA polymerase activity	Catalysis of the reaction: deoxynucleoside triphosphate + DNA(n) = diphosphate + DNA(n+1). Catalyzes RNA-template-directed extension of the 3'- end of a DNA strand by one deoxynucleotide at a time. [EC:2.7.7.49]	molecular_function	hypothetical protein SORBIDRAFT_05g008466 [Sorghum bicolor]		PREDICTED: uncharacterized protein LOC103631648 [Zea mays]
c110130_g1	GO:0005730	nucleolus	A small, dense body one or more of which are present in the nucleus of eukaryotic cells. It is rich in RNA and protein, is not bounded by a limiting membrane, and is not seen during mitosis. Its prime function is the transcription of the nucleolar DNA into 45S ribosomal-precursor RNA, the processing of this RNA into 5.8S, 18S, and 28S components of ribosomal RNA, and the association of these comp…	cellular_component	hypothetical protein SORBIDRAFT_02g004110 [Sorghum bicolor]	40S ribosomal protein S18 [Arabidopsis thaliana]	ribosomal protein S18 [Zea mays]
c110139_g1	GO:0006259	DNA metabolic process	Any cellular metabolic process involving deoxyribonucleic acid. This is one of the two main types of nucleic acid, consisting of a long, unbranched macromolecule formed from one, or more commonly, two, strands of linked deoxyribonucleotides. [ISBN:0198506732]	biological_process	putative polyprotein [Zea mays]		PREDICTED: uncharacterized protein LOC103644393 [Zea mays]
c110142_g1	GO:0044699	single-organism process	A biological process that involves only one organism. [GOC:jl]	biological_process	PREDICTED: probable ribose-5-phosphate isomerase-like [Solanum tuberosum]	ribose 5-phosphate isomerase A [Arabidopsis thaliana]	ribose-5-phosphate isomerase [Zea mays]
c110152_g1	GO:0005488	binding	The selective, non-covalent, often stoichiometric, interaction of a molecule with one or more specific sites on another molecule. [GOC:ceb, GOC:mah, ISBN:0198506732]	molecular_function	hypothetical protein M569_03128, partial [Genlisea aurea]	phospholipid-transporting ATPase 1 [Arabidopsis thaliana]	PREDICTED: phospholipid-transporting ATPase 1-like [Zea mays]
c110157_g1	GO:0016772	transferase activity, transferring phosphorus-containing groups	Catalysis of the transfer of a phosphorus-containing group from one compound (donor) to another (acceptor). [GOC:jl, ISBN:0198506732]	molecular_function	hypothetical protein SORBIDRAFT_05g027140 [Sorghum bicolor]		PREDICTED: mucin-5AC-like [Zea mays]
c110170_g1	GO:0000166	nucleotide binding	Interacting selectively and non-covalently with a nucleotide, any compound consisting of a nucleoside that is esterified with (ortho)phosphate or an oligophosphate at any hydroxyl group on the ribose or deoxyribose. [GOC:mah, ISBN:0198547684]	molecular_function	hypothetical protein CHLNCDRAFT_36420 [Chlorella variabilis]	DEAD-box ATP-dependent RNA helicase 46 [Arabidopsis thaliana]	PREDICTED: putative DEAD-box ATP-dependent RNA helicase family protein isoform X1 [Zea mays]
c110171_g1	GO:0003723	RNA binding	Interacting selectively and non-covalently with an RNA molecule or a portion thereof. [GOC:mah]	molecular_function	predicted protein [Physcomitrella patens]	DEAD-box ATP-dependent RNA helicase 51 [Arabidopsis thaliana]	uncharacterized protein LOC100501728 [Zea mays]
c110177_g1	GO:0015079	potassium ion transmembrane transporter activity	Catalysis of the transfer of potassium ions (K+) from one side of a membrane to the other. [GOC:ai]	molecular_function	hypothetical protein SORBIDRAFT_06g014950 [Sorghum bicolor]	Potassium transporter 5 [Arabidopsis thaliana]	PREDICTED: potassium transporter 19-like [Zea mays]
c110178_g1	GO:0003676	nucleic acid binding	Interacting selectively and non-covalently with any nucleic acid. [GOC:jl]	molecular_function	hypothetical protein OsJ_07776 [Oryza sativa Japonica Group]	General transcription factor 2-related zinc finger protein [Arabidopsis thaliana]	PREDICTED: 52 kDa repressor of the inhibitor of the protein kinase-like [Zea mays]
c110180_g1	GO:0050896	response to stimulus	Any process that results in a change in state or activity of a cell or an organism (in terms of movement, secretion, enzyme production, gene expression, etc.) as a result of a stimulus. The process begins with detection of the stimulus and ends with a change in state or activity or the cell or organism. [GOC:ai, GOC:bf]	biological_process	unknown [Zea mays]	alpha 1,3-glucosidase [Arabidopsis thaliana]	PREDICTED: hypothetical protein isoform X1 [Zea mays]
c110183_g1	GO:0006355	regulation of transcription, DNA-templated	Any process that modulates the frequency, rate or extent of cellular DNA-templated transcription. [GOC:go_curators, GOC:txnOH]	biological_process	putative homeobox DNA-binding domain superfamily protein, partial [Zea mays]		PREDICTED: WUSCHEL-related homeobox 5-like isoform X2 [Zea mays]
c110189_g1	GO:0046983	protein dimerization activity	The formation of a protein dimer, a macromolecular structure consists of two noncovalently associated identical or nonidentical subunits. [ISBN:0198506732]	molecular_function	hypothetical protein SORBIDRAFT_01g025305 [Sorghum bicolor]	hAT dimerisation domain-containing protein [Arabidopsis thaliana]	PREDICTED: uncharacterized protein LOC103628109 [Zea mays]
c110205_g1	GO:0005737	cytoplasm	All of the contents of a cell excluding the plasma membrane and nucleus, but including other subcellular structures. [ISBN:0198547684]	cellular_component	predicted protein [Ostreococcus lucimarinus CCE9901]	TCP-1/cpn60 chaperonin family protein [Arabidopsis thaliana]	uncharacterized protein LOC100191320 [Zea mays]
c110215_g1	GO:0017111	nucleoside-triphosphatase activity	Catalysis of the reaction: a nucleoside triphosphate + H2O = nucleoside diphosphate + phosphate. [EC:3.6.1.15]	molecular_function	PREDICTED: probable pre-mRNA-splicing factor ATP-dependent RNA helicase-like [Glycine max]
c110222_g1	GO:0016684	oxidoreductase activity, acting on peroxide as acceptor	Catalysis of an oxidation-reduction (redox) reaction in which the peroxide group acts as a hydrogen or electron acceptor. [GOC:ai]	molecular_function	2-cys peroxiredoxin [Chlamydomonas reinhardtii]	2-Cys peroxiredoxin BAS1 [Arabidopsis thaliana]	2-cys peroxiredoxin BAS1 [Zea mays]
c110228_g1	GO:0003676	nucleic acid binding	Interacting selectively and non-covalently with any nucleic acid. [GOC:jl]	molecular_function	hypothetical protein SORBIDRAFT_01g027310 [Sorghum bicolor]	General transcription factor 2-related zinc finger protein [Arabidopsis thaliana]	PREDICTED: 52 kDa repressor of the inhibitor of the protein kinase-like isoform X4 [Zea mays]
c110229_g1	GO:0004190	aspartic-type endopeptidase activity	Catalysis of the hydrolysis of internal, alpha-peptide bonds in a polypeptide chain by a mechanism in which a water molecule bound by the side chains of aspartic residues at the active center acts as a nucleophile. [ISBN:0198506732]	molecular_function	uncharacterized protein LOC100193034 precursor [Zea mays]	aspartyl protease family protein [Arabidopsis thaliana]	uncharacterized protein LOC100193034 precursor [Zea mays]
c110261_g1	GO:0016787	hydrolase activity	Catalysis of the hydrolysis of various bonds, e.g. C-O, C-N, C-C, phosphoric anhydride bonds, etc. Hydrolase is the systematic name for any enzyme of EC class 3. [ISBN:0198506732]	molecular_function	predicted protein [Hordeum vulgare subsp. vulgare]
c110269_g1	GO:0030246	carbohydrate binding	Interacting selectively and non-covalently with any carbohydrate, which includes monosaccharides, oligosaccharides and polysaccharides as well as substances derived from monosaccharides by reduction of the carbonyl group (alditols), by oxidation of one or more hydroxy groups to afford the corresponding aldehydes, ketones, or carboxylic acids, or by replacement of one or more hydroxy group(s) by a…	molecular_function	lyase precursor [Zea mays]	rhamnogalacturonate lyase-like protein [Arabidopsis thaliana]	PREDICTED: lyase isoform X1 [Zea mays]
c110276_g1	GO:0005488	binding	The selective, non-covalent, often stoichiometric, interaction of a molecule with one or more specific sites on another molecule. [GOC:ceb, GOC:mah, ISBN:0198506732]	molecular_function	OSJNBa0020J04.10 [Oryza sativa Japonica Group]		PREDICTED: uncharacterized protein LOC103634064 [Zea mays]
c110289_g1	GO:0016491	oxidoreductase activity	Catalysis of an oxidation-reduction (redox) reaction, a reversible chemical reaction in which the oxidation state of an atom or atoms within a molecule is altered. One substrate acts as a hydrogen or electron donor and becomes oxidized, while the other acts as hydrogen or electron acceptor and becomes reduced. [GOC:go_curators]	molecular_function	NADH dehydrogenase, putative [Ricinus communis]	NADH dehydrogenase (ubiquinone) 1 alpha subcomplex 5 [Arabidopsis thaliana]	NADH-ubiquinone oxidoreductase 13 kDa-B subunit [Zea mays]
c110349_g1	GO:0016765	transferase activity, transferring alkyl or aryl (other than methyl) groups	Catalysis of the transfer of an alkyl or aryl (but not methyl) group from one compound (donor) to another (acceptor). [GOC:jl, ISBN:0198506732]	molecular_function	squalene synthase [Huperzia serrata]	Squalene synthase [Arabidopsis thaliana]	uncharacterized protein LOC100191601 [Zea mays]
c110351_g1	GO:0046872	metal ion binding	Interacting selectively and non-covalently with any metal ion. [GOC:ai]	molecular_function	Xanthine dehydrogenase [Aegilops tauschii]	xanthine dehydrogenase 1 [Arabidopsis thaliana]	PREDICTED: xanthine dehydrogenase [Zea mays]
c110358_g1	GO:0008033	tRNA processing	The process in which a pre-tRNA molecule is converted to a mature tRNA, ready for addition of an aminoacyl group. [GOC:jl, PMID:12533506]	biological_process	hypothetical protein M569_05485, partial [Genlisea aurea]	cytoplasmic tRNA 2-thiolation protein 1 [Arabidopsis thaliana]	PREDICTED: hypothetical protein isoform X1 [Zea mays]
c11040_g1	GO:0006536	glutamate metabolic process	The chemical reactions and pathways involving glutamate, the anion of 2-aminopentanedioic acid. [GOC:go_curators]	biological_process	LOC100284551 [Zea mays]	glutamate decarboxylase 4 [Arabidopsis thaliana]	LOC100284551 [Zea mays]
c110409_g1	GO:0006810	transport	The directed movement of substances (such as macromolecules, small molecules, ions) into, out of or within a cell, or between cells, or within a multicellular organism by means of some agent such as a transporter or pore. [GOC:dph, GOC:jl, GOC:mah]	biological_process	hypothetical protein ZEAMMB73_444386 [Zea mays]	adenine/guanine permease AZG1 [Arabidopsis thaliana]	hypothetical protein [Zea mays]
c110421_g1	GO:0016876	ligase activity, forming aminoacyl-tRNA and related compounds	Catalysis of the joining of an amino acid and a nucleic acid (usually tRNA) or poly(ribitol phosphate), with the concomitant hydrolysis of the diphosphate bond in ATP or a similar triphosphate. The reaction forms an aminoacyl-tRNA or a related compound. [EC:6.1.1, GOC:mah]	molecular_function	hypothetical protein CHLNCDRAFT_143654 [Chlorella variabilis]	Alanyl-tRNA synthetase [Arabidopsis thaliana]
c110430_g1	GO:0097159	organic cyclic compound binding	Interacting selectively and non-covalently with an organic cyclic compound, any molecular entity that contains carbon arranged in a cyclic molecular structure. [CHEBI:33832, GOC:sjw, PMID:7583672]	molecular_function	hypothetical protein COCSUDRAFT_67160 [Coccomyxa subellipsoidea C-169]	alanyl-tRNA synthetase [Arabidopsis thaliana]	PREDICTED: alanine--tRNA ligase [Zea mays]
c110463_g1	GO:0016787	hydrolase activity	Catalysis of the hydrolysis of various bonds, e.g. C-O, C-N, C-C, phosphoric anhydride bonds, etc. Hydrolase is the systematic name for any enzyme of EC class 3. [ISBN:0198506732]	molecular_function	PREDICTED: serine/threonine-protein phosphatase PP1-like [Setaria italica]	serine/threonine-protein phosphatase PP1 isozyme 3 [Arabidopsis thaliana]	PREDICTED: uncharacterized protein LOC103631954 isoform X1 [Zea mays]
c110469_g1	GO:0005840	ribosome	An intracellular organelle, about 200 A in diameter, consisting of RNA and protein. It is the site of protein biosynthesis resulting from translation of messenger RNA (mRNA). It consists of two subunits, one large and one small, each containing only protein and RNA. Both the ribosome and its subunits are characterized by their sedimentation coefficients, expressed in Svedberg units (symbol: S). H…	cellular_component	ribosomal protein S25, component of cytosolic 80S ribosome and 40S small subunit [Chlamydomonas reinhardtii]	40S ribosomal protein S25-2 [Arabidopsis thaliana]	40S ribosomal protein S25-1 [Zea mays]
c110528_g1	GO:0003676	nucleic acid binding	Interacting selectively and non-covalently with any nucleic acid. [GOC:jl]	molecular_function	uncharacterized protein LOC100383725 [Zea mays]		PREDICTED: uncharacterized protein LOC100383725 isoform X2 [Zea mays]
c11053_g1	GO:0016881	acid-amino acid ligase activity	Catalysis of the ligation of an acid to an amino acid via a carbon-nitrogen bond, with the concomitant hydrolysis of the diphosphate bond in ATP or a similar triphosphate. [GOC:jl, GOC:mah]	molecular_function	unknown [Picea sitchensis]	ubiquitin-conjugating enzyme E2 30 [Arabidopsis thaliana]	PREDICTED: uncharacterized protein LOC100192813 isoform X1 [Zea mays]
c110535_g1	GO:0017070	U6 snRNA binding	Interacting selectively and non-covalently with the U6 small nuclear RNA (U6 snRNA). [GOC:mah]	molecular_function	predicted protein [Hordeum vulgare subsp. vulgare]	Pre-mRNA-processing-splicing factor [Arabidopsis thaliana]	PREDICTED: pre-mRNA-processing-splicing factor 8-like [Zea mays]
c110563_g1	GO:0006457	protein folding	The process of assisting in the covalent and noncovalent assembly of single chain polypeptides or multisubunit complexes into the correct tertiary structure. [GOC:go_curators, GOC:rb]	biological_process	vcCyP [Vicia faba]	Peptidyl-prolyl cis-trans isomerase CYP19-2 [Arabidopsis thaliana]	PREDICTED: peptidyl-prolyl cis-trans isomerase-like [Zea mays]
c11057_g1	GO:0016740	transferase activity	Catalysis of the transfer of a group, e.g. a methyl group, glycosyl group, acyl group, phosphorus-containing, or other groups, from one compound (generally regarded as the donor) to another compound (generally regarded as the acceptor). Transferase is the systematic name for any enzyme of EC class 2. [ISBN:0198506732]	molecular_function	hypothetical protein SORBIDRAFT_01g014390 [Sorghum bicolor]	UDP-glycosyltransferase-like protein [Arabidopsis thaliana]	UDP-glycosyltransferase/ transferase, transferring glycosyl groups [Zea mays]
c110574_g1	GO:0046872	metal ion binding	Interacting selectively and non-covalently with any metal ion. [GOC:ai]	molecular_function	lipoic acid synthetase [Chlamydomonas reinhardtii]	lipoic acid synthase 1 [Arabidopsis thaliana]	lipoyl synthase, mitochondrial [Zea mays]
c110576_g1	GO:0006259	DNA metabolic process	Any cellular metabolic process involving deoxyribonucleic acid. This is one of the two main types of nucleic acid, consisting of a long, unbranched macromolecule formed from one, or more commonly, two, strands of linked deoxyribonucleotides. [ISBN:0198506732]	biological_process	hypothetical protein SORBIDRAFT_08g009520 [Sorghum bicolor]		PREDICTED: uncharacterized protein LOC103652604 [Zea mays]
c11060_g1	GO:0046914	transition metal ion binding	Interacting selectively and non-covalently with a transition metal ions; a transition metal is an element whose atom has an incomplete d-subshell of extranuclear electrons, or which gives rise to a cation or cations with an incomplete d-subshell. Transition metals often have more than one valency state. Biologically relevant transition metals include vanadium, manganese, iron, copper, cobalt, nic…	molecular_function	nucleoside diphosphate kinase family protein [Populus trichocarpa]	nucleoside diphosphate kinase III [Arabidopsis thaliana]	LOC100283650 [Zea mays]
c110602_g1	GO:0008152	metabolic process	The chemical reactions and pathways, including anabolism and catabolism, by which living organisms transform chemical substances. Metabolic processes typically transform small molecules, but also include macromolecular processes such as DNA repair and replication, and protein synthesis and degradation. [GOC:go_curators, ISBN:0198547684]	biological_process	quinone-oxidoreductase QR2 [Triphysaria versicolor]	Quinone reductase family protein [Arabidopsis thaliana]	LOC100285601 [Zea mays]
c110619_g1	GO:0006259	DNA metabolic process	Any cellular metabolic process involving deoxyribonucleic acid. This is one of the two main types of nucleic acid, consisting of a long, unbranched macromolecule formed from one, or more commonly, two, strands of linked deoxyribonucleotides. [ISBN:0198506732]	biological_process	hypothetical protein PRUPE_ppa017790mg [Prunus persica]	uncharacterized protein [Arabidopsis thaliana]	PREDICTED: uncharacterized protein LOC103642233 [Zea mays]
c110620_g1	GO:0003964	RNA-directed DNA polymerase activity	Catalysis of the reaction: deoxynucleoside triphosphate + DNA(n) = diphosphate + DNA(n+1). Catalyzes RNA-template-directed extension of the 3'- end of a DNA strand by one deoxynucleotide at a time. [EC:2.7.7.49]	molecular_function	gag-pol [Zea mays]		PREDICTED: uncharacterized protein LOC103655905, partial [Zea mays]
c110625_g1	GO:0006807	nitrogen compound metabolic process	The chemical reactions and pathways involving organic or inorganic compounds that contain nitrogen, including (but not limited to) nitrogen fixation, nitrification, denitrification, assimilatory/dissimilatory nitrate reduction and the interconversion of nitrogenous organic matter and ammonium. [CHEBI:51143, GOC:go_curators, GOC:jl, ISBN:0198506732]	biological_process	predicted protein [Hordeum vulgare subsp. vulgare]	carbamoyl phosphate synthetase B [Arabidopsis thaliana]	PREDICTED: carbamoyl-phosphate synthase large chain, chloroplastic [Zea mays]
c110630_g1	GO:0016310	phosphorylation	The process of introducing a phosphate group into a molecule, usually with the formation of a phosphoric ester, a phosphoric anhydride or a phosphoric amide. [ISBN:0198506732]	biological_process	PREDICTED: probable NAD kinase 2, chloroplastic-like [Brachypodium distachyon]	NAD kinase 2 [Arabidopsis thaliana]	PREDICTED: probable NAD kinase 2, chloroplastic isoform X2 [Zea mays]
c110638_g1	GO:0006200	ATP catabolic process	The chemical reactions and pathways resulting in the breakdown of ATP, adenosine 5'-triphosphate, a universally important coenzyme and enzyme regulator. [GOC:ai]	biological_process	pleiotropic drug resistance ABC transporter family protein, partial [Eleutherococcus senticosus]	ABC transporter G family member 34 [Arabidopsis thaliana]	uncharacterized protein LOC100384044 [Zea mays]
c11064_g1	GO:0004386	helicase activity	Catalysis of the reaction: NTP + H2O = NDP + phosphate, to drive the unwinding of a DNA or RNA helix. [GOC:mah, ISBN:0198506732]	molecular_function	Putative SWI/SNF-related matrix-associated actin-dependent regulator of chromatin subfamily A member 3-like 1 [Triticum urartu]		uncharacterized protein LOC100502416 [Zea mays]
c110643_g1	GO:0097159	organic cyclic compound binding	Interacting selectively and non-covalently with an organic cyclic compound, any molecular entity that contains carbon arranged in a cyclic molecular structure. [CHEBI:33832, GOC:sjw, PMID:7583672]	molecular_function	putative DEAH-box RNA helicase (ISS) [Ostreococcus tauri]	pre-mRNA-splicing factor ATP-dependent RNA helicase PRP16 [Arabidopsis thaliana]	PREDICTED: pre-mRNA-splicing factor ATP-dependent RNA helicase PRP16 isoform X1 [Zea mays]
c110645_g1	GO:0006629	lipid metabolic process	The chemical reactions and pathways involving lipids, compounds soluble in an organic solvent but not, or sparingly, in an aqueous solvent. Includes fatty acids; neutral fats, other fatty-acid esters, and soaps; long-chain (fatty) alcohols and waxes; sphingoids and other long-chain bases; glycolipids, phospholipids and sphingolipids; and carotenes, polyprenols, sterols, terpenes and other isopren…	biological_process	hypothetical protein precursor [Zea mays]	GDSL esterase/lipase [Arabidopsis thaliana]	hypothetical protein precursor [Zea mays]
c11068_g1	GO:0046872	metal ion binding	Interacting selectively and non-covalently with any metal ion. [GOC:ai]	molecular_function	putative RNA helicase family protein [Zea mays]	zinc finger CCCH domain-containing protein 31 [Arabidopsis thaliana]	PREDICTED: zinc finger CCCH domain-containing protein 4 isoform X2 [Zea mays]
c110684_g1	GO:0016021	integral component of membrane	The component of a membrane consisting of gene products and protein complexes that have some part that penetrates at least one leaflet of the membrane bilayer. This component includes gene products that are buried in the bilayer with no exposure outside the bilayer. [GOC:dos, GOC:go_curators]	cellular_component	unknown [Zea mays]	putative polyol transporter 6 [Arabidopsis thaliana]
c110709_g1	GO:0019201	nucleotide kinase activity	Catalysis of the reaction: ATP + nucleoside monophosphate = ADP + nucleoside diphosphate. [GOC:ai, ISBN:0198506732]	molecular_function	PREDICTED: UMP-CMP kinase-like isoform X2 [Setaria italica]		LOC100282335 [Zea mays]
c110717_g1	GO:0003678	DNA helicase activity	Catalysis of the reaction: NTP + H2O = NDP + phosphate, to drive the unwinding of a DNA helix. [GOC:jl, GOC:mah]	molecular_function	hypothetical protein POPTR_0018s12080g [Populus trichocarpa]	minichromosome maintenance protein 5 (cell division control protein 46) [Arabidopsis thaliana]	PREDICTED: uncharacterized protein LOC100216891 isoform X1 [Zea mays]
c110733_g1	GO:0046483	heterocycle metabolic process	The chemical reactions and pathways involving heterocyclic compounds, those with a cyclic molecular structure and at least two different atoms in the ring (or rings). [CHEBI:5686, ISBN:0198506732]	biological_process	tryptophan synthase alpha chain [Arabidopsis thaliana]	tryptophan synthase alpha chain [Arabidopsis thaliana]	uncharacterized protein LOC100273163 [Zea mays]
c110734_g1	GO:0016740	transferase activity	Catalysis of the transfer of a group, e.g. a methyl group, glycosyl group, acyl group, phosphorus-containing, or other groups, from one compound (generally regarded as the donor) to another compound (generally regarded as the acceptor). Transferase is the systematic name for any enzyme of EC class 2. [ISBN:0198506732]	molecular_function	protein arginine N-methyltransferase [Chlamydomonas reinhardtii]	protein arginine N-methyltransferase 5 [Arabidopsis thaliana]	hypothetical protein [Zea mays]
c110741_g1	GO:0003676	nucleic acid binding	Interacting selectively and non-covalently with any nucleic acid. [GOC:jl]	molecular_function	retrotransposon protein, putative, Ty1-copia subclass [Oryza sativa Japonica Group]		PREDICTED: uncharacterized protein LOC103642931 [Zea mays]
c110756_g1	GO:0008152	metabolic process	The chemical reactions and pathways, including anabolism and catabolism, by which living organisms transform chemical substances. Metabolic processes typically transform small molecules, but also include macromolecular processes such as DNA repair and replication, and protein synthesis and degradation. [GOC:go_curators, ISBN:0198547684]	biological_process	hypothetical protein SORBIDRAFT_01g032610 [Sorghum bicolor]
c110763_g1	GO:0019001	guanyl nucleotide binding	Interacting selectively and non-covalently with guanyl nucleotides, any compound consisting of guanosine esterified with (ortho)phosphate. [ISBN:0198506732]	molecular_function	Af12-amino acid [Avena fatua]	guanine nucleotide-binding protein alpha-1 subunit [Arabidopsis thaliana]	PREDICTED: LOC100284718 isoform X2 [Zea mays]
c110768_g1	GO:0003899	DNA-directed RNA polymerase activity	Catalysis of the reaction: nucleoside triphosphate + RNA(n) = diphosphate + RNA(n+1). Utilizes a DNA template, i.e. the catalysis of DNA-template-directed extension of the 3'-end of an RNA strand by one nucleotide at a time. Can initiate a chain 'de novo'. [EC:2.7.7.6]	molecular_function	hypothetical protein SELMODRAFT_101823 [Selaginella moellendorffii]	nuclear RNA polymerase A2 [Arabidopsis thaliana]	PREDICTED: DNA-directed RNA polymerase I subunit rpa2 [Zea mays]
c110774_g1	GO:0004013	adenosylhomocysteinase activity	Catalysis of the reaction: S-adenosyl-L-homocysteine + H2O = adenosine + L-homocysteine. [EC:3.3.1.1]	molecular_function	uncharacterized protein LOC100274418 [Zea mays]	adenosylhomocysteinase 1 [Arabidopsis thaliana]	adenosylhomocysteinase [Zea mays]
c110786_g1	GO:0016620	oxidoreductase activity, acting on the aldehyde or oxo group of donors, NAD or NADP as acceptor	Catalysis of an oxidation-reduction (redox) reaction in which an aldehyde or ketone (oxo) group acts as a hydrogen or electron donor and reduces NAD or NADP. [GOC:jl]	molecular_function	aldehyde dehydrogenase, putative [Ricinus communis]	aldehyde dehydrogenase 2C4 [Arabidopsis thaliana]	PREDICTED: aldehyde dehydrogenase family 2 member C4-like [Zea mays]
c110791_g1	GO:0008152	metabolic process	The chemical reactions and pathways, including anabolism and catabolism, by which living organisms transform chemical substances. Metabolic processes typically transform small molecules, but also include macromolecular processes such as DNA repair and replication, and protein synthesis and degradation. [GOC:go_curators, ISBN:0198547684]	biological_process	hypothetical protein SORBIDRAFT_01g015070 [Sorghum bicolor]		uncharacterized protein LOC100273678 [Zea mays]
c1108_g1	GO:0005488	binding	The selective, non-covalent, often stoichiometric, interaction of a molecule with one or more specific sites on another molecule. [GOC:ceb, GOC:mah, ISBN:0198506732]	molecular_function	hypothetical protein AMTR_s00011p00256770 [Amborella trichopoda]	C2H2-type zinc finger protein [Arabidopsis thaliana]	uncharacterized protein LOC100217135 [Zea mays]
c11081_g1	GO:0046872	metal ion binding	Interacting selectively and non-covalently with any metal ion. [GOC:ai]	molecular_function	predicted protein [Hordeum vulgare subsp. vulgare]	GroES-like zinc-binding alcohol dehydrogenase family protein [Arabidopsis thaliana]	putative alcohol dehydrogenase superfamily protein [Zea mays]
c110823_g1	GO:0016020	membrane	Double layer of lipid molecules that encloses all cells, and, in eukaryotes, many organelles; may be a single or double lipid bilayer; also includes associated proteins. [GOC:mah, ISBN:0815316194]	cellular_component	hypothetical protein PRUPE_ppa009505mg [Prunus persica]	prohibitin 1 [Arabidopsis thaliana]	prohibitin4 [Zea mays]
c110853_g1	GO:0070011	peptidase activity, acting on L-amino acid peptides	Catalysis of the hydrolysis of peptide bonds formed between L-amino acids. [GOC:mah]	molecular_function	Lon protease-like protein, mitochondrial [Aegilops tauschii]	ATP-dependent Lon protease [Arabidopsis thaliana]	uncharacterized protein LOC100384172 [Zea mays]
c110856_g1	GO:0000166	nucleotide binding	Interacting selectively and non-covalently with a nucleotide, any compound consisting of a nucleoside that is esterified with (ortho)phosphate or an oligophosphate at any hydroxyl group on the ribose or deoxyribose. [GOC:mah, ISBN:0198547684]	molecular_function	unknown [Medicago truncatula]	DNA repair protein RAD51-like 1 [Arabidopsis thaliana]	DNA repair protein RAD51 homolog B [Zea mays]
c110858_g1	GO:0003824	catalytic activity	Catalysis of a biochemical reaction at physiological temperatures. In biologically catalyzed reactions, the reactants are known as substrates, and the catalysts are naturally occurring macromolecular substances known as enzymes. Enzymes possess specific binding sites for substrates, and are usually composed wholly or largely of protein, but RNA that has catalytic activity (ribozyme) is often also…	molecular_function	predicted protein [Hordeum vulgare subsp. vulgare]	phosphoribosylformylglycinamidine synthase [Arabidopsis thaliana]	PREDICTED: uncharacterized protein LOC100192064 isoform X1 [Zea mays]
c110864_g1	GO:0016567	protein ubiquitination	The process in which one or more ubiquitin groups are added to a protein. [GOC:ai]	biological_process	uncharacterized protein LOC100384278 [Zea mays]	ubiquitin-protein ligase 1 [Arabidopsis thaliana]	uncharacterized protein LOC100384278 [Zea mays]
c110888_g1	GO:0051536	iron-sulfur cluster binding	Interacting selectively and non-covalently with an iron-sulfur cluster, a combination of iron and sulfur atoms. [GOC:ai]	molecular_function	NADH:ubiquinone oxidoreductase 76 kDa subunit [Volvox carteri f. nagariensis]	NADH-ubiquinone oxidoreductase subunit [Arabidopsis thaliana]	NADH-ubiquinone oxidoreductase subunit [Zea mays]
c110890_g1	GO:0005089	Rho guanyl-nucleotide exchange factor activity	Stimulates the exchange of guanyl nucleotides associated with a GTPase of the Rho family. Under normal cellular physiological conditions, the concentration of GTP is higher than that of GDP, favoring the replacement of GDP by GTP in association with the GTPase. [GOC:mah]	molecular_function	unknown [Zea mays]	Rop guanine nucleotide exchange factor 1 [Arabidopsis thaliana]	PREDICTED: uncharacterized protein LOC100194277 isoform X2 [Zea mays]
c1109_g1	GO:0003964	RNA-directed DNA polymerase activity	Catalysis of the reaction: deoxynucleoside triphosphate + DNA(n) = diphosphate + DNA(n+1). Catalyzes RNA-template-directed extension of the 3'- end of a DNA strand by one deoxynucleotide at a time. [EC:2.7.7.49]	molecular_function	hypothetical protein SORBIDRAFT_05g008466 [Sorghum bicolor]		PREDICTED: uncharacterized protein LOC103644738 [Zea mays]
c110908_g1	GO:0005488	binding	The selective, non-covalent, often stoichiometric, interaction of a molecule with one or more specific sites on another molecule. [GOC:ceb, GOC:mah, ISBN:0198506732]	molecular_function	retrotransposon protein, putative, unclassified [Oryza sativa Japonica Group]		PREDICTED: putative ribonuclease H protein At1g65750 [Zea mays]
c110913_g1	GO:0005829	cytosol	The part of the cytoplasm that does not contain organelles but which does contain other particulate matter, such as protein complexes. [GOC:hgd, GOC:jl]	cellular_component	hypothetical protein VITISV_030440 [Vitis vinifera]	mitogen-activated protein kinase kinase kinase 7 [Arabidopsis thaliana]	PREDICTED: uncharacterized protein LOC100274088 isoform X1 [Zea mays]
c110914_g1	GO:0008152	metabolic process	The chemical reactions and pathways, including anabolism and catabolism, by which living organisms transform chemical substances. Metabolic processes typically transform small molecules, but also include macromolecular processes such as DNA repair and replication, and protein synthesis and degradation. [GOC:go_curators, ISBN:0198547684]	biological_process	triosephosphate isomerase cytoplasmic type [Chlorella pyrenoidosa]	triosephosphate isomerase [Arabidopsis thaliana]	triosephosphate isomerase, cytosolic [Zea mays]
c110917_g1	GO:0017111	nucleoside-triphosphatase activity	Catalysis of the reaction: a nucleoside triphosphate + H2O = nucleoside diphosphate + phosphate. [EC:3.6.1.15]	molecular_function	hypothetical protein M569_05375, partial [Genlisea aurea]	ABC transporter D family member 1 [Arabidopsis thaliana]	uncharacterized protein LOC100502226 [Zea mays]
c110929_g1	GO:0006811	ion transport	The directed movement of charged atoms or small charged molecules into, out of or within a cell, or between cells, by means of some agent such as a transporter or pore. [GOC:ai]	biological_process	Putative chloride channel-like protein CLC-g [Aegilops tauschii]		PREDICTED: uncharacterized protein LOC103633752 [Zea mays]
c110946_g1	GO:0003676	nucleic acid binding	Interacting selectively and non-covalently with any nucleic acid. [GOC:jl]	molecular_function	unnamed protein product [Oryza sativa Japonica Group]		PREDICTED: uncharacterized protein LOC100382585 isoform X1 [Zea mays]
c110971_g1	GO:0046654	tetrahydrofolate biosynthetic process	The chemical reactions and pathways resulting in the formation of tetrahydrofolate, 5,6,7,8-tetrahydrofolic acid, a folate derivative bearing additional hydrogens on the pterin group. [ISBN:0198506732]	biological_process	PREDICTED: putative bifunctional dihydrofolate reductase-thymidylate synthase-like [Oryza brachyantha]	thymidylate synthase [Arabidopsis thaliana]	PREDICTED: LOC100286018 isoform X2 [Zea mays]
c110973_g1	GO:0003964	RNA-directed DNA polymerase activity	Catalysis of the reaction: deoxynucleoside triphosphate + DNA(n) = diphosphate + DNA(n+1). Catalyzes RNA-template-directed extension of the 3'- end of a DNA strand by one deoxynucleotide at a time. [EC:2.7.7.49]	molecular_function	retrotransposon protein, putative, unclassified [Oryza sativa Japonica Group]		PREDICTED: putative ribonuclease H protein At1g65750 [Zea mays]
c110974_g1	GO:0005737	cytoplasm	All of the contents of a cell excluding the plasma membrane and nucleus, but including other subcellular structures. [ISBN:0198547684]	cellular_component	predicted protein [Micromonas sp. RCC299]	translation initiation factor eIF-3 subunit 6 [Arabidopsis thaliana]	uncharacterized protein LOC100193141 [Zea mays]
c11098_g1	GO:0004672	protein kinase activity	Catalysis of the phosphorylation of an amino acid residue in a protein, usually according to the reaction: a protein + ATP = a phosphoprotein + ADP. [MetaCyc:PROTEIN-KINASE-RXN]	molecular_function	putative protein kinase superfamily protein, partial [Zea mays]		uncharacterized LOC100193562 [Zea mays]
c110982_g1	GO:0009846	pollen germination	The physiological and developmental changes that occur in a heterosporous plant pollen grain, beginning with hydration and terminating with the emergence of the pollen tube through the aperture. [GOC:lr, http://www.bio.uu.nl, ISBN:0943088399]	biological_process	PREDICTED: probable apyrase 2-like [Setaria italica]	nucleoside-triphosphatase [Arabidopsis thaliana]	PREDICTED: putative apyrase family protein isoform X1 [Zea mays]
c111009_g1	GO:0050660	flavin adenine dinucleotide binding	Interacting selectively and non-covalently with FAD, flavin-adenine dinucleotide, the coenzyme or the prosthetic group of various flavoprotein oxidoreductase enzymes, in either the oxidized form, FAD, or the reduced form, FADH2. [CHEBI:24040, GOC:ai, GOC:imk, ISBN:0198506732]	molecular_function	hypothetical protein CHLNCDRAFT_56196 [Chlorella variabilis]	succinate dehydrogenase [ubiquinone] flavoprotein subunit 1 [Arabidopsis thaliana]	uncharacterized protein LOC100280324 [Zea mays]
c111018_g1	GO:0006259	DNA metabolic process	Any cellular metabolic process involving deoxyribonucleic acid. This is one of the two main types of nucleic acid, consisting of a long, unbranched macromolecule formed from one, or more commonly, two, strands of linked deoxyribonucleotides. [ISBN:0198506732]	biological_process	Os04g0191000 [Oryza sativa Japonica Group]		PREDICTED: uncharacterized protein LOC103651513 [Zea mays]
c111025_g1	GO:0003964	RNA-directed DNA polymerase activity	Catalysis of the reaction: deoxynucleoside triphosphate + DNA(n) = diphosphate + DNA(n+1). Catalyzes RNA-template-directed extension of the 3'- end of a DNA strand by one deoxynucleotide at a time. [EC:2.7.7.49]	molecular_function	uncharacterized protein LOC100502217 precursor [Zea mays]		PREDICTED: uncharacterized protein LOC103644393 [Zea mays]
c111029_g1	GO:0009987	cellular process	Any process that is carried out at the cellular level, but not necessarily restricted to a single cell. For example, cell communication occurs among more than one cell, but occurs at the cellular level. [GOC:go_curators, GOC:isa_complete]	biological_process	hypothetical protein POPTR_0013s01100g [Populus trichocarpa]		PREDICTED: histidine kinase CKI1-like [Zea mays]
c111040_g1	GO:0005774	vacuolar membrane	The lipid bilayer surrounding the vacuole and separating its contents from the cytoplasm of the cell. [GOC:ai]	cellular_component	hypothetical protein ZEAMMB73_176359 [Zea mays]	H(+)-ATPase 2 [Arabidopsis thaliana]	PREDICTED: plasma membrane ATPase 4-like [Zea mays]
c111045_g1	GO:0031047	gene silencing by RNA	Any process in which RNA molecules inactivate expression of target genes. [GOC:dph, GOC:mah, GOC:tb, PMID:15020054]	biological_process	putative XH domain family protein [Zea mays]	XH/XS domain-containing protein [Arabidopsis thaliana]	PREDICTED: putative XH domain family protein isoform X1 [Zea mays]
c111052_g1	GO:0003964	RNA-directed DNA polymerase activity	Catalysis of the reaction: deoxynucleoside triphosphate + DNA(n) = diphosphate + DNA(n+1). Catalyzes RNA-template-directed extension of the 3'- end of a DNA strand by one deoxynucleotide at a time. [EC:2.7.7.49]	molecular_function	hypothetical protein SORBIDRAFT_09g007400 [Sorghum bicolor]	DNAse I-like superfamily protein [Arabidopsis thaliana]	PREDICTED: uncharacterized protein LOC103652432 [Zea mays]
c111061_g1	GO:0005773	vacuole	A closed structure, found only in eukaryotic cells, that is completely surrounded by unit membrane and contains liquid material. Cells contain one or several vacuoles, that may have different functions from each other. Vacuoles have a diverse array of functions. They can act as a storage organelle for nutrients or waste products, as a degradative compartment, as a cost-effective way of increasing…	cellular_component	predicted protein [Hordeum vulgare subsp. vulgare]	60S ribosomal protein L18-2 [Arabidopsis thaliana]	uncharacterized protein LOC100192878 [Zea mays]
c111076_g1	GO:0016881	acid-amino acid ligase activity	Catalysis of the ligation of an acid to an amino acid via a carbon-nitrogen bond, with the concomitant hydrolysis of the diphosphate bond in ATP or a similar triphosphate. [GOC:jl, GOC:mah]	molecular_function	unknown [Picea sitchensis]	SUMO-conjugating enzyme UBC9 [Arabidopsis thaliana]	PREDICTED: uncharacterized protein LOC100192813 isoform X1 [Zea mays]
c111078_g1	GO:0000166	nucleotide binding	Interacting selectively and non-covalently with a nucleotide, any compound consisting of a nucleoside that is esterified with (ortho)phosphate or an oligophosphate at any hydroxyl group on the ribose or deoxyribose. [GOC:mah, ISBN:0198547684]	molecular_function	hypothetical protein PRUPE_ppa004060m2g, partial [Prunus persica]	TCP-1/cpn60 chaperonin family protein [Arabidopsis thaliana]	putative TCP-1/cpn60 chaperonin family protein isoform 1 [Zea mays]
c111122_g1	GO:0005875	microtubule associated complex	Any multimeric complex connected to a microtubule. [GOC:jl]	cellular_component	hypothetical protein SELMODRAFT_131219 [Selaginella moellendorffii]	dynein light chain LC8-type [Arabidopsis thaliana]	uncharacterized protein LOC100382335 [Zea mays]
c111130_g1	GO:0035556	intracellular signal transduction	The process in which a signal is passed on to downstream components within the cell, which become activated themselves to further propagate the signal and finally trigger a change in the function or state of the cell. [GOC:bf, GOC:jl, GOC:signaling, ISBN:3527303782]	biological_process	predicted protein [Hordeum vulgare subsp. vulgare]		PREDICTED: histidine kinase isoform X1 [Zea mays]
c111152_g1	GO:0004523	RNA-DNA hybrid ribonuclease activity	Catalysis of the endonucleolytic cleavage of RNA in RNA-DNA hybrids to 5'-phosphomonoesters. [EC:3.1.26.4]	molecular_function	putative gag-pol precursor [Zea mays]		PREDICTED: uncharacterized protein LOC103633835 [Zea mays]
c111161_g1	GO:0046907	intracellular transport	The directed movement of substances within a cell. [GOC:ai]	biological_process	transport family protein [Populus trichocarpa]	protein transport protein SEC23 [Arabidopsis thaliana]	PREDICTED: uncharacterized protein LOC100384491 isoform X1 [Zea mays]
[truncated: 27,428 more rows]

## Sheet: Biological process
Go Term name	Number of unigenes	Proportion
fatty acid biosynthetic process	973	0.0996008
(-)-pinoresinol biosynthetic process	721	0.0738049
[truncated: 879 more rows]

## Sheet: Molecular function
Go Term name	Number of unigenes	Proportion
[truncated: 583 more rows]

[truncated: 1 more sheets: Cellular component]
