# Supplementary material for: RNA-seq Analysis of Cold and Drought Responsive Transcriptomes of Zea mays ssp. mexicana L
Source: Front Plant Sci. 2017 Feb 7;8:136. doi: 10.3389/fpls.2017.00136 (PMC5293773; doi:10.3389/fpls.2017.00136)
Supplement: Supplemental File 2 — GO classification of annotated unigenes. [file DataSheet2.XLSX]

## Sheet: Unigene Blasted Maize 
queryId	subject id	subjectDef	% identity	evalue
c55154_g2	gi|11467173|ref|NP_043006.1|	ribosomal protein S16 (chloroplast) [Zea mays]	98.63	2e-40
c54647_g3	gi|11467174|ref|NP_043007.1|	photosystem II protein K (chloroplast) [Zea mays]	100	4e-33
c125896_g1	gi|11467176|ref|NP_043009.1|	photosystem II protein D2 (chloroplast) [Zea mays]	77.97	5e-31
c68951_g1	gi|11467177|ref|NP_043010.1|	photosystem II 44 kDa protein (chloroplast) [Zea mays]	64.1	3e-23
c58899_g4	gi|11467180|ref|NP_043013.1|	photosystem II protein M (chloroplast) [Zea mays]	100	8e-10
c49967_g2	gi|11467181|ref|NP_043014.1|	cytochrome b6/f complex subunit VIII (chloroplast) [Zea mays]	96.55	9e-09
c40812_g2	gi|11467182|ref|NP_043015.1|	RNA polymerase beta subunit (chloroplast) [Zea mays]	99.35	7e-101
c43621_g1	gi|11467182|ref|NP_043015.1|	RNA polymerase beta subunit (chloroplast) [Zea mays]	62.86	3e-20
c58936_g2	gi|11467182|ref|NP_043015.1|	RNA polymerase beta subunit (chloroplast) [Zea mays]	94.52	7e-40
c61313_g2	gi|11467183|ref|NP_043016.1|	RNA polymerase beta' subunit (chloroplast) [Zea mays]	99.35	3e-104
c62050_g3	gi|11467183|ref|NP_043016.1|	RNA polymerase beta' subunit (chloroplast) [Zea mays]	98.15	1e-27
c62050_g5	gi|11467183|ref|NP_043016.1|	RNA polymerase beta' subunit (chloroplast) [Zea mays]	90.32	2e-30
c61512_g4	gi|11467184|ref|NP_043017.1|	RNA polymerase beta'' chain (chloroplast) [Zea mays]	100	1e-16
c133069_g1	gi|11467185|ref|NP_043018.1|	ribosomal protein S2 (chloroplast) [Zea mays]	29.9	8e-23
c61512_g2	gi|11467185|ref|NP_043018.1|	ribosomal protein S2 (chloroplast) [Zea mays]	98.55	1e-40
c87816_g1	gi|11467185|ref|NP_043018.1|	ribosomal protein S2 (chloroplast) [Zea mays]	34.31	3e-11
c54733_g7	gi|11467189|ref|NP_043022.1|	ATP synthase CF1 alpha subunit (chloroplast) [Zea mays]	64.94	2e-19
c86313_g1	gi|11467190|ref|NP_043023.1|	ribosomal protein S14 (chloroplast) [Zea mays]	87.5	6e-07
c155774_g1	gi|11467191|ref|NP_043024.1|	photosystem I P700 chlorophyll a apoprotein A2 (chloroplast) [Zea mays]	66.13	1e-15
c62820_g2	gi|11467194|ref|NP_043027.1|	ribosomal protein S4 (chloroplast) [Zea mays]	100	5e-133
c57144_g1	gi|11467199|ref|NP_043032.1|	ATP synthase CF1 beta subunit (chloroplast) [Zea mays]	80.77	4e-14
c66873_g1	gi|11467200|ref|NP_043033.1|	ribulose-1,5-bisphosphate carboxylase/oxygenase large subunit (chloroplast) [Zea mays]	97.22	4e-17
c90607_g1	gi|11467203|ref|NP_043036.1|	envelope membrane protein (chloroplast) [Zea mays]	58.93	1e-10
c56036_g2	gi|11467204|ref|NP_043037.1|	cytochrome f (chloroplast) [Zea mays]	61.85	2e-50
c64579_g2	gi|11467212|ref|NP_043045.1|	ribosomal protein L33 (chloroplast) [Zea mays]	100	2e-37
c146157_g1	gi|11467215|ref|NP_043003.1|	ribosomal protein S12 (chloroplast) [Zea mays]	59.38	2e-32
c39452_g1	gi|11467215|ref|NP_043003.1|	ribosomal protein S12 (chloroplast) [Zea mays]	59.2	1e-39
c96075_g1	gi|11467215|ref|NP_043003.1|	ribosomal protein S12 (chloroplast) [Zea mays]	55	1e-17
c58684_g5	gi|11467216|ref|NP_043048.1|	ATP-dependent Clp protease proteolytic subunit (chloroplast) [Zea mays]	57.14	7e-07
c63191_g1	gi|11467217|ref|NP_043049.1|	photosystem II 47 kDa protein (chloroplast) [Zea mays]	100	1e-40
c60808_g1	gi|11467227|ref|NP_043059.1|	ribosomal protein S8 (chloroplast) [Zea mays]	99.26	3e-87
c10195_g1	gi|11467228|ref|NP_043060.1|	ribosomal protein L14 (chloroplast) [Zea mays]	36.51	2e-22
c86070_g1	gi|11467228|ref|NP_043060.1|	ribosomal protein L14 (chloroplast) [Zea mays]	35.44	6e-07
c62004_g1	gi|11467258|ref|NP_043090.1|	NADH dehydrogenase subunit 6 (chloroplast) [Zea mays]	100	3e-85
c61256_g2	gi|11467259|ref|NP_043091.1|	NADH dehydrogenase subunit I (chloroplast) [Zea mays]	100	5e-20
c62004_g3	gi|11467259|ref|NP_043091.1|	NADH dehydrogenase subunit I (chloroplast) [Zea mays]	90.48	8e-19
c162527_g1	gi|11467260|ref|NP_043092.1|	NADH dehydrogenase subunit 1 (chloroplast) [Zea mays]	50	8e-08
c54667_g4	gi|11467260|ref|NP_043092.1|	NADH dehydrogenase subunit 1 (chloroplast) [Zea mays]	99.44	1e-103
c54667_g5	gi|11467263|ref|NP_043095.1|	hypothetical protein ZemaCp094 (chloroplast) [Zea mays]	93.75	2e-12
c54788_g4	gi|11467264|ref|NP_043096.1|	hypothetical protein ZemaCp095 (chloroplast) [Zea mays]	100	1e-07
c53122_g2	gi|11467266|ref|NP_043098.1|	hypothetical protein ZemaCp159 (chloroplast) [Zea mays]	77.14	6e-09
c56335_g4	gi|11467267|ref|NP_043099.1|	hypothetical protein ZemaCp098 (chloroplast) [Zea mays]	73.08	4e-08
c56335_g5	gi|11467267|ref|NP_043099.1|	hypothetical protein ZemaCp098 (chloroplast) [Zea mays]	76.47	1e-17
c56335_g1	gi|11467268|ref|NP_043100.1|	hypothetical protein ZemaCp099 (chloroplast) [Zea mays]	89.19	3e-13
c57599_g8	gi|11467269|ref|NP_043101.1|	ribosomal protein S7 (chloroplast) [Zea mays]	100	1e-99
c53815_g2	gi|11467270|ref|NP_043102.1|	NADH dehydrogenase subunit 2 (chloroplast) [Zea mays]	89.29	6e-18
c144055_g1	gi|11467272|ref|NP_043104.1|	hypothetical protein ZemaCp103 (chloroplast) [Zea mays]	74.19	7e-07
c56431_g2	gi|11467272|ref|NP_043104.1|	hypothetical protein ZemaCp103 (chloroplast) [Zea mays]	85.71	3e-13
c56431_g1	gi|11467274|ref|NP_043106.1|	hypothetical protein ZemaCp105 (chloroplast) [Zea mays]	98.45	1e-116
c69058_g1	gi|11467277|ref|NP_043109.1|	ribosomal protein L23 (chloroplast) [Zea mays]	61.9	5e-23
c87666_g1	gi|11467278|ref|NP_043110.1|	ribosomal protein L2 (chloroplast) [Zea mays]	34.04	2e-08
c121049_g1	gi|11467281|ref|NP_043113.1|	ribosomal protein S19 (chloroplast) [Zea mays]	58.7	4e-13
c54670_g3	gi|11467281|ref|NP_043113.1|	ribosomal protein S19 (chloroplast) [Zea mays]	100	2e-22
c19689_g1	gi|11994091|ref|NP_043025.2|	photosystem I P700 chlorophyll a apoprotein A1 (chloroplast) [Zea mays]	90.32	7e-11
c62820_g4	gi|11994091|ref|NP_043025.2|	photosystem I P700 chlorophyll a apoprotein A1 (chloroplast) [Zea mays]	44.99	1e-170
c57858_g1	gi|162457709|ref|NP_001105500.1|	ascorbate peroxidase2 [Zea mays]	89.19	3e-14
c84123_g1	gi|162457709|ref|NP_001105500.1|	ascorbate peroxidase2 [Zea mays]	49.12	4e-30
c118637_g1	gi|162457717|ref|NP_001105850.1|	(E)-beta-farnesene synthase [Zea mays]	84.38	2e-08
c55435_g2	gi|162457717|ref|NP_001105850.1|	(E)-beta-farnesene synthase [Zea mays]	97.06	1e-39
c115905_g1	gi|162457723|ref|NP_001105893.1|	luminal-binding protein 2 precursor [Zea mays]	78.95	8e-33
c1825_g1	gi|162457723|ref|NP_001105893.1|	luminal-binding protein 2 precursor [Zea mays]	61.43	1e-24
c18998_g1	gi|162457723|ref|NP_001105893.1|	luminal-binding protein 2 precursor [Zea mays]	67.5	2e-32
c24077_g1	gi|162457723|ref|NP_001105893.1|	luminal-binding protein 2 precursor [Zea mays]	54.87	2e-21
c64370_g2	gi|162457723|ref|NP_001105893.1|	luminal-binding protein 2 precursor [Zea mays]	55.1	8e-07
c77913_g1	gi|162457723|ref|NP_001105893.1|	luminal-binding protein 2 precursor [Zea mays]	58.62	6e-60
c94374_g1	gi|162457723|ref|NP_001105893.1|	luminal-binding protein 2 precursor [Zea mays]	34.57	7e-23
c94835_g1	gi|162457723|ref|NP_001105893.1|	luminal-binding protein 2 precursor [Zea mays]	49.41	4e-10
c37163_g1	gi|162457732|ref|NP_001105712.1|	calreticulin2 precursor [Zea mays]	61.92	5e-113
c58156_g1	gi|162457732|ref|NP_001105712.1|	calreticulin2 precursor [Zea mays]	83.12	1e-57
c58156_g2	gi|162457732|ref|NP_001105712.1|	calreticulin2 precursor [Zea mays]	99.54	3e-140
c53172_g2	gi|162457743|ref|NP_001104983.1|	glutathione transferase14 [Zea mays]	100	1e-24
c51283_g1	gi|162457746|ref|NP_001104846.1|	GR2a protein [Zea mays]	96.61	2e-60
c77001_g1	gi|162457750|ref|NP_001106066.1|	aberrant pollen transmission1 [Zea mays]	77.14	1e-09
c85807_g1	gi|162457755|ref|NP_001104918.1|	DNA repair protein RAD51 homolog A [Zea mays]	70.26	7e-98
c144503_g1	gi|162457760|ref|NP_001105146.1|	histone acetyltransferase complex component102 [Zea mays]	46.07	6e-21
c52273_g2	gi|162457760|ref|NP_001105146.1|	histone acetyltransferase complex component102 [Zea mays]	76.24	6e-41
c62928_g1	gi|162457760|ref|NP_001105146.1|	histone acetyltransferase complex component102 [Zea mays]	90.32	2e-09
c42428_g1	gi|162457762|ref|NP_001105015.1|	probable tocopherol cyclase, chloroplastic precursor [Zea mays]	99.32	7e-84
c53463_g2	gi|162457802|ref|NP_001105554.1|	glutathione transferase17 [Zea mays]	100	5e-21
c53463_g3	gi|162457802|ref|NP_001105554.1|	glutathione transferase17 [Zea mays]	98.08	4e-28
c28720_g1	gi|162457809|ref|NP_001105605.1|	ubiquitin-conjugating enzyme protein E2 [Zea mays]	100	9e-21
c58578_g3	gi|162457809|ref|NP_001105605.1|	ubiquitin-conjugating enzyme protein E2 [Zea mays]	99.13	1e-70
c145930_g1	gi|162457815|ref|NP_001104886.1|	blue-light receptor phototropin 1 [Zea mays]	37.17	8e-15
c18525_g1	gi|162457815|ref|NP_001104886.1|	blue-light receptor phototropin 1 [Zea mays]	37.35	9e-11
c4238_g1	gi|162457815|ref|NP_001104886.1|	blue-light receptor phototropin 1 [Zea mays]	52.52	6e-88
c5481_g1	gi|162457815|ref|NP_001104886.1|	blue-light receptor phototropin 1 [Zea mays]	76.67	3e-27
c62238_g1	gi|162457815|ref|NP_001104886.1|	blue-light receptor phototropin 1 [Zea mays]	97.62	4e-11
c76140_g1	gi|162457815|ref|NP_001104886.1|	blue-light receptor phototropin 1 [Zea mays]	43.86	5e-09
c104245_g1	gi|162457828|ref|NP_001105302.1|	LOC542221 [Zea mays]	35.81	2e-60
c126433_g1	gi|162457828|ref|NP_001105302.1|	LOC542221 [Zea mays]	33.63	1e-51
c145882_g1	gi|162457828|ref|NP_001105302.1|	LOC542221 [Zea mays]	33.75	1e-57
c58392_g1	gi|162457828|ref|NP_001105302.1|	LOC542221 [Zea mays]	100	9e-08
c61931_g3	gi|162457828|ref|NP_001105302.1|	LOC542221 [Zea mays]	100	2e-09
c73201_g1	gi|162457828|ref|NP_001105302.1|	LOC542221 [Zea mays]	41.78	3e-28
c74040_g1	gi|162457828|ref|NP_001105302.1|	LOC542221 [Zea mays]	40.28	8e-11
c83557_g1	gi|162457828|ref|NP_001105302.1|	LOC542221 [Zea mays]	47.5	4e-17
c96963_g1	gi|162457828|ref|NP_001105302.1|	LOC542221 [Zea mays]	37.5	1e-07
c139280_g1	gi|162457839|ref|NP_001106008.1|	transcription factor MYB39 [Zea mays]	97.22	3e-20
c40727_g1	gi|162457839|ref|NP_001106008.1|	transcription factor MYB39 [Zea mays]	89.91	2e-44
c40727_g3	gi|162457839|ref|NP_001106008.1|	transcription factor MYB39 [Zea mays]	100	2e-24
c134986_g1	gi|162457852|ref|NP_001105052.1|	pyruvate decarboxylase 3 [Zea mays]	30.37	2e-14
c154746_g1	gi|162457852|ref|NP_001105052.1|	pyruvate decarboxylase 3 [Zea mays]	73.47	5e-43
c158550_g1	gi|162457852|ref|NP_001105052.1|	pyruvate decarboxylase 3 [Zea mays]	45.77	2e-31
c160099_g1	gi|162457852|ref|NP_001105052.1|	pyruvate decarboxylase 3 [Zea mays]	55.43	1e-24
c32295_g1	gi|162457852|ref|NP_001105052.1|	pyruvate decarboxylase 3 [Zea mays]	23.99	1e-12
c39839_g1	gi|162457852|ref|NP_001105052.1|	pyruvate decarboxylase 3 [Zea mays]	32.88	1e-78
c50037_g3	gi|162457870|ref|NP_001105949.1|	transcription factor MYB31 [Zea mays]	98.18	5e-28
c53723_g1	gi|162457870|ref|NP_001105949.1|	transcription factor MYB31 [Zea mays]	67.39	2e-30
c55677_g7	gi|162457870|ref|NP_001105949.1|	transcription factor MYB31 [Zea mays]	60.49	1e-23
c43088_g1	gi|162457877|ref|NP_001105983.1|	LOC100037813 precursor [Zea mays]	96.15	1e-47
c58394_g3	gi|162457890|ref|NP_001105713.1|	S-adenosylmethionine decarboxylase proenzyme [Zea mays]	91.94	3e-72
c85391_g1	gi|162457890|ref|NP_001105713.1|	S-adenosylmethionine decarboxylase proenzyme [Zea mays]	69.33	7e-23
c135272_g1	gi|162457903|ref|NP_001105894.1|	luminal-binding protein 3 precursor [Zea mays]	68.38	8e-48
c22294_g1	gi|162457903|ref|NP_001105894.1|	luminal-binding protein 3 precursor [Zea mays]	63.46	4e-40
c33723_g1	gi|162457903|ref|NP_001105894.1|	luminal-binding protein 3 precursor [Zea mays]	72.99	1e-103
c36817_g1	gi|162457903|ref|NP_001105894.1|	luminal-binding protein 3 precursor [Zea mays]	75	9e-54
c39901_g1	gi|162457903|ref|NP_001105894.1|	luminal-binding protein 3 precursor [Zea mays]	69.92	2e-56
c39901_g2	gi|162457903|ref|NP_001105894.1|	luminal-binding protein 3 precursor [Zea mays]	69.14	3e-72
c50172_g4	gi|162457903|ref|NP_001105894.1|	luminal-binding protein 3 precursor [Zea mays]	70.83	2e-63
c55213_g2	gi|162457903|ref|NP_001105894.1|	luminal-binding protein 3 precursor [Zea mays]	66.83	1e-89
c75186_g1	gi|162457903|ref|NP_001105894.1|	luminal-binding protein 3 precursor [Zea mays]	66.27	2e-31
c77056_g1	gi|162457903|ref|NP_001105894.1|	luminal-binding protein 3 precursor [Zea mays]	64.15	3e-41
c27390_g1	gi|162457908|ref|NP_001106072.1|	ferric-chelate reductase (NADH)2 [Zea mays]	50.41	2e-78
c57495_g1	gi|162457921|ref|NP_001105803.1|	protein disulfide isomerase11 precursor [Zea mays]	96.55	7e-09
c63577_g2	gi|162457926|ref|NP_001105555.1|	protein kinase AKINbetagamma-2 [Zea mays]	82.86	8e-11
c76961_g1	gi|162457926|ref|NP_001105555.1|	protein kinase AKINbetagamma-2 [Zea mays]	33.33	6e-11
c106588_g1	gi|162457928|ref|NP_001104984.1|	glutathione S-transferase GST 18 [Zea mays]	53.06	6e-13
c145701_g1	gi|162457928|ref|NP_001104984.1|	glutathione S-transferase GST 18 [Zea mays]	27.27	5e-09
c46010_g1	gi|162457928|ref|NP_001104984.1|	glutathione S-transferase GST 18 [Zea mays]	72.6	7e-31
c50810_g1	gi|162457928|ref|NP_001104984.1|	glutathione S-transferase GST 18 [Zea mays]	100	4e-14
c160329_g1	gi|162457930|ref|NP_001104847.1|	phosphoenolpyruvate carboxykinase [ATP] [Zea mays]	59.49	2e-24
c99850_g1	gi|162457930|ref|NP_001104847.1|	phosphoenolpyruvate carboxykinase [ATP] [Zea mays]	57.3	6e-27
c110856_g1	gi|162457934|ref|NP_001104919.1|	DNA repair protein RAD51 homolog B [Zea mays]	59.32	5e-45
c129249_g1	gi|162457934|ref|NP_001104919.1|	DNA repair protein RAD51 homolog B [Zea mays]	65.66	2e-43
c50607_g1	gi|162457934|ref|NP_001104919.1|	DNA repair protein RAD51 homolog B [Zea mays]	93.02	4e-17
c137377_g1	gi|162457939|ref|NP_001104933.1|	CENPCA protein [Zea mays]	90	5e-07
c60978_g1	gi|162457939|ref|NP_001104933.1|	CENPCA protein [Zea mays]	100	2e-15
c101043_g1	gi|162457955|ref|NP_001105776.1|	inorganic phosphate transporter 6 [Zea mays]	44.44	7e-08
c33621_g1	gi|162457955|ref|NP_001105776.1|	inorganic phosphate transporter 6 [Zea mays]	95.51	8e-56
c41991_g2	gi|162457955|ref|NP_001105776.1|	inorganic phosphate transporter 6 [Zea mays]	35.51	2e-39
c68859_g1	gi|162457955|ref|NP_001105776.1|	inorganic phosphate transporter 6 [Zea mays]	98.97	4e-61
c74458_g1	gi|162457955|ref|NP_001105776.1|	inorganic phosphate transporter 6 [Zea mays]	99.4	1e-115
c89606_g1	gi|162457955|ref|NP_001105776.1|	inorganic phosphate transporter 6 [Zea mays]	41.74	3e-12
c90611_g1	gi|162457955|ref|NP_001105776.1|	inorganic phosphate transporter 6 [Zea mays]	100	2e-55
c126127_g1	gi|162457962|ref|NP_001105090.1|	empty pericarp 2 [Zea mays]	38.71	2e-09
c50793_g1	gi|162457962|ref|NP_001105090.1|	empty pericarp 2 [Zea mays]	55.22	8e-12
c50569_g2	gi|162457969|ref|NP_001105148.1|	MADS19 [Zea mays]	98.65	7e-30
c16799_g1	gi|162457981|ref|NP_001105435.1|	nuclear transcription factor Y subunit B [Zea mays]	72.16	4e-46
c62743_g2	gi|162457981|ref|NP_001105435.1|	nuclear transcription factor Y subunit B [Zea mays]	100	8e-07
c104266_g1	gi|162457992|ref|NP_001104887.1|	protein translation factor SUI1 homolog [Zea mays]	52.38	3e-15
c41703_g1	gi|162457992|ref|NP_001104887.1|	protein translation factor SUI1 homolog [Zea mays]	56.14	2e-28
c56822_g1	gi|162457992|ref|NP_001104887.1|	protein translation factor SUI1 homolog [Zea mays]	100	6e-31
c99788_g1	gi|162458005|ref|NP_001105502.1|	photosystem II subunit29 [Zea mays]	94	1e-25
c10314_g1	gi|162458007|ref|NP_001105556.1|	MSI type nucleosome/chromatin assembly factor C [Zea mays]	64.71	9e-19
c136189_g1	gi|162458007|ref|NP_001105556.1|	MSI type nucleosome/chromatin assembly factor C [Zea mays]	48.15	4e-26
c142911_g1	gi|162458007|ref|NP_001105556.1|	MSI type nucleosome/chromatin assembly factor C [Zea mays]	47.22	3e-29
c154171_g1	gi|162458007|ref|NP_001105556.1|	MSI type nucleosome/chromatin assembly factor C [Zea mays]	40.56	7e-26
c64216_g2	gi|162458007|ref|NP_001105556.1|	MSI type nucleosome/chromatin assembly factor C [Zea mays]	95.12	1e-49
c41989_g1	gi|162458009|ref|NP_001105606.1|	eukaryotic translation initiation factor 5A [Zea mays]	57.93	4e-55
c42568_g1	gi|162458009|ref|NP_001105606.1|	eukaryotic translation initiation factor 5A [Zea mays]	59.87	5e-58
c45678_g1	gi|162458009|ref|NP_001105606.1|	eukaryotic translation initiation factor 5A [Zea mays]	59.09	1e-56
c4992_g1	gi|162458009|ref|NP_001105606.1|	eukaryotic translation initiation factor 5A [Zea mays]	78.67	3e-37
c52663_g5	gi|162458009|ref|NP_001105606.1|	eukaryotic translation initiation factor 5A [Zea mays]	100	3e-21
c54763_g1	gi|162458018|ref|NP_001105640.1|	aquaporin SIP2-1 [Zea mays]	99.48	5e-96
c61591_g7	gi|162458026|ref|NP_001105714.1|	glutathione transferase5 [Zea mays]	98.43	5e-87
c111833_g1	gi|162458032|ref|NP_001105557.1|	FACT complex subunit SPT16 [Zea mays]	44.3	4e-40
c122097_g1	gi|162458032|ref|NP_001105557.1|	FACT complex subunit SPT16 [Zea mays]	38.82	1e-09
c148317_g1	gi|162458032|ref|NP_001105557.1|	FACT complex subunit SPT16 [Zea mays]	31.95	9e-22
c166073_g1	gi|162458032|ref|NP_001105557.1|	FACT complex subunit SPT16 [Zea mays]	39.81	5e-20
c66868_g1	gi|162458032|ref|NP_001105557.1|	FACT complex subunit SPT16 [Zea mays]	30.94	4e-20
c71833_g1	gi|162458032|ref|NP_001105557.1|	FACT complex subunit SPT16 [Zea mays]	26.29	6e-14
c76278_g1	gi|162458032|ref|NP_001105557.1|	FACT complex subunit SPT16 [Zea mays]	50	4e-17
c90630_g1	gi|162458032|ref|NP_001105557.1|	FACT complex subunit SPT16 [Zea mays]	42.36	2e-28
c51234_g1	gi|162458038|ref|NP_001106009.1|	transcription factor MYB42 [Zea mays]	97.73	4e-23
c100036_g1	gi|162458045|ref|NP_001105804.1|	protein disulfide isomerase8 precursor [Zea mays]	52.08	5e-10
c117648_g1	gi|162458045|ref|NP_001105804.1|	protein disulfide isomerase8 precursor [Zea mays]	37.93	5e-09
c59953_g1	gi|162458045|ref|NP_001105804.1|	protein disulfide isomerase8 precursor [Zea mays]	97.25	2e-62
c79878_g1	gi|162458045|ref|NP_001105804.1|	protein disulfide isomerase8 precursor [Zea mays]	37.31	1e-07
c104810_g1	gi|162458054|ref|NP_001105895.1|	lon protease homolog, mitochondrial precursor [Zea mays]	37.07	1e-15
c139020_g1	gi|162458054|ref|NP_001105895.1|	lon protease homolog, mitochondrial precursor [Zea mays]	37.17	1e-15
c143248_g1	gi|162458054|ref|NP_001105895.1|	lon protease homolog, mitochondrial precursor [Zea mays]	52.25	1e-29
c63972_g4	gi|162458054|ref|NP_001105895.1|	lon protease homolog, mitochondrial precursor [Zea mays]	92.31	5e-15
c63676_g2	gi|162458075|ref|NP_001104920.1|	pullulanase-type starch debranching enzyme1 [Zea mays]	98.48	8e-33
c44234_g1	gi|162458078|ref|NP_001104934.1|	aquaporin PIP1-2 [Zea mays]	88.73	1e-27
c59474_g1	gi|162458078|ref|NP_001104934.1|	aquaporin PIP1-2 [Zea mays]	92.86	6e-10
c64499_g2	gi|162458082|ref|NP_001104985.1|	glutathione transferase19 [Zea mays]	97.66	8e-136
c63080_g2	gi|162458085|ref|NP_001105436.1|	homeotic protein knotted-1 [Zea mays]	100	9e-39
c63080_g6	gi|162458085|ref|NP_001105436.1|	homeotic protein knotted-1 [Zea mays]	96.43	2e-96
c119176_g1	gi|162458095|ref|NP_001105503.1|	phosphoenolpyruvate carboxylase [Zea mays]	80	2e-27
c56085_g1	gi|162458095|ref|NP_001105503.1|	phosphoenolpyruvate carboxylase [Zea mays]	100	1e-90
c56085_g3	gi|162458095|ref|NP_001105503.1|	phosphoenolpyruvate carboxylase [Zea mays]	93.1	2e-10
c56085_g4	gi|162458095|ref|NP_001105503.1|	phosphoenolpyruvate carboxylase [Zea mays]	100	2e-15
c53798_g2	gi|162458104|ref|NP_001105193.1|	SET domain-containing protein SET104 [Zea mays]	94.12	4e-89
c23243_g1	gi|162458108|ref|NP_001105641.1|	aquaporin TIP4-4 [Zea mays]	95.45	8e-21
c52864_g4	gi|162458108|ref|NP_001105641.1|	aquaporin TIP4-4 [Zea mays]	98.26	5e-79
c59138_g1	gi|162458118|ref|NP_001105715.1|	cinnamoyl CoA reductase2 [Zea mays]	99.41	2e-101
c107482_g1	gi|162458131|ref|NP_001105985.1|	LOC100037815 [Zea mays]	63.44	1e-96
c128967_g1	gi|162458131|ref|NP_001105985.1|	LOC100037815 [Zea mays]	52.63	8e-11
c14303_g1	gi|162458131|ref|NP_001105985.1|	LOC100037815 [Zea mays]	65.33	8e-26
c48857_g3	gi|162458131|ref|NP_001105985.1|	LOC100037815 [Zea mays]	66.1	1e-14
c64739_g1	gi|162458131|ref|NP_001105985.1|	LOC100037815 [Zea mays]	100	6e-16
c74182_g1	gi|162458131|ref|NP_001105985.1|	LOC100037815 [Zea mays]	68.63	2e-44
c91099_g1	gi|162458131|ref|NP_001105985.1|	LOC100037815 [Zea mays]	70.87	1e-52
c94423_g1	gi|162458131|ref|NP_001105985.1|	LOC100037815 [Zea mays]	74.29	2e-49
c63235_g1	gi|162458152|ref|NP_001104849.1|	cytokinin response regulator2 [Zea mays]	91.49	1e-78
c63235_g2	gi|162458152|ref|NP_001104849.1|	cytokinin response regulator2 [Zea mays]	87.76	4e-14
c107915_g1	gi|162458157|ref|NP_001105266.1|	PK protein [Zea mays]	48.38	3e-87
c136870_g1	gi|162458157|ref|NP_001105266.1|	PK protein [Zea mays]	64.41	2e-18
c163707_g1	gi|162458157|ref|NP_001105266.1|	PK protein [Zea mays]	44.26	5e-08
c45406_g1	gi|162458157|ref|NP_001105266.1|	PK protein [Zea mays]	54.55	3e-14
c65184_g1	gi|162458157|ref|NP_001105266.1|	PK protein [Zea mays]	68.09	1e-17
c7140_g1	gi|162458157|ref|NP_001105266.1|	PK protein [Zea mays]	50.88	2e-11
c8074_g1	gi|162458157|ref|NP_001105266.1|	PK protein [Zea mays]	41.86	2e-33
c62692_g3	gi|162458161|ref|NP_001104921.1|	ribulose bisphosphate carboxylase/oxygenase activase, chloroplastic precursor [Zea mays]	97.18	4e-37
c62692_g5	gi|162458161|ref|NP_001104921.1|	ribulose bisphosphate carboxylase/oxygenase activase, chloroplastic precursor [Zea mays]	97.3	1e-40
c125895_g1	gi|162458166|ref|NP_001104935.1|	heat-shock protein 101 [Zea mays]	58.82	1e-49
c151690_g1	gi|162458166|ref|NP_001104935.1|	heat-shock protein 101 [Zea mays]	80.34	5e-59
c155110_g1	gi|162458166|ref|NP_001104935.1|	heat-shock protein 101 [Zea mays]	48.48	4e-12
c24785_g1	gi|162458166|ref|NP_001104935.1|	heat-shock protein 101 [Zea mays]	45.42	2e-51
c38841_g1	gi|162458166|ref|NP_001104935.1|	heat-shock protein 101 [Zea mays]	53.69	1e-118
c60810_g1	gi|162458166|ref|NP_001104935.1|	heat-shock protein 101 [Zea mays]	100	8e-38
c74103_g1	gi|162458166|ref|NP_001104935.1|	heat-shock protein 101 [Zea mays]	79.41	1e-49
c90479_g1	gi|162458166|ref|NP_001104935.1|	heat-shock protein 101 [Zea mays]	71.3	4e-46
c92093_g1	gi|162458166|ref|NP_001104935.1|	heat-shock protein 101 [Zea mays]	43.96	6e-14
c110136_g1	gi|162458173|ref|NP_001105234.1|	acc oxidase [Zea mays]	41.9	3e-15
c160560_g1	gi|162458177|ref|NP_001105675.1|	LOC542689 [Zea mays]	95.77	5e-41
c1772_g1	gi|162458177|ref|NP_001105675.1|	LOC542689 [Zea mays]	97.67	4e-52
c10232_g1	gi|162458182|ref|NP_001105091.1|	GP protein [Zea mays]	51.43	2e-20
c151989_g1	gi|162458182|ref|NP_001105091.1|	GP protein [Zea mays]	43.86	2e-08
c17472_g1	gi|162458182|ref|NP_001105091.1|	GP protein [Zea mays]	51.32	3e-16
c52332_g1	gi|162458182|ref|NP_001105091.1|	GP protein [Zea mays]	99.15	5e-77
c59227_g2	gi|162458182|ref|NP_001105091.1|	GP protein [Zea mays]	92.59	4e-07
c81198_g1	gi|162458182|ref|NP_001105091.1|	GP protein [Zea mays]	53.23	9e-15
c110486_g1	gi|162458188|ref|NP_001105351.1|	pollen-specific protein C13 precursor [Zea mays]	100	8e-10
c9136_g1	gi|162458188|ref|NP_001105351.1|	pollen-specific protein C13 precursor [Zea mays]	100	5e-10
c134257_g1	gi|162458203|ref|NP_001105559.1|	phosphatidylinositol synthase [Zea mays]	46.05	2e-16
c14594_g1	gi|162458203|ref|NP_001105559.1|	phosphatidylinositol synthase [Zea mays]	41.18	4e-07
c70861_g1	gi|162458203|ref|NP_001105559.1|	phosphatidylinositol synthase [Zea mays]	40.4	4e-32
c40521_g1	gi|162458207|ref|NP_001105896.1|	enolase 1 [Zea mays]	69.23	2e-30
c61588_g8	gi|162458207|ref|NP_001105896.1|	enolase 1 [Zea mays]	76.32	1e-11
c62991_g1	gi|162458207|ref|NP_001105896.1|	enolase 1 [Zea mays]	75	3e-07
c69597_g1	gi|162458207|ref|NP_001105896.1|	enolase 1 [Zea mays]	79.31	1e-10
c50889_g1	gi|162458215|ref|NP_001105642.1|	alpha expansin2 precursor [Zea mays]	100	6e-42
c50889_g2	gi|162458215|ref|NP_001105642.1|	alpha expansin2 precursor [Zea mays]	92.68	1e-33
c60993_g2	gi|162458215|ref|NP_001105642.1|	alpha expansin2 precursor [Zea mays]	100	2e-61
c93756_g1	gi|162458221|ref|NP_001105055.1|	delta zein structural10 precursor [Zea mays]	97.5	2e-19
c61680_g1	gi|162458230|ref|NP_001105853.1|	guanylyl cyclase-like protein [Zea mays]	100	4e-13
c58678_g1	gi|162458236|ref|NP_001104986.1|	glutathione transferase20 [Zea mays]	97.67	3e-19
c42998_g1	gi|162458241|ref|NP_001105986.1|	protein IAL1 [Zea mays]	96.15	2e-12
c56147_g1	gi|162458241|ref|NP_001105986.1|	protein IAL1 [Zea mays]	100	2e-07
c9822_g1	gi|162458253|ref|NP_001105716.1|	chaperonin CPN60-1, mitochondrial precursor [Zea mays]	61.31	4e-180
c106813_g1	gi|162458262|ref|NP_001104936.1|	dihydrolipoamide S-acetyltransferase [Zea mays]	47.3	3e-18
c108992_g1	gi|162458262|ref|NP_001104936.1|	dihydrolipoamide S-acetyltransferase [Zea mays]	58.82	1e-13
c125386_g1	gi|162458262|ref|NP_001104936.1|	dihydrolipoamide S-acetyltransferase [Zea mays]	40.86	2e-30
c146327_g1	gi|162458262|ref|NP_001104936.1|	dihydrolipoamide S-acetyltransferase [Zea mays]	51.69	4e-34
c155939_g1	gi|162458262|ref|NP_001104936.1|	dihydrolipoamide S-acetyltransferase [Zea mays]	45.13	2e-27
c34809_g1	gi|162458262|ref|NP_001104936.1|	dihydrolipoamide S-acetyltransferase [Zea mays]	40.09	2e-96
c60555_g2	gi|162458268|ref|NP_001105194.1|	sucrose synthase2 [Zea mays]	59.52	3e-08
c60691_g1	gi|162458268|ref|NP_001105194.1|	sucrose synthase2 [Zea mays]	100	2e-10
c21518_g1	gi|162458285|ref|NP_001105806.1|	adenosine 5'-phosphosulfate reductase-like7 precursor [Zea mays]	100	1e-13
c101936_g1	gi|162458297|ref|NP_001105608.1|	pyruvate dehydrogenase (lipoamide) kinase2 [Zea mays]	47.22	2e-23
c119201_g1	gi|162458297|ref|NP_001105608.1|	pyruvate dehydrogenase (lipoamide) kinase2 [Zea mays]	52.27	3e-20
c129782_g1	gi|162458297|ref|NP_001105608.1|	pyruvate dehydrogenase (lipoamide) kinase2 [Zea mays]	29.82	2e-09
c28630_g1	gi|162458297|ref|NP_001105608.1|	pyruvate dehydrogenase (lipoamide) kinase2 [Zea mays]	57.34	4e-50
c32956_g1	gi|162458297|ref|NP_001105608.1|	pyruvate dehydrogenase (lipoamide) kinase2 [Zea mays]	44.3	2e-12
c42351_g1	gi|162458297|ref|NP_001105608.1|	pyruvate dehydrogenase (lipoamide) kinase2 [Zea mays]	40.86	5e-16
c4274_g1	gi|162458297|ref|NP_001105608.1|	pyruvate dehydrogenase (lipoamide) kinase2 [Zea mays]	50	6e-22
c57268_g2	gi|162458297|ref|NP_001105608.1|	pyruvate dehydrogenase (lipoamide) kinase2 [Zea mays]	100	3e-34
c63588_g1	gi|162458297|ref|NP_001105608.1|	pyruvate dehydrogenase (lipoamide) kinase2 [Zea mays]	94.19	3e-52
c91037_g1	gi|162458297|ref|NP_001105608.1|	pyruvate dehydrogenase (lipoamide) kinase2 [Zea mays]	56.82	2e-10
c97097_g1	gi|162458297|ref|NP_001105608.1|	pyruvate dehydrogenase (lipoamide) kinase2 [Zea mays]	55.95	4e-26
c56610_g1	gi|162458306|ref|NP_001105676.1|	LOC542690 [Zea mays]	99.01	2e-56
c58059_g5	gi|162458312|ref|NP_001105092.1|	R2R3 Myb transcription factor MYB-IF35 [Zea mays]	58.6	2e-48
c58059_g7	gi|162458312|ref|NP_001105092.1|	R2R3 Myb transcription factor MYB-IF35 [Zea mays]	95.87	2e-41
c118440_g1	gi|162458316|ref|NP_001105560.1|	brassinosteroid biosynthesis-like protein [Zea mays]	39.69	1e-17
c125055_g1	gi|162458316|ref|NP_001105560.1|	brassinosteroid biosynthesis-like protein [Zea mays]	25.73	3e-10
c68353_g1	gi|162458316|ref|NP_001105560.1|	brassinosteroid biosynthesis-like protein [Zea mays]	58.97	2e-07
c71091_g1	gi|162458316|ref|NP_001105560.1|	brassinosteroid biosynthesis-like protein [Zea mays]	31.41	7e-20
c85579_g1	gi|162458316|ref|NP_001105560.1|	brassinosteroid biosynthesis-like protein [Zea mays]	37.17	1e-15
c134089_g1	gi|162458318|ref|NP_001105897.1|	ADP-ribosylation factor [Zea mays]	70.69	2e-21
c163451_g1	gi|162458318|ref|NP_001105897.1|	ADP-ribosylation factor [Zea mays]	91.3	1e-36
c57522_g4	gi|162458318|ref|NP_001105897.1|	ADP-ribosylation factor [Zea mays]	94.74	3e-48
c59622_g2	gi|162458318|ref|NP_001105897.1|	ADP-ribosylation factor [Zea mays]	100	2e-07
c98114_g1	gi|162458318|ref|NP_001105897.1|	ADP-ribosylation factor [Zea mays]	67.14	4e-30
c56818_g1	gi|162458320|ref|NP_001105235.1|	ACC oxidase20 [Zea mays]	93.68	8e-56
c42806_g1	gi|162458324|ref|NP_001104890.1|	60S ribosomal protein L17 [Zea mays]	59.26	9e-61
c61820_g3	gi|162458330|ref|NP_001105305.1|	LOC542225 [Zea mays]	98.21	1e-31
c54126_g1	gi|162458341|ref|NP_001104987.1|	glutathione S-transferase GST 21 [Zea mays]	97.58	1e-111
c54126_g3	gi|162458341|ref|NP_001104987.1|	glutathione S-transferase GST 21 [Zea mays]	77.78	3e-48
c63173_g3	gi|162458345|ref|NP_001105438.1|	phosphoenolpyruvate carboxylase 2 [Zea mays]	53.62	2e-16
c43304_g1	gi|162458364|ref|NP_001105643.1|	beta-expansin 7 precursor [Zea mays]	96.43	2e-11
c58620_g2	gi|162458369|ref|NP_001105268.1|	U1 snRNP [Zea mays]	100	2e-07
c28347_g2	gi|162458391|ref|NP_001105149.1|	MADS24 [Zea mays]	100	5e-38
c114058_g1	gi|162458395|ref|NP_001105396.1|	translational initiation factor eIF-4A [Zea mays]	51.39	1e-17
c134991_g1	gi|162458395|ref|NP_001105396.1|	translational initiation factor eIF-4A [Zea mays]	56.9	4e-15
c137165_g1	gi|162458395|ref|NP_001105396.1|	translational initiation factor eIF-4A [Zea mays]	52.94	4e-17
c20258_g2	gi|162458395|ref|NP_001105396.1|	translational initiation factor eIF-4A [Zea mays]	46.27	1e-09
c48459_g2	gi|162458395|ref|NP_001105396.1|	translational initiation factor eIF-4A [Zea mays]	64.39	2e-55
c55853_g3	gi|162458395|ref|NP_001105396.1|	translational initiation factor eIF-4A [Zea mays]	67.05	4e-35
c57949_g1	gi|162458395|ref|NP_001105396.1|	translational initiation factor eIF-4A [Zea mays]	98.89	7e-54
c57949_g2	gi|162458395|ref|NP_001105396.1|	translational initiation factor eIF-4A [Zea mays]	98.81	9e-49
c57949_g4	gi|162458395|ref|NP_001105396.1|	translational initiation factor eIF-4A [Zea mays]	99.26	1e-84
c45088_g1	gi|162458446|ref|NP_001105093.1|	chromdomain-containing protein CRD101 [Zea mays]	55.74	3e-12
c53134_g1	gi|162458446|ref|NP_001105093.1|	chromdomain-containing protein CRD101 [Zea mays]	49.02	4e-10
c53134_g2	gi|162458446|ref|NP_001105093.1|	chromdomain-containing protein CRD101 [Zea mays]	40.91	3e-08
c63870_g4	gi|162458456|ref|NP_001105609.1|	zeta-carotene desaturase, chloroplastic/chromoplastic [Zea mays]	100	8e-68
c52089_g1	gi|162458475|ref|NP_001105306.1|	calcium-dependent protein kinase [Zea mays]	95.24	5e-18
c59301_g3	gi|162458475|ref|NP_001105306.1|	calcium-dependent protein kinase [Zea mays]	97.44	1e-19
c160756_g1	gi|162458481|ref|NP_001105561.1|	cytochrome b-c1 complex subunit Rieske, mitochondrial precursor [Zea mays]	71.84	1e-52
c41753_g2	gi|162458481|ref|NP_001105561.1|	cytochrome b-c1 complex subunit Rieske, mitochondrial precursor [Zea mays]	59.76	1e-72
c64206_g1	gi|162458489|ref|NP_001104851.1|	ferredoxin [Zea mays]	93.75	2e-14
c142568_g1	gi|162458495|ref|NP_001104891.1|	60S ribosomal protein L30 [Zea mays]	67.69	2e-26
c33306_g1	gi|162458495|ref|NP_001104891.1|	60S ribosomal protein L30 [Zea mays]	60	1e-14
c43212_g1	gi|162458495|ref|NP_001104891.1|	60S ribosomal protein L30 [Zea mays]	64.56	2e-30
c52926_g2	gi|162458495|ref|NP_001104891.1|	60S ribosomal protein L30 [Zea mays]	100	3e-77
c50048_g1	gi|162458508|ref|NP_001104988.1|	glutathione transferase24 [Zea mays]	94.48	3e-94
c50816_g1	gi|162458508|ref|NP_001104988.1|	glutathione transferase24 [Zea mays]	96.97	3e-63
c123861_g1	gi|162458532|ref|NP_001105718.1|	DNA replication licensing factor MCM3 homolog 2 [Zea mays]	58.23	3e-17
c159100_g1	gi|162458532|ref|NP_001105718.1|	DNA replication licensing factor MCM3 homolog 2 [Zea mays]	62.32	4e-19
c104808_g1	gi|162458541|ref|NP_001105196.1|	nitrilase 2 [Zea mays]	43.24	2e-11
c126801_g1	gi|162458541|ref|NP_001105196.1|	nitrilase 2 [Zea mays]	45.61	7e-29
c71917_g1	gi|162458541|ref|NP_001105196.1|	nitrilase 2 [Zea mays]	53.57	5e-16
c51079_g1	gi|162458546|ref|NP_001105439.1|	ocs element-binding factor 1 [Zea mays]	98.62	6e-81
c153886_g1	gi|162458548|ref|NP_001105269.1|	phosphate transporter protein1 [Zea mays]	26.73	2e-15
c37245_g1	gi|162458548|ref|NP_001105269.1|	phosphate transporter protein1 [Zea mays]	100	4e-68
c53254_g1	gi|162458548|ref|NP_001105269.1|	phosphate transporter protein1 [Zea mays]	98.36	2e-19
c9842_g1	gi|162458548|ref|NP_001105269.1|	phosphate transporter protein1 [Zea mays]	28.03	1e-20
c54841_g5	gi|162458552|ref|NP_001105808.1|	phosphoenolpyruvate carboxylase kinase 1 [Zea mays]	77.61	5e-59
c54841_g6	gi|162458552|ref|NP_001105808.1|	phosphoenolpyruvate carboxylase kinase 1 [Zea mays]	94.55	5e-47
c141092_g1	gi|162458554|ref|NP_001105856.1|	transcription factor MYB2 [Zea mays]	93.1	3e-34
c159286_g1	gi|162458554|ref|NP_001105856.1|	transcription factor MYB2 [Zea mays]	86.96	1e-26
c73730_g1	gi|162458554|ref|NP_001105856.1|	transcription factor MYB2 [Zea mays]	82.35	1e-14
c96471_g1	gi|162458554|ref|NP_001105856.1|	transcription factor MYB2 [Zea mays]	89.31	8e-73
c46298_g1	gi|162458556|ref|NP_001105397.1|	phytase [Zea mays]	98.75	1e-45
c116717_g1	gi|162458559|ref|NP_001105644.1|	dihydroflavanoid reductase-like1 [Zea mays]	35.29	1e-09
c52191_g1	gi|162458559|ref|NP_001105644.1|	dihydroflavanoid reductase-like1 [Zea mays]	100	2e-15
c66230_g1	gi|162458559|ref|NP_001105644.1|	dihydroflavanoid reductase-like1 [Zea mays]	26.72	7e-15
c54776_g1	gi|162458576|ref|NP_001105898.1|	DNA mismatch repair protein [Zea mays]	100	2e-147
c2532_g1	gi|162458585|ref|NP_001105678.1|	arginine/serine-rich splicing factor 1 variant 4 [Zea mays]	96.97	7e-16
c63959_g2	gi|162458589|ref|NP_001105094.1|	DNA methyl transferase 106 [Zea mays]	100	1e-22
c28347_g1	gi|162458594|ref|NP_001105150.1|	MADS31 [Zea mays]	100	2e-42
c11054_g1	gi|162458598|ref|NP_001105197.1|	Rho-related protein from plants 9 [Zea mays]	34.18	7e-13
c30294_g1	gi|162458598|ref|NP_001105197.1|	Rho-related protein from plants 9 [Zea mays]	59.6	1e-35
c33986_g1	gi|162458598|ref|NP_001105197.1|	Rho-related protein from plants 9 [Zea mays]	62.2	5e-56
c48805_g1	gi|162458598|ref|NP_001105197.1|	Rho-related protein from plants 9 [Zea mays]	52.6	3e-56
c59229_g4	gi|162458598|ref|NP_001105197.1|	Rho-related protein from plants 9 [Zea mays]	96.88	6e-15
c78934_g1	gi|162458598|ref|NP_001105197.1|	Rho-related protein from plants 9 [Zea mays]	67.19	1e-26
c31395_g1	gi|162458605|ref|NP_001104892.1|	starch synthase I, chloroplastic precursor [Zea mays]	59.65	4e-15
c60639_g2	gi|162458605|ref|NP_001104892.1|	starch synthase I, chloroplastic precursor [Zea mays]	96.36	2e-26
c60639_g3	gi|162458605|ref|NP_001104892.1|	starch synthase I, chloroplastic precursor [Zea mays]	97.55	4e-153
c20672_g1	gi|162458615|ref|NP_001105610.1|	uroporphyrinogen decarboxylase, chloroplastic [Zea mays]	46.67	6e-11
c56123_g4	gi|162458615|ref|NP_001105610.1|	uroporphyrinogen decarboxylase, chloroplastic [Zea mays]	100	1e-36
c141668_g1	gi|162458619|ref|NP_001105019.1|	probable histone deacetylase 19 [Zea mays]	55.26	3e-25
c54795_g4	gi|162458619|ref|NP_001105019.1|	probable histone deacetylase 19 [Zea mays]	97.67	2e-18
c122560_g1	gi|162458637|ref|NP_001105506.1|	pyruvate dehydrogenase E1 beta subunit isoform 2 [Zea mays]	53.85	9e-17
c125688_g1	gi|162458637|ref|NP_001105506.1|	pyruvate dehydrogenase E1 beta subunit isoform 2 [Zea mays]	60.56	2e-69
c125688_g2	gi|162458637|ref|NP_001105506.1|	pyruvate dehydrogenase E1 beta subunit isoform 2 [Zea mays]	62.6	1e-32
c28805_g1	gi|162458637|ref|NP_001105506.1|	pyruvate dehydrogenase E1 beta subunit isoform 2 [Zea mays]	59.43	1e-57
c59696_g1	gi|162458637|ref|NP_001105506.1|	pyruvate dehydrogenase E1 beta subunit isoform 2 [Zea mays]	87.23	1e-16
c59696_g3	gi|162458637|ref|NP_001105506.1|	pyruvate dehydrogenase E1 beta subunit isoform 2 [Zea mays]	86.67	2e-11
c6273_g1	gi|162458637|ref|NP_001105506.1|	pyruvate dehydrogenase E1 beta subunit isoform 2 [Zea mays]	66.07	8e-40
c95693_g1	gi|162458637|ref|NP_001105506.1|	pyruvate dehydrogenase E1 beta subunit isoform 2 [Zea mays]	63.01	2e-29
c76891_g1	gi|162458644|ref|NP_001105562.1|	40S ribosomal protein S11 [Zea mays]	70.77	4e-27
c13921_g1	gi|162458651|ref|NP_001105236.1|	cellulose synthase 11 [Zea mays]	93.55	2e-11
c56322_g1	gi|162458651|ref|NP_001105236.1|	cellulose synthase 11 [Zea mays]	100	5e-30
c61261_g2	gi|162458651|ref|NP_001105236.1|	cellulose synthase 11 [Zea mays]	87.72	7e-17
c110995_g1	gi|162458660|ref|NP_001105719.1|	Rho-related protein from plants 4 [Zea mays]	63.89	7e-10
c127645_g1	gi|162458660|ref|NP_001105719.1|	Rho-related protein from plants 4 [Zea mays]	49.08	2e-45
c152859_g1	gi|162458660|ref|NP_001105719.1|	Rho-related protein from plants 4 [Zea mays]	67.05	6e-37
c158942_g1	gi|162458660|ref|NP_001105719.1|	Rho-related protein from plants 4 [Zea mays]	48.72	2e-20
c162419_g1	gi|162458660|ref|NP_001105719.1|	Rho-related protein from plants 4 [Zea mays]	75.58	1e-43
c30294_g2	gi|162458660|ref|NP_001105719.1|	Rho-related protein from plants 4 [Zea mays]	41.03	5e-12
c44455_g1	gi|162458660|ref|NP_001105719.1|	Rho-related protein from plants 4 [Zea mays]	61.18	3e-30
c50817_g3	gi|162458660|ref|NP_001105719.1|	Rho-related protein from plants 4 [Zea mays]	72.82	2e-23
c103232_g1	gi|162458665|ref|NP_001105857.1|	histidine kinase [Zea mays]	34.68	5e-07
c4176_g1	gi|162458665|ref|NP_001105857.1|	histidine kinase [Zea mays]	93.94	1e-11
c44256_g1	gi|162458665|ref|NP_001105857.1|	histidine kinase [Zea mays]	100	1e-13
c63626_g1	gi|162458665|ref|NP_001105857.1|	histidine kinase [Zea mays]	100	2e-10
c160112_g1	gi|162458671|ref|NP_001105951.1|	LOC100037774 [Zea mays]	64.58	4e-09
c136920_g1	gi|162458676|ref|NP_001105440.1|	tubulin alpha-3 chain [Zea mays]	72.86	4e-31
c31378_g2	gi|162458676|ref|NP_001105440.1|	tubulin alpha-3 chain [Zea mays]	76.89	7e-118
c32028_g1	gi|162458676|ref|NP_001105440.1|	tubulin alpha-3 chain [Zea mays]	69.28	2e-73
c49446_g1	gi|162458676|ref|NP_001105440.1|	tubulin alpha-3 chain [Zea mays]	99.13	3e-76
c49446_g3	gi|162458676|ref|NP_001105440.1|	tubulin alpha-3 chain [Zea mays]	87.1	8e-10
c49446_g5	gi|162458676|ref|NP_001105440.1|	tubulin alpha-3 chain [Zea mays]	100	7e-13
c68918_g1	gi|162458676|ref|NP_001105440.1|	tubulin alpha-3 chain [Zea mays]	74.32	2e-32
c83090_g1	gi|162458676|ref|NP_001105440.1|	tubulin alpha-3 chain [Zea mays]	69.35	1e-25
c93183_g1	gi|162458676|ref|NP_001105440.1|	tubulin alpha-3 chain [Zea mays]	71.59	8e-38
c58802_g2	gi|162458682|ref|NP_001104893.1|	liguleless2 [Zea mays]	76.19	3e-08
c63197_g1	gi|162458682|ref|NP_001104893.1|	liguleless2 [Zea mays]	70.91	3e-09
c51231_g1	gi|162458688|ref|NP_001104923.1|	sigma factor SIG2A [Zea mays]	82.69	3e-08
c51231_g3	gi|162458688|ref|NP_001104923.1|	sigma factor SIG2A [Zea mays]	84.24	2e-91
c2722_g1	gi|162458691|ref|NP_001104940.1|	protein kinase4 [Zea mays]	100	2e-18
c110074_g1	gi|162458696|ref|NP_001105899.1|	12-oxo-phytodienoic acid reductase1 [Zea mays]	43.53	1e-12
c124462_g1	gi|162458696|ref|NP_001105899.1|	12-oxo-phytodienoic acid reductase1 [Zea mays]	45.31	2e-31
c146504_g1	gi|162458696|ref|NP_001105899.1|	12-oxo-phytodienoic acid reductase1 [Zea mays]	39.64	4e-19
c35248_g1	gi|162458696|ref|NP_001105899.1|	12-oxo-phytodienoic acid reductase1 [Zea mays]	61.39	6e-31
c92304_g1	gi|162458696|ref|NP_001105899.1|	12-oxo-phytodienoic acid reductase1 [Zea mays]	52.17	2e-17
c155806_g1	gi|162458702|ref|NP_001105645.1|	pyruvate decarboxylase [Zea mays]	56.34	1e-14
c160452_g1	gi|162458702|ref|NP_001105645.1|	pyruvate decarboxylase [Zea mays]	55.7	3e-17
c59159_g3	gi|162458726|ref|NP_001105095.1|	histone deacetylase [Zea mays]	100	9e-09
c21749_g1	gi|162458733|ref|NP_001104989.1|	glutathione S-transferase GST 26 [Zea mays]	99.27	3e-92
c55172_g5	gi|162458733|ref|NP_001104989.1|	glutathione S-transferase GST 26 [Zea mays]	97.44	3e-18
c30016_g1	gi|162458735|ref|NP_001105989.1|	protein SUPPRESSOR OF GENE SILENCING 3 homolog [Zea mays]	50.82	3e-15
c58547_g4	gi|162458735|ref|NP_001105989.1|	protein SUPPRESSOR OF GENE SILENCING 3 homolog [Zea mays]	92.25	2e-143
c47313_g1	gi|162458737|ref|NP_001105469.1|	cysteine synthase precursor [Zea mays]	97.22	4e-08
c63995_g2	gi|162458737|ref|NP_001105469.1|	cysteine synthase precursor [Zea mays]	55.68	4e-17
c79150_g1	gi|162458737|ref|NP_001105469.1|	cysteine synthase precursor [Zea mays]	43.59	3e-12
c44929_g1	gi|162458742|ref|NP_001105308.1|	indole-3-acetaldehyde oxidase [Zea mays]	97.87	3e-56
c54387_g2	gi|162458742|ref|NP_001105308.1|	indole-3-acetaldehyde oxidase [Zea mays]	97.06	3e-14
c56835_g1	gi|162458742|ref|NP_001105308.1|	indole-3-acetaldehyde oxidase [Zea mays]	66.67	7e-47
c58064_g1	gi|162458742|ref|NP_001105308.1|	indole-3-acetaldehyde oxidase [Zea mays]	98.28	5e-33
c58064_g2	gi|162458742|ref|NP_001105308.1|	indole-3-acetaldehyde oxidase [Zea mays]	100	1e-16
c64426_g2	gi|162458742|ref|NP_001105308.1|	indole-3-acetaldehyde oxidase [Zea mays]	76.19	3e-66
c11892_g1	gi|162458745|ref|NP_001105858.1|	LOC732762 [Zea mays]	36.25	6e-10
c123885_g1	gi|162458745|ref|NP_001105858.1|	LOC732762 [Zea mays]	46.99	2e-19
c140799_g1	gi|162458745|ref|NP_001105858.1|	LOC732762 [Zea mays]	39.06	1e-08
c148999_g1	gi|162458745|ref|NP_001105858.1|	LOC732762 [Zea mays]	40	5e-13
c22274_g1	gi|162458745|ref|NP_001105858.1|	LOC732762 [Zea mays]	30.5	7e-11
c62309_g1	gi|162458751|ref|NP_001105198.1|	isoamylase-type starch debranching enzyme ISO3 [Zea mays]	85.71	3e-12
c56920_g1	gi|162458757|ref|NP_001105923.1|	LOC778427 [Zea mays]	96.08	6e-53
c56067_g2	gi|162458769|ref|NP_001105507.1|	sigma-like factor6 [Zea mays]	100	4e-44
c54080_g5	gi|162458775|ref|NP_001104941.1|	methionine S-methyltransferase [Zea mays]	100	3e-17
c46914_g1	gi|162458799|ref|NP_001105720.1|	glutathione transferase8 [Zea mays]	90.38	2e-23
c30377_g1	gi|162458807|ref|NP_001105152.1|	MADS1 [Zea mays]	100	5e-07
c51688_g1	gi|162458807|ref|NP_001105152.1|	MADS1 [Zea mays]	97.56	4e-20
c61185_g6	gi|162458818|ref|NP_001105020.1|	aquaporin NIP2-2 [Zea mays]	50	9e-09
c14716_g1	gi|162458823|ref|NP_001105060.1|	globulin3 precursor [Zea mays]	93.18	1e-46
c2262_g1	gi|162458823|ref|NP_001105060.1|	globulin3 precursor [Zea mays]	93.75	7e-14
c57991_g1	gi|162458849|ref|NP_001105900.1|	phosphomethylpyrimidine kinase/thiamin-phosphate pyrophosphorylase [Zea mays]	100	2e-20
c57991_g2	gi|162458849|ref|NP_001105900.1|	phosphomethylpyrimidine kinase/thiamin-phosphate pyrophosphorylase [Zea mays]	88.52	2e-66
c57991_g4	gi|162458849|ref|NP_001105900.1|	phosphomethylpyrimidine kinase/thiamin-phosphate pyrophosphorylase [Zea mays]	95.83	6e-22
c52186_g6	gi|162458854|ref|NP_001105441.1|	GTP-binding protein YPTM2 [Zea mays]	100	2e-33
c55445_g1	gi|162458869|ref|NP_001105564.1|	protoporphyrinogen IX oxidase (plastidic)1 [Zea mays]	100	1e-06
c52816_g1	gi|162458873|ref|NP_001105199.1|	SET domain protein 123 [Zea mays]	100	5e-20
c101352_g1	gi|162458885|ref|NP_001105681.1|	monosaccharide transporter1 [Zea mays]	37.37	9e-16
c106527_g1	gi|162458885|ref|NP_001105681.1|	monosaccharide transporter1 [Zea mays]	35.29	2e-16
c12793_g1	gi|162458885|ref|NP_001105681.1|	monosaccharide transporter1 [Zea mays]	29.9	2e-14
c144411_g1	gi|162458885|ref|NP_001105681.1|	monosaccharide transporter1 [Zea mays]	46.88	3e-09
c145548_g1	gi|162458885|ref|NP_001105681.1|	monosaccharide transporter1 [Zea mays]	28.39	3e-32
c149559_g1	gi|162458885|ref|NP_001105681.1|	monosaccharide transporter1 [Zea mays]	32.9	9e-22
c150506_g1	gi|162458885|ref|NP_001105681.1|	monosaccharide transporter1 [Zea mays]	33.86	5e-10
c159221_g1	gi|162458885|ref|NP_001105681.1|	monosaccharide transporter1 [Zea mays]	43.02	4e-12
c162688_g1	gi|162458885|ref|NP_001105681.1|	monosaccharide transporter1 [Zea mays]	38.38	3e-11
c30783_g1	gi|162458885|ref|NP_001105681.1|	monosaccharide transporter1 [Zea mays]	24.5	4e-31
c53529_g6	gi|162458885|ref|NP_001105681.1|	monosaccharide transporter1 [Zea mays]	100	7e-42
c63317_g1	gi|162458885|ref|NP_001105681.1|	monosaccharide transporter1 [Zea mays]	32.81	2e-22
c67087_g1	gi|162458885|ref|NP_001105681.1|	monosaccharide transporter1 [Zea mays]	33.1	7e-36
c83339_g1	gi|162458885|ref|NP_001105681.1|	monosaccharide transporter1 [Zea mays]	25.19	4e-28
c84629_g1	gi|162458885|ref|NP_001105681.1|	monosaccharide transporter1 [Zea mays]	36.36	2e-09
c87476_g1	gi|162458885|ref|NP_001105681.1|	monosaccharide transporter1 [Zea mays]	37.65	1e-09
c92573_g1	gi|162458885|ref|NP_001105681.1|	monosaccharide transporter1 [Zea mays]	45.1	7e-10
c55184_g1	gi|162458888|ref|NP_001105096.1|	histone one (H1) 101 [Zea mays]	92.96	5e-36
c55184_g2	gi|162458888|ref|NP_001105096.1|	histone one (H1) 101 [Zea mays]	90	2e-24
c51688_g3	gi|162458892|ref|NP_001105153.1|	MADS6 [Zea mays]	100	2e-128
c44150_g1	gi|162458897|ref|NP_001105399.1|	pathogenesis related protein4 precursor [Zea mays]	98.31	3e-26
c136073_g1	gi|162458901|ref|NP_001105990.1|	LOC100037820 [Zea mays]	37	2e-07
c4407_g1	gi|162458901|ref|NP_001105990.1|	LOC100037820 [Zea mays]	31.78	6e-11
c4753_g1	gi|162458901|ref|NP_001105990.1|	LOC100037820 [Zea mays]	35.48	2e-37
c46894_g1	gi|162458907|ref|NP_001105778.1|	cyclin-dependent kinase inhibitor 1 [Zea mays]	96.19	5e-28
c24425_g1	gi|162458911|ref|NP_001105309.1|	indole-3-acetaldehyde oxidase [Zea mays]	86.49	1e-22
c46174_g1	gi|162458911|ref|NP_001105309.1|	indole-3-acetaldehyde oxidase [Zea mays]	100	3e-53
c47076_g1	gi|162458911|ref|NP_001105309.1|	indole-3-acetaldehyde oxidase [Zea mays]	100	6e-09
c60371_g2	gi|162458913|ref|NP_001105356.1|	zeamatin precursor [Zea mays]	93.1	3e-97
c147012_g1	gi|162458915|ref|NP_001105612.1|	eukaryotic translation initiation factor 4E-1 [Zea mays]	39.16	3e-24
c147041_g1	gi|162458915|ref|NP_001105612.1|	eukaryotic translation initiation factor 4E-1 [Zea mays]	40	9e-30
c58598_g3	gi|162458915|ref|NP_001105612.1|	eukaryotic translation initiation factor 4E-1 [Zea mays]	98.65	8e-104
c91401_g1	gi|162458915|ref|NP_001105612.1|	eukaryotic translation initiation factor 4E-1 [Zea mays]	30.48	6e-08
c47350_g3	gi|162458917|ref|NP_001105924.1|	high affinity nitrate transporter precursor [Zea mays]	81.97	4e-24
c71350_g1	gi|162458920|ref|NP_001105061.1|	Hageman factor inhibitor [Zea mays]	47.5	2e-17
c96909_g1	gi|162458920|ref|NP_001105061.1|	Hageman factor inhibitor [Zea mays]	98.36	8e-85
c114187_g1	gi|162458923|ref|NP_001105721.1|	aquaporin NIP1-1 [Zea mays]	42.42	8e-10
c51202_g1	gi|162458923|ref|NP_001105721.1|	aquaporin NIP1-1 [Zea mays]	91.67	1e-25
c109197_g1	gi|162458929|ref|NP_001105565.1|	elongation factor alpha5 [Zea mays]	85.54	2e-45
c149836_g1	gi|162458929|ref|NP_001105565.1|	elongation factor alpha5 [Zea mays]	26.45	8e-09
c60747_g3	gi|162458945|ref|NP_001105810.1|	glycosyltransferase [Zea mays]	96.97	4e-83
c52645_g2	gi|162458951|ref|NP_001104942.1|	sec-independent protein translocase protein TATA, chloroplastic [Zea mays]	63.46	5e-11
c57274_g2	gi|162458953|ref|NP_001104990.1|	glutathione transferase30 [Zea mays]	94.71	1e-127
c61856_g1	gi|162458978|ref|NP_001105647.1|	LOC542653 [Zea mays]	98.51	3e-18
c104324_g1	gi|162458982|ref|NP_001105682.1|	brain protein 44-like [Zea mays]	52	6e-23
c146996_g1	gi|162458982|ref|NP_001105682.1|	brain protein 44-like [Zea mays]	57.81	2e-20
c147800_g1	gi|162458982|ref|NP_001105682.1|	brain protein 44-like [Zea mays]	45.05	2e-21
c116884_g1	gi|162458985|ref|NP_001105310.1|	catalase isozyme 2 [Zea mays]	55.17	9e-24
c26122_g1	gi|162458985|ref|NP_001105310.1|	catalase isozyme 2 [Zea mays]	43.89	4e-62
c34456_g1	gi|162458985|ref|NP_001105310.1|	catalase isozyme 2 [Zea mays]	40	2e-40
c4228_g1	gi|162458985|ref|NP_001105310.1|	catalase isozyme 2 [Zea mays]	41.35	8e-86
c64154_g1	gi|162458985|ref|NP_001105310.1|	catalase isozyme 2 [Zea mays]	99.1	7e-87
c10847_g1	gi|162458994|ref|NP_001105400.1|	dof zinc finger protein PBF [Zea mays]	98.77	2e-55
c113710_g1	gi|162458998|ref|NP_001105991.1|	flavin monooxygenase [Zea mays]	30	1e-07
c162447_g1	gi|162458998|ref|NP_001105991.1|	flavin monooxygenase [Zea mays]	34.65	2e-12
c44229_g1	gi|162459000|ref|NP_001105779.1|	LOC606441 [Zea mays]	65.22	4e-12
c14148_g1	gi|162459002|ref|NP_001105811.1|	thioredoxin h homolog2 [Zea mays]	42.55	1e-16
c44577_g1	gi|162459002|ref|NP_001105811.1|	thioredoxin h homolog2 [Zea mays]	50	1e-16
c57097_g2	gi|162459002|ref|NP_001105811.1|	thioredoxin h homolog2 [Zea mays]	100	6e-11
c57097_g3	gi|162459002|ref|NP_001105811.1|	thioredoxin h homolog2 [Zea mays]	77.08	4e-67
c86688_g1	gi|162459005|ref|NP_001105566.1|	glycine-rich protein GRP5 precursor [Zea mays]	94.64	1e-16
c62582_g3	gi|162459010|ref|NP_001105613.1|	LOC542609 precursor [Zea mays]	98.31	2e-30
c57516_g1	gi|162459025|ref|NP_001104855.1|	LOC541630 [Zea mays]	93.94	3e-55
c57516_g2	gi|162459025|ref|NP_001104855.1|	LOC541630 [Zea mays]	61.29	2e-27
c63524_g1	gi|162459025|ref|NP_001104855.1|	LOC541630 [Zea mays]	82.42	6e-33
c51688_g2	gi|162459038|ref|NP_001105155.1|	LOC542045 [Zea mays]	100	4e-07
c53137_g1	gi|162459038|ref|NP_001105155.1|	LOC542045 [Zea mays]	87.65	7e-30
c53137_g2	gi|162459038|ref|NP_001105155.1|	LOC542045 [Zea mays]	100	2e-21
c63276_g2	gi|162459038|ref|NP_001105155.1|	LOC542045 [Zea mays]	78.33	1e-17
c49788_g1	gi|162459042|ref|NP_001105022.1|	aquaporin PIP1-3/PIP1-4 [Zea mays]	92.86	1e-28
c54061_g1	gi|162459042|ref|NP_001105022.1|	aquaporin PIP1-3/PIP1-4 [Zea mays]	98.25	8e-60
c56750_g2	gi|162459042|ref|NP_001105022.1|	aquaporin PIP1-3/PIP1-4 [Zea mays]	97.7	9e-44
c62563_g1	gi|162459042|ref|NP_001105022.1|	aquaporin PIP1-3/PIP1-4 [Zea mays]	65.96	2e-11
c5688_g1	gi|162459056|ref|NP_001105508.1|	liguleless3 [Zea mays]	100	3e-10
c61440_g6	gi|162459056|ref|NP_001105508.1|	liguleless3 [Zea mays]	94.34	4e-24
c10023_g1	gi|162459064|ref|NP_001105237.1|	ribosomal protein S6 kinase [Zea mays]	46.49	1e-91
c11180_g1	gi|162459064|ref|NP_001105237.1|	ribosomal protein S6 kinase [Zea mays]	32.94	1e-11
c25776_g1	gi|162459064|ref|NP_001105237.1|	ribosomal protein S6 kinase [Zea mays]	46.82	2e-92
c31678_g2	gi|162459064|ref|NP_001105237.1|	ribosomal protein S6 kinase [Zea mays]	36.36	5e-13
c35939_g2	gi|162459064|ref|NP_001105237.1|	ribosomal protein S6 kinase [Zea mays]	44.71	5e-80
c61302_g1	gi|162459064|ref|NP_001105237.1|	ribosomal protein S6 kinase [Zea mays]	93.55	2e-10
c67699_g1	gi|162459064|ref|NP_001105237.1|	ribosomal protein S6 kinase [Zea mays]	43.18	5e-18
c132792_g1	gi|162459067|ref|NP_001105780.1|	putative high affinity nitrate transporter [Zea mays]	36.56	1e-13
c16221_g1	gi|162459067|ref|NP_001105780.1|	putative high affinity nitrate transporter [Zea mays]	44.3	5e-17
c51272_g2	gi|162459067|ref|NP_001105780.1|	putative high affinity nitrate transporter [Zea mays]	28.54	5e-33
c12220_g1	gi|162459074|ref|NP_001105567.1|	root cap periphery gene2 precursor [Zea mays]	100	1e-25
c39734_g1	gi|162459074|ref|NP_001105567.1|	root cap periphery gene2 precursor [Zea mays]	98.75	1e-50
c39734_g2	gi|162459074|ref|NP_001105567.1|	root cap periphery gene2 precursor [Zea mays]	96.62	1e-94
c42665_g1	gi|162459077|ref|NP_001104991.1|	glutathione transferase31 [Zea mays]	96.43	6e-21
c53878_g1	gi|162459077|ref|NP_001104991.1|	glutathione transferase31 [Zea mays]	87.68	5e-94
c57726_g2	gi|162459080|ref|NP_001105648.1|	nucleosome/chromatin assembly factor A104 [Zea mays]	92.16	2e-24
c49190_g1	gi|162459088|ref|NP_001105812.1|	ustilago maydis induced11 precursor [Zea mays]	97.78	1e-35
c55387_g1	gi|162459093|ref|NP_001104944.1|	50S ribosomal protein L29, chloroplastic precursor [Zea mays]	93.62	4e-21
c55387_g2	gi|162459093|ref|NP_001104944.1|	50S ribosomal protein L29, chloroplastic precursor [Zea mays]	87.5	1e-23
c152794_g1	gi|162459099|ref|NP_001105201.1|	zea floricaula/leafy1 [Zea mays]	84.21	3e-19
c78795_g1	gi|162459102|ref|NP_001105992.1|	aluminum-induced transporter [Zea mays]	100	4e-35
c150560_g1	gi|162459107|ref|NP_001105063.1|	GTPase protein [Zea mays]	47.4	2e-45
c51895_g1	gi|162459122|ref|NP_001105401.1|	kinase interacting kinase1 precursor [Zea mays]	100	1e-20
c53028_g3	gi|162459138|ref|NP_001105312.1|	auxin-binding protein 1 precursor [Zea mays]	76.47	2e-16
c2559_g1	gi|162459153|ref|NP_001105023.1|	aquaporin PIP1-6 [Zea mays]	98.55	4e-40
c26035_g1	gi|162459153|ref|NP_001105023.1|	aquaporin PIP1-6 [Zea mays]	96.83	9e-37
c118956_g1	gi|162459159|ref|NP_001105781.1|	betaine aldehyde dehydrogenase [Zea mays]	51.85	9e-27
c2112_g1	gi|162459159|ref|NP_001105781.1|	betaine aldehyde dehydrogenase [Zea mays]	35.12	2e-20
c57362_g2	gi|162459159|ref|NP_001105781.1|	betaine aldehyde dehydrogenase [Zea mays]	100	6e-10
c42920_g1	gi|162459180|ref|NP_001105238.1|	LOC542143 [Zea mays]	100	8e-26
c61955_g1	gi|162459180|ref|NP_001105238.1|	LOC542143 [Zea mays]	58.7	2e-21
c61955_g3	gi|162459180|ref|NP_001105238.1|	LOC542143 [Zea mays]	100	3e-78
c63952_g3	gi|162459183|ref|NP_001104896.1|	aquaporin TIP1-1 [Zea mays]	100	1e-09
c44606_g1	gi|162459207|ref|NP_001105723.1|	yabby homolog10 [Zea mays]	91.73	2e-117
c166365_g1	gi|162459212|ref|NP_001104945.1|	photosystem I subunit d1 [Zea mays]	92.54	5e-41
c89390_g1	gi|162459212|ref|NP_001104945.1|	photosystem I subunit d1 [Zea mays]	88.89	3e-42
c12229_g2	gi|162459227|ref|NP_001105064.1|	histone deacetylase HDA101 [Zea mays]	57.52	3e-56
c155637_g1	gi|162459230|ref|NP_001105100.1|	DIBOA-glucoside dioxygenase BX6 [Zea mays]	62.16	4e-22
c54138_g1	gi|162459230|ref|NP_001105100.1|	DIBOA-glucoside dioxygenase BX6 [Zea mays]	98.84	2e-173
c55407_g2	gi|162459248|ref|NP_001104992.1|	glutathione transferase32 [Zea mays]	74.85	1e-77
c57059_g2	gi|162459265|ref|NP_001105313.1|	NADP-dependent malic enzyme, chloroplastic precursor [Zea mays]	100	2e-13
c64328_g1	gi|162459265|ref|NP_001105313.1|	NADP-dependent malic enzyme, chloroplastic precursor [Zea mays]	96.43	1e-12
c59647_g1	gi|162459270|ref|NP_001105202.1|	LOC542099 [Zea mays]	100	6e-31
c48047_g1	gi|162459272|ref|NP_001104857.1|	LOC541632 [Zea mays]	100	1e-06
c48047_g2	gi|162459272|ref|NP_001104857.1|	LOC541632 [Zea mays]	100	2e-07
c114019_g1	gi|162459274|ref|NP_001105782.1|	4-hydroxyphenylpyruvate dioxygenase 1 [Zea mays]	32.19	2e-24
c12281_g1	gi|162459274|ref|NP_001105782.1|	4-hydroxyphenylpyruvate dioxygenase 1 [Zea mays]	37.82	4e-43
c156737_g1	gi|162459274|ref|NP_001105782.1|	4-hydroxyphenylpyruvate dioxygenase 1 [Zea mays]	43.56	2e-18
c163004_g1	gi|162459274|ref|NP_001105782.1|	4-hydroxyphenylpyruvate dioxygenase 1 [Zea mays]	33.04	9e-08
c3177_g1	gi|162459274|ref|NP_001105782.1|	4-hydroxyphenylpyruvate dioxygenase 1 [Zea mays]	41.1	1e-12
c4614_g1	gi|162459274|ref|NP_001105782.1|	4-hydroxyphenylpyruvate dioxygenase 1 [Zea mays]	31.37	5e-30
c63584_g1	gi|162459274|ref|NP_001105782.1|	4-hydroxyphenylpyruvate dioxygenase 1 [Zea mays]	92.73	2e-12
c95560_g1	gi|162459274|ref|NP_001105782.1|	4-hydroxyphenylpyruvate dioxygenase 1 [Zea mays]	66.06	9e-47
c154731_g1	gi|162459281|ref|NP_001105724.1|	siroheme uroporphyrinogen methyltransferase1 [Zea mays]	52.38	5e-07
c61443_g5	gi|162459281|ref|NP_001105724.1|	siroheme uroporphyrinogen methyltransferase1 [Zea mays]	100	6e-28
c67078_g1	gi|162459281|ref|NP_001105724.1|	siroheme uroporphyrinogen methyltransferase1 [Zea mays]	47.06	7e-28
c53373_g4	gi|162459285|ref|NP_001105402.1|	histone deacetylase HDT1 [Zea mays]	88	4e-07
c45135_g1	gi|162459293|ref|NP_001105024.1|	aquaporin PIP2-1 [Zea mays]	53.76	7e-25
c82773_g1	gi|162459293|ref|NP_001105024.1|	aquaporin PIP2-1 [Zea mays]	100	7e-29
c60647_g1	gi|162459308|ref|NP_001105101.1|	LOC541978 [Zea mays]	100	4e-08
c121347_g1	gi|162459318|ref|NP_001105903.1|	lon protease homolog 2, peroxisomal [Zea mays]	68.75	9e-31
c113311_g1	gi|162459324|ref|NP_001105239.1|	salt-induced MAP kinase 1 [Zea mays]	46.81	5e-08
c114649_g1	gi|162459324|ref|NP_001105239.1|	salt-induced MAP kinase 1 [Zea mays]	58.97	4e-10
c53985_g5	gi|162459324|ref|NP_001105239.1|	salt-induced MAP kinase 1 [Zea mays]	98.28	4e-31
c8151_g2	gi|162459324|ref|NP_001105239.1|	salt-induced MAP kinase 1 [Zea mays]	58.22	2e-77
c57322_g4	gi|162459359|ref|NP_001105570.1|	LOC542560 [Zea mays]	100	3e-88
c62730_g3	gi|162459370|ref|NP_001105443.1|	glutamine synthetase root isozyme 2 [Zea mays]	72.22	2e-81
c135403_g1	gi|162459376|ref|NP_001105473.1|	60S ribosomal protein L39 [Zea mays]	74.51	5e-13
c40603_g1	gi|162459376|ref|NP_001105473.1|	60S ribosomal protein L39 [Zea mays]	72.55	1e-20
c130850_g1	gi|162459393|ref|NP_001105993.1|	cysteine protease component of protease-inhibitor complex precursor [Zea mays]	55.7	4e-22
c54255_g2	gi|162459399|ref|NP_001105684.1|	low temperature-induced protein15 [Zea mays]	99.21	5e-55
c147761_g1	gi|162459403|ref|NP_001105725.1|	glutamine synthetase, chloroplastic precursor [Zea mays]	68.33	4e-21
c61426_g1	gi|162459408|ref|NP_001104946.1|	brittle stalk-2-like protein 3 precursor [Zea mays]	94.92	1e-17
c101317_g1	gi|162459414|ref|NP_001105403.1|	MEK homolog1 [Zea mays]	40.21	1e-15
c106133_g1	gi|162459414|ref|NP_001105403.1|	MEK homolog1 [Zea mays]	39.89	1e-38
c12280_g1	gi|162459414|ref|NP_001105403.1|	MEK homolog1 [Zea mays]	37.29	6e-09
c124411_g1	gi|162459414|ref|NP_001105403.1|	MEK homolog1 [Zea mays]	40.16	1e-50
c130851_g1	gi|162459414|ref|NP_001105403.1|	MEK homolog1 [Zea mays]	54.64	1e-29
c138652_g1	gi|162459414|ref|NP_001105403.1|	MEK homolog1 [Zea mays]	58.18	8e-15
c1394_g1	gi|162459414|ref|NP_001105403.1|	MEK homolog1 [Zea mays]	43.05	9e-47
c141762_g1	gi|162459414|ref|NP_001105403.1|	MEK homolog1 [Zea mays]	45.03	7e-40
c146589_g1	gi|162459414|ref|NP_001105403.1|	MEK homolog1 [Zea mays]	42.28	9e-27
c149637_g1	gi|162459414|ref|NP_001105403.1|	MEK homolog1 [Zea mays]	43.92	8e-29
c157892_g1	gi|162459414|ref|NP_001105403.1|	MEK homolog1 [Zea mays]	39.83	2e-17
c3173_g1	gi|162459414|ref|NP_001105403.1|	MEK homolog1 [Zea mays]	37.26	6e-41
c33556_g1	gi|162459414|ref|NP_001105403.1|	MEK homolog1 [Zea mays]	36.45	1e-32
c54785_g3	gi|162459414|ref|NP_001105403.1|	MEK homolog1 [Zea mays]	68.89	8e-08
c57050_g1	gi|162459414|ref|NP_001105403.1|	MEK homolog1 [Zea mays]	56.25	1e-09
c67807_g1	gi|162459414|ref|NP_001105403.1|	MEK homolog1 [Zea mays]	38.17	2e-37
c96390_g1	gi|162459414|ref|NP_001105403.1|	MEK homolog1 [Zea mays]	46.53	3e-21
c56156_g1	gi|162459419|ref|NP_001105926.1|	CMO protein [Zea mays]	100	5e-43
c100621_g1	gi|162459424|ref|NP_001105102.1|	bromodomain protein 103 [Zea mays]	34.48	1e-12
c117254_g1	gi|162459424|ref|NP_001105102.1|	bromodomain protein 103 [Zea mays]	86.36	1e-31
c51454_g1	gi|162459426|ref|NP_001105158.1|	transglutaminase [Zea mays]	97.74	2e-70
c51454_g2	gi|162459426|ref|NP_001105158.1|	transglutaminase [Zea mays]	68.42	7e-07
c54257_g1	gi|162459426|ref|NP_001105158.1|	transglutaminase [Zea mays]	94.12	6e-23
c29041_g1	gi|162459441|ref|NP_001104897.1|	pyruvate dehydrogenase (lipoamide) kinase1 [Zea mays]	91.67	1e-06
c68131_g1	gi|162459441|ref|NP_001104897.1|	pyruvate dehydrogenase (lipoamide) kinase1 [Zea mays]	42.42	1e-14
c41926_g1	gi|162459446|ref|NP_001105511.1|	glutathione transferase35 [Zea mays]	100	9e-43
c132541_g1	gi|162459458|ref|NP_001105904.1|	protein phosphatase 2A regulatory subunit B' [Zea mays]	74.07	1e-68
c36324_g1	gi|162459458|ref|NP_001105904.1|	protein phosphatase 2A regulatory subunit B' [Zea mays]	77.14	6e-10
c56556_g5	gi|162459458|ref|NP_001105904.1|	protein phosphatase 2A regulatory subunit B' [Zea mays]	84.62	3e-19
c70453_g1	gi|162459458|ref|NP_001105904.1|	protein phosphatase 2A regulatory subunit B' [Zea mays]	60.5	1e-46
c52626_g2	gi|162459462|ref|NP_001104858.1|	response regulator 7 [Zea mays]	100	6e-18
c52626_g3	gi|162459462|ref|NP_001104858.1|	response regulator 7 [Zea mays]	75.76	3e-09
c102531_g1	gi|162459484|ref|NP_001105726.1|	eukaryotic translation initiation factor 3 subunit A [Zea mays]	53.09	1e-22
c106546_g1	gi|162459484|ref|NP_001105726.1|	eukaryotic translation initiation factor 3 subunit A [Zea mays]	42.34	5e-98
c124491_g1	gi|162459484|ref|NP_001105726.1|	eukaryotic translation initiation factor 3 subunit A [Zea mays]	36.12	2e-132
c128184_g1	gi|162459484|ref|NP_001105726.1|	eukaryotic translation initiation factor 3 subunit A [Zea mays]	40.29	6e-91
c148344_g1	gi|162459484|ref|NP_001105726.1|	eukaryotic translation initiation factor 3 subunit A [Zea mays]	49.37	1e-20
c18868_g1	gi|162459484|ref|NP_001105726.1|	eukaryotic translation initiation factor 3 subunit A [Zea mays]	57.83	1e-21
c19801_g2	gi|162459484|ref|NP_001105726.1|	eukaryotic translation initiation factor 3 subunit A [Zea mays]	53.45	5e-08
c63284_g1	gi|162459484|ref|NP_001105726.1|	eukaryotic translation initiation factor 3 subunit A [Zea mays]	100	9e-08
c92803_g1	gi|162459484|ref|NP_001105726.1|	eukaryotic translation initiation factor 3 subunit A [Zea mays]	25	1e-07
c39052_g1	gi|162459488|ref|NP_001105571.1|	maize insect resistance1 precursor [Zea mays]	88.3	2e-39
c54887_g2	gi|162459488|ref|NP_001105571.1|	maize insect resistance1 precursor [Zea mays]	95.83	8e-47
c55200_g1	gi|162459488|ref|NP_001105571.1|	maize insect resistance1 precursor [Zea mays]	93.42	3e-17
c36580_g1	gi|162459493|ref|NP_001104994.1|	glutathione transferase GST 23 [Zea mays]	100	5e-34
c44928_g1	gi|162459493|ref|NP_001104994.1|	glutathione transferase GST 23 [Zea mays]	98.82	1e-107
c59251_g1	gi|162459498|ref|NP_001105025.1|	aquaporin PIP2-3 [Zea mays]	97.14	1e-14
c63438_g2	gi|162459502|ref|NP_001105273.1|	salt-inducible putative protein serine/threonine/tyrosine kinase [Zea mays]	95.08	5e-31
c11235_g1	gi|162459521|ref|NP_001104947.1|	methylenetetrahydrofolate reductase 1 [Zea mays]	45.53	2e-29
c113374_g1	gi|162459521|ref|NP_001104947.1|	methylenetetrahydrofolate reductase 1 [Zea mays]	40.57	4e-21
c115568_g1	gi|162459521|ref|NP_001104947.1|	methylenetetrahydrofolate reductase 1 [Zea mays]	62.5	4e-13
c123955_g1	gi|162459521|ref|NP_001104947.1|	methylenetetrahydrofolate reductase 1 [Zea mays]	50.59	4e-13
c124854_g1	gi|162459521|ref|NP_001104947.1|	methylenetetrahydrofolate reductase 1 [Zea mays]	47.95	3e-87
c125696_g1	gi|162459521|ref|NP_001104947.1|	methylenetetrahydrofolate reductase 1 [Zea mays]	48.33	8e-13
c132882_g1	gi|162459521|ref|NP_001104947.1|	methylenetetrahydrofolate reductase 1 [Zea mays]	51.28	2e-20
c136467_g1	gi|162459521|ref|NP_001104947.1|	methylenetetrahydrofolate reductase 1 [Zea mays]	44.44	2e-19
c141021_g1	gi|162459521|ref|NP_001104947.1|	methylenetetrahydrofolate reductase 1 [Zea mays]	51.72	4e-27
c53419_g1	gi|162459521|ref|NP_001104947.1|	methylenetetrahydrofolate reductase 1 [Zea mays]	96.3	2e-08
c66934_g1	gi|162459521|ref|NP_001104947.1|	methylenetetrahydrofolate reductase 1 [Zea mays]	53.1	8e-46
c74082_g1	gi|162459521|ref|NP_001104947.1|	methylenetetrahydrofolate reductase 1 [Zea mays]	50	9e-20
c83105_g1	gi|162459521|ref|NP_001104947.1|	methylenetetrahydrofolate reductase 1 [Zea mays]	46.5	2e-102
c92372_g1	gi|162459521|ref|NP_001104947.1|	methylenetetrahydrofolate reductase 1 [Zea mays]	57.42	3e-58
c114143_g1	gi|162459533|ref|NP_001105474.1|	actin-depolymerizing factor 3 [Zea mays]	28.89	3e-08
c63744_g3	gi|162459533|ref|NP_001105474.1|	actin-depolymerizing factor 3 [Zea mays]	98.86	1e-68
c100620_g1	gi|162459538|ref|NP_001105512.1|	diphosphonucleotide phosphatase1 [Zea mays]	37.93	6e-10
c104113_g1	gi|162459538|ref|NP_001105512.1|	diphosphonucleotide phosphatase1 [Zea mays]	60.71	1e-26
c114201_g1	gi|162459538|ref|NP_001105512.1|	diphosphonucleotide phosphatase1 [Zea mays]	49.37	1e-15
c133386_g1	gi|162459538|ref|NP_001105512.1|	diphosphonucleotide phosphatase1 [Zea mays]	38.1	5e-13
c147747_g1	gi|162459538|ref|NP_001105512.1|	diphosphonucleotide phosphatase1 [Zea mays]	43.48	1e-14
c59561_g1	gi|162459542|ref|NP_001105159.1|	zinc ribbon 1 [Zea mays]	97.83	3e-08
c108859_g1	gi|162459547|ref|NP_001105404.1|	proliferating cell nuclear antigen2 [Zea mays]	51.32	4e-58
c114989_g1	gi|162459547|ref|NP_001105404.1|	proliferating cell nuclear antigen2 [Zea mays]	56.47	2e-27
c26994_g1	gi|162459547|ref|NP_001105404.1|	proliferating cell nuclear antigen2 [Zea mays]	43.08	2e-13
c33737_g1	gi|162459547|ref|NP_001105404.1|	proliferating cell nuclear antigen2 [Zea mays]	59.79	1e-37
c54931_g2	gi|162459547|ref|NP_001105404.1|	proliferating cell nuclear antigen2 [Zea mays]	100	3e-136
c88228_g1	gi|162459547|ref|NP_001105404.1|	proliferating cell nuclear antigen2 [Zea mays]	52.08	2e-51
c49479_g2	gi|162459551|ref|NP_001105444.1|	glutamine synthetase root isozyme 4 [Zea mays]	100	1e-11
c49479_g3	gi|162459551|ref|NP_001105444.1|	glutamine synthetase root isozyme 4 [Zea mays]	94.87	8e-17
c110670_g1	gi|162459555|ref|NP_001105685.1|	cysteine proteinase 1 precursor [Zea mays]	89.66	4e-10
c57011_g1	gi|162459555|ref|NP_001105685.1|	cysteine proteinase 1 precursor [Zea mays]	98.48	1e-89
c57011_g2	gi|162459555|ref|NP_001105685.1|	cysteine proteinase 1 precursor [Zea mays]	100	4e-17
c82268_g1	gi|162459555|ref|NP_001105685.1|	cysteine proteinase 1 precursor [Zea mays]	81.36	1e-28
c101270_g1	gi|162459559|ref|NP_001105727.1|	LOC542748 [Zea mays]	39.76	3e-09
c143774_g1	gi|162459559|ref|NP_001105727.1|	LOC542748 [Zea mays]	39.44	2e-13
c55704_g4	gi|162459559|ref|NP_001105727.1|	LOC542748 [Zea mays]	87.88	5e-11
c72830_g1	gi|162459559|ref|NP_001105727.1|	LOC542748 [Zea mays]	32.54	1e-21
c54175_g4	gi|162459564|ref|NP_001106013.1|	cystatin2 precursor [Zea mays]	51.96	1e-26
c129691_g1	gi|162459579|ref|NP_001105104.1|	translationally-controlled tumor protein homolog [Zea mays]	42.72	4e-21
c55616_g1	gi|162459579|ref|NP_001105104.1|	translationally-controlled tumor protein homolog [Zea mays]	94.74	6e-16
c120074_g1	gi|162459589|ref|NP_001105905.1|	12-oxo-phytodienoic acid reductase2 [Zea mays]	42.48	1e-25
c26767_g1	gi|162459589|ref|NP_001105905.1|	12-oxo-phytodienoic acid reductase2 [Zea mays]	31.05	4e-30
c3838_g1	gi|162459589|ref|NP_001105905.1|	12-oxo-phytodienoic acid reductase2 [Zea mays]	27.67	2e-28
c6180_g1	gi|162459589|ref|NP_001105905.1|	12-oxo-phytodienoic acid reductase2 [Zea mays]	37.58	2e-28
c62969_g1	gi|162459589|ref|NP_001105905.1|	12-oxo-phytodienoic acid reductase2 [Zea mays]	94.69	8e-70
c62969_g2	gi|162459589|ref|NP_001105905.1|	12-oxo-phytodienoic acid reductase2 [Zea mays]	100	4e-110
c89818_g1	gi|162459589|ref|NP_001105905.1|	12-oxo-phytodienoic acid reductase2 [Zea mays]	34.69	1e-20
c90185_g1	gi|162459589|ref|NP_001105905.1|	12-oxo-phytodienoic acid reductase2 [Zea mays]	36.3	8e-13
c54126_g2	gi|162459621|ref|NP_001104995.1|	glutathione transferase37 [Zea mays]	90.96	2e-73
c62030_g4	gi|162459621|ref|NP_001104995.1|	glutathione transferase37 [Zea mays]	100	4e-77
c126141_g1	gi|162459625|ref|NP_001104859.1|	histidine kinase 1 [Zea mays]	24.3	7e-14
c129848_g1	gi|162459625|ref|NP_001104859.1|	histidine kinase 1 [Zea mays]	31.43	1e-07
c163597_g1	gi|162459625|ref|NP_001104859.1|	histidine kinase 1 [Zea mays]	43.48	3e-16
c63626_g3	gi|162459625|ref|NP_001104859.1|	histidine kinase 1 [Zea mays]	84.62	2e-13
c51912_g1	gi|162459635|ref|NP_001105513.1|	golden plant2 [Zea mays]	97.92	1e-22
c94918_g1	gi|162459641|ref|NP_001105160.1|	WUSCHEL-related homeobox 3A [Zea mays]	100	4e-08
c49025_g2	gi|162459653|ref|NP_001105026.1|	aquaporin PIP2-4 [Zea mays]	97.3	6e-19
c25404_g2	gi|162459661|ref|NP_001105475.1|	annexin2 [Zea mays]	28.52	2e-21
c55039_g1	gi|162459661|ref|NP_001105475.1|	annexin2 [Zea mays]	82.11	1e-40
c55039_g3	gi|162459667|ref|NP_001105728.1|	annexin p33 [Zea mays]	98.65	9e-43
c48908_g1	gi|162459672|ref|NP_001105363.1|	cyclin1 [Zea mays]	93.23	1e-149
c48908_g2	gi|162459672|ref|NP_001105363.1|	cyclin1 [Zea mays]	97.93	9e-60
c84398_g1	gi|162459672|ref|NP_001105363.1|	cyclin1 [Zea mays]	41.67	1e-11
c110143_g1	gi|162459678|ref|NP_001105405.1|	phosphoglucomutase, cytoplasmic 2 [Zea mays]	48.72	4e-20
c77905_g1	gi|162459678|ref|NP_001105405.1|	phosphoglucomutase, cytoplasmic 2 [Zea mays]	56.79	7e-49
c110994_g1	gi|162459683|ref|NP_001105241.1|	DEAD box RNA helicase1 [Zea mays]	61.54	2e-32
c60065_g1	gi|162459683|ref|NP_001105241.1|	DEAD box RNA helicase1 [Zea mays]	47.79	2e-13
c42888_g1	gi|162459688|ref|NP_001105686.1|	phospholipase D alpha 1 [Zea mays]	56.6	5e-10
c63892_g1	gi|162459688|ref|NP_001105686.1|	phospholipase D alpha 1 [Zea mays]	96.67	1e-97
c53462_g1	gi|162459697|ref|NP_001105649.1|	HMG-like nucleosome/chromatin assembly factor D [Zea mays]	86.21	1e-07
c125220_g1	gi|162459706|ref|NP_001105316.1|	1,4-alpha-glucan-branching enzyme 2, chloroplastic/amyloplastic precursor [Zea mays]	50.31	1e-48
c128728_g1	gi|162459706|ref|NP_001105316.1|	1,4-alpha-glucan-branching enzyme 2, chloroplastic/amyloplastic precursor [Zea mays]	53.52	9e-116
c5025_g1	gi|162459706|ref|NP_001105316.1|	1,4-alpha-glucan-branching enzyme 2, chloroplastic/amyloplastic precursor [Zea mays]	100	8e-69
c55775_g1	gi|162459706|ref|NP_001105316.1|	1,4-alpha-glucan-branching enzyme 2, chloroplastic/amyloplastic precursor [Zea mays]	83.67	8e-17
c80769_g1	gi|162459706|ref|NP_001105316.1|	1,4-alpha-glucan-branching enzyme 2, chloroplastic/amyloplastic precursor [Zea mays]	60	6e-18
c44012_g1	gi|162459710|ref|NP_001104996.1|	glutathione S-transferase GST 38 [Zea mays]	96.36	4e-19
c44012_g2	gi|162459710|ref|NP_001104996.1|	glutathione S-transferase GST 38 [Zea mays]	97.77	9e-100
c46893_g1	gi|162459714|ref|NP_001105994.1|	rolled leaf 2 [Zea mays]	73.68	3e-31
c115415_g1	gi|162459719|ref|NP_001105068.1|	silencing gene B101 [Zea mays]	62.22	9e-11
c21619_g2	gi|162459719|ref|NP_001105068.1|	silencing gene B101 [Zea mays]	56.52	7e-16
c61037_g1	gi|162459719|ref|NP_001105068.1|	silencing gene B101 [Zea mays]	96.02	9e-121
c87374_g1	gi|162459719|ref|NP_001105068.1|	silencing gene B101 [Zea mays]	68.25	4e-23
c51455_g1	gi|162459725|ref|NP_001105514.1|	aquaporin SIP1-1 [Zea mays]	73.81	7e-33
c63802_g3	gi|162459725|ref|NP_001105514.1|	aquaporin SIP1-1 [Zea mays]	97.44	7e-20
c53108_g1	gi|162459730|ref|NP_001104949.1|	voltage-dependent anion channel protein2 [Zea mays]	100	2e-08
c5950_g1	gi|162459730|ref|NP_001104949.1|	voltage-dependent anion channel protein2 [Zea mays]	35	7e-13
c100271_g1	gi|162459748|ref|NP_001105275.1|	methylthioribose-1-phosphate isomerase [Zea mays]	35.96	1e-32
c123804_g1	gi|162459748|ref|NP_001105275.1|	methylthioribose-1-phosphate isomerase [Zea mays]	52	4e-09
c149875_g1	gi|162459748|ref|NP_001105275.1|	methylthioribose-1-phosphate isomerase [Zea mays]	56.15	7e-36
c66877_g1	gi|162459748|ref|NP_001105275.1|	methylthioribose-1-phosphate isomerase [Zea mays]	49.64	1e-21
c69358_g1	gi|162459748|ref|NP_001105275.1|	methylthioribose-1-phosphate isomerase [Zea mays]	50	3e-19
c72139_g1	gi|162459748|ref|NP_001105275.1|	methylthioribose-1-phosphate isomerase [Zea mays]	57.8	8e-79
c77355_g1	gi|162459748|ref|NP_001105275.1|	methylthioribose-1-phosphate isomerase [Zea mays]	63.41	3e-09
c80721_g1	gi|162459748|ref|NP_001105275.1|	methylthioribose-1-phosphate isomerase [Zea mays]	41.67	9e-20
c49837_g1	gi|162459755|ref|NP_001105729.1|	signal recognition particle 9 kDa protein [Zea mays]	96	9e-09
c64412_g2	gi|162459760|ref|NP_001105574.1|	cellulose synthase2 [Zea mays]	87.5	1e-17
c110398_g1	gi|162459763|ref|NP_001105406.1|	glossy8 [Zea mays]	35.36	2e-31
c59995_g1	gi|162459763|ref|NP_001105406.1|	glossy8 [Zea mays]	96	4e-08
c60494_g1	gi|162459769|ref|NP_001105927.1|	core alpha 1,3-fucosyltransferase [Zea mays]	90.16	1e-46
c56159_g1	gi|162459774|ref|NP_001105786.1|	LOC606448 [Zea mays]	100	4e-30
c54533_g1	gi|162459777|ref|NP_001105106.1|	polyamine oxidase precursor [Zea mays]	100	5e-108
c54533_g2	gi|162459777|ref|NP_001105106.1|	polyamine oxidase precursor [Zea mays]	96.73	6e-162
c62927_g2	gi|162459779|ref|NP_001105863.1|	cyclin D5,2 [Zea mays]	54.55	6e-14
c64204_g1	gi|162459783|ref|NP_001106015.1|	starch synthase IIIb-1 precursor [Zea mays]	100	3e-31
c114462_g1	gi|162459789|ref|NP_001105748.1|	galactinol synthase 1 [Zea mays]	31.58	2e-10
c93615_g1	gi|162459789|ref|NP_001105748.1|	galactinol synthase 1 [Zea mays]	30	1e-09
c58628_g1	gi|162459794|ref|NP_001104900.1|	LOC541680 [Zea mays]	91.89	7e-40
c10730_g1	gi|162459815|ref|NP_001104860.1|	LOC541635 [Zea mays]	44.97	7e-39
c114602_g1	gi|162459820|ref|NP_001105069.1|	silencing gene B 102 [Zea mays]	60.87	7e-24
c45044_g1	gi|162459820|ref|NP_001105069.1|	silencing gene B 102 [Zea mays]	95.83	3e-07
c79980_g1	gi|162459820|ref|NP_001105069.1|	silencing gene B 102 [Zea mays]	41.38	3e-12
c21411_g1	gi|162459823|ref|NP_001105515.1|	lipoxygenase [Zea mays]	100	8e-70
c45883_g1	gi|162459823|ref|NP_001105515.1|	lipoxygenase [Zea mays]	100	2e-48
c60437_g1	gi|162459823|ref|NP_001105515.1|	lipoxygenase [Zea mays]	68.57	5e-07
c60437_g2	gi|162459823|ref|NP_001105515.1|	lipoxygenase [Zea mays]	72.65	1e-47
c60437_g3	gi|162459823|ref|NP_001105515.1|	lipoxygenase [Zea mays]	98.91	1e-56
c36914_g1	gi|162459834|ref|NP_001105906.1|	putative calcium/calmodulin dependent protein kinase [Zea mays]	29.48	5e-15
c58236_g4	gi|162459834|ref|NP_001105906.1|	putative calcium/calmodulin dependent protein kinase [Zea mays]	88.14	3e-100
c20311_g1	gi|162459840|ref|NP_001105027.1|	aquaporin PIP2-6 [Zea mays]	67.47	6e-32
c40459_g1	gi|162459840|ref|NP_001105027.1|	aquaporin PIP2-6 [Zea mays]	97.33	2e-27
c54098_g2	gi|162459846|ref|NP_001105276.1|	salt-inducible protein kinase [Zea mays]	96.88	7e-12
c56780_g2	gi|162459846|ref|NP_001105276.1|	salt-inducible protein kinase [Zea mays]	72.73	2e-17
c56780_g3	gi|162459846|ref|NP_001105276.1|	salt-inducible protein kinase [Zea mays]	62.14	3e-31
c25247_g2	gi|162459859|ref|NP_001105864.1|	ramosa3 [Zea mays]	95.37	1e-55
c55407_g4	gi|162459864|ref|NP_001104997.1|	LOC541848 [Zea mays]	76.43	7e-57
c103640_g1	gi|162459877|ref|NP_001105107.1|	Ubiquitin carrier protein [Zea mays]	46.53	1e-23
c112357_g1	gi|162459877|ref|NP_001105107.1|	Ubiquitin carrier protein [Zea mays]	60.27	2e-23
c159937_g1	gi|162459877|ref|NP_001105107.1|	Ubiquitin carrier protein [Zea mays]	56.41	7e-48
c160468_g1	gi|162459877|ref|NP_001105107.1|	Ubiquitin carrier protein [Zea mays]	55.91	9e-25
c24510_g1	gi|162459877|ref|NP_001105107.1|	Ubiquitin carrier protein [Zea mays]	52.5	2e-60
c55677_g2	gi|162459881|ref|NP_001105207.1|	atypical receptor-like kinase MARK precursor [Zea mays]	37.26	1e-08
c19613_g1	gi|162459891|ref|NP_001105318.1|	TATA-box-binding protein 1 [Zea mays]	37.14	3e-08
c39459_g2	gi|162459891|ref|NP_001105318.1|	TATA-box-binding protein 1 [Zea mays]	87.8	2e-17
c42950_g2	gi|162459891|ref|NP_001105318.1|	TATA-box-binding protein 1 [Zea mays]	87.93	8e-43
c54409_g1	gi|162459891|ref|NP_001105318.1|	TATA-box-binding protein 1 [Zea mays]	87.29	1e-104
c87782_g1	gi|162459891|ref|NP_001105318.1|	TATA-box-binding protein 1 [Zea mays]	81.08	8e-12
c111314_g1	gi|162459896|ref|NP_001105365.1|	guanine nucleotide-binding protein subunit beta [Zea mays]	51.59	2e-37
c127781_g1	gi|162459896|ref|NP_001105365.1|	guanine nucleotide-binding protein subunit beta [Zea mays]	44.44	5e-14
c130829_g1	gi|162459896|ref|NP_001105365.1|	guanine nucleotide-binding protein subunit beta [Zea mays]	42.47	1e-11
c131922_g1	gi|162459896|ref|NP_001105365.1|	guanine nucleotide-binding protein subunit beta [Zea mays]	53.33	4e-12
c147441_g1	gi|162459896|ref|NP_001105365.1|	guanine nucleotide-binding protein subunit beta [Zea mays]	50.97	2e-50
c148192_g1	gi|162459896|ref|NP_001105365.1|	guanine nucleotide-binding protein subunit beta [Zea mays]	45.95	2e-16
c153905_g1	gi|162459896|ref|NP_001105365.1|	guanine nucleotide-binding protein subunit beta [Zea mays]	62.16	6e-08
c1860_g1	gi|162459896|ref|NP_001105365.1|	guanine nucleotide-binding protein subunit beta [Zea mays]	28.24	5e-12
c25665_g1	gi|162459896|ref|NP_001105365.1|	guanine nucleotide-binding protein subunit beta [Zea mays]	58.97	3e-28
c28415_g1	gi|162459896|ref|NP_001105365.1|	guanine nucleotide-binding protein subunit beta [Zea mays]	67.74	1e-07
c56769_g1	gi|162459896|ref|NP_001105365.1|	guanine nucleotide-binding protein subunit beta [Zea mays]	91.89	2e-22
c58688_g5	gi|162459896|ref|NP_001105365.1|	guanine nucleotide-binding protein subunit beta [Zea mays]	100	5e-17
c80159_g1	gi|162459896|ref|NP_001105365.1|	guanine nucleotide-binding protein subunit beta [Zea mays]	44.09	4e-20
c84873_g1	gi|162459896|ref|NP_001105365.1|	guanine nucleotide-binding protein subunit beta [Zea mays]	25.15	6e-07
c62588_g6	gi|162459902|ref|NP_001105407.1|	nucleoredoxin1 [Zea mays]	41.48	7e-18
c58631_g4	gi|162459906|ref|NP_001105995.1|	chloroplast post-illumination chlorophyll fluorescence increase protein [Zea mays]	98.96	8e-67
c112078_g1	gi|162459912|ref|NP_001105787.1|	pyrroline 5-carboxylate reductase [Zea mays]	40.13	6e-27
c60449_g5	gi|162459912|ref|NP_001105787.1|	pyrroline 5-carboxylate reductase [Zea mays]	79.12	4e-34
c110979_g1	gi|162459933|ref|NP_001105516.1|	LOC542496 precursor [Zea mays]	63.46	1e-10
c38956_g1	gi|162459941|ref|NP_001106016.1|	starch synthase IIIb-2 precursor [Zea mays]	94.94	7e-43
c40886_g1	gi|162459941|ref|NP_001106016.1|	starch synthase IIIb-2 precursor [Zea mays]	100	8e-09
c47036_g1	gi|162459941|ref|NP_001106016.1|	starch synthase IIIb-2 precursor [Zea mays]	95.24	3e-38
c135260_g1	gi|162459945|ref|NP_001104901.1|	histone deacetylase [Zea mays]	61.19	5e-25
c61867_g3	gi|162459945|ref|NP_001104901.1|	histone deacetylase [Zea mays]	91.67	2e-22
c73370_g1	gi|162459945|ref|NP_001104901.1|	histone deacetylase [Zea mays]	34.72	4e-07
c75157_g1	gi|162459945|ref|NP_001104901.1|	histone deacetylase [Zea mays]	70.69	3e-22
c53979_g1	gi|162459959|ref|NP_001105865.1|	beta-carotene hydroxylase [Zea mays]	88.89	1e-17
c76329_g1	gi|162459964|ref|NP_001105958.1|	putative Pti1-like kinase [Zea mays]	69.44	4e-29
c62549_g1	gi|162459969|ref|NP_001105070.1|	origin recognition complex1 [Zea mays]	70.18	5e-21
c92870_g1	gi|162459969|ref|NP_001105070.1|	origin recognition complex1 [Zea mays]	36.7	2e-15
c39459_g1	gi|162459971|ref|NP_001105319.1|	TATA-box-binding protein 2 [Zea mays]	37.88	7e-08
c42950_g1	gi|162459971|ref|NP_001105319.1|	TATA-box-binding protein 2 [Zea mays]	82.91	5e-63
c42957_g1	gi|162459971|ref|NP_001105319.1|	TATA-box-binding protein 2 [Zea mays]	38.71	2e-07
c57314_g1	gi|162459971|ref|NP_001105319.1|	TATA-box-binding protein 2 [Zea mays]	100	2e-07
c57314_g2	gi|162459971|ref|NP_001105319.1|	TATA-box-binding protein 2 [Zea mays]	60	7e-10
c58861_g5	gi|162459975|ref|NP_001104951.1|	silky1 [Zea mays]	94.74	3e-148
c58434_g1	gi|162459990|ref|NP_001105277.1|	expressed protein DH12 [Zea mays]	84.15	5e-55
c61185_g2	gi|162460002|ref|NP_001105517.1|	aquaporin NIP2-3 [Zea mays]	96.55	2e-11
c61185_g3	gi|162460002|ref|NP_001105517.1|	aquaporin NIP2-3 [Zea mays]	94.44	2e-50
c61250_g1	gi|162460002|ref|NP_001105517.1|	aquaporin NIP2-3 [Zea mays]	60.47	4e-08
c63294_g7	gi|162460019|ref|NP_001105477.1|	40S ribosomal protein S21 [Zea mays]	100	5e-34
c51119_g1	gi|162460024|ref|NP_001105366.1|	glutathione S-transferase 4 [Zea mays]	94.29	6e-13
c50816_g2	gi|162460029|ref|NP_001104998.1|	glutathione transferase41 [Zea mays]	91.54	5e-65
c41763_g1	gi|162460034|ref|NP_001105028.1|	aquaporin SIP1-2 [Zea mays]	96.15	6e-38
c41763_g2	gi|162460034|ref|NP_001105028.1|	aquaporin SIP1-2 [Zea mays]	100	3e-57
c41763_g3	gi|162460034|ref|NP_001105028.1|	aquaporin SIP1-2 [Zea mays]	100	6e-22
c105547_g1	gi|162460038|ref|NP_001105688.1|	tubulin beta-7 chain [Zea mays]	52.46	2e-13
c91015_g1	gi|162460038|ref|NP_001105688.1|	tubulin beta-7 chain [Zea mays]	85.33	5e-42
c119601_g1	gi|162460054|ref|NP_001105576.1|	aldehyde dehydrogenase2 [Zea mays]	52.94	9e-18
c127864_g1	gi|162460054|ref|NP_001105576.1|	aldehyde dehydrogenase2 [Zea mays]	56.1	2e-10
c129582_g1	gi|162460054|ref|NP_001105576.1|	aldehyde dehydrogenase2 [Zea mays]	52.85	3e-41
c149198_g1	gi|162460054|ref|NP_001105576.1|	aldehyde dehydrogenase2 [Zea mays]	36.28	1e-08
c152901_g1	gi|162460054|ref|NP_001105576.1|	aldehyde dehydrogenase2 [Zea mays]	59.15	9e-20
c161025_g1	gi|162460054|ref|NP_001105576.1|	aldehyde dehydrogenase2 [Zea mays]	67.11	3e-27
c50927_g1	gi|162460054|ref|NP_001105576.1|	aldehyde dehydrogenase2 [Zea mays]	97.44	1e-13
c50927_g2	gi|162460054|ref|NP_001105576.1|	aldehyde dehydrogenase2 [Zea mays]	98.45	1e-106
c66797_g1	gi|162460054|ref|NP_001105576.1|	aldehyde dehydrogenase2 [Zea mays]	52.22	5e-26
c99692_g1	gi|162460054|ref|NP_001105576.1|	aldehyde dehydrogenase2 [Zea mays]	59.26	6e-15
c107519_g1	gi|162460060|ref|NP_001105208.1|	GCK-like kinase MIK [Zea mays]	52.43	1e-32
c111405_g1	gi|162460060|ref|NP_001105208.1|	GCK-like kinase MIK [Zea mays]	57.14	7e-22
c16855_g1	gi|162460060|ref|NP_001105208.1|	GCK-like kinase MIK [Zea mays]	78.79	1e-09
c61563_g4	gi|162460060|ref|NP_001105208.1|	GCK-like kinase MIK [Zea mays]	99.35	2e-88
c65796_g1	gi|162460060|ref|NP_001105208.1|	GCK-like kinase MIK [Zea mays]	43.84	5e-11
c81473_g1	gi|162460060|ref|NP_001105208.1|	GCK-like kinase MIK [Zea mays]	35.8	4e-10
c87906_g1	gi|162460060|ref|NP_001105208.1|	GCK-like kinase MIK [Zea mays]	43.66	2e-12
c55095_g3	gi|162460065|ref|NP_001105243.1|	adenine phosphoribosyltransferase1 [Zea mays]	100	3e-08
c118857_g1	gi|162460071|ref|NP_001105788.1|	thioredoxin h1 protein [Zea mays]	26.51	4e-10
c148005_g1	gi|162460071|ref|NP_001105788.1|	thioredoxin h1 protein [Zea mays]	39.34	7e-12
c53166_g1	gi|162460071|ref|NP_001105788.1|	thioredoxin h1 protein [Zea mays]	96.3	1e-09
c79355_g1	gi|162460071|ref|NP_001105788.1|	thioredoxin h1 protein [Zea mays]	50	2e-12
c20600_g1	gi|162460084|ref|NP_001105866.1|	LOC732776 [Zea mays]	48.28	2e-08
c37381_g1	gi|162460084|ref|NP_001105866.1|	LOC732776 [Zea mays]	29.01	1e-11
c81708_g1	gi|162460103|ref|NP_001104902.1|	(S)-adenosyl-L-methionine:delta 24-sterol methyltransferase [Zea mays]	54.62	8e-42
c96129_g1	gi|162460103|ref|NP_001104902.1|	(S)-adenosyl-L-methionine:delta 24-sterol methyltransferase [Zea mays]	39.39	1e-18
c53334_g1	gi|162460144|ref|NP_001105071.1|	origin recognition complex subunit 2 [Zea mays]	97.86	3e-128
c53334_g2	gi|162460144|ref|NP_001105071.1|	origin recognition complex subunit 2 [Zea mays]	96.97	5e-13
c92342_g1	gi|162460157|ref|NP_001105163.1|	cytokinin oxidase 3 precursor [Zea mays]	28.91	7e-08
c60682_g2	gi|162460162|ref|NP_001106062.1|	pentatricopeptide repeat 5 [Zea mays]	100	7e-30
c64552_g2	gi|162460173|ref|NP_001105278.1|	uncharacterized protein LOC542194 [Zea mays]	99.17	4e-80
c54619_g1	gi|162460188|ref|NP_001105108.1|	nucleosome/chromatin assembly factor D [Zea mays]	68.09	4e-27
c52206_g2	gi|162460193|ref|NP_001105367.1|	xyloglucan endotransglycosylase homolog1 precursor [Zea mays]	98.79	5e-107
c53405_g8	gi|162460193|ref|NP_001105367.1|	xyloglucan endotransglycosylase homolog1 precursor [Zea mays]	100	2e-33
c60364_g1	gi|162460203|ref|NP_001105750.1|	LOC606405 [Zea mays]	99.39	9e-115
c124384_g1	gi|162460208|ref|NP_001105478.1|	eukaryotic translation initiation factor 5 [Zea mays]	49.24	1e-32
c28643_g1	gi|162460208|ref|NP_001105478.1|	eukaryotic translation initiation factor 5 [Zea mays]	44.68	6e-28
c107323_g1	gi|162460229|ref|NP_001105408.1|	endosperm specific protein1 precursor [Zea mays]	100	2e-17
c129693_g1	gi|162460229|ref|NP_001105408.1|	endosperm specific protein1 precursor [Zea mays]	99.24	7e-71
c30509_g1	gi|162460235|ref|NP_001104862.1|	nicotianamine synthase2 [Zea mays]	67.61	4e-22
c46913_g1	gi|162460240|ref|NP_001105689.1|	O-methyltransferase ZRP4 [Zea mays]	98.98	6e-65
c46913_g2	gi|162460240|ref|NP_001105689.1|	O-methyltransferase ZRP4 [Zea mays]	96.32	8e-92
c61769_g1	gi|162460249|ref|NP_001105867.1|	bHLH transcription factor PTF1 [Zea mays]	98.67	2e-28
c103037_g1	gi|162460255|ref|NP_001105615.1|	Rho-related protein from plants2 [Zea mays]	34.78	4e-16
c103335_g1	gi|162460255|ref|NP_001105615.1|	Rho-related protein from plants2 [Zea mays]	55.93	2e-65
c15579_g1	gi|162460255|ref|NP_001105615.1|	Rho-related protein from plants2 [Zea mays]	52.71	3e-40
c20118_g1	gi|162460255|ref|NP_001105615.1|	Rho-related protein from plants2 [Zea mays]	44.19	9e-17
c44819_g1	gi|162460255|ref|NP_001105615.1|	Rho-related protein from plants2 [Zea mays]	40.7	6e-15
c50817_g1	gi|162460255|ref|NP_001105615.1|	Rho-related protein from plants2 [Zea mays]	100	2e-10
c59229_g1	gi|162460255|ref|NP_001105615.1|	Rho-related protein from plants2 [Zea mays]	74.19	3e-09
c61923_g4	gi|162460255|ref|NP_001105615.1|	Rho-related protein from plants2 [Zea mays]	61.36	3e-73
c97556_g1	gi|162460255|ref|NP_001105615.1|	Rho-related protein from plants2 [Zea mays]	47.14	6e-12
c56750_g4	gi|162460259|ref|NP_001105029.1|	aquaporin TIP1-2 [Zea mays]	94.44	4e-41
c56750_g5	gi|162460259|ref|NP_001105029.1|	aquaporin TIP1-2 [Zea mays]	97.4	6e-46
c100944_g1	gi|162460263|ref|NP_001104903.1|	protein terminal ear1 [Zea mays]	98.65	1e-46
c128180_g1	gi|162460263|ref|NP_001104903.1|	protein terminal ear1 [Zea mays]	97.37	7e-17
c157453_g1	gi|162460263|ref|NP_001104903.1|	protein terminal ear1 [Zea mays]	89.66	4e-99
c78580_g1	gi|162460263|ref|NP_001104903.1|	protein terminal ear1 [Zea mays]	98.92	2e-40
c61816_g4	gi|162460268|ref|NP_001105814.1|	LOC677667 [Zea mays]	90.86	5e-107
c49846_g1	gi|162460277|ref|NP_001105446.1|	MFS18 protein precursor [Zea mays]	92.31	3e-07
c49846_g2	gi|162460277|ref|NP_001105446.1|	MFS18 protein precursor [Zea mays]	93.94	5e-15
c121805_g1	gi|162460280|ref|NP_001105072.1|	origin recognition complex subunit 4 [Zea mays]	40.74	1e-07
c130576_g1	gi|162460295|ref|NP_001105109.1|	LOC541988 [Zea mays]	41.48	5e-27
c134813_g1	gi|162460295|ref|NP_001105109.1|	LOC541988 [Zea mays]	34.91	1e-16
c58236_g5	gi|162460295|ref|NP_001105109.1|	LOC541988 [Zea mays]	90.38	1e-25
c60192_g1	gi|162460295|ref|NP_001105109.1|	LOC541988 [Zea mays]	70.18	4e-11
c103350_g1	gi|162460312|ref|NP_001105279.1|	Bet v I allergen [Zea mays]	36.49	3e-08
c62389_g3	gi|162460312|ref|NP_001105279.1|	Bet v I allergen [Zea mays]	95.12	2e-72
c6141_g1	gi|162460316|ref|NP_001105321.1|	homologue of Arabidopsis gene AGAMOUS [Zea mays]	98.48	2e-26
c147990_g1	gi|162460322|ref|NP_001105368.1|	glucose-6-phosphate isomerase, cytosolic [Zea mays]	47.96	3e-19
c165283_g1	gi|162460322|ref|NP_001105368.1|	glucose-6-phosphate isomerase, cytosolic [Zea mays]	50	1e-09
c45379_g1	gi|162460322|ref|NP_001105368.1|	glucose-6-phosphate isomerase, cytosolic [Zea mays]	43.17	1e-54
c45379_g2	gi|162460322|ref|NP_001105368.1|	glucose-6-phosphate isomerase, cytosolic [Zea mays]	50	3e-58
c45379_g3	gi|162460322|ref|NP_001105368.1|	glucose-6-phosphate isomerase, cytosolic [Zea mays]	44.57	2e-125
c5222_g1	gi|162460322|ref|NP_001105368.1|	glucose-6-phosphate isomerase, cytosolic [Zea mays]	45.52	2e-22
c61556_g1	gi|162460322|ref|NP_001105368.1|	glucose-6-phosphate isomerase, cytosolic [Zea mays]	100	2e-13
c83062_g1	gi|162460322|ref|NP_001105368.1|	glucose-6-phosphate isomerase, cytosolic [Zea mays]	41.54	2e-13
c96440_g1	gi|162460322|ref|NP_001105368.1|	glucose-6-phosphate isomerase, cytosolic [Zea mays]	32.95	3e-07
c98066_g1	gi|162460322|ref|NP_001105368.1|	glucose-6-phosphate isomerase, cytosolic [Zea mays]	48.08	1e-07
c131010_g1	gi|162460327|ref|NP_001104999.1|	calcium exchanger1 [Zea mays]	34.16	2e-22
c147871_g1	gi|162460327|ref|NP_001104999.1|	calcium exchanger1 [Zea mays]	78.43	8e-17
c56090_g1	gi|162460327|ref|NP_001104999.1|	calcium exchanger1 [Zea mays]	100	4e-15
c23565_g1	gi|162460340|ref|NP_001105997.1|	lipoxygenase [Zea mays]	98.63	3e-95
c25504_g1	gi|162460340|ref|NP_001105997.1|	lipoxygenase [Zea mays]	98.68	7e-88
c133108_g1	gi|162460343|ref|NP_001105479.1|	cysteine protease2 precursor [Zea mays]	73.68	6e-10
c155300_g1	gi|162460343|ref|NP_001105479.1|	cysteine protease2 precursor [Zea mays]	55.56	4e-23
c60973_g1	gi|162460343|ref|NP_001105479.1|	cysteine protease2 precursor [Zea mays]	98.21	2e-75
c68055_g1	gi|162460343|ref|NP_001105479.1|	cysteine protease2 precursor [Zea mays]	83.54	3e-43
c43367_g2	gi|162460348|ref|NP_001105520.1|	centromeric histone H3 [Zea mays]	100	3e-61
c50118_g2	gi|162460355|ref|NP_001105578.1|	LOC542569 [Zea mays]	100	2e-08
c57195_g6	gi|162460355|ref|NP_001105578.1|	LOC542569 [Zea mays]	99.45	2e-63
c51044_g4	gi|162460362|ref|NP_001105210.1|	fructokinase-1 [Zea mays]	85.19	2e-07
c59904_g1	gi|162460362|ref|NP_001105210.1|	fructokinase-1 [Zea mays]	76.79	7e-18
c59904_g4	gi|162460362|ref|NP_001105210.1|	fructokinase-1 [Zea mays]	100	9e-56
c63784_g1	gi|162460362|ref|NP_001105210.1|	fructokinase-1 [Zea mays]	49.15	5e-08
c106988_g1	gi|162460375|ref|NP_001105690.1|	chaperonin CPN60-2, mitochondrial precursor [Zea mays]	65.38	4e-73
c117278_g1	gi|162460375|ref|NP_001105690.1|	chaperonin CPN60-2, mitochondrial precursor [Zea mays]	61.82	9e-17
c135470_g1	gi|162460375|ref|NP_001105690.1|	chaperonin CPN60-2, mitochondrial precursor [Zea mays]	58.02	2e-82
c35653_g1	gi|162460375|ref|NP_001105690.1|	chaperonin CPN60-2, mitochondrial precursor [Zea mays]	62.91	3e-53
c67306_g1	gi|162460375|ref|NP_001105690.1|	chaperonin CPN60-2, mitochondrial precursor [Zea mays]	53.49	4e-17
c71195_g1	gi|162460375|ref|NP_001105690.1|	chaperonin CPN60-2, mitochondrial precursor [Zea mays]	57.32	1e-13
c49908_g3	gi|162460387|ref|NP_001105735.1|	LOC542756 [Zea mays]	71.63	2e-96
c135263_g1	gi|162460392|ref|NP_001105868.1|	putative beta-glycosidase precursor [Zea mays]	51.92	4e-07
c59349_g2	gi|162460392|ref|NP_001105868.1|	putative beta-glycosidase precursor [Zea mays]	97.67	2e-22
c52590_g5	gi|162460397|ref|NP_001105409.1|	alcohol dehydrogenase 1 [Zea mays]	100	2e-07
c47350_g2	gi|162460401|ref|NP_001105929.1|	high affinity nitrate transporter precursor [Zea mays]	80.3	1e-78
c63797_g3	gi|162460417|ref|NP_001104954.1|	cellulose synthase-1 [Zea mays]	86.21	8e-108
c107216_g1	gi|162460423|ref|NP_001105616.1|	aquaporin PIP2-5 [Zea mays]	83.59	2e-70
c14812_g1	gi|162460423|ref|NP_001105616.1|	aquaporin PIP2-5 [Zea mays]	97.44	1e-18
c48519_g1	gi|162460428|ref|NP_001105751.1|	glycosyltransferase [Zea mays]	100	7e-13
c48519_g2	gi|162460428|ref|NP_001105751.1|	glycosyltransferase [Zea mays]	98.9	8e-56
c48519_g3	gi|162460428|ref|NP_001105751.1|	glycosyltransferase [Zea mays]	93.18	3e-16
c62483_g1	gi|162460445|ref|NP_001105110.1|	seryl-tRNA synthetase1 [Zea mays]	97.37	2e-14
c31660_g1	gi|162460449|ref|NP_001105165.1|	glycosyltransferase [Zea mays]	100	1e-75
c54679_g1	gi|162460449|ref|NP_001105165.1|	glycosyltransferase [Zea mays]	96.43	6e-86
c57779_g2	gi|162460455|ref|NP_001106017.1|	plastid ADP-glucose pyrophosphorylase large subunit [Zea mays]	96.15	3e-08
c57779_g3	gi|162460455|ref|NP_001106017.1|	plastid ADP-glucose pyrophosphorylase large subunit [Zea mays]	94.29	4e-13
c46940_g1	gi|162460470|ref|NP_001105521.1|	methyl binding domain109 [Zea mays]	98.9	2e-21
c60225_g4	gi|162460470|ref|NP_001105521.1|	methyl binding domain109 [Zea mays]	85.99	2e-79
c60225_g5	gi|162460470|ref|NP_001105521.1|	methyl binding domain109 [Zea mays]	71.64	9e-21
c16562_g1	gi|162460479|ref|NP_001105961.1|	WUS2 protein [Zea mays]	98.15	6e-31
c40535_g1	gi|162460493|ref|NP_001105480.1|	potassium channel5 [Zea mays]	95.04	8e-74
c40535_g2	gi|162460493|ref|NP_001105480.1|	potassium channel5 [Zea mays]	97.1	5e-41
c40535_g3	gi|162460493|ref|NP_001105480.1|	potassium channel5 [Zea mays]	98.77	7e-49
c42326_g1	gi|162460505|ref|NP_001106063.1|	LOC100126363 [Zea mays]	100	7e-07
c60840_g1	gi|162460505|ref|NP_001106063.1|	LOC100126363 [Zea mays]	74.42	9e-13
c28023_g1	gi|162460508|ref|NP_001105244.1|	allene oxide synthase1 [Zea mays]	82.86	9e-13
c105278_g1	gi|162460516|ref|NP_001105111.1|	Glutathione transferase III(b) [Zea mays]	41.8	8e-15
c108048_g1	gi|162460516|ref|NP_001105111.1|	Glutathione transferase III(b) [Zea mays]	33.33	4e-09
c12243_g1	gi|162460516|ref|NP_001105111.1|	Glutathione transferase III(b) [Zea mays]	47.83	1e-21
c5002_g1	gi|162460516|ref|NP_001105111.1|	Glutathione transferase III(b) [Zea mays]	38.36	2e-09
c52443_g1	gi|162460516|ref|NP_001105111.1|	Glutathione transferase III(b) [Zea mays]	100	5e-39
c85613_g1	gi|162460516|ref|NP_001105111.1|	Glutathione transferase III(b) [Zea mays]	26.83	1e-12
c94622_g1	gi|162460516|ref|NP_001105111.1|	Glutathione transferase III(b) [Zea mays]	46.05	2e-13
c59904_g2	gi|162460525|ref|NP_001105211.1|	fructokinase-2 [Zea mays]	83.59	4e-101
c79398_g1	gi|162460525|ref|NP_001105211.1|	fructokinase-2 [Zea mays]	74.14	9e-23
c50478_g1	gi|162460529|ref|NP_001105447.1|	homeobox protein HOX1A [Zea mays]	100	1e-11
c54427_g1	gi|162460533|ref|NP_001104905.1|	photosystem I reaction center subunit VI, chloroplastic precursor [Zea mays]	100	3e-28
c53394_g2	gi|162460542|ref|NP_001105869.1|	pentatricopeptide repeat protein [Zea mays]	69.57	2e-09
c52590_g3	gi|162460546|ref|NP_001105410.1|	alcohol dehydrogenase 2 [Zea mays]	100	4e-07
c53285_g5	gi|162460550|ref|NP_001105653.1|	LOC542662 [Zea mays]	96.67	6e-11
c62056_g2	gi|162460550|ref|NP_001105653.1|	LOC542662 [Zea mays]	79.69	5e-16
c46384_g1	gi|162460556|ref|NP_001105281.1|	INDETERMINATE-related protein 10 [Zea mays]	84.52	6e-15
c56081_g1	gi|162460556|ref|NP_001105281.1|	INDETERMINATE-related protein 10 [Zea mays]	88.53	7e-177
c58929_g3	gi|162460561|ref|NP_001105522.1|	translocon at outer membrane of chloroplast34 [Zea mays]	98.04	1e-25
c59207_g2	gi|162460561|ref|NP_001105522.1|	translocon at outer membrane of chloroplast34 [Zea mays]	96.43	1e-08
c52904_g4	gi|162460565|ref|NP_001104955.1|	cellulose synthase5 [Zea mays]	85.19	8e-08
c52904_g5	gi|162460565|ref|NP_001104955.1|	cellulose synthase5 [Zea mays]	100	3e-90
c55386_g1	gi|162460565|ref|NP_001104955.1|	cellulose synthase5 [Zea mays]	100	2e-08
c58186_g1	gi|162460565|ref|NP_001104955.1|	cellulose synthase5 [Zea mays]	100	1e-140
c62280_g2	gi|162460565|ref|NP_001104955.1|	cellulose synthase5 [Zea mays]	98.58	2e-146
c113773_g1	gi|162460570|ref|NP_001105617.1|	elongation factor alpha3 [Zea mays]	29.67	2e-07
c105808_g1	gi|162460575|ref|NP_001105998.1|	1-Cys peroxiredoxin PER1 [Zea mays]	42.17	2e-59
c106353_g1	gi|162460575|ref|NP_001105998.1|	1-Cys peroxiredoxin PER1 [Zea mays]	40.97	1e-55
c129176_g1	gi|162460575|ref|NP_001105998.1|	1-Cys peroxiredoxin PER1 [Zea mays]	43.18	3e-20
c132023_g1	gi|162460575|ref|NP_001105998.1|	1-Cys peroxiredoxin PER1 [Zea mays]	48.53	6e-17
c142759_g1	gi|162460575|ref|NP_001105998.1|	1-Cys peroxiredoxin PER1 [Zea mays]	44.71	1e-24
c149215_g1	gi|162460575|ref|NP_001105998.1|	1-Cys peroxiredoxin PER1 [Zea mays]	55.07	2e-24
c30887_g1	gi|162460575|ref|NP_001105998.1|	1-Cys peroxiredoxin PER1 [Zea mays]	98.46	1e-41
c30887_g2	gi|162460575|ref|NP_001105998.1|	1-Cys peroxiredoxin PER1 [Zea mays]	97.12	5e-79
c43804_g1	gi|162460575|ref|NP_001105998.1|	1-Cys peroxiredoxin PER1 [Zea mays]	43.86	3e-57
c69655_g1	gi|162460575|ref|NP_001105998.1|	1-Cys peroxiredoxin PER1 [Zea mays]	38.93	3e-29
c89882_g1	gi|162460575|ref|NP_001105998.1|	1-Cys peroxiredoxin PER1 [Zea mays]	40.45	2e-15
c90122_g1	gi|162460575|ref|NP_001105998.1|	1-Cys peroxiredoxin PER1 [Zea mays]	50.63	2e-23
c93926_g1	gi|162460575|ref|NP_001105998.1|	1-Cys peroxiredoxin PER1 [Zea mays]	44.17	7e-29
c146412_g1	gi|162460608|ref|NP_001106018.1|	respiratory burst oxidase-like protein C [Zea mays]	29.14	3e-15
c58215_g1	gi|162460608|ref|NP_001106018.1|	respiratory burst oxidase-like protein C [Zea mays]	33.27	1e-84
c59628_g2	gi|162460608|ref|NP_001106018.1|	respiratory burst oxidase-like protein C [Zea mays]	71.08	6e-16
c61036_g2	gi|162460608|ref|NP_001106018.1|	respiratory burst oxidase-like protein C [Zea mays]	96.43	8e-11
c66657_g1	gi|162460608|ref|NP_001106018.1|	respiratory burst oxidase-like protein C [Zea mays]	29.19	1e-41
c162242_g1	gi|162460611|ref|NP_001106039.1|	granule bound starch synthase IIa precursor [Zea mays]	32.77	5e-09
c66165_g1	gi|162460611|ref|NP_001106039.1|	granule bound starch synthase IIa precursor [Zea mays]	29.66	2e-09
c52852_g1	gi|162460637|ref|NP_001106076.1|	herbicide safener binding protein1 [Zea mays]	94.89	2e-126
c103372_g1	gi|162460642|ref|NP_001105370.1|	starch branching enzyme1 [Zea mays]	60.23	4e-110
c125785_g1	gi|162460642|ref|NP_001105370.1|	starch branching enzyme1 [Zea mays]	40.74	4e-14
c163057_g1	gi|162460642|ref|NP_001105370.1|	starch branching enzyme1 [Zea mays]	61.46	3e-35
c163169_g1	gi|162460642|ref|NP_001105370.1|	starch branching enzyme1 [Zea mays]	59.68	2e-18
c45958_g1	gi|162460646|ref|NP_001106064.1|	zein protein-body ER membrane protein [Zea mays]	99.34	2e-161
c16455_g1	gi|162460649|ref|NP_001105930.1|	LOC778438 [Zea mays]	24.75	1e-12
c54001_g1	gi|162460649|ref|NP_001105930.1|	LOC778438 [Zea mays]	97.53	2e-40
c62548_g3	gi|162460649|ref|NP_001105930.1|	LOC778438 [Zea mays]	50	2e-09
c63415_g1	gi|162460652|ref|NP_001104906.1|	dolichyl-diphosphooligosaccharide--protein glycosyltransferase subunit DAD1 [Zea mays]	43.97	6e-16
c63415_g3	gi|162460652|ref|NP_001104906.1|	dolichyl-diphosphooligosaccharide--protein glycosyltransferase subunit DAD1 [Zea mays]	88.41	3e-89
c9038_g1	gi|162460652|ref|NP_001104906.1|	dolichyl-diphosphooligosaccharide--protein glycosyltransferase subunit DAD1 [Zea mays]	90	2e-10
c161669_g1	gi|162460656|ref|NP_001105112.1|	glutathione transferase6 [Zea mays]	61.96	1e-32
c54925_g1	gi|162460656|ref|NP_001105112.1|	glutathione transferase6 [Zea mays]	92.74	3e-60
c87902_g1	gi|162460656|ref|NP_001105112.1|	glutathione transferase6 [Zea mays]	30.49	4e-30
c51862_g3	gi|162460662|ref|NP_001105580.1|	peroxidase 2 precursor [Zea mays]	100	9e-41
c121095_g1	gi|162460667|ref|NP_001105909.1|	12-oxo-phytodienoic acid reductase5 [Zea mays]	51.32	3e-14
c128025_g1	gi|162460667|ref|NP_001105909.1|	12-oxo-phytodienoic acid reductase5 [Zea mays]	35.78	1e-12
c152868_g1	gi|162460667|ref|NP_001105909.1|	12-oxo-phytodienoic acid reductase5 [Zea mays]	51.85	7e-63
c163758_g1	gi|162460667|ref|NP_001105909.1|	12-oxo-phytodienoic acid reductase5 [Zea mays]	61.36	2e-12
c30103_g1	gi|162460667|ref|NP_001105909.1|	12-oxo-phytodienoic acid reductase5 [Zea mays]	29.49	8e-23
c55902_g1	gi|162460667|ref|NP_001105909.1|	12-oxo-phytodienoic acid reductase5 [Zea mays]	93.33	3e-29
c50940_g1	gi|162460675|ref|NP_001105282.1|	LOC542198 [Zea mays]	91.41	3e-94
c60955_g1	gi|162460681|ref|NP_001105323.1|	sucrose synthase 2 [Zea mays]	100	1e-16
c53763_g2	gi|162460685|ref|NP_001104956.1|	cellulose synthase6 [Zea mays]	100	7e-65
c53763_g3	gi|162460685|ref|NP_001104956.1|	cellulose synthase6 [Zea mays]	97.83	2e-24
c137557_g1	gi|162460698|ref|NP_001105482.1|	60S acidic ribosomal protein P0 [Zea mays]	50.56	7e-22
c14595_g1	gi|162460698|ref|NP_001105482.1|	60S acidic ribosomal protein P0 [Zea mays]	49.15	1e-12
c148696_g1	gi|162460698|ref|NP_001105482.1|	60S acidic ribosomal protein P0 [Zea mays]	47.62	4e-52
c153290_g1	gi|162460698|ref|NP_001105482.1|	60S acidic ribosomal protein P0 [Zea mays]	57.55	3e-44
c19544_g1	gi|162460698|ref|NP_001105482.1|	60S acidic ribosomal protein P0 [Zea mays]	54.55	9e-13
c37092_g1	gi|162460698|ref|NP_001105482.1|	60S acidic ribosomal protein P0 [Zea mays]	50	5e-23
c53593_g2	gi|162460698|ref|NP_001105482.1|	60S acidic ribosomal protein P0 [Zea mays]	96.58	8e-67
c52808_g3	gi|162460710|ref|NP_001105523.1|	Rho-related protein from plants 7 [Zea mays]	80	6e-08
c49667_g1	gi|162460714|ref|NP_001105167.1|	DNA (cytosine-5)-methyltransferase 3 [Zea mays]	98.84	2e-49
c137762_g1	gi|162460721|ref|NP_001105693.1|	ferredoxin-dependent glutamate synthase, chloroplastic precursor [Zea mays]	33.33	2e-07
c62796_g3	gi|162460721|ref|NP_001105693.1|	ferredoxin-dependent glutamate synthase, chloroplastic precursor [Zea mays]	100	2e-46
c113917_g1	gi|162460735|ref|NP_001105371.1|	enolase 2 [Zea mays]	94.69	1e-69
c164775_g1	gi|162460735|ref|NP_001105371.1|	enolase 2 [Zea mays]	61.9	1e-25
c43813_g1	gi|162460735|ref|NP_001105371.1|	enolase 2 [Zea mays]	100	1e-20
c86872_g1	gi|162460735|ref|NP_001105371.1|	enolase 2 [Zea mays]	53.27	6e-154
c29384_g1	gi|162460750|ref|NP_001104907.1|	aquaporin TIP2-3 [Zea mays]	100	7e-12
c56750_g1	gi|162460750|ref|NP_001104907.1|	aquaporin TIP2-3 [Zea mays]	100	4e-66
c58801_g3	gi|162460767|ref|NP_001105581.1|	embryo-sac basal-endosperm layer embryo-surrounding-region precursor [Zea mays]	96.83	3e-23
c122373_g1	gi|162460774|ref|NP_001105618.1|	mitotic spindle checkpoint protein MAD2 [Zea mays]	50	1e-07
c56032_g2	gi|162460774|ref|NP_001105618.1|	mitotic spindle checkpoint protein MAD2 [Zea mays]	100	2e-46
c62381_g2	gi|162460780|ref|NP_001105448.1|	octopine synthase binding factor3 [Zea mays]	95.93	1e-55
c115707_g1	gi|162460791|ref|NP_001105324.1|	tubulin alpha-5 chain [Zea mays]	77.01	2e-96
c70714_g1	gi|162460791|ref|NP_001105324.1|	tubulin alpha-5 chain [Zea mays]	90.91	1e-47
c103782_g1	gi|162460797|ref|NP_001105870.1|	telomerase reverse transcriptase catalytic subunit [Zea mays]	98.91	4e-99
c18784_g1	gi|162460797|ref|NP_001105870.1|	telomerase reverse transcriptase catalytic subunit [Zea mays]	97.26	1e-41
c43228_g1	gi|162460800|ref|NP_001106019.1|	peroxidase 42 precursor [Zea mays]	100	5e-11
c56033_g3	gi|162460800|ref|NP_001106019.1|	peroxidase 42 precursor [Zea mays]	98.51	1e-20
c147593_g1	gi|162460804|ref|NP_001105654.1|	probable cinnamyl alcohol dehydrogenase [Zea mays]	47.83	2e-13
c46167_g1	gi|162460804|ref|NP_001105654.1|	probable cinnamyl alcohol dehydrogenase [Zea mays]	93.33	3e-10
c50550_g1	gi|162460804|ref|NP_001105654.1|	probable cinnamyl alcohol dehydrogenase [Zea mays]	100	5e-10
c50550_g2	gi|162460804|ref|NP_001105654.1|	probable cinnamyl alcohol dehydrogenase [Zea mays]	98.28	3e-83
c81285_g1	gi|162460804|ref|NP_001105654.1|	probable cinnamyl alcohol dehydrogenase [Zea mays]	46.48	2e-18
c55240_g2	gi|162460809|ref|NP_001105483.1|	high mobility group protein3 [Zea mays]	100	5e-18
c50835_g1	gi|162460818|ref|NP_001104957.1|	cellulose synthase7 [Zea mays]	99.43	6e-95
c62280_g3	gi|162460818|ref|NP_001104957.1|	cellulose synthase7 [Zea mays]	100	2e-30
c105998_g1	gi|162460824|ref|NP_001105910.1|	LOC732830 [Zea mays]	49.09	4e-07
c146086_g1	gi|162460824|ref|NP_001105910.1|	LOC732830 [Zea mays]	29.79	1e-30
c148817_g1	gi|162460824|ref|NP_001105910.1|	LOC732830 [Zea mays]	33.88	8e-20
c163205_g1	gi|162460824|ref|NP_001105910.1|	LOC732830 [Zea mays]	50	4e-22
c18491_g1	gi|162460824|ref|NP_001105910.1|	LOC732830 [Zea mays]	36.6	4e-32
c59213_g2	gi|162460824|ref|NP_001105910.1|	LOC732830 [Zea mays]	99.01	2e-65
c84032_g1	gi|162460824|ref|NP_001105910.1|	LOC732830 [Zea mays]	33.64	3e-26
c36993_g1	gi|162460829|ref|NP_001106040.1|	peroxidase 70 precursor [Zea mays]	100	2e-50
c42505_g1	gi|162460834|ref|NP_001105694.1|	sucrose-phosphate synthase [Zea mays]	100	3e-34
c64511_g3	gi|162460834|ref|NP_001105694.1|	sucrose-phosphate synthase [Zea mays]	100	9e-12
c64511_g4	gi|162460834|ref|NP_001105694.1|	sucrose-phosphate synthase [Zea mays]	50.62	1e-14
c70379_g1	gi|162460834|ref|NP_001105694.1|	sucrose-phosphate synthase [Zea mays]	29.29	2e-09
c56150_g2	gi|162460843|ref|NP_001105168.1|	barley mlo defense gene homolog2 [Zea mays]	97.56	1e-08
c55712_g1	gi|162460852|ref|NP_001105931.1|	deoxymugineic acid synthase1 [Zea mays]	94.67	1e-44
c51799_g1	gi|162460857|ref|NP_001105789.1|	LOC606456 precursor [Zea mays]	100	3e-10
c52402_g2	gi|162460857|ref|NP_001105789.1|	LOC606456 precursor [Zea mays]	97.87	1e-22
c105062_g1	gi|162460886|ref|NP_001105412.1|	glutathione S-transferase 1 [Zea mays]	31.61	6e-08
c42557_g1	gi|162460886|ref|NP_001105412.1|	glutathione S-transferase 1 [Zea mays]	50	2e-10
c59665_g4	gi|162460886|ref|NP_001105412.1|	glutathione S-transferase 1 [Zea mays]	96.97	1e-39
c74442_g1	gi|162460886|ref|NP_001105412.1|	glutathione S-transferase 1 [Zea mays]	29.82	6e-14
c36745_g2	gi|162460890|ref|NP_001105753.1|	Pti1 protein [Zea mays]	100	1e-47
c30869_g1	gi|162460897|ref|NP_001105114.1|	androgenic embryo3 precursor [Zea mays]	100	8e-61
c60461_g7	gi|162460904|ref|NP_001105619.1|	voltage-dependent anion channel protein1a [Zea mays]	98.18	4e-27
c85298_g1	gi|162460908|ref|NP_001104865.1|	legumin1 precursor [Zea mays]	97.83	3e-59
c30487_g1	gi|162460912|ref|NP_001105284.1|	ribosomal protein S10p/S20e [Zea mays]	53.33	2e-11
c57237_g2	gi|162460912|ref|NP_001105284.1|	ribosomal protein S10p/S20e [Zea mays]	97.87	6e-22
c52973_g3	gi|162460924|ref|NP_001104958.1|	cellulose synthase8 [Zea mays]	99.36	3e-91
c53763_g1	gi|162460924|ref|NP_001104958.1|	cellulose synthase8 [Zea mays]	98.59	2e-39
c57887_g5	gi|162460924|ref|NP_001104958.1|	cellulose synthase8 [Zea mays]	100	8e-30
c61070_g1	gi|162460924|ref|NP_001104958.1|	cellulose synthase8 [Zea mays]	98.94	2e-128
c31005_g1	gi|162460933|ref|NP_001105032.1|	aquaporin TIP3-1 [Zea mays]	100	2e-20
c53295_g2	gi|162460933|ref|NP_001105032.1|	aquaporin TIP3-1 [Zea mays]	98.61	8e-102
c43500_g2	gi|162460938|ref|NP_001105695.1|	flavanone 3-hydroxylase1 [Zea mays]	54.43	2e-16
c121532_g1	gi|162460944|ref|NP_001106078.1|	ras-related protein Rab-2-A [Zea mays]	44.09	3e-29
c74482_g1	gi|162460944|ref|NP_001106078.1|	ras-related protein Rab-2-A [Zea mays]	37.5	2e-10
c60094_g1	gi|162460948|ref|NP_001105169.1|	barley mlo defense gene homolog4 [Zea mays]	53.06	4e-07
c48724_g1	gi|162460955|ref|NP_001105246.1|	tousled-like kinase 2 [Zea mays]	100	3e-08
c53595_g1	gi|162460958|ref|NP_001105790.1|	myo-inositol kinase [Zea mays]	98.48	5e-36
c59876_g2	gi|162460972|ref|NP_001105449.1|	subtilisin-chymotrypsin inhibitor homolog1 [Zea mays]	98.33	1e-31
c82956_g1	gi|162460972|ref|NP_001105449.1|	subtilisin-chymotrypsin inhibitor homolog1 [Zea mays]	70.69	5e-19
c107208_g1	gi|162460977|ref|NP_001105285.1|	senescence-associated protein DH [Zea mays]	61.45	7e-33
c34670_g1	gi|162460977|ref|NP_001105285.1|	senescence-associated protein DH [Zea mays]	54.95	1e-37
c59339_g1	gi|162460977|ref|NP_001105285.1|	senescence-associated protein DH [Zea mays]	98.11	1e-50
c62237_g2	gi|162460995|ref|NP_001104959.1|	cellulose synthase-9 [Zea mays]	82.19	9e-90
c51626_g1	gi|162460999|ref|NP_001105413.1|	glyceraldehyde-3-phosphate dehydrogenase 1, cytosolic [Zea mays]	67.65	1e-07
c55100_g4	gi|162461004|ref|NP_001105655.1|	S-domain class receptor-like kinase3 precursor [Zea mays]	57.3	3e-21
c9_g1	gi|162461024|ref|NP_001105373.1|	acetyl-coenzyme A carboxylase [Zea mays]	44.79	4e-24
c48746_g2	gi|162461035|ref|NP_001106041.1|	putative growth-regulating factor 2 [Zea mays]	100	5e-27
c51637_g1	gi|162461055|ref|NP_001105872.1|	LOC732784 precursor [Zea mays]	73.33	2e-36
c20179_g1	gi|162461063|ref|NP_001105754.1|	protein disulfide isomerase precursor [Zea mays]	49.41	2e-17
c54351_g2	gi|162461063|ref|NP_001105754.1|	protein disulfide isomerase precursor [Zea mays]	100	1e-23
c62106_g3	gi|162461063|ref|NP_001105754.1|	protein disulfide isomerase precursor [Zea mays]	100	2e-12
c130858_g1	gi|162461079|ref|NP_001105815.1|	white cap1 [Zea mays]	83.78	3e-14
c63001_g2	gi|162461079|ref|NP_001105815.1|	white cap1 [Zea mays]	100	3e-15
c65309_g1	gi|162461079|ref|NP_001105815.1|	white cap1 [Zea mays]	28.64	3e-10
c41109_g1	gi|162461088|ref|NP_001105962.1|	delayed flowering1 [Zea mays]	72.53	4e-32
c44476_g1	gi|162461088|ref|NP_001105962.1|	delayed flowering1 [Zea mays]	95.8	2e-40
c46463_g1	gi|162461092|ref|NP_001104866.1|	histidine kinase2 [Zea mays]	78.38	7e-09
c74151_g1	gi|162461092|ref|NP_001104866.1|	histidine kinase2 [Zea mays]	38.81	2e-09
c89482_g1	gi|162461092|ref|NP_001104866.1|	histidine kinase2 [Zea mays]	60.53	8e-08
c122489_g1	gi|162461095|ref|NP_001105485.1|	alcohol dehydrogenase class-3 [Zea mays]	61.33	1e-27
c126473_g1	gi|162461095|ref|NP_001105485.1|	alcohol dehydrogenase class-3 [Zea mays]	55.49	5e-63
c138757_g1	gi|162461095|ref|NP_001105485.1|	alcohol dehydrogenase class-3 [Zea mays]	55.74	5e-29
c151338_g1	gi|162461095|ref|NP_001105485.1|	alcohol dehydrogenase class-3 [Zea mays]	60.61	7e-23
c155513_g1	gi|162461095|ref|NP_001105485.1|	alcohol dehydrogenase class-3 [Zea mays]	66.16	2e-87
c21934_g1	gi|162461095|ref|NP_001105485.1|	alcohol dehydrogenase class-3 [Zea mays]	60.36	4e-43
c35801_g1	gi|162461095|ref|NP_001105485.1|	alcohol dehydrogenase class-3 [Zea mays]	72	1e-12
c37891_g1	gi|162461095|ref|NP_001105485.1|	alcohol dehydrogenase class-3 [Zea mays]	59.69	2e-148
c42227_g1	gi|162461095|ref|NP_001105485.1|	alcohol dehydrogenase class-3 [Zea mays]	60.63	5e-164
c4754_g1	gi|162461095|ref|NP_001105485.1|	alcohol dehydrogenase class-3 [Zea mays]	71.93	8e-55
c64950_g1	gi|162461095|ref|NP_001105485.1|	alcohol dehydrogenase class-3 [Zea mays]	26.59	6e-13
c82835_g1	gi|162461095|ref|NP_001105485.1|	alcohol dehydrogenase class-3 [Zea mays]	60	3e-89
c21027_g1	gi|162461105|ref|NP_001105116.1|	SBP-domain protein3 [Zea mays]	87.69	2e-15
c51649_g3	gi|162461105|ref|NP_001105116.1|	SBP-domain protein3 [Zea mays]	95.24	9e-17
c58482_g1	gi|162461105|ref|NP_001105116.1|	SBP-domain protein3 [Zea mays]	93.75	8e-30
c63752_g4	gi|162461114|ref|NP_001105003.1|	lipoxygenase [Zea mays]	86.14	2e-94
c56624_g1	gi|162461119|ref|NP_001105033.1|	aquaporin TIP4-1 [Zea mays]	81.82	6e-19
c57549_g1	gi|162461133|ref|NP_001105327.1|	dehydrin [Zea mays]	65.56	2e-15
c49564_g1	gi|162461137|ref|NP_001105374.1|	chlorophyll a/b-binding apoprotein CP26 precursor [Zea mays]	100	4e-08
c51464_g1	gi|162461137|ref|NP_001105374.1|	chlorophyll a/b-binding apoprotein CP26 precursor [Zea mays]	96.55	6e-11
c48320_g1	gi|162461146|ref|NP_001105450.1|	profilin-1 [Zea mays]	97.87	4e-26
c9378_g1	gi|162461146|ref|NP_001105450.1|	profilin-1 [Zea mays]	35.56	7e-14
c62772_g1	gi|162461160|ref|NP_001105526.1|	cytokinin oxidase 2 precursor [Zea mays]	100	6e-10
c46143_g1	gi|162461165|ref|NP_001105583.1|	heat shock protein26 [Zea mays]	100	8e-116
c52973_g4	gi|162461169|ref|NP_001105621.1|	cellulose synthase-4 [Zea mays]	92.63	3e-55
c51649_g2	gi|162461174|ref|NP_001105656.1|	SBP-domain protein4 [Zea mays]	84.07	4e-45
c94666_g1	gi|162461174|ref|NP_001105656.1|	SBP-domain protein4 [Zea mays]	76.8	5e-29
c149544_g1	gi|162461179|ref|NP_001105486.1|	CK2 protein kinase alpha 2 [Zea mays]	77.95	7e-129
c45842_g2	gi|162461179|ref|NP_001105486.1|	CK2 protein kinase alpha 2 [Zea mays]	100	6e-91
c49736_g1	gi|162461191|ref|NP_001105741.1|	uncharacterized protein LOC542763 [Zea mays]	64.22	2e-82
c56479_g1	gi|162461196|ref|NP_001105873.1|	pyruvate, phosphate dikinase regulatory protein, chloroplastic [Zea mays]	96.34	3e-168
c64246_g2	gi|162461196|ref|NP_001105873.1|	pyruvate, phosphate dikinase regulatory protein, chloroplastic [Zea mays]	69.7	6e-08
c32008_g1	gi|162461206|ref|NP_001106042.1|	putative growth-regulating factor 7 [Zea mays]	98.82	1e-54
c47617_g1	gi|162461206|ref|NP_001106042.1|	putative growth-regulating factor 7 [Zea mays]	77.84	8e-39
c145954_g1	gi|162461219|ref|NP_001105816.1|	phosphate transporter protein2 [Zea mays]	29.93	7e-25
c53254_g2	gi|162461219|ref|NP_001105816.1|	phosphate transporter protein2 [Zea mays]	92.06	2e-27
c71193_g1	gi|162461219|ref|NP_001105816.1|	phosphate transporter protein2 [Zea mays]	31.97	1e-09
c7753_g1	gi|162461219|ref|NP_001105816.1|	phosphate transporter protein2 [Zea mays]	24.95	7e-34
c47192_g1	gi|162461223|ref|NP_001105171.1|	barley mlo defense gene homolog8 [Zea mays]	94.29	7e-87
c47192_g2	gi|162461223|ref|NP_001105171.1|	barley mlo defense gene homolog8 [Zea mays]	90	1e-66
c47192_g3	gi|162461223|ref|NP_001105171.1|	barley mlo defense gene homolog8 [Zea mays]	100	1e-23
c55791_g3	gi|162461226|ref|NP_001105963.1|	cytidine deaminase1 [Zea mays]	78.05	1e-21
c62106_g2	gi|162461230|ref|NP_001105755.1|	protein disulfide isomerase2 precursor [Zea mays]	100	3e-10
c62599_g3	gi|162461234|ref|NP_001106073.1|	anthocyanin regulatory R-S protein [Zea mays]	94.23	1e-20
c112956_g1	gi|162461243|ref|NP_001105328.1|	malate synthase, glyoxysomal [Zea mays]	36.44	2e-15
c126734_g1	gi|162461243|ref|NP_001105328.1|	malate synthase, glyoxysomal [Zea mays]	44.58	5e-13
c136108_g1	gi|162461243|ref|NP_001105328.1|	malate synthase, glyoxysomal [Zea mays]	41.03	2e-17
c24843_g1	gi|162461243|ref|NP_001105328.1|	malate synthase, glyoxysomal [Zea mays]	48.12	2e-87
c5855_g1	gi|162461243|ref|NP_001105328.1|	malate synthase, glyoxysomal [Zea mays]	42.58	2e-34
c62174_g1	gi|162461245|ref|NP_001105375.1|	light harvesting chlorophyll a/b binding protein6 precursor [Zea mays]	94.37	4e-43
c150253_g1	gi|162461247|ref|NP_001105215.1|	nucleosome/chromatin assembly factor group A [Zea mays]	45.07	2e-11
c62581_g1	gi|162461247|ref|NP_001105215.1|	nucleosome/chromatin assembly factor group A [Zea mays]	100	6e-26
c140485_g1	gi|162461250|ref|NP_001104867.1|	histidine kinase3 [Zea mays]	35.09	7e-14
c146656_g1	gi|162461250|ref|NP_001104867.1|	histidine kinase3 [Zea mays]	40	2e-08
c150480_g1	gi|162461250|ref|NP_001104867.1|	histidine kinase3 [Zea mays]	33.12	1e-17
c58131_g1	gi|162461250|ref|NP_001104867.1|	histidine kinase3 [Zea mays]	98.65	4e-39
c66574_g1	gi|162461250|ref|NP_001104867.1|	histidine kinase3 [Zea mays]	25.79	1e-09
c19958_g1	gi|162461268|ref|NP_001105874.1|	putative laccase precursor [Zea mays]	36.48	9e-26
c37757_g1	gi|162461268|ref|NP_001105874.1|	putative laccase precursor [Zea mays]	96.83	1e-34
c52402_g1	gi|162461268|ref|NP_001105874.1|	putative laccase precursor [Zea mays]	98.25	1e-17
c59108_g3	gi|162461268|ref|NP_001105874.1|	putative laccase precursor [Zea mays]	100	1e-59
c100969_g1	gi|162461272|ref|NP_001105415.1|	catalase isozyme 1 [Zea mays]	34.78	4e-08
c10108_g1	gi|162461272|ref|NP_001105415.1|	catalase isozyme 1 [Zea mays]	54.12	5e-24
c11585_g1	gi|162461272|ref|NP_001105415.1|	catalase isozyme 1 [Zea mays]	48.97	4e-116
c116485_g1	gi|162461272|ref|NP_001105415.1|	catalase isozyme 1 [Zea mays]	60.29	1e-20
c124316_g1	gi|162461272|ref|NP_001105415.1|	catalase isozyme 1 [Zea mays]	43.32	4e-100
c133063_g1	gi|162461272|ref|NP_001105415.1|	catalase isozyme 1 [Zea mays]	46.25	2e-12
c14176_g1	gi|162461272|ref|NP_001105415.1|	catalase isozyme 1 [Zea mays]	50.41	8e-120
c141871_g1	gi|162461272|ref|NP_001105415.1|	catalase isozyme 1 [Zea mays]	47.22	5e-16
c144149_g1	gi|162461272|ref|NP_001105415.1|	catalase isozyme 1 [Zea mays]	47.5	2e-24
c144236_g1	gi|162461272|ref|NP_001105415.1|	catalase isozyme 1 [Zea mays]	54.64	9e-28
c145920_g1	gi|162461272|ref|NP_001105415.1|	catalase isozyme 1 [Zea mays]	45.33	3e-38
c145926_g1	gi|162461272|ref|NP_001105415.1|	catalase isozyme 1 [Zea mays]	49.18	8e-97
c154091_g1	gi|162461272|ref|NP_001105415.1|	catalase isozyme 1 [Zea mays]	60.63	5e-47
c156308_g1	gi|162461272|ref|NP_001105415.1|	catalase isozyme 1 [Zea mays]	47.52	8e-39
c192_g1	gi|162461272|ref|NP_001105415.1|	catalase isozyme 1 [Zea mays]	48.87	9e-38
c192_g2	gi|162461272|ref|NP_001105415.1|	catalase isozyme 1 [Zea mays]	49.21	2e-12
c27459_g1	gi|162461272|ref|NP_001105415.1|	catalase isozyme 1 [Zea mays]	44.57	3e-41
c44193_g1	gi|162461272|ref|NP_001105415.1|	catalase isozyme 1 [Zea mays]	100	4e-08
c55776_g1	gi|162461272|ref|NP_001105415.1|	catalase isozyme 1 [Zea mays]	92.59	7e-25
c55926_g2	gi|162461272|ref|NP_001105415.1|	catalase isozyme 1 [Zea mays]	77.17	4e-143
c6565_g1	gi|162461272|ref|NP_001105415.1|	catalase isozyme 1 [Zea mays]	47.47	2e-23
c72969_g1	gi|162461272|ref|NP_001105415.1|	catalase isozyme 1 [Zea mays]	82.56	3e-103
c80259_g1	gi|162461272|ref|NP_001105415.1|	catalase isozyme 1 [Zea mays]	49.21	3e-08
c97849_g1	gi|162461272|ref|NP_001105415.1|	catalase isozyme 1 [Zea mays]	36.9	7e-15
c42707_g1	gi|162461280|ref|NP_001104909.1|	indeterminate growth1 [Zea mays]	88.18	5e-69
c48366_g4	gi|162461280|ref|NP_001104909.1|	indeterminate growth1 [Zea mays]	91.36	2e-19
c130669_g1	gi|162461288|ref|NP_001105742.1|	superoxide dismutase [Mn] 3.1, mitochondrial precursor [Zea mays]	49.28	2e-63
c145537_g1	gi|162461288|ref|NP_001105742.1|	superoxide dismutase [Mn] 3.1, mitochondrial precursor [Zea mays]	54.12	4e-18
c31009_g1	gi|162461288|ref|NP_001105742.1|	superoxide dismutase [Mn] 3.1, mitochondrial precursor [Zea mays]	52.82	7e-68
c43357_g1	gi|162461288|ref|NP_001105742.1|	superoxide dismutase [Mn] 3.1, mitochondrial precursor [Zea mays]	37.98	2e-17
c43357_g2	gi|162461288|ref|NP_001105742.1|	superoxide dismutase [Mn] 3.1, mitochondrial precursor [Zea mays]	52.13	1e-61
c43357_g3	gi|162461288|ref|NP_001105742.1|	superoxide dismutase [Mn] 3.1, mitochondrial precursor [Zea mays]	51.37	3e-41
c43357_g4	gi|162461288|ref|NP_001105742.1|	superoxide dismutase [Mn] 3.1, mitochondrial precursor [Zea mays]	54.59	3e-53
c62734_g2	gi|162461288|ref|NP_001105742.1|	superoxide dismutase [Mn] 3.1, mitochondrial precursor [Zea mays]	100	5e-09
c68873_g1	gi|162461288|ref|NP_001105742.1|	superoxide dismutase [Mn] 3.1, mitochondrial precursor [Zea mays]	61.18	2e-27
c57462_g4	gi|162461292|ref|NP_001104961.1|	delta-COP [Zea mays]	96	2e-08
c60092_g1	gi|162461292|ref|NP_001104961.1|	delta-COP [Zea mays]	100	3e-48
c87529_g1	gi|162461292|ref|NP_001104961.1|	delta-COP [Zea mays]	28.8	3e-11
c53029_g1	gi|162461296|ref|NP_001105622.1|	profilin-5 [Zea mays]	100	2e-14
c36826_g1	gi|162461300|ref|NP_001105247.1|	glossy1 [Zea mays]	100	3e-07
c26987_g1	gi|162461304|ref|NP_001105288.1|	LOC542205 [Zea mays]	59.77	7e-23
c62393_g4	gi|162461304|ref|NP_001105288.1|	LOC542205 [Zea mays]	72.73	4e-10
c21143_g1	gi|162461328|ref|NP_001105817.1|	inorganic phosphate transporter 3 [Zea mays]	100	6e-43
c33531_g1	gi|162461328|ref|NP_001105817.1|	inorganic phosphate transporter 3 [Zea mays]	98.51	2e-40
c33621_g2	gi|162461328|ref|NP_001105817.1|	inorganic phosphate transporter 3 [Zea mays]	98.89	2e-43
c55190_g7	gi|162461328|ref|NP_001105817.1|	inorganic phosphate transporter 3 [Zea mays]	94.9	7e-36
c6311_g1	gi|162461328|ref|NP_001105817.1|	inorganic phosphate transporter 3 [Zea mays]	81.25	2e-10
c100921_g1	gi|162461333|ref|NP_001105172.1|	methyl-binding domain protein MBD101 [Zea mays]	57.81	8e-16
c46318_g1	gi|162461333|ref|NP_001105172.1|	methyl-binding domain protein MBD101 [Zea mays]	91.53	4e-113
c56994_g1	gi|162461339|ref|NP_001106023.1|	putative growth-regulating factor 4 [Zea mays]	95.06	2e-36
c153293_g1	gi|162461348|ref|NP_001105699.1|	isoflavone reductase homolog IRL [Zea mays]	47.54	3e-10
c156699_g1	gi|162461348|ref|NP_001105699.1|	isoflavone reductase homolog IRL [Zea mays]	80.22	7e-45
c27420_g1	gi|162461348|ref|NP_001105699.1|	isoflavone reductase homolog IRL [Zea mays]	31.06	1e-13
c30687_g1	gi|162461348|ref|NP_001105699.1|	isoflavone reductase homolog IRL [Zea mays]	27.44	2e-15
c51101_g1	gi|162461348|ref|NP_001105699.1|	isoflavone reductase homolog IRL [Zea mays]	90.32	4e-30
c98841_g1	gi|162461348|ref|NP_001105699.1|	isoflavone reductase homolog IRL [Zea mays]	40.45	7e-07
c60233_g2	gi|162461363|ref|NP_001105329.1|	anther ear1 [Zea mays]	80	4e-10
c60233_g3	gi|162461363|ref|NP_001105329.1|	anther ear1 [Zea mays]	100	3e-19
c106678_g1	gi|162461367|ref|NP_001105376.1|	polyubiquitin [Zea mays]	68.75	1e-07
c17164_g1	gi|162461367|ref|NP_001105376.1|	polyubiquitin [Zea mays]	56.79	4e-27
c39147_g1	gi|162461367|ref|NP_001105376.1|	polyubiquitin [Zea mays]	98.77	2e-48
c40859_g1	gi|162461367|ref|NP_001105376.1|	polyubiquitin [Zea mays]	93.42	3e-41
c42117_g2	gi|162461367|ref|NP_001105376.1|	polyubiquitin [Zea mays]	97.37	3e-43
c42117_g3	gi|162461367|ref|NP_001105376.1|	polyubiquitin [Zea mays]	98.18	7e-30
c47023_g2	gi|162461367|ref|NP_001105376.1|	polyubiquitin [Zea mays]	98.15	2e-28
c54476_g3	gi|162461374|ref|NP_001106043.1|	putative growth-regulating factor 12 [Zea mays]	100	2e-09
c103493_g1	gi|162461396|ref|NP_001105528.1|	calpain-type cysteine protease DEK1 precursor [Zea mays]	40.87	5e-22
c63702_g1	gi|162461396|ref|NP_001105528.1|	calpain-type cysteine protease DEK1 precursor [Zea mays]	82.64	1e-175
c80181_g1	gi|162461396|ref|NP_001105528.1|	calpain-type cysteine protease DEK1 precursor [Zea mays]	40	5e-21
c96197_g1	gi|162461396|ref|NP_001105528.1|	calpain-type cysteine protease DEK1 precursor [Zea mays]	30.93	3e-08
c62216_g2	gi|162461400|ref|NP_001105584.1|	2,3-bisphosphoglycerate-independent phosphoglycerate mutase [Zea mays]	76.56	1e-24
c58452_g2	gi|162461402|ref|NP_001105912.1|	LOC732834 [Zea mays]	96.97	1e-57
c115665_g1	gi|162461404|ref|NP_001105756.1|	protein disulfide isomerase3 precursor [Zea mays]	51.79	1e-09
c120913_g1	gi|162461408|ref|NP_001105074.1|	histone acetyl transferase MYST family 101 [Zea mays]	38.14	2e-19
c55321_g2	gi|162461422|ref|NP_001105743.1|	ras-like [Zea mays]	100	2e-20
c52402_g4	gi|162461426|ref|NP_001105875.1|	putative laccase precursor [Zea mays]	97.22	5e-94
c68157_g1	gi|162461426|ref|NP_001105875.1|	putative laccase precursor [Zea mays]	35.9	2e-10
c63008_g2	gi|162461428|ref|NP_001105216.1|	LOC542114 [Zea mays]	96	1e-08
c70788_g1	gi|162461428|ref|NP_001105216.1|	LOC542114 [Zea mays]	59.34	2e-107
c62892_g1	gi|162461434|ref|NP_001105289.1|	minichromosome maintenance protein [Zea mays]	55.32	1e-10
c62892_g2	gi|162461434|ref|NP_001105289.1|	minichromosome maintenance protein [Zea mays]	97.62	3e-21
c7691_g1	gi|162461434|ref|NP_001105289.1|	minichromosome maintenance protein [Zea mays]	96.55	1e-11
c86675_g1	gi|162461452|ref|NP_001105818.1|	inorganic phosphate transporter 5 [Zea mays]	29.59	3e-07
c60987_g1	gi|162461456|ref|NP_001104962.1|	coatomer protein2 [Zea mays]	100	2e-10
c34878_g1	gi|162461464|ref|NP_001105035.1|	aquaporin TIP4-3 [Zea mays]	100	7e-15
c44438_g1	gi|162461464|ref|NP_001105035.1|	aquaporin TIP4-3 [Zea mays]	96	2e-09
c44438_g2	gi|162461464|ref|NP_001105035.1|	aquaporin TIP4-3 [Zea mays]	48.12	3e-24
c44438_g3	gi|162461464|ref|NP_001105035.1|	aquaporin TIP4-3 [Zea mays]	99.29	3e-79
c73599_g1	gi|162461469|ref|NP_001105487.1|	pectin methylesterase1 [Zea mays]	96.46	4e-161
c92766_g1	gi|162461469|ref|NP_001105487.1|	pectin methylesterase1 [Zea mays]	35.53	9e-08
c59640_g1	gi|162461493|ref|NP_001106024.1|	putative growth-regulating factor 5 [Zea mays]	96	2e-08
c56513_g1	gi|162461497|ref|NP_001105248.1|	uncharacterized protein LOC542155 [Zea mays]	94.16	1e-82
c62466_g2	gi|162461497|ref|NP_001105248.1|	uncharacterized protein LOC542155 [Zea mays]	90.14	4e-41
c139928_g1	gi|162461501|ref|NP_001105700.1|	glyceraldehyde-3-phosphate dehydrogenase 2, cytosolic [Zea mays]	85.27	1e-74
c146451_g1	gi|162461501|ref|NP_001105700.1|	glyceraldehyde-3-phosphate dehydrogenase 2, cytosolic [Zea mays]	72.83	1e-41
c29531_g1	gi|162461501|ref|NP_001105700.1|	glyceraldehyde-3-phosphate dehydrogenase 2, cytosolic [Zea mays]	78	3e-52
c31374_g1	gi|162461501|ref|NP_001105700.1|	glyceraldehyde-3-phosphate dehydrogenase 2, cytosolic [Zea mays]	72.41	6e-40
c57727_g3	gi|162461501|ref|NP_001105700.1|	glyceraldehyde-3-phosphate dehydrogenase 2, cytosolic [Zea mays]	77.24	5e-77
c61398_g2	gi|162461501|ref|NP_001105700.1|	glyceraldehyde-3-phosphate dehydrogenase 2, cytosolic [Zea mays]	77.46	2e-15
c65713_g1	gi|162461510|ref|NP_001105330.1|	thioredoxin M-type, chloroplastic precursor [Zea mays]	40.26	7e-14
c52883_g1	gi|162461519|ref|NP_001105965.1|	LOC100037794 [Zea mays]	63.33	2e-08
c57715_g1	gi|162461519|ref|NP_001105965.1|	LOC100037794 [Zea mays]	29.01	1e-53
c59628_g1	gi|162461519|ref|NP_001105965.1|	LOC100037794 [Zea mays]	100	5e-15
c132450_g1	gi|162461538|ref|NP_001105529.1|	LOC542510 [Zea mays]	39.19	8e-10
c139940_g1	gi|162461538|ref|NP_001105529.1|	LOC542510 [Zea mays]	45.35	3e-15
c62074_g3	gi|162461538|ref|NP_001105529.1|	LOC542510 [Zea mays]	98.72	1e-26
c147604_g1	gi|162461543|ref|NP_001105913.1|	histidine kinase [Zea mays]	45.45	5e-08
c157886_g1	gi|162461543|ref|NP_001105913.1|	histidine kinase [Zea mays]	44.83	1e-16
c157916_g1	gi|162461543|ref|NP_001105913.1|	histidine kinase [Zea mays]	42.42	4e-13
c95080_g1	gi|162461543|ref|NP_001105913.1|	histidine kinase [Zea mays]	31.25	5e-08
c39410_g1	gi|162461546|ref|NP_001105657.1|	CMP-KDO synthetase1 precursor [Zea mays]	44.79	2e-10
c53449_g1	gi|162461546|ref|NP_001105657.1|	CMP-KDO synthetase1 precursor [Zea mays]	100	3e-11
c55185_g1	gi|162461546|ref|NP_001105657.1|	CMP-KDO synthetase1 precursor [Zea mays]	84	5e-08
c139170_g1	gi|162461565|ref|NP_001105744.1|	LOC542766 [Zea mays]	37.68	6e-26
c52975_g2	gi|162461565|ref|NP_001105744.1|	LOC542766 [Zea mays]	92.45	3e-25
c55395_g1	gi|162461565|ref|NP_001105744.1|	LOC542766 [Zea mays]	38.58	2e-46
c7578_g1	gi|162461565|ref|NP_001105744.1|	LOC542766 [Zea mays]	35.76	4e-23
c52479_g1	gi|162461572|ref|NP_001105876.1|	LOC732788 [Zea mays]	97.34	4e-168
c33529_g1	gi|162461576|ref|NP_001105217.1|	glyoxylase1 [Zea mays]	60.2	5e-24
c55792_g1	gi|162461576|ref|NP_001105217.1|	glyoxylase1 [Zea mays]	95.65	7e-08
c57845_g1	gi|162461581|ref|NP_001106044.1|	putative growth-regulating factor 13 [Zea mays]	94.29	2e-31
c60838_g1	gi|162461585|ref|NP_001105290.1|	LOC542207 [Zea mays]	85.48	4e-29
c56101_g6	gi|162461591|ref|NP_001105331.1|	homeobox protein rough sheath 1 [Zea mays]	100	2e-15
c56101_g7	gi|162461591|ref|NP_001105331.1|	homeobox protein rough sheath 1 [Zea mays]	100	6e-11
c61440_g7	gi|162461591|ref|NP_001105331.1|	homeobox protein rough sheath 1 [Zea mays]	97.96	5e-28
c16457_g1	gi|162461597|ref|NP_001104963.1|	chloroplastic group IIB intron splicing facilitator CRS2, chloroplastic precursor [Zea mays]	83.33	8e-08
c58093_g1	gi|162461597|ref|NP_001104963.1|	chloroplastic group IIB intron splicing facilitator CRS2, chloroplastic precursor [Zea mays]	100	8e-79
c58093_g2	gi|162461597|ref|NP_001104963.1|	chloroplastic group IIB intron splicing facilitator CRS2, chloroplastic precursor [Zea mays]	96.88	3e-36
c58093_g6	gi|162461597|ref|NP_001104963.1|	chloroplastic group IIB intron splicing facilitator CRS2, chloroplastic precursor [Zea mays]	98.41	2e-35
c106827_g1	gi|162461604|ref|NP_001105757.1|	protein disulfide isomerase4 precursor [Zea mays]	38.14	1e-15
c11270_g1	gi|162461604|ref|NP_001105757.1|	protein disulfide isomerase4 precursor [Zea mays]	37.39	2e-14
c26138_g1	gi|162461604|ref|NP_001105757.1|	protein disulfide isomerase4 precursor [Zea mays]	39.47	1e-14
c40709_g1	gi|162461604|ref|NP_001105757.1|	protein disulfide isomerase4 precursor [Zea mays]	39.47	3e-18
c59976_g2	gi|162461604|ref|NP_001105757.1|	protein disulfide isomerase4 precursor [Zea mays]	32.48	5e-07
c48620_g1	gi|162461616|ref|NP_001105819.1|	hemoglobin 2 [Zea mays]	76	3e-17
c51326_g1	gi|162461624|ref|NP_001105623.1|	hypersensitive induced reaction1 [Zea mays]	71.51	2e-105
c43276_g2	gi|162461628|ref|NP_001104869.1|	plastidic general dicarboxylate transporter [Zea mays]	76.92	2e-12
c54591_g1	gi|162461628|ref|NP_001104869.1|	plastidic general dicarboxylate transporter [Zea mays]	100	6e-15
c60201_g5	gi|162461628|ref|NP_001104869.1|	plastidic general dicarboxylate transporter [Zea mays]	98.04	2e-58
c48606_g1	gi|162461641|ref|NP_001105118.1|	LOC542000 precursor [Zea mays]	97.56	2e-84
c48606_g6	gi|162461641|ref|NP_001105118.1|	LOC542000 precursor [Zea mays]	96.43	6e-17
c49620_g1	gi|162461645|ref|NP_001105586.1|	cytochrome P450 88A1 [Zea mays]	21.91	3e-08
c57468_g4	gi|162461645|ref|NP_001105586.1|	cytochrome P450 88A1 [Zea mays]	95.65	3e-22
c56137_g1	gi|162461652|ref|NP_001106025.1|	putative growth-regulating factor 6 [Zea mays]	95.49	1e-71
c57723_g1	gi|162461652|ref|NP_001106025.1|	putative growth-regulating factor 6 [Zea mays]	96.43	8e-08
c140172_g1	gi|162461657|ref|NP_001105036.1|	aquaporin TIP5-1 [Zea mays]	100	3e-60
c147015_g1	gi|162461657|ref|NP_001105036.1|	aquaporin TIP5-1 [Zea mays]	99.15	9e-77
c54270_g1	gi|162461661|ref|NP_001105303.1|	fatty acid desaturase7 [Zea mays]	100	9e-43
c120965_g1	gi|162461674|ref|NP_001105332.1|	bearded-ear1 [Zea mays]	56.34	2e-20
c3043_g1	gi|162461678|ref|NP_001105933.1|	elongation factor alpha2 [Zea mays]	75	6e-45
c36662_g1	gi|162461678|ref|NP_001105933.1|	elongation factor alpha2 [Zea mays]	98.94	1e-61
c52201_g3	gi|162461678|ref|NP_001105933.1|	elongation factor alpha2 [Zea mays]	100	6e-27
c57774_g1	gi|162461687|ref|NP_001105249.1|	LOC542156 [Zea mays]	82.11	1e-151
c7653_g1	gi|162461691|ref|NP_001105338.1|	oleosin Zm-I [Zea mays]	98.15	5e-59
c54824_g1	gi|162461713|ref|NP_001105877.1|	homogentisate phytyltransferase VTE2-1 [Zea mays]	90.62	2e-11
c45965_g1	gi|162461747|ref|NP_001105820.1|	putative protein kinase [Zea mays]	97.78	3e-26
c59465_g1	gi|162461756|ref|NP_001105418.1|	phosphoenolpyruvate carboxylase 1 [Zea mays]	96.72	3e-30
c106163_g1	gi|162461764|ref|NP_001105360.1|	membrane H(+)-ATPase1 [Zea mays]	54.84	3e-12
c113724_g1	gi|162461764|ref|NP_001105360.1|	membrane H(+)-ATPase1 [Zea mays]	64.58	3e-14
c140322_g1	gi|162461764|ref|NP_001105360.1|	membrane H(+)-ATPase1 [Zea mays]	92.54	4e-28
c62582_g1	gi|162461777|ref|NP_001105119.1|	legumain-like protease precursor [Zea mays]	100	2e-10
c62582_g2	gi|162461777|ref|NP_001105119.1|	legumain-like protease precursor [Zea mays]	78.57	6e-08
c55837_g4	gi|162461782|ref|NP_001105175.1|	methyl binding domain106 [Zea mays]	95.83	1e-07
c57245_g2	gi|162461782|ref|NP_001105175.1|	methyl binding domain106 [Zea mays]	98.59	3e-24
c56263_g1	gi|162461786|ref|NP_001105624.1|	LOC542628 [Zea mays]	97.73	6e-21
c105777_g1	gi|162461791|ref|NP_001105758.1|	protein disulfide isomerase6 precursor [Zea mays]	51.56	1e-14
c107884_g1	gi|162461791|ref|NP_001105758.1|	protein disulfide isomerase6 precursor [Zea mays]	45.61	3e-24
c108283_g1	gi|162461791|ref|NP_001105758.1|	protein disulfide isomerase6 precursor [Zea mays]	37.69	1e-14
c115846_g1	gi|162461791|ref|NP_001105758.1|	protein disulfide isomerase6 precursor [Zea mays]	40.68	3e-09
c23888_g1	gi|162461791|ref|NP_001105758.1|	protein disulfide isomerase6 precursor [Zea mays]	49.4	4e-21
c40709_g2	gi|162461791|ref|NP_001105758.1|	protein disulfide isomerase6 precursor [Zea mays]	47.37	4e-26
c62106_g5	gi|162461791|ref|NP_001105758.1|	protein disulfide isomerase6 precursor [Zea mays]	46.55	2e-09
c62106_g6	gi|162461791|ref|NP_001105758.1|	protein disulfide isomerase6 precursor [Zea mays]	100	2e-11
c6960_g1	gi|162461791|ref|NP_001105758.1|	protein disulfide isomerase6 precursor [Zea mays]	44.3	3e-17
c84886_g1	gi|162461791|ref|NP_001105758.1|	protein disulfide isomerase6 precursor [Zea mays]	56.79	2e-22
c57845_g2	gi|162461820|ref|NP_001106026.1|	putative growth-regulating factor 8 [Zea mays]	93.75	5e-21
c61123_g3	gi|162461820|ref|NP_001106026.1|	putative growth-regulating factor 8 [Zea mays]	96.9	3e-59
c53691_g1	gi|162461824|ref|NP_001104870.1|	chitin synthase homolog1 [Zea mays]	91.3	3e-07
c3907_g1	gi|162461842|ref|NP_001105587.1|	elongation factor 1-alpha [Zea mays]	25	3e-09
c43879_g1	gi|162461842|ref|NP_001105587.1|	elongation factor 1-alpha [Zea mays]	89.62	4e-60
c63601_g3	gi|162461842|ref|NP_001105587.1|	elongation factor 1-alpha [Zea mays]	91.25	7e-47
c83601_g1	gi|162461842|ref|NP_001105587.1|	elongation factor 1-alpha [Zea mays]	86.08	8e-43
c92988_g1	gi|162461842|ref|NP_001105587.1|	elongation factor 1-alpha [Zea mays]	65.22	8e-24
c107157_g1	gi|162461847|ref|NP_001105967.1|	putative protein kinase [Zea mays]	40.64	2e-38
c56687_g1	gi|162461847|ref|NP_001105967.1|	putative protein kinase [Zea mays]	85.11	1e-22
c64448_g1	gi|162461847|ref|NP_001105967.1|	putative protein kinase [Zea mays]	100	3e-17
c112334_g1	gi|162461852|ref|NP_001105037.1|	LOC541901 [Zea mays]	53.79	1e-40
c45562_g1	gi|162461852|ref|NP_001105037.1|	LOC541901 [Zea mays]	100	1e-09
c47796_g1	gi|162461852|ref|NP_001105037.1|	LOC541901 [Zea mays]	99.01	2e-67
c47796_g2	gi|162461852|ref|NP_001105037.1|	LOC541901 [Zea mays]	100	2e-70
c36545_g1	gi|162461856|ref|NP_001105414.1|	glyceraldehyde-3-phosphate dehydrogenase A, chloroplastic precursor [Zea mays]	98	6e-27
c61768_g2	gi|162461856|ref|NP_001105414.1|	glyceraldehyde-3-phosphate dehydrogenase A, chloroplastic precursor [Zea mays]	100	6e-09
c55628_g2	gi|162461873|ref|NP_001105914.1|	LOC732837 [Zea mays]	95.83	2e-60
c55628_g4	gi|162461873|ref|NP_001105914.1|	LOC732837 [Zea mays]	100	1e-19
c57359_g1	gi|162461892|ref|NP_001105878.1|	sec-independent protein translocase protein TATB, chloroplastic [Zea mays]	70.59	4e-20
c57359_g2	gi|162461892|ref|NP_001105878.1|	sec-independent protein translocase protein TATB, chloroplastic [Zea mays]	97.14	5e-09
c57359_g3	gi|162461892|ref|NP_001105878.1|	sec-independent protein translocase protein TATB, chloroplastic [Zea mays]	97.83	3e-21
c152738_g1	gi|162461896|ref|NP_001105219.1|	indole-3-glycerol phosphate lyase, chloroplastic precursor [Zea mays]	45.28	4e-18
c55590_g1	gi|162461896|ref|NP_001105219.1|	indole-3-glycerol phosphate lyase, chloroplastic precursor [Zea mays]	93.1	8e-11
c159216_g1	gi|162461899|ref|NP_001106046.1|	LOC100125645 [Zea mays]	100	2e-17
c41123_g1	gi|162461899|ref|NP_001106046.1|	LOC100125645 [Zea mays]	100	2e-39
c126636_g1	gi|162461901|ref|NP_001104898.1|	invertase cell wall3 precursor [Zea mays]	97.94	3e-58
c64152_g1	gi|162461914|ref|NP_001105334.1|	phenylalanine/tyrosine ammonia-lyase [Zea mays]	97.04	5e-85
c64152_g2	gi|162461914|ref|NP_001105334.1|	phenylalanine/tyrosine ammonia-lyase [Zea mays]	100	3e-09
c49798_g1	gi|162461916|ref|NP_001104965.1|	ribosome-inactivating protein [Zea mays]	96.82	9e-105
c63689_g1	gi|162461916|ref|NP_001104965.1|	ribosome-inactivating protein [Zea mays]	97.92	3e-56
c43682_g1	gi|162461919|ref|NP_001105419.1|	dehydrin DHN1 [Zea mays]	80	2e-14
c113283_g1	gi|162461925|ref|NP_001105759.1|	protein disulfide isomerase7 precursor [Zea mays]	44.83	7e-28
c126936_g1	gi|162461925|ref|NP_001105759.1|	protein disulfide isomerase7 precursor [Zea mays]	40.22	3e-16
c146308_g1	gi|162461925|ref|NP_001105759.1|	protein disulfide isomerase7 precursor [Zea mays]	44.26	3e-78
c88969_g1	gi|162461925|ref|NP_001105759.1|	protein disulfide isomerase7 precursor [Zea mays]	42.31	1e-21
c93165_g1	gi|162461925|ref|NP_001105759.1|	protein disulfide isomerase7 precursor [Zea mays]	46.58	9e-17
c96355_g1	gi|162461925|ref|NP_001105759.1|	protein disulfide isomerase7 precursor [Zea mays]	50	2e-13
c53070_g1	gi|162461937|ref|NP_001105532.1|	cellulose synthase catalytic subunit 12 [Zea mays]	96.48	1e-79
c57887_g3	gi|162461937|ref|NP_001105532.1|	cellulose synthase catalytic subunit 12 [Zea mays]	100	1e-45
c127915_g1	gi|162461951|ref|NP_001104871.1|	chloroplastic iron-superoxide dismutase [Zea mays]	40.82	6e-25
c112898_g1	gi|162462001|ref|NP_001105588.1|	tubulin alpha-6 chain [Zea mays]	92.5	2e-19
c126455_g1	gi|162462001|ref|NP_001105588.1|	tubulin alpha-6 chain [Zea mays]	63.89	5e-26
c132465_g1	gi|162462001|ref|NP_001105588.1|	tubulin alpha-6 chain [Zea mays]	71.74	2e-44
c15465_g1	gi|162462001|ref|NP_001105588.1|	tubulin alpha-6 chain [Zea mays]	65.45	2e-46
c35211_g1	gi|162462001|ref|NP_001105588.1|	tubulin alpha-6 chain [Zea mays]	100	1e-10
c46733_g1	gi|162462001|ref|NP_001105588.1|	tubulin alpha-6 chain [Zea mays]	100	1e-19
c56097_g1	gi|162462001|ref|NP_001105588.1|	tubulin alpha-6 chain [Zea mays]	100	1e-58
c6045_g1	gi|162462001|ref|NP_001105588.1|	tubulin alpha-6 chain [Zea mays]	68.12	9e-31
c60486_g1	gi|162462001|ref|NP_001105588.1|	tubulin alpha-6 chain [Zea mays]	88.89	6e-13
c104111_g1	gi|162462006|ref|NP_001105968.1|	putative inositol-3-phosphate synthase [Zea mays]	49.63	1e-36
c20557_g1	gi|162462006|ref|NP_001105968.1|	putative inositol-3-phosphate synthase [Zea mays]	55.56	1e-70
c49054_g1	gi|162462006|ref|NP_001105968.1|	putative inositol-3-phosphate synthase [Zea mays]	54.43	7e-126
c82455_g1	gi|162462006|ref|NP_001105968.1|	putative inositol-3-phosphate synthase [Zea mays]	54.58	2e-94
c55869_g1	gi|162462012|ref|NP_001105250.1|	thylakoid assembly8 [Zea mays]	97.72	3e-140
c131289_g1	gi|162462032|ref|NP_001105454.1|	4-hydroxy-7-methoxy-3-oxo-3,4-dihydro-2H-1,4-benzoxazin-2-yl glucoside beta-D-glucosidase 1, chloroplastic precursor [Zea mays]	43.44	9e-27
c59246_g3	gi|162462032|ref|NP_001105454.1|	4-hydroxy-7-methoxy-3-oxo-3,4-dihydro-2H-1,4-benzoxazin-2-yl glucoside beta-D-glucosidase 1, chloroplastic precursor [Zea mays]	87.76	4e-21
c62178_g3	gi|162462032|ref|NP_001105454.1|	4-hydroxy-7-methoxy-3-oxo-3,4-dihydro-2H-1,4-benzoxazin-2-yl glucoside beta-D-glucosidase 1, chloroplastic precursor [Zea mays]	98.48	3e-38
c62178_g4	gi|162462032|ref|NP_001105454.1|	4-hydroxy-7-methoxy-3-oxo-3,4-dihydro-2H-1,4-benzoxazin-2-yl glucoside beta-D-glucosidase 1, chloroplastic precursor [Zea mays]	68.22	1e-90
c64488_g5	gi|162462032|ref|NP_001105454.1|	4-hydroxy-7-methoxy-3-oxo-3,4-dihydro-2H-1,4-benzoxazin-2-yl glucoside beta-D-glucosidase 1, chloroplastic precursor [Zea mays]	86.67	4e-09
c50704_g1	gi|162462049|ref|NP_001105823.1|	dual-specificity protein-like phosphatase 1 [Zea mays]	100	1e-12
c52759_g1	gi|162462053|ref|NP_001104966.1|	hemoglobin [Zea mays]	66.15	1e-20
c55182_g1	gi|162462055|ref|NP_001105420.1|	malate dehydrogenase [NADP], chloroplastic precursor [Zea mays]	99.49	7e-119
c55182_g2	gi|162462055|ref|NP_001105420.1|	malate dehydrogenase [NADP], chloroplastic precursor [Zea mays]	95.92	1e-24
c59171_g1	gi|162462061|ref|NP_001106047.1|	catechol O-methyltransferase [Zea mays]	100	7e-61
c31770_g1	gi|162462089|ref|NP_001105122.1|	basal endosperm transfer layer4 precursor [Zea mays]	96.23	6e-68
c138477_g1	gi|162462104|ref|NP_001105760.1|	protein disulfide isomerase precursor [Zea mays]	40	2e-08
c56298_g2	gi|162462104|ref|NP_001105760.1|	protein disulfide isomerase precursor [Zea mays]	100	3e-44
c131719_g1	gi|162462150|ref|NP_001105879.1|	chloroplast RNA processing1 [Zea mays]	29.5	6e-07
c41934_g1	gi|162462150|ref|NP_001105879.1|	chloroplast RNA processing1 [Zea mays]	58.62	8e-10
c54358_g1	gi|162462150|ref|NP_001105879.1|	chloroplast RNA processing1 [Zea mays]	96.61	3e-17
c61426_g3	gi|162462156|ref|NP_001105969.1|	brittle stalk-2-like protein 4 precursor [Zea mays]	90	2e-11
c31232_g1	gi|162462162|ref|NP_001105039.1|	farnesyl pyrophosphate synthase [Zea mays]	93.55	1e-10
c56785_g1	gi|162462162|ref|NP_001105039.1|	farnesyl pyrophosphate synthase [Zea mays]	59.32	7e-14
c56785_g2	gi|162462162|ref|NP_001105039.1|	farnesyl pyrophosphate synthase [Zea mays]	86.21	2e-08
c55623_g4	gi|162462211|ref|NP_001104967.1|	prohibitin2 [Zea mays]	87.88	5e-11
c46314_g1	gi|162462224|ref|NP_001105915.1|	putative laccase precursor [Zea mays]	100	2e-49
c56154_g4	gi|162462253|ref|NP_001105123.1|	anther-specific protein MZm3-3 precursor [Zea mays]	96.91	3e-27
c27430_g1	gi|162462257|ref|NP_001105178.1|	ADP-glucose pyrophosphorylase small subunit [Zea mays]	99.38	1e-82
c121799_g1	gi|162462264|ref|NP_001105455.1|	calmodulin [Zea mays]	37.04	8e-14
c835_g1	gi|162462264|ref|NP_001105455.1|	calmodulin [Zea mays]	87.04	1e-27
c63629_g9	gi|162462282|ref|NP_001105336.1|	fructose-bisphosphate aldolase, cytoplasmic isozyme [Zea mays]	59.62	3e-11
c58999_g1	gi|162462301|ref|NP_001105535.1|	ABC family1 [Zea mays]	100	5e-14
c30369_g1	gi|162462304|ref|NP_001105590.1|	actin-depolymerizing factor 2 [Zea mays]	100	6e-33
c43243_g1	gi|162462322|ref|NP_001105825.1|	LOC732726 [Zea mays]	95	1e-107
c47948_g7	gi|162462326|ref|NP_001105880.1|	bundle sheath defective2 [Zea mays]	90.77	1e-35
c58544_g1	gi|162462330|ref|NP_001105970.1|	brittle stalk-2-like protein 6 precursor [Zea mays]	93.62	7e-18
c55755_g2	gi|162462334|ref|NP_001105761.1|	protein disulfide isomerase10 precursor [Zea mays]	73.15	1e-34
c123494_g1	gi|162462359|ref|NP_001104968.1|	prohibitin3 [Zea mays]	68.42	3e-33
c20219_g1	gi|162462359|ref|NP_001104968.1|	prohibitin3 [Zea mays]	98.51	3e-79
c28624_g1	gi|162462359|ref|NP_001104968.1|	prohibitin3 [Zea mays]	57.36	7e-44
c88009_g1	gi|162462359|ref|NP_001104968.1|	prohibitin3 [Zea mays]	55.45	4e-34
c54134_g2	gi|162462363|ref|NP_001106069.1|	cytochrome P450 78A1 [Zea mays]	98.1	5e-135
c54721_g5	gi|162462388|ref|NP_001105916.1|	lethal embryo mutant1 [Zea mays]	99	8e-102
c57342_g1	gi|162462404|ref|NP_001105826.1|	dual-specificity protein-like phosphatase 4 [Zea mays]	82.93	3e-14
c22923_g1	gi|162462419|ref|NP_001105252.1|	26S proteasome regulatory complex ATPase RPT3 [Zea mays]	63.79	3e-40
c34431_g3	gi|162462419|ref|NP_001105252.1|	26S proteasome regulatory complex ATPase RPT3 [Zea mays]	78.72	8e-48
c69248_g1	gi|162462419|ref|NP_001105252.1|	26S proteasome regulatory complex ATPase RPT3 [Zea mays]	66.14	6e-48
c148595_g1	gi|162462425|ref|NP_001105124.1|	FACT complex subunit SSRP1 [Zea mays]	40.87	2e-20
c163846_g1	gi|162462425|ref|NP_001105124.1|	FACT complex subunit SSRP1 [Zea mays]	33.7	2e-11
c83096_g1	gi|162462425|ref|NP_001105124.1|	FACT complex subunit SSRP1 [Zea mays]	32.91	6e-63
c98108_g1	gi|162462425|ref|NP_001105124.1|	FACT complex subunit SSRP1 [Zea mays]	34.78	5e-09
c41313_g1	gi|162462431|ref|NP_001105591.1|	cytokinin dehydrogenase 1 precursor [Zea mays]	97.48	2e-90
c4279_g1	gi|162462437|ref|NP_001105422.1|	pyruvate decarboxylase 1 [Zea mays]	33.39	2e-75
c47178_g3	gi|162462437|ref|NP_001105422.1|	pyruvate decarboxylase 1 [Zea mays]	34.36	8e-83
c49148_g1	gi|162462437|ref|NP_001105422.1|	pyruvate decarboxylase 1 [Zea mays]	34.96	3e-82
c57741_g1	gi|162462437|ref|NP_001105422.1|	pyruvate decarboxylase 1 [Zea mays]	76.97	1e-71
c61829_g2	gi|162462437|ref|NP_001105422.1|	pyruvate decarboxylase 1 [Zea mays]	39.49	1e-21
c84462_g1	gi|162462437|ref|NP_001105422.1|	pyruvate decarboxylase 1 [Zea mays]	38.56	4e-25
c89565_g1	gi|162462437|ref|NP_001105422.1|	pyruvate decarboxylase 1 [Zea mays]	42.72	2e-44
c36205_g1	gi|162462441|ref|NP_001105456.1|	tubulin beta-3 chain [Zea mays]	74	1e-49
c10222_g1	gi|162462456|ref|NP_001105537.1|	LOC542519 [Zea mays]	48.18	3e-24
c164947_g1	gi|162462456|ref|NP_001105537.1|	LOC542519 [Zea mays]	50	8e-11
c19222_g1	gi|162462456|ref|NP_001105537.1|	LOC542519 [Zea mays]	50	2e-25
c82420_g1	gi|162462456|ref|NP_001105537.1|	LOC542519 [Zea mays]	46.43	1e-20
c156059_g1	gi|162462458|ref|NP_001105881.1|	uridine monophosphate synthase [Zea mays]	57.69	3e-14
c52268_g1	gi|162462458|ref|NP_001105881.1|	uridine monophosphate synthase [Zea mays]	90.48	2e-16
c52901_g1	gi|162462466|ref|NP_001105660.1|	barley mlo defense gene homolog1 [Zea mays]	100	5e-44
c63507_g1	gi|162462466|ref|NP_001105660.1|	barley mlo defense gene homolog1 [Zea mays]	91.3	2e-08
c31087_g1	gi|162462489|ref|NP_001105827.1|	autophagy protein 5 [Zea mays]	96.97	2e-44
c59053_g1	gi|162462489|ref|NP_001105827.1|	autophagy protein 5 [Zea mays]	98.51	6e-39
c61242_g3	gi|162462493|ref|NP_001106030.1|	putative GRF-interacting factor 1 [Zea mays]	92.93	7e-84
c36526_g1	gi|162462498|ref|NP_001106049.1|	Mre11B protein [Zea mays]	96.67	3e-11
c17742_g1	gi|162462506|ref|NP_001105125.1|	outer cell layer3 [Zea mays]	60	1e-07
c63254_g1	gi|162462506|ref|NP_001105125.1|	outer cell layer3 [Zea mays]	66.67	1e-27
c116160_g1	gi|162462512|ref|NP_001105180.1|	alternative oxidase1 [Zea mays]	40.65	3e-21
c26253_g1	gi|162462512|ref|NP_001105180.1|	alternative oxidase1 [Zea mays]	46.81	2e-45
c52872_g4	gi|162462512|ref|NP_001105180.1|	alternative oxidase1 [Zea mays]	100	3e-17
c81064_g1	gi|162462512|ref|NP_001105180.1|	alternative oxidase1 [Zea mays]	50	3e-18
c84302_g1	gi|162462512|ref|NP_001105180.1|	alternative oxidase1 [Zea mays]	42.55	2e-53
c59012_g1	gi|162462515|ref|NP_001105971.1|	brittle stalk-2-like protein 7 precursor [Zea mays]	100	1e-16
c23958_g1	gi|162462528|ref|NP_001105538.1|	glutamine synthetase root isozyme 1 [Zea mays]	66.34	9e-36
c4021_g1	gi|162462528|ref|NP_001105538.1|	glutamine synthetase root isozyme 1 [Zea mays]	68.25	1e-22
c61443_g11	gi|162462528|ref|NP_001105538.1|	glutamine synthetase root isozyme 1 [Zea mays]	100	6e-08
c62730_g1	gi|162462528|ref|NP_001105538.1|	glutamine synthetase root isozyme 1 [Zea mays]	95.74	2e-21
c53947_g2	gi|162462537|ref|NP_001105917.1|	oil yellow1 [Zea mays]	100	3e-26
c52064_g1	gi|162462559|ref|NP_001105592.1|	histidine-containing phosphotransfer protein [Zea mays]	97.04	1e-78
c33388_g1	gi|162462566|ref|NP_001105041.1|	LOC541905 precursor [Zea mays]	99.21	3e-87
c39066_g1	gi|162462566|ref|NP_001105041.1|	LOC541905 precursor [Zea mays]	91.49	5e-57
c39066_g2	gi|162462566|ref|NP_001105041.1|	LOC541905 precursor [Zea mays]	98.68	8e-28
c58386_g1	gi|162462603|ref|NP_001105882.1|	sesquiterpene cyclase1 [Zea mays]	100	1e-24
c9674_g1	gi|162462607|ref|NP_001105628.1|	LOC542633 [Zea mays]	96.4	2e-93
c40985_g1	gi|162462616|ref|NP_001105829.1|	absence of first division1 [Zea mays]	95.28	2e-59
c108570_g1	gi|162462618|ref|NP_001104970.1|	stomatin1 [Zea mays]	47.98	8e-47
c123042_g1	gi|162462618|ref|NP_001104970.1|	stomatin1 [Zea mays]	57.34	1e-44
c40887_g2	gi|162462618|ref|NP_001104970.1|	stomatin1 [Zea mays]	38.57	6e-10
c30239_g2	gi|162462626|ref|NP_001105661.1|	barley mlo defense gene homolog7 [Zea mays]	97.85	4e-56
c38595_g1	gi|162462636|ref|NP_001105127.1|	outer cell layer5a [Zea mays]	100	1e-32
c54768_g2	gi|162462636|ref|NP_001105127.1|	outer cell layer5a [Zea mays]	100	1e-19
c55065_g1	gi|162462636|ref|NP_001105127.1|	outer cell layer5a [Zea mays]	100	2e-45
c93386_g1	gi|162462658|ref|NP_001105539.1|	alpha-amylase precursor [Zea mays]	98.59	2e-44
c49143_g1	gi|162462660|ref|NP_001105383.1|	NADP-dependent malic enzyme [Zea mays]	98.08	2e-20
c57059_g1	gi|162462660|ref|NP_001105383.1|	NADP-dependent malic enzyme [Zea mays]	98.44	1e-24
c57916_g2	gi|162462666|ref|NP_001105004.1|	protoporphyrinogen IX oxidase (mitochondrial)2 [Zea mays]	68.33	3e-72
c59418_g5	gi|162462670|ref|NP_001105763.1|	protein disulfide isomerase5 precursor [Zea mays]	99.43	2e-114
c105930_g1	gi|162462678|ref|NP_001105830.1|	12-oxo-phytodienoic acid reductase3 [Zea mays]	28.99	7e-25
c26684_g1	gi|162462678|ref|NP_001105830.1|	12-oxo-phytodienoic acid reductase3 [Zea mays]	30.41	3e-23
c31437_g1	gi|162462678|ref|NP_001105830.1|	12-oxo-phytodienoic acid reductase3 [Zea mays]	32.64	2e-28
c51717_g1	gi|162462678|ref|NP_001105830.1|	12-oxo-phytodienoic acid reductase3 [Zea mays]	97.64	8e-99
c62969_g4	gi|162462678|ref|NP_001105830.1|	12-oxo-phytodienoic acid reductase3 [Zea mays]	80.83	5e-133
c135161_g1	gi|162462680|ref|NP_001105593.1|	glutathione transferase7 [Zea mays]	100	1e-07
c19777_g1	gi|162462687|ref|NP_001104875.1|	cystathionine gamma-synthase1 [Zea mays]	36.72	6e-16
c79979_g1	gi|162462687|ref|NP_001104875.1|	cystathionine gamma-synthase1 [Zea mays]	43.75	7e-13
c8598_g1	gi|162462687|ref|NP_001104875.1|	cystathionine gamma-synthase1 [Zea mays]	43.04	4e-12
c41556_g1	gi|162462702|ref|NP_001105937.1|	R2R3 Myb transcription factor MYB-IF25 [Zea mays]	97.77	1e-87
c58059_g6	gi|162462702|ref|NP_001105937.1|	R2R3 Myb transcription factor MYB-IF25 [Zea mays]	100	1e-07
c118000_g1	gi|162462751|ref|NP_001105340.1|	ATP synthase subunit beta, mitochondrial precursor [Zea mays]	72.22	7e-39
c126572_g1	gi|162462751|ref|NP_001105340.1|	ATP synthase subunit beta, mitochondrial precursor [Zea mays]	57.97	9e-18
c150030_g1	gi|162462751|ref|NP_001105340.1|	ATP synthase subunit beta, mitochondrial precursor [Zea mays]	75.24	3e-48
c151068_g1	gi|162462751|ref|NP_001105340.1|	ATP synthase subunit beta, mitochondrial precursor [Zea mays]	85.58	2e-130
c164737_g1	gi|162462751|ref|NP_001105340.1|	ATP synthase subunit beta, mitochondrial precursor [Zea mays]	66	7e-39
c44319_g1	gi|162462751|ref|NP_001105340.1|	ATP synthase subunit beta, mitochondrial precursor [Zea mays]	74.84	3e-68
c51531_g1	gi|162462751|ref|NP_001105340.1|	ATP synthase subunit beta, mitochondrial precursor [Zea mays]	78.67	1e-34
c61918_g1	gi|162462751|ref|NP_001105340.1|	ATP synthase subunit beta, mitochondrial precursor [Zea mays]	80.72	3e-38
c36261_g1	gi|162462761|ref|NP_001105629.1|	glutathione S-transferase GST 34 [Zea mays]	56.94	1e-72
c54842_g1	gi|162462772|ref|NP_001105182.1|	polycomb group protein FIE2 [Zea mays]	100	7e-08
c103027_g1	gi|162462776|ref|NP_001106051.1|	barren inflorescence2 [Zea mays]	88.46	1e-20
c137570_g1	gi|162462776|ref|NP_001106051.1|	barren inflorescence2 [Zea mays]	94.86	5e-40
c130209_g1	gi|162462789|ref|NP_001105831.1|	12-oxo-phytodienoic acid reductase [Zea mays]	40	3e-08
c149887_g1	gi|162462789|ref|NP_001105831.1|	12-oxo-phytodienoic acid reductase [Zea mays]	32.67	4e-07
c39606_g1	gi|162462789|ref|NP_001105831.1|	12-oxo-phytodienoic acid reductase [Zea mays]	35.74	1e-32
c109007_g1	gi|162462794|ref|NP_001105384.1|	nucleobase-ascorbate transporter LPE1 [Zea mays]	92.31	3e-08
c57084_g2	gi|162462794|ref|NP_001105384.1|	nucleobase-ascorbate transporter LPE1 [Zea mays]	90.62	8e-11
c57084_g4	gi|162462794|ref|NP_001105384.1|	nucleobase-ascorbate transporter LPE1 [Zea mays]	100	4e-14
c47784_g1	gi|162462799|ref|NP_001105973.1|	lipoxygenase [Zea mays]	100	4e-29
c50433_g1	gi|162462799|ref|NP_001105973.1|	lipoxygenase [Zea mays]	75.25	1e-45
c150018_g1	gi|162462805|ref|NP_001105764.1|	adenosine 5'-phosphosulfate reductase-like1 [Zea mays]	38.57	1e-08
c64476_g5	gi|162462805|ref|NP_001105764.1|	adenosine 5'-phosphosulfate reductase-like1 [Zea mays]	88.24	5e-24
c59207_g1	gi|162462814|ref|NP_001105129.1|	translocon of outer membrane of chloroplast35 [Zea mays]	100	6e-24
c21924_g1	gi|162462820|ref|NP_001105594.1|	LOC542588 [Zea mays]	40.7	3e-11
c30000_g1	gi|162462820|ref|NP_001105594.1|	LOC542588 [Zea mays]	41.71	1e-21
c40063_g1	gi|162462820|ref|NP_001105594.1|	LOC542588 [Zea mays]	43.34	1e-57
c4609_g1	gi|162462820|ref|NP_001105594.1|	LOC542588 [Zea mays]	33.05	9e-14
c75475_g1	gi|162462820|ref|NP_001105594.1|	LOC542588 [Zea mays]	47.22	2e-13
c9866_g1	gi|162462820|ref|NP_001105594.1|	LOC542588 [Zea mays]	38.19	6e-45
c64153_g2	gi|162462826|ref|NP_001105918.1|	HOX1B protein [Zea mays]	98.51	5e-38
c63270_g1	gi|162462832|ref|NP_001104876.1|	retinoblastoma-related protein 1 [Zea mays]	53.85	1e-07
c36318_g1	gi|162462845|ref|NP_001105832.1|	12-oxo-phytodienoic acid reductase6 [Zea mays]	38.2	3e-66
c50027_g1	gi|162462845|ref|NP_001105832.1|	12-oxo-phytodienoic acid reductase6 [Zea mays]	100	6e-09
c62969_g3	gi|162462845|ref|NP_001105832.1|	12-oxo-phytodienoic acid reductase6 [Zea mays]	100	2e-48
c63577_g1	gi|162462857|ref|NP_001105005.1|	AKINbetagamma-1 protein kinase [Zea mays]	91.67	4e-12
c76935_g1	gi|162462857|ref|NP_001105005.1|	AKINbetagamma-1 protein kinase [Zea mays]	36.76	8e-09
c57799_g2	gi|162462869|ref|NP_001105794.1|	alkaline alpha galactosidase 2 [Zea mays]	97.11	6e-116
c57799_g5	gi|162462869|ref|NP_001105794.1|	alkaline alpha galactosidase 2 [Zea mays]	83.97	5e-120
c33441_g1	gi|162462881|ref|NP_001105883.1|	beclin 1 protein [Zea mays]	49.25	3e-07
c60792_g2	gi|162462881|ref|NP_001105883.1|	beclin 1 protein [Zea mays]	100	8e-14
c64478_g2	gi|162462881|ref|NP_001105883.1|	beclin 1 protein [Zea mays]	80.65	4e-24
c54854_g1	gi|162462887|ref|NP_001105225.1|	single myb histone 3 [Zea mays]	87.1	3e-09
c54854_g2	gi|162462887|ref|NP_001105225.1|	single myb histone 3 [Zea mays]	100	4e-26
c57383_g2	gi|162462912|ref|NP_001105425.1|	4-hydroxy-tetrahydrodipicolinate synthase, chloroplastic precursor [Zea mays]	50	2e-07
c57383_g8	gi|162462912|ref|NP_001105425.1|	4-hydroxy-tetrahydrodipicolinate synthase, chloroplastic precursor [Zea mays]	87.1	2e-10
c65192_g1	gi|162462924|ref|NP_001105541.1|	chitinase chem5 precursor [Zea mays]	33.99	3e-13
c85724_g1	gi|162462924|ref|NP_001105541.1|	chitinase chem5 precursor [Zea mays]	52	3e-13
c170_g1	gi|162462929|ref|NP_001105183.1|	vacuolar processing enzyme1 precursor [Zea mays]	99.11	6e-146
c119557_g1	gi|162462945|ref|NP_001105833.1|	12-oxo-phytodienoic acid reductase8 [Zea mays]	49.3	3e-12
c59213_g1	gi|162462945|ref|NP_001105833.1|	12-oxo-phytodienoic acid reductase8 [Zea mays]	100	7e-10
c59213_g3	gi|162462945|ref|NP_001105833.1|	12-oxo-phytodienoic acid reductase8 [Zea mays]	98.46	2e-86
c63752_g1	gi|162462953|ref|NP_001105974.1|	lipoxygenase [Zea mays]	100	7e-15
c63752_g2	gi|162462953|ref|NP_001105974.1|	lipoxygenase [Zea mays]	98.7	1e-46
c60308_g4	gi|162462958|ref|NP_001105765.1|	adenosine 5'-phosphosulfate reductase-like3 precursor [Zea mays]	69.23	1e-12
c152195_g1	gi|162462963|ref|NP_001105702.1|	pathogenesis related protein-5 precursor [Zea mays]	65.18	5e-36
c64561_g6	gi|162462963|ref|NP_001105702.1|	pathogenesis related protein-5 precursor [Zea mays]	100	4e-40
c35748_g1	gi|162462965|ref|NP_001105131.1|	aquaporin PIP1-5 [Zea mays]	96.88	5e-23
c56750_g3	gi|162462965|ref|NP_001105131.1|	aquaporin PIP1-5 [Zea mays]	98.78	4e-44
c118816_g1	gi|162462969|ref|NP_001105595.1|	ATP synthase subunit epsilon, mitochondrial [Zea mays]	42.62	1e-08
c61167_g1	gi|162462969|ref|NP_001105595.1|	ATP synthase subunit epsilon, mitochondrial [Zea mays]	96.43	7e-34
c59764_g2	gi|162462974|ref|NP_001105919.1|	1-acyl-sn-glycerol-3-phosphate acyltransferase PLS1 [Zea mays]	98.67	2e-99
c59364_g2	gi|162462979|ref|NP_001105256.1|	elongated mesocotyl1 [Zea mays]	100	5e-09
c53673_g3	gi|162462983|ref|NP_001105795.1|	wound and phytochrome signaling involved receptor like kinase precursor [Zea mays]	98.21	1e-27
c110011_g1	gi|162462987|ref|NP_001105342.1|	cell division control protein 2 homolog [Zea mays]	61.03	3e-83
c148553_g1	gi|162462987|ref|NP_001105342.1|	cell division control protein 2 homolog [Zea mays]	69.11	4e-59
c151927_g1	gi|162462987|ref|NP_001105342.1|	cell division control protein 2 homolog [Zea mays]	54.14	2e-109
c24403_g1	gi|162462987|ref|NP_001105342.1|	cell division control protein 2 homolog [Zea mays]	61.54	2e-47
c27303_g1	gi|162462987|ref|NP_001105342.1|	cell division control protein 2 homolog [Zea mays]	55.75	7e-120
c27303_g2	gi|162462987|ref|NP_001105342.1|	cell division control protein 2 homolog [Zea mays]	58.78	5e-48
c63940_g2	gi|162462987|ref|NP_001105342.1|	cell division control protein 2 homolog [Zea mays]	96.67	1e-20
c79002_g1	gi|162462987|ref|NP_001105342.1|	cell division control protein 2 homolog [Zea mays]	70.33	8e-42
c79336_g1	gi|162462987|ref|NP_001105342.1|	cell division control protein 2 homolog [Zea mays]	47.3	1e-24
c123111_g1	gi|162463001|ref|NP_001105459.1|	calmodulin [Zea mays]	44	1e-08
c104781_g1	gi|162463005|ref|NP_001105077.1|	histone deacetylase [Zea mays]	69.57	6e-33
c108031_g1	gi|162463005|ref|NP_001105077.1|	histone deacetylase [Zea mays]	61.72	4e-56
c56877_g2	gi|162463005|ref|NP_001105077.1|	histone deacetylase [Zea mays]	76	2e-15
c56857_g1	gi|162463022|ref|NP_001105006.1|	sucrose-phosphatase 1 [Zea mays]	100	2e-22
c27089_g1	gi|162463026|ref|NP_001105663.1|	alternative oxidase AOX3 precursor [Zea mays]	45.64	7e-45
c52872_g2	gi|162463026|ref|NP_001105663.1|	alternative oxidase AOX3 precursor [Zea mays]	100	3e-27
c116850_g1	gi|162463047|ref|NP_001105292.1|	NADP malic enzyme4 [Zea mays]	63.89	1e-08
c126815_g1	gi|162463047|ref|NP_001105292.1|	NADP malic enzyme4 [Zea mays]	40.79	9e-28
c138703_g1	gi|162463047|ref|NP_001105292.1|	NADP malic enzyme4 [Zea mays]	36.99	4e-10
c50227_g1	gi|162463047|ref|NP_001105292.1|	NADP malic enzyme4 [Zea mays]	96.43	2e-31
c59023_g1	gi|162463053|ref|NP_001105834.1|	LOC732735 [Zea mays]	95.16	1e-29
c57630_g1	gi|162463086|ref|NP_001105132.1|	somatic embryogenesis receptor-like kinase1 precursor [Zea mays]	100	3e-19
c57630_g3	gi|162463086|ref|NP_001105132.1|	somatic embryogenesis receptor-like kinase1 precursor [Zea mays]	100	4e-07
c62277_g2	gi|162463086|ref|NP_001105132.1|	somatic embryogenesis receptor-like kinase1 precursor [Zea mays]	100	7e-15
c105053_g1	gi|162463092|ref|NP_001105386.1|	adenylosuccinate synthetase, chloroplastic precursor [Zea mays]	46.82	1e-128
c110076_g1	gi|162463092|ref|NP_001105386.1|	adenylosuccinate synthetase, chloroplastic precursor [Zea mays]	63.64	2e-27
c124815_g1	gi|162463092|ref|NP_001105386.1|	adenylosuccinate synthetase, chloroplastic precursor [Zea mays]	54.48	5e-47
c152849_g1	gi|162463092|ref|NP_001105386.1|	adenylosuccinate synthetase, chloroplastic precursor [Zea mays]	46.99	1e-21
c70942_g1	gi|162463092|ref|NP_001105386.1|	adenylosuccinate synthetase, chloroplastic precursor [Zea mays]	54.62	9e-43
c84023_g1	gi|162463092|ref|NP_001105386.1|	adenylosuccinate synthetase, chloroplastic precursor [Zea mays]	57.65	1e-28
c142210_g1	gi|162463097|ref|NP_001105426.1|	tubulin beta-2 chain [Zea mays]	90.41	8e-46
c63458_g3	gi|162463097|ref|NP_001105426.1|	tubulin beta-2 chain [Zea mays]	80	6e-26
c62603_g3	gi|162463103|ref|NP_001105766.1|	adenosine 5'-phosphosulfate reductase-like5 precursor [Zea mays]	77.59	2e-20
c106991_g1	gi|162463106|ref|NP_001105703.1|	phosphoglucomutase, cytoplasmic 1 [Zea mays]	61.11	3e-16
c128532_g1	gi|162463106|ref|NP_001105703.1|	phosphoglucomutase, cytoplasmic 1 [Zea mays]	56.25	3e-24
c148268_g1	gi|162463106|ref|NP_001105703.1|	phosphoglucomutase, cytoplasmic 1 [Zea mays]	54.1	4e-116
c16946_g1	gi|162463106|ref|NP_001105703.1|	phosphoglucomutase, cytoplasmic 1 [Zea mays]	56.36	1e-32
c61511_g1	gi|162463106|ref|NP_001105703.1|	phosphoglucomutase, cytoplasmic 1 [Zea mays]	100	6e-21
c61511_g2	gi|162463106|ref|NP_001105703.1|	phosphoglucomutase, cytoplasmic 1 [Zea mays]	90.62	6e-53
c153269_g1	gi|162463116|ref|NP_001105596.1|	miniature seed1 precursor [Zea mays]	83.06	1e-51
c25574_g1	gi|162463116|ref|NP_001105596.1|	miniature seed1 precursor [Zea mays]	93.75	2e-24
c37286_g1	gi|162463116|ref|NP_001105596.1|	miniature seed1 precursor [Zea mays]	98.57	8e-40
c5802_g1	gi|162463116|ref|NP_001105596.1|	miniature seed1 precursor [Zea mays]	97.4	3e-46
c158028_g1	gi|162463134|ref|NP_001105813.1|	LOC606722 [Zea mays]	31.03	5e-07
c56363_g2	gi|162463134|ref|NP_001105813.1|	LOC606722 [Zea mays]	66.04	9e-12
c56363_g6	gi|162463134|ref|NP_001105813.1|	LOC606722 [Zea mays]	99.08	3e-56
c63758_g2	gi|162463134|ref|NP_001105813.1|	LOC606722 [Zea mays]	100	3e-08
c35361_g2	gi|162463139|ref|NP_001105133.1|	somatic embryogenesis receptor-like kinase2 precursor [Zea mays]	97.44	1e-16
c12250_g1	gi|162463149|ref|NP_001106033.1|	rootless concerning crown and seminal roots1 [Zea mays]	91.36	3e-51
c43295_g1	gi|162463149|ref|NP_001106033.1|	rootless concerning crown and seminal roots1 [Zea mays]	88.89	4e-52
c43295_g2	gi|162463149|ref|NP_001106033.1|	rootless concerning crown and seminal roots1 [Zea mays]	96.3	3e-12
c55515_g2	gi|162463154|ref|NP_001105043.1|	beta-expansin 4 precursor [Zea mays]	74.6	2e-129
c60009_g1	gi|162463175|ref|NP_001105078.1|	histone-lysine N-methyltransferase EZ1 [Zea mays]	97.22	2e-16
c35002_g1	gi|162463186|ref|NP_001105885.1|	PL transcription factor [Zea mays]	63.54	8e-31
c61857_g1	gi|162463192|ref|NP_001105975.1|	lipoxygenase [Zea mays]	97.8	3e-54
c61831_g4	gi|162463216|ref|NP_001105491.1|	maize Em binding protein-1a [Zea mays]	72.92	3e-45
c53515_g1	gi|162463222|ref|NP_001105543.1|	protein LIGULELESS 1 [Zea mays]	98.25	8e-66
c113486_g1	gi|162463224|ref|NP_001104974.1|	CK2 regulatory subunit B1 [Zea mays]	56.25	5e-44
c130440_g1	gi|162463224|ref|NP_001104974.1|	CK2 regulatory subunit B1 [Zea mays]	52.44	1e-59
c144774_g1	gi|162463224|ref|NP_001104974.1|	CK2 regulatory subunit B1 [Zea mays]	52.17	3e-28
c15129_g1	gi|162463224|ref|NP_001104974.1|	CK2 regulatory subunit B1 [Zea mays]	47.98	3e-65
c161253_g1	gi|162463224|ref|NP_001104974.1|	CK2 regulatory subunit B1 [Zea mays]	53.97	5e-16
c32342_g2	gi|162463224|ref|NP_001104974.1|	CK2 regulatory subunit B1 [Zea mays]	56.25	2e-46
c91567_g1	gi|162463224|ref|NP_001104974.1|	CK2 regulatory subunit B1 [Zea mays]	55	3e-08
c39008_g1	gi|162463249|ref|NP_001105704.1|	superoxide dismutase [Cu-Zn] 4AP [Zea mays]	56.58	9e-49
c81288_g1	gi|162463249|ref|NP_001105704.1|	superoxide dismutase [Cu-Zn] 4AP [Zea mays]	66.2	4e-28
c58869_g2	gi|162463254|ref|NP_001105836.1|	protein RIK [Zea mays]	59.83	7e-28
c57455_g2	gi|162463259|ref|NP_001105597.1|	terminal acidic SANT 1 [Zea mays]	94.12	1e-12
c109589_g1	gi|162463282|ref|NP_001104910.1|	NADPH producing dehydrogenase of the oxidative pentose phosphate pathway [Zea mays]	46.23	7e-25
c135258_g1	gi|162463282|ref|NP_001104910.1|	NADPH producing dehydrogenase of the oxidative pentose phosphate pathway [Zea mays]	51.59	3e-36
c19858_g1	gi|162463282|ref|NP_001104910.1|	NADPH producing dehydrogenase of the oxidative pentose phosphate pathway [Zea mays]	52.83	1e-13
c19858_g2	gi|162463282|ref|NP_001104910.1|	NADPH producing dehydrogenase of the oxidative pentose phosphate pathway [Zea mays]	46.03	3e-51
c51436_g1	gi|162463282|ref|NP_001104910.1|	NADPH producing dehydrogenase of the oxidative pentose phosphate pathway [Zea mays]	46.94	1e-24
c51436_g2	gi|162463282|ref|NP_001104910.1|	NADPH producing dehydrogenase of the oxidative pentose phosphate pathway [Zea mays]	50	4e-135
c62900_g3	gi|162463282|ref|NP_001104910.1|	NADPH producing dehydrogenase of the oxidative pentose phosphate pathway [Zea mays]	100	6e-26
c66820_g1	gi|162463282|ref|NP_001104910.1|	NADPH producing dehydrogenase of the oxidative pentose phosphate pathway [Zea mays]	36.33	5e-91
c74930_g1	gi|162463282|ref|NP_001104910.1|	NADPH producing dehydrogenase of the oxidative pentose phosphate pathway [Zea mays]	50	2e-15
c81946_g1	gi|162463282|ref|NP_001104910.1|	NADPH producing dehydrogenase of the oxidative pentose phosphate pathway [Zea mays]	67.5	3e-11
c43873_g1	gi|162463287|ref|NP_001105134.1|	rop6 protein [Zea mays]	43.88	1e-45
c57619_g5	gi|162463287|ref|NP_001105134.1|	rop6 protein [Zea mays]	100	3e-15
c72654_g1	gi|162463287|ref|NP_001105134.1|	rop6 protein [Zea mays]	44.22	1e-50
c49683_g1	gi|162463297|ref|NP_001105007.1|	ribosomal protein S10 [Zea mays]	99.08	1e-70
c58425_g2	gi|162463304|ref|NP_001105767.1|	adenosine 5'-phosphosulfate reductase6 precursor [Zea mays]	98.04	8e-24
c56101_g2	gi|162463323|ref|NP_001105886.1|	anthocyanidin 3-O-glucosyltransferase [Zea mays]	97.89	7e-106
c56101_g3	gi|162463323|ref|NP_001105886.1|	anthocyanidin 3-O-glucosyltransferase [Zea mays]	92.51	6e-137
c54887_g1	gi|162463334|ref|NP_001104878.1|	maize insect resistance2 precursor [Zea mays]	98.84	4e-50
c112748_g1	gi|162463339|ref|NP_001105293.1|	LOC542211 [Zea mays]	69.7	1e-24
c121065_g1	gi|162463339|ref|NP_001105293.1|	LOC542211 [Zea mays]	50	3e-17
c138920_g1	gi|162463339|ref|NP_001105293.1|	LOC542211 [Zea mays]	58.44	2e-23
c140859_g1	gi|162463339|ref|NP_001105293.1|	LOC542211 [Zea mays]	57.89	4e-26
c144666_g1	gi|162463339|ref|NP_001105293.1|	LOC542211 [Zea mays]	42.62	2e-11
c145866_g1	gi|162463339|ref|NP_001105293.1|	LOC542211 [Zea mays]	56.25	9e-11
c158005_g1	gi|162463339|ref|NP_001105293.1|	LOC542211 [Zea mays]	43.24	2e-28
c158931_g1	gi|162463339|ref|NP_001105293.1|	LOC542211 [Zea mays]	38.04	1e-23
c162462_g1	gi|162463339|ref|NP_001105293.1|	LOC542211 [Zea mays]	55.07	2e-13
c70659_g1	gi|162463339|ref|NP_001105293.1|	LOC542211 [Zea mays]	46.43	1e-07
c88141_g1	gi|162463339|ref|NP_001105293.1|	LOC542211 [Zea mays]	31.37	8e-10
c94036_g1	gi|162463339|ref|NP_001105293.1|	LOC542211 [Zea mays]	66.67	2e-32
c99758_g1	gi|162463339|ref|NP_001105293.1|	LOC542211 [Zea mays]	71.43	6e-31
c99815_g1	gi|162463339|ref|NP_001105293.1|	LOC542211 [Zea mays]	42.03	1e-09
c32342_g1	gi|162463349|ref|NP_001104975.1|	LOC541824 [Zea mays]	53.33	1e-16
c45842_g1	gi|162463354|ref|NP_001105632.1|	casein kinase II subunit alpha [Zea mays]	96.15	5e-28
c63760_g2	gi|162463354|ref|NP_001105632.1|	casein kinase II subunit alpha [Zea mays]	55.32	5e-07
c56682_g1	gi|162463359|ref|NP_001105258.1|	LOC542166 [Zea mays]	73.98	2e-44
c43424_g1	gi|162463370|ref|NP_001105135.1|	fatty acid elongase1 [Zea mays]	95.86	7e-81
c64330_g2	gi|162463370|ref|NP_001105135.1|	fatty acid elongase1 [Zea mays]	84.42	3e-44
c41601_g1	gi|162463376|ref|NP_001105184.1|	knotted interacting protein1 [Zea mays]	84.31	2e-20
c41601_g2	gi|162463376|ref|NP_001105184.1|	knotted interacting protein1 [Zea mays]	100	4e-10
c116346_g1	gi|162463378|ref|NP_001106034.1|	RTCS-like1 [Zea mays]	85.29	3e-10
c52072_g1	gi|162463380|ref|NP_001105665.1|	SET domain-containing protein SET102 [Zea mays]	100	5e-08
c56552_g1	gi|162463382|ref|NP_001105705.1|	17.5 kDa class II heat shock protein [Zea mays]	98.57	1e-71
c37166_g1	gi|162463389|ref|NP_001105387.1|	cyclin2 [Zea mays]	100	3e-13
c62416_g2	gi|162463389|ref|NP_001105387.1|	cyclin2 [Zea mays]	74.12	5e-80
c63240_g2	gi|162463394|ref|NP_001105976.1|	lipoxygenase6 [Zea mays]	87.5	1e-153
c52351_g1	gi|162463399|ref|NP_001106055.1|	ribonuclease III domain protein1 [Zea mays]	93.94	3e-12
c16219_g1	gi|162463403|ref|NP_001104911.1|	6-phosphogluconate dehydrogenase2 [Zea mays]	46.27	9e-21
c55872_g1	gi|162463403|ref|NP_001104911.1|	6-phosphogluconate dehydrogenase2 [Zea mays]	99.39	3e-113
c55872_g2	gi|162463403|ref|NP_001104911.1|	6-phosphogluconate dehydrogenase2 [Zea mays]	97.88	2e-127
c115287_g1	gi|162463409|ref|NP_001105545.1|	chlorophyll a-b binding protein M9, chloroplastic precursor [Zea mays]	97.22	2e-45
c45105_g1	gi|162463409|ref|NP_001105545.1|	chlorophyll a-b binding protein M9, chloroplastic precursor [Zea mays]	98.92	2e-46
c57215_g2	gi|162463414|ref|NP_001105598.1|	alpha-1,4-glucan-protein synthase [UDP-forming] [Zea mays]	100	8e-07
c57215_g3	gi|162463414|ref|NP_001105598.1|	alpha-1,4-glucan-protein synthase [UDP-forming] [Zea mays]	71.74	4e-14
c44673_g1	gi|162463422|ref|NP_001105768.1|	adenosine 5'-phosphosulfate reductase-like8 precursor [Zea mays]	98.54	9e-91
c61578_g1	gi|162463422|ref|NP_001105768.1|	adenosine 5'-phosphosulfate reductase-like8 precursor [Zea mays]	96.43	1e-11
c20138_g1	gi|162463443|ref|NP_001105080.1|	enhancer of polycomb-like protein101 [Zea mays]	28.69	1e-08
c104123_g1	gi|162463453|ref|NP_001105942.1|	multidrug resistance protein associated1 [Zea mays]	36.65	2e-35
c108058_g1	gi|162463458|ref|NP_001104839.1|	squalene synthase1 [Zea mays]	52.22	2e-22
c109690_g1	gi|162463458|ref|NP_001104839.1|	squalene synthase1 [Zea mays]	32.35	6e-09
c297_g1	gi|162463458|ref|NP_001104839.1|	squalene synthase1 [Zea mays]	40.34	1e-20
c63199_g2	gi|162463458|ref|NP_001104839.1|	squalene synthase1 [Zea mays]	80.65	9e-09
c65155_g1	gi|162463458|ref|NP_001104839.1|	squalene synthase1 [Zea mays]	38.46	4e-10
c86189_g1	gi|162463458|ref|NP_001104839.1|	squalene synthase1 [Zea mays]	39.24	4e-08
c95193_g1	gi|162463458|ref|NP_001104839.1|	squalene synthase1 [Zea mays]	43.67	6e-36
c59441_g6	gi|162463469|ref|NP_001105294.1|	ribulose bisphosphate carboxylase small chain, chloroplastic precursor [Zea mays]	100	1e-24
c71519_g1	gi|162463469|ref|NP_001105294.1|	ribulose bisphosphate carboxylase small chain, chloroplastic precursor [Zea mays]	65.79	2e-54
c44479_g1	gi|162463474|ref|NP_001104925.1|	myosin1 [Zea mays]	24.61	2e-30
c60416_g1	gi|162463474|ref|NP_001104925.1|	myosin1 [Zea mays]	97.73	1e-21
c60416_g2	gi|162463474|ref|NP_001104925.1|	myosin1 [Zea mays]	100	2e-43
c80547_g1	gi|162463474|ref|NP_001104925.1|	myosin1 [Zea mays]	49.23	6e-09
c37733_g1	gi|162463479|ref|NP_001105887.1|	globulin-1 S allele precursor [Zea mays]	96	2e-08
c107600_g1	gi|162463489|ref|NP_001105044.1|	fructose-6-phosphate-2-kinase/fructose-2,6-bisphosphatase [Zea mays]	39.85	5e-26
c138740_g1	gi|162463489|ref|NP_001105044.1|	fructose-6-phosphate-2-kinase/fructose-2,6-bisphosphatase [Zea mays]	43.88	2e-14
c139304_g1	gi|162463489|ref|NP_001105044.1|	fructose-6-phosphate-2-kinase/fructose-2,6-bisphosphatase [Zea mays]	49.21	2e-13
c145735_g1	gi|162463489|ref|NP_001105044.1|	fructose-6-phosphate-2-kinase/fructose-2,6-bisphosphatase [Zea mays]	30.54	9e-19
c150882_g1	gi|162463489|ref|NP_001105044.1|	fructose-6-phosphate-2-kinase/fructose-2,6-bisphosphatase [Zea mays]	55	1e-08
c162368_g1	gi|162463489|ref|NP_001105044.1|	fructose-6-phosphate-2-kinase/fructose-2,6-bisphosphatase [Zea mays]	42.74	3e-23
c57665_g2	gi|162463489|ref|NP_001105044.1|	fructose-6-phosphate-2-kinase/fructose-2,6-bisphosphatase [Zea mays]	98.21	3e-28
c60355_g3	gi|162463489|ref|NP_001105044.1|	fructose-6-phosphate-2-kinase/fructose-2,6-bisphosphatase [Zea mays]	100	8e-13
c6277_g1	gi|162463489|ref|NP_001105044.1|	fructose-6-phosphate-2-kinase/fructose-2,6-bisphosphatase [Zea mays]	47.47	1e-25
c80803_g1	gi|162463489|ref|NP_001105044.1|	fructose-6-phosphate-2-kinase/fructose-2,6-bisphosphatase [Zea mays]	47.06	1e-15
c9573_g1	gi|162463489|ref|NP_001105044.1|	fructose-6-phosphate-2-kinase/fructose-2,6-bisphosphatase [Zea mays]	39.18	4e-11
c147771_g1	gi|162463494|ref|NP_001105493.1|	outer cell layer1 [Zea mays]	37.38	1e-09
c51758_g1	gi|162463494|ref|NP_001105493.1|	outer cell layer1 [Zea mays]	98.57	2e-82
c51758_g2	gi|162463494|ref|NP_001105493.1|	outer cell layer1 [Zea mays]	100	9e-67
c51758_g3	gi|162463494|ref|NP_001105493.1|	outer cell layer1 [Zea mays]	68.99	3e-23
c51758_g4	gi|162463494|ref|NP_001105493.1|	outer cell layer1 [Zea mays]	100	2e-17
c58861_g3	gi|162463499|ref|NP_001105136.1|	MADS16 [Zea mays]	98.44	2e-37
c105162_g1	gi|162463503|ref|NP_001104976.1|	protein kinase CK2 catalytic subunit CK2 alpha-3 [Zea mays]	74.61	2e-159
c105285_g1	gi|162463503|ref|NP_001104976.1|	protein kinase CK2 catalytic subunit CK2 alpha-3 [Zea mays]	75.59	4e-140
c139461_g1	gi|162463503|ref|NP_001104976.1|	protein kinase CK2 catalytic subunit CK2 alpha-3 [Zea mays]	73.1	6e-74
c42392_g1	gi|162463503|ref|NP_001104976.1|	protein kinase CK2 catalytic subunit CK2 alpha-3 [Zea mays]	97.06	7e-15
c59193_g1	gi|162463509|ref|NP_001105228.1|	photosystem II subunit PsbS1 [Zea mays]	72.41	4e-07
c64494_g1	gi|162463530|ref|NP_001105977.1|	lipoxygenase9 [Zea mays]	86.67	1e-134
c56122_g2	gi|162463534|ref|NP_001106056.1|	LOC100125655 [Zea mays]	97.87	1e-93
c54928_g1	gi|162463539|ref|NP_001105796.1|	phytosulfokine peptide precursor1 precursor [Zea mays]	72.73	3e-13
c60445_g1	gi|162463546|ref|NP_001105546.1|	GTP-binding protein YPTM1 [Zea mays]	86.81	4e-139
c57673_g1	gi|162463564|ref|NP_001105769.1|	thiol oxidoreductase1 precursor [Zea mays]	100	1e-10
c52070_g3	gi|162463570|ref|NP_001105081.1|	DREB-like protein [Zea mays]	80.98	4e-54
c106818_g1	gi|162463575|ref|NP_001105839.1|	LOC732740 [Zea mays]	21.74	9e-08
c65847_g1	gi|162463575|ref|NP_001105839.1|	LOC732740 [Zea mays]	47.01	3e-26
c63213_g1	gi|162463588|ref|NP_001104880.1|	starch synthase homolog1 [Zea mays]	73.88	5e-51
c63213_g2	gi|162463588|ref|NP_001104880.1|	starch synthase homolog1 [Zea mays]	100	1e-08
c39935_g1	gi|162463600|ref|NP_001104926.1|	MADS2 [Zea mays]	92.5	8e-15
c63564_g1	gi|162463612|ref|NP_001104840.1|	sucrose transporter1 [Zea mays]	75.47	1e-17
c50627_g1	gi|162463621|ref|NP_001105494.1|	30S ribosomal protein S17, chloroplastic precursor [Zea mays]	100	1e-59
c58861_g4	gi|162463623|ref|NP_001105137.1|	MADS29 [Zea mays]	93.88	8e-23
c4552_g1	gi|162463657|ref|NP_001105707.1|	glycine-rich protein1 [Zea mays]	54	2e-10
c57993_g2	gi|162463657|ref|NP_001105707.1|	glycine-rich protein1 [Zea mays]	94.87	1e-35
c138131_g1	gi|162463668|ref|NP_001104977.1|	uncharacterized protein LOC541826 [Zea mays]	51.94	4e-35
c39823_g1	gi|162463668|ref|NP_001104977.1|	uncharacterized protein LOC541826 [Zea mays]	100	6e-84
c53361_g5	gi|162463668|ref|NP_001104977.1|	uncharacterized protein LOC541826 [Zea mays]	63.41	2e-08
c15710_g1	gi|162463674|ref|NP_001105229.1|	UDP-glucose-4-epimerase [Zea mays]	43.02	9e-28
c296_g1	gi|162463674|ref|NP_001105229.1|	UDP-glucose-4-epimerase [Zea mays]	47.8	6e-36
c61255_g2	gi|162463674|ref|NP_001105229.1|	UDP-glucose-4-epimerase [Zea mays]	99.38	2e-110
c9636_g1	gi|162463674|ref|NP_001105229.1|	UDP-glucose-4-epimerase [Zea mays]	58.82	8e-07
c59207_g3	gi|162463687|ref|NP_001105797.1|	derlin-1.2 [Zea mays]	97.44	3e-17
c47773_g2	gi|162463699|ref|NP_001105186.1|	DNA methyl transferase1 [Zea mays]	67.86	2e-10
c61755_g2	gi|162463699|ref|NP_001105186.1|	DNA methyl transferase1 [Zea mays]	58.33	7e-07
c41186_g1	gi|162463722|ref|NP_001105633.1|	LOC542639 [Zea mays]	98	8e-28
c62503_g1	gi|162463724|ref|NP_001106057.1|	PL3K2 [Zea mays]	97.5	2e-19
c62503_g2	gi|162463724|ref|NP_001106057.1|	PL3K2 [Zea mays]	94.38	2e-55
c62503_g3	gi|162463724|ref|NP_001106057.1|	PL3K2 [Zea mays]	80	2e-07
c48348_g1	gi|162463726|ref|NP_001105082.1|	serine acetyltransferase1 [Zea mays]	97.74	2e-162
c49180_g1	gi|162463726|ref|NP_001105082.1|	serine acetyltransferase1 [Zea mays]	84.73	8e-119
c140208_g1	gi|162463728|ref|NP_001105138.1|	maize 20S proteasome alpha subunit [Zea mays]	47.01	7e-21
c55725_g2	gi|162463728|ref|NP_001105138.1|	maize 20S proteasome alpha subunit [Zea mays]	99.59	1e-177
c32782_g1	gi|162463736|ref|NP_001105978.1|	lipoxygenase7 [Zea mays]	94.74	2e-11
c40245_g1	gi|162463736|ref|NP_001105978.1|	lipoxygenase7 [Zea mays]	88.24	1e-20
c46826_g1	gi|162463736|ref|NP_001105978.1|	lipoxygenase7 [Zea mays]	97.22	2e-61
c12482_g1	gi|162463755|ref|NP_001105296.1|	glutamine synthetase root isozyme 3 [Zea mays]	50.62	1e-21
c150612_g1	gi|162463755|ref|NP_001105296.1|	glutamine synthetase root isozyme 3 [Zea mays]	67.08	6e-65
c15372_g1	gi|162463755|ref|NP_001105296.1|	glutamine synthetase root isozyme 3 [Zea mays]	62.5	2e-25
c37426_g1	gi|162463755|ref|NP_001105296.1|	glutamine synthetase root isozyme 3 [Zea mays]	57.23	1e-136
c39922_g1	gi|162463755|ref|NP_001105296.1|	glutamine synthetase root isozyme 3 [Zea mays]	60.24	3e-141
c40288_g1	gi|162463755|ref|NP_001105296.1|	glutamine synthetase root isozyme 3 [Zea mays]	58.42	4e-70
c50164_g1	gi|162463755|ref|NP_001105296.1|	glutamine synthetase root isozyme 3 [Zea mays]	90.72	8e-82
c62730_g2	gi|162463755|ref|NP_001105296.1|	glutamine synthetase root isozyme 3 [Zea mays]	100	2e-26
c111079_g1	gi|162463757|ref|NP_001105347.1|	nucleic acid binding protein1 [Zea mays]	29.09	1e-08
c2438_g1	gi|162463757|ref|NP_001105347.1|	nucleic acid binding protein1 [Zea mays]	37.18	4e-07
c42043_g1	gi|162463757|ref|NP_001105347.1|	nucleic acid binding protein1 [Zea mays]	39.47	1e-07
c46486_g2	gi|162463757|ref|NP_001105347.1|	nucleic acid binding protein1 [Zea mays]	37.76	1e-14
c59458_g1	gi|162463771|ref|NP_001104881.1|	dull endosperm1 [Zea mays]	27.89	7e-08
c72152_g1	gi|162463776|ref|NP_001105495.1|	protein Iojap, chloroplast [Zea mays]	40	1e-10
c102109_g1	gi|162463793|ref|NP_001105046.1|	cytosolic aldehyde dehydrogenase RF2C [Zea mays]	44.12	1e-14
c106386_g1	gi|162463793|ref|NP_001105046.1|	cytosolic aldehyde dehydrogenase RF2C [Zea mays]	44.36	5e-31
c121378_g1	gi|162463793|ref|NP_001105046.1|	cytosolic aldehyde dehydrogenase RF2C [Zea mays]	47.06	4e-21
c161520_g1	gi|162463793|ref|NP_001105046.1|	cytosolic aldehyde dehydrogenase RF2C [Zea mays]	67.14	2e-26
c23795_g1	gi|162463793|ref|NP_001105046.1|	cytosolic aldehyde dehydrogenase RF2C [Zea mays]	43.62	7e-34
c56196_g4	gi|162463793|ref|NP_001105046.1|	cytosolic aldehyde dehydrogenase RF2C [Zea mays]	100	9e-14
c56455_g1	gi|162463793|ref|NP_001105046.1|	cytosolic aldehyde dehydrogenase RF2C [Zea mays]	98.25	4e-28
c120593_g1	gi|162463795|ref|NP_001105708.1|	40S ribosomal protein S13 [Zea mays]	76.19	2e-17
c153578_g1	gi|162463795|ref|NP_001105708.1|	40S ribosomal protein S13 [Zea mays]	60.29	2e-23
c46242_g1	gi|162463795|ref|NP_001105708.1|	40S ribosomal protein S13 [Zea mays]	71.32	3e-62
c46242_g2	gi|162463795|ref|NP_001105708.1|	40S ribosomal protein S13 [Zea mays]	86.3	2e-38
c56282_g3	gi|162463799|ref|NP_001105841.1|	4-alpha-L-fucosyltransferase [Zea mays]	69.23	3e-09
c25349_g1	gi|162463810|ref|NP_001105230.1|	yabby14 [Zea mays]	96.43	4e-22
c117615_g1	gi|162463814|ref|NP_001105260.1|	uncharacterized protein LOC542169 [Zea mays]	98.68	4e-52
c119224_g1	gi|162463814|ref|NP_001105260.1|	uncharacterized protein LOC542169 [Zea mays]	95.65	7e-10
c134452_g1	gi|162463814|ref|NP_001105260.1|	uncharacterized protein LOC542169 [Zea mays]	40	1e-10
c64091_g1	gi|162463814|ref|NP_001105260.1|	uncharacterized protein LOC542169 [Zea mays]	96.55	1e-10
c58641_g1	gi|162463819|ref|NP_001105798.1|	derlin-2.1 [Zea mays]	95.38	5e-27
c76867_g1	gi|162463819|ref|NP_001105798.1|	derlin-2.1 [Zea mays]	42.11	3e-13
c153917_g1	gi|162463828|ref|NP_001105429.1|	late embryogenesis abundant protein EMB564 [Zea mays]	100	2e-15
c36829_g1	gi|162463828|ref|NP_001105429.1|	late embryogenesis abundant protein EMB564 [Zea mays]	80	9e-15
c41467_g1	gi|162463828|ref|NP_001105429.1|	late embryogenesis abundant protein EMB564 [Zea mays]	97.92	8e-24
c153400_g1	gi|162463843|ref|NP_001105600.1|	LOC542595 [Zea mays]	33.33	4e-13
c59867_g2	gi|162463843|ref|NP_001105600.1|	LOC542595 [Zea mays]	91.67	1e-29
c60943_g6	gi|162463856|ref|NP_001105083.1|	serine acetyltransferase2 [Zea mays]	95.93	2e-126
c60013_g4	gi|162463875|ref|NP_001106058.1|	putative glucose-1-phosphate adenylyltransferase large subunit 3 precursor [Zea mays]	97.56	2e-42
c62730_g4	gi|162463881|ref|NP_001105297.1|	glutamine synthetase root isozyme 5 [Zea mays]	100	9e-32
c54319_g1	gi|162463886|ref|NP_001105139.1|	dxr protein [Zea mays]	85	5e-49
c61756_g1	gi|162463886|ref|NP_001105139.1|	dxr protein [Zea mays]	76.79	6e-21
c111376_g1	gi|162463895|ref|NP_001104842.1|	mitochondrial phosphate transporter [Zea mays]	57	7e-31
c133602_g1	gi|162463895|ref|NP_001104842.1|	mitochondrial phosphate transporter [Zea mays]	37.63	1e-13
c142485_g1	gi|162463895|ref|NP_001104842.1|	mitochondrial phosphate transporter [Zea mays]	43.53	3e-08
c147070_g1	gi|162463895|ref|NP_001104842.1|	mitochondrial phosphate transporter [Zea mays]	54.46	2e-103
c152914_g1	gi|162463895|ref|NP_001104842.1|	mitochondrial phosphate transporter [Zea mays]	59.29	1e-35
c24445_g1	gi|162463895|ref|NP_001104842.1|	mitochondrial phosphate transporter [Zea mays]	63	1e-32
c48846_g1	gi|162463895|ref|NP_001104842.1|	mitochondrial phosphate transporter [Zea mays]	41.84	2e-57
c55845_g1	gi|162463895|ref|NP_001104842.1|	mitochondrial phosphate transporter [Zea mays]	79.31	8e-19
c55845_g3	gi|162463895|ref|NP_001104842.1|	mitochondrial phosphate transporter [Zea mays]	67.74	1e-17
c61164_g1	gi|162463895|ref|NP_001104842.1|	mitochondrial phosphate transporter [Zea mays]	97.96	2e-31
c123760_g1	gi|162463906|ref|NP_001105799.1|	derlin-2.2 [Zea mays]	90.67	4e-42
c130273_g1	gi|162463906|ref|NP_001105799.1|	derlin-2.2 [Zea mays]	41.1	2e-13
c58643_g1	gi|162463923|ref|NP_001105011.1|	homocysteine S-methyltransferase 1 [Zea mays]	100	5e-28
c58643_g2	gi|162463923|ref|NP_001105011.1|	homocysteine S-methyltransferase 1 [Zea mays]	97.83	5e-24
c101984_g1	gi|162463930|ref|NP_001105047.1|	aldehyde dehydrogenase5 [Zea mays]	54.69	1e-19
c151001_g1	gi|162463930|ref|NP_001105047.1|	aldehyde dehydrogenase5 [Zea mays]	54.19	4e-62
c155526_g1	gi|162463930|ref|NP_001105047.1|	aldehyde dehydrogenase5 [Zea mays]	46.38	1e-13
c21385_g1	gi|162463930|ref|NP_001105047.1|	aldehyde dehydrogenase5 [Zea mays]	54.4	1e-41
c56196_g1	gi|162463930|ref|NP_001105047.1|	aldehyde dehydrogenase5 [Zea mays]	100	4e-82
c65848_g1	gi|162463930|ref|NP_001105047.1|	aldehyde dehydrogenase5 [Zea mays]	36.63	3e-36
c96186_g1	gi|162463930|ref|NP_001105047.1|	aldehyde dehydrogenase5 [Zea mays]	40.44	1e-24
c61440_g8	gi|162463933|ref|NP_001105084.1|	liguleless4 [Zea mays]	84.62	3e-31
c161278_g1	gi|162463945|ref|NP_001104979.1|	glutathione transferase10 [Zea mays]	33.96	1e-07
c51089_g1	gi|162463945|ref|NP_001104979.1|	glutathione transferase10 [Zea mays]	72.73	3e-39
c52001_g1	gi|162463970|ref|NP_001105298.1|	late embryogenesis abundant protein, group 3 [Zea mays]	84.06	1e-13
c52001_g2	gi|162463970|ref|NP_001105298.1|	late embryogenesis abundant protein, group 3 [Zea mays]	87.27	2e-14
c139333_g1	gi|162463980|ref|NP_001105188.1|	nucleosome/chromatin assembly factor 104 [Zea mays]	64.15	1e-22
c23827_g1	gi|162463980|ref|NP_001105188.1|	nucleosome/chromatin assembly factor 104 [Zea mays]	75	5e-08
c53171_g2	gi|162463980|ref|NP_001105188.1|	nucleosome/chromatin assembly factor 104 [Zea mays]	97.12	1e-62
c89665_g1	gi|162463980|ref|NP_001105188.1|	nucleosome/chromatin assembly factor 104 [Zea mays]	73.81	6e-14
c136127_g1	gi|162463985|ref|NP_001105635.1|	LOC542641 [Zea mays]	56.76	2e-23
c57016_g4	gi|162463985|ref|NP_001105635.1|	LOC542641 [Zea mays]	82.22	7e-18
c58751_g4	gi|162463990|ref|NP_001105496.1|	beta-amylase [Zea mays]	70.91	2e-72
c58751_g6	gi|162463990|ref|NP_001105496.1|	beta-amylase [Zea mays]	97.33	2e-41
c65926_g1	gi|162464003|ref|NP_001105980.1|	lipoxygenase10 [Zea mays]	60	8e-25
c47191_g1	gi|162464008|ref|NP_001105669.1|	CRS2-associated factor 2, chloroplastic precursor [Zea mays]	98.31	3e-72
c40861_g1	gi|162464017|ref|NP_001105349.1|	embryo specific protein5 [Zea mays]	97.44	2e-15
c112517_g1	gi|162464031|ref|NP_001106059.1|	LOC100125658 precursor [Zea mays]	38.38	2e-34
c150376_g1	gi|162464031|ref|NP_001106059.1|	LOC100125658 precursor [Zea mays]	52.94	8e-27
c154262_g1	gi|162464031|ref|NP_001106059.1|	LOC100125658 precursor [Zea mays]	37.55	6e-49
c163677_g1	gi|162464031|ref|NP_001106059.1|	LOC100125658 precursor [Zea mays]	43.48	6e-08
c55990_g1	gi|162464031|ref|NP_001106059.1|	LOC100125658 precursor [Zea mays]	96.67	8e-35
c77213_g1	gi|162464031|ref|NP_001106059.1|	LOC100125658 precursor [Zea mays]	40.22	7e-17
c77409_g1	gi|162464031|ref|NP_001106059.1|	LOC100125658 precursor [Zea mays]	41.84	5e-21
c88788_g1	gi|162464031|ref|NP_001106059.1|	LOC100125658 precursor [Zea mays]	43.83	5e-37
c89088_g1	gi|162464031|ref|NP_001106059.1|	LOC100125658 precursor [Zea mays]	44.94	1e-15
c61591_g1	gi|162464035|ref|NP_001105800.1|	uncharacterized protein LOC606473 precursor [Zea mays]	70	7e-14
c34000_g1	gi|162464040|ref|NP_001105549.1|	LOC542536 [Zea mays]	51.85	4e-07
c40699_g1	gi|162464040|ref|NP_001105549.1|	LOC542536 [Zea mays]	39.76	6e-08
c64254_g1	gi|162464040|ref|NP_001105549.1|	LOC542536 [Zea mays]	41.41	6e-08
c104020_g1	gi|162464048|ref|NP_001104843.1|	MAP kinase2 [Zea mays]	60.26	1e-28
c62175_g1	gi|162464048|ref|NP_001104843.1|	MAP kinase2 [Zea mays]	92.86	1e-31
c63758_g4	gi|162464048|ref|NP_001104843.1|	MAP kinase2 [Zea mays]	96.55	3e-30
c54841_g3	gi|162464053|ref|NP_001105772.1|	phosphoenolpyruvate carboxylase kinase 2 [Zea mays]	84.21	1e-98
c114832_g1	gi|162464059|ref|NP_001104914.1|	pyruvate dehydrogenase2 [Zea mays]	79.71	8e-33
c25774_g1	gi|162464059|ref|NP_001104914.1|	pyruvate dehydrogenase2 [Zea mays]	57.3	4e-62
c28698_g1	gi|162464059|ref|NP_001104914.1|	pyruvate dehydrogenase2 [Zea mays]	55	8e-37
c3642_g1	gi|162464059|ref|NP_001104914.1|	pyruvate dehydrogenase2 [Zea mays]	68.2	2e-147
c50947_g1	gi|162464059|ref|NP_001104914.1|	pyruvate dehydrogenase2 [Zea mays]	100	5e-08
c50947_g2	gi|162464059|ref|NP_001104914.1|	pyruvate dehydrogenase2 [Zea mays]	98.53	6e-41
c50947_g4	gi|162464059|ref|NP_001104914.1|	pyruvate dehydrogenase2 [Zea mays]	83.33	1e-98
c66689_g1	gi|162464059|ref|NP_001104914.1|	pyruvate dehydrogenase2 [Zea mays]	75	1e-33
c15802_g1	gi|162464068|ref|NP_001105946.1|	AGAMOUS-like protein [Zea mays]	96.36	5e-32
c60426_g2	gi|162464068|ref|NP_001105946.1|	AGAMOUS-like protein [Zea mays]	83.53	4e-107
c41519_g2	gi|162464079|ref|NP_001104882.1|	leucine-rich repeat transmembrane protein kinase 2 precursor [Zea mays]	100	7e-09
c56226_g1	gi|162464096|ref|NP_001105085.1|	knotted related homeobox5 [Zea mays]	100	4e-30
c53172_g1	gi|162464136|ref|NP_001104980.1|	glutathione transferase11 [Zea mays]	93.1	5e-13
c59678_g3	gi|162464141|ref|NP_001105462.1|	auxin induced protein [Zea mays]	63.16	1e-48
c53300_g1	gi|162464148|ref|NP_001105710.1|	Bowman-Birk type wound-induced proteinase inhibitor WIP1 precursor [Zea mays]	76.52	2e-46
c118681_g1	gi|162464164|ref|NP_001105670.1|	single myb histone 6 [Zea mays]	48.98	2e-08
c56964_g2	gi|162464164|ref|NP_001105670.1|	single myb histone 6 [Zea mays]	77.5	3e-15
c56964_g6	gi|162464164|ref|NP_001105670.1|	single myb histone 6 [Zea mays]	100	5e-84
c59398_g1	gi|162464186|ref|NP_001105981.1|	lipoxygenase11 [Zea mays]	86.59	5e-164
c11141_g1	gi|162464191|ref|NP_001106060.1|	LOC100125659 precursor [Zea mays]	51.98	6e-48
c129441_g1	gi|162464191|ref|NP_001106060.1|	LOC100125659 precursor [Zea mays]	37.91	7e-70
c131717_g1	gi|162464191|ref|NP_001106060.1|	LOC100125659 precursor [Zea mays]	42.68	2e-61
c135783_g1	gi|162464191|ref|NP_001106060.1|	LOC100125659 precursor [Zea mays]	58.54	4e-27
c147364_g1	gi|162464191|ref|NP_001106060.1|	LOC100125659 precursor [Zea mays]	28.32	7e-08
c62267_g4	gi|162464191|ref|NP_001106060.1|	LOC100125659 precursor [Zea mays]	36.25	4e-07
c87202_g1	gi|162464191|ref|NP_001106060.1|	LOC100125659 precursor [Zea mays]	40.86	7e-19
c88674_g1	gi|162464191|ref|NP_001106060.1|	LOC100125659 precursor [Zea mays]	56.14	2e-37
c117896_g1	gi|162464197|ref|NP_001105086.1|	myb2 [Zea mays]	67.95	9e-20
c127976_g1	gi|162464197|ref|NP_001105086.1|	myb2 [Zea mays]	61.05	2e-64
c135316_g1	gi|162464197|ref|NP_001105086.1|	myb2 [Zea mays]	72.6	1e-14
c146941_g1	gi|162464197|ref|NP_001105086.1|	myb2 [Zea mays]	35.98	3e-10
c5959_g1	gi|162464197|ref|NP_001105086.1|	myb2 [Zea mays]	87.65	1e-45
c66292_g1	gi|162464197|ref|NP_001105086.1|	myb2 [Zea mays]	38.21	1e-27
c82964_g1	gi|162464197|ref|NP_001105086.1|	myb2 [Zea mays]	42.86	2e-21
c91027_g1	gi|162464197|ref|NP_001105086.1|	myb2 [Zea mays]	71.58	5e-24
c93382_g1	gi|162464197|ref|NP_001105086.1|	myb2 [Zea mays]	42.25	6e-07
c95599_g1	gi|162464197|ref|NP_001105086.1|	myb2 [Zea mays]	83.33	7e-25
c55117_g3	gi|162464228|ref|NP_001105947.1|	glucan endo-1,3-beta-glucosidase homolog1 precursor [Zea mays]	95.4	6e-147
c55117_g4	gi|162464228|ref|NP_001105947.1|	glucan endo-1,3-beta-glucosidase homolog1 precursor [Zea mays]	58.66	1e-85
c46686_g1	gi|162464249|ref|NP_001105498.1|	14 kDa zinc-binding protein [Zea mays]	97.67	1e-83
c49037_g1	gi|162464255|ref|NP_001105847.1|	probable phytol kinase, chloroplastic precursor [Zea mays]	98.55	3e-14
c120750_g1	gi|162464260|ref|NP_001105891.1|	mitochondrial aldehyde dehydrogenase 2 [Zea mays]	42.67	1e-16
c132846_g1	gi|162464260|ref|NP_001105891.1|	mitochondrial aldehyde dehydrogenase 2 [Zea mays]	59.65	6e-40
c154096_g1	gi|162464260|ref|NP_001105891.1|	mitochondrial aldehyde dehydrogenase 2 [Zea mays]	57.87	7e-62
c158262_g1	gi|162464260|ref|NP_001105891.1|	mitochondrial aldehyde dehydrogenase 2 [Zea mays]	53.03	4e-17
c159485_g1	gi|162464260|ref|NP_001105891.1|	mitochondrial aldehyde dehydrogenase 2 [Zea mays]	51.39	2e-15
c42415_g1	gi|162464260|ref|NP_001105891.1|	mitochondrial aldehyde dehydrogenase 2 [Zea mays]	63.77	3e-60
c49608_g2	gi|162464260|ref|NP_001105891.1|	mitochondrial aldehyde dehydrogenase 2 [Zea mays]	56.69	6e-60
c49668_g1	gi|162464260|ref|NP_001105891.1|	mitochondrial aldehyde dehydrogenase 2 [Zea mays]	56.33	7e-54
c60561_g1	gi|162464260|ref|NP_001105891.1|	mitochondrial aldehyde dehydrogenase 2 [Zea mays]	92.86	3e-50
c60561_g3	gi|162464260|ref|NP_001105891.1|	mitochondrial aldehyde dehydrogenase 2 [Zea mays]	97.92	1e-27
c61042_g1	gi|162464260|ref|NP_001105891.1|	mitochondrial aldehyde dehydrogenase 2 [Zea mays]	54.3	3e-154
c81257_g1	gi|162464260|ref|NP_001105891.1|	mitochondrial aldehyde dehydrogenase 2 [Zea mays]	41.07	3e-07
c88174_g1	gi|162464260|ref|NP_001105891.1|	mitochondrial aldehyde dehydrogenase 2 [Zea mays]	57.04	6e-49
c161040_g1	gi|162464278|ref|NP_001105143.1|	VIP3 protein [Zea mays]	34.51	3e-11
c54857_g2	gi|162464281|ref|NP_001104981.1|	glutathione S-transferase12 [Zea mays]	68.75	2e-36
c54857_g3	gi|162464281|ref|NP_001104981.1|	glutathione S-transferase12 [Zea mays]	99.37	1e-115
c59259_g1	gi|162464283|ref|NP_001105013.1|	homocysteine S-methyltransferase 3 [Zea mays]	83.33	1e-08
c48751_g1	gi|162464293|ref|NP_001105552.1|	inositol-3-phosphate synthase [Zea mays]	84.62	5e-14
c63570_g1	gi|162464293|ref|NP_001105552.1|	inositol-3-phosphate synthase [Zea mays]	94.03	2e-33
c75988_g1	gi|162464293|ref|NP_001105552.1|	inositol-3-phosphate synthase [Zea mays]	67.71	1e-40
c162428_g1	gi|162464302|ref|NP_001105262.1|	uncharacterized protein LOC542172 [Zea mays]	63.64	2e-08
c3854_g1	gi|162464302|ref|NP_001105262.1|	uncharacterized protein LOC542172 [Zea mays]	67.89	5e-50
c53053_g2	gi|162464302|ref|NP_001105262.1|	uncharacterized protein LOC542172 [Zea mays]	100	4e-15
c8019_g1	gi|162464302|ref|NP_001105262.1|	uncharacterized protein LOC542172 [Zea mays]	63.02	2e-76
c47160_g1	gi|162464313|ref|NP_001105087.1|	chromatin complex subunit A101 [Zea mays]	93.33	1e-47
c56384_g1	gi|162464313|ref|NP_001105087.1|	chromatin complex subunit A101 [Zea mays]	72.22	1e-09
c63388_g2	gi|162464313|ref|NP_001105087.1|	chromatin complex subunit A101 [Zea mays]	71.6	2e-31
c63388_g3	gi|162464313|ref|NP_001105087.1|	chromatin complex subunit A101 [Zea mays]	99.22	7e-167
c63388_g5	gi|162464313|ref|NP_001105087.1|	chromatin complex subunit A101 [Zea mays]	97.39	1e-86
c109092_g1	gi|162464317|ref|NP_001105848.1|	putative RH2 protein [Zea mays]	69.95	3e-95
c149415_g1	gi|162464317|ref|NP_001105848.1|	putative RH2 protein [Zea mays]	81.05	4e-53
c155185_g1	gi|162464317|ref|NP_001105848.1|	putative RH2 protein [Zea mays]	77.94	4e-32
c55853_g1	gi|162464317|ref|NP_001105848.1|	putative RH2 protein [Zea mays]	76.12	1e-19
c64976_g1	gi|162464317|ref|NP_001105848.1|	putative RH2 protein [Zea mays]	69.89	6e-87
c67530_g1	gi|162464317|ref|NP_001105848.1|	putative RH2 protein [Zea mays]	86.34	5e-102
c76849_g1	gi|162464317|ref|NP_001105848.1|	putative RH2 protein [Zea mays]	80	1e-41
c102214_g1	gi|162464328|ref|NP_001105671.1|	beta-glucanase precursor [Zea mays]	42.11	2e-07
c99584_g1	gi|162464328|ref|NP_001105671.1|	beta-glucanase precursor [Zea mays]	34.21	9e-07
c154711_g1	gi|162464339|ref|NP_001104929.1|	Rho-related protein from plants 1 [Zea mays]	41.67	2e-07
c28793_g1	gi|162464339|ref|NP_001104929.1|	Rho-related protein from plants 1 [Zea mays]	44.16	4e-17
c53109_g3	gi|162464344|ref|NP_001106007.1|	LOC100101510 [Zea mays]	98.4	3e-100
c62855_g1	gi|162464348|ref|NP_001105637.1|	aquaporin NIP2-1 [Zea mays]	95.52	2e-36
c7101_g1	gi|162464348|ref|NP_001105637.1|	aquaporin NIP2-1 [Zea mays]	75	8e-07
c60892_g5	gi|162464352|ref|NP_001105774.1|	phosphoenolpyruvate carboxylase kinase 4 [Zea mays]	100	8e-56
c59811_g3	gi|162464357|ref|NP_001105499.1|	EC protein homolog [Zea mays]	100	1e-31
c38913_g1	gi|162464362|ref|NP_001105144.1|	peroxidase 1 [Zea mays]	96.51	2e-50
c54812_g1	gi|162464362|ref|NP_001105144.1|	peroxidase 1 [Zea mays]	90	4e-22
c134989_g1	gi|162464369|ref|NP_001105892.1|	beta-D-glucosidase precursor [Zea mays]	56.03	8e-35
c25070_g1	gi|162464369|ref|NP_001105892.1|	beta-D-glucosidase precursor [Zea mays]	78.85	5e-09
c59246_g1	gi|162464369|ref|NP_001105892.1|	beta-D-glucosidase precursor [Zea mays]	53.26	8e-17
c62178_g1	gi|162464369|ref|NP_001105892.1|	beta-D-glucosidase precursor [Zea mays]	89.09	2e-26
c62178_g2	gi|162464369|ref|NP_001105892.1|	beta-D-glucosidase precursor [Zea mays]	98.63	1e-42
c62178_g7	gi|162464369|ref|NP_001105892.1|	beta-D-glucosidase precursor [Zea mays]	89.13	3e-22
c61843_g5	gi|162464392|ref|NP_001105849.1|	putative glycosyltransferase [Zea mays]	99.34	9e-57
c56956_g1	gi|162464399|ref|NP_001104845.1|	GR1a protein precursor [Zea mays]	98.86	1e-40
c144484_g1	gi|162464404|ref|NP_001105050.1|	sulfate permease1 [Zea mays]	40	2e-12
c66130_g1	gi|162464404|ref|NP_001105050.1|	sulfate permease1 [Zea mays]	48	4e-18
c1047_g1	gi|162464413|ref|NP_001104930.1|	Rop3 small GTP binding protein [Zea mays]	41.77	9e-10
c19711_g1	gi|162464413|ref|NP_001104930.1|	Rop3 small GTP binding protein [Zea mays]	56.52	4e-10
c52808_g4	gi|162464413|ref|NP_001104930.1|	Rop3 small GTP binding protein [Zea mays]	90.31	4e-119
c35674_g1	gi|162464417|ref|NP_001105014.1|	homocysteine S-methyltransferase 4 [Zea mays]	98.11	9e-16
c10329_g1	gi|162464424|ref|NP_001105672.1|	cellulose synthase10 [Zea mays]	98.57	2e-42
c10329_g2	gi|162464424|ref|NP_001105672.1|	cellulose synthase10 [Zea mays]	100	4e-44
c60686_g3	gi|162464424|ref|NP_001105672.1|	cellulose synthase10 [Zea mays]	98.95	6e-65
c61070_g5	gi|162464424|ref|NP_001105672.1|	cellulose synthase10 [Zea mays]	100	2e-91
c62237_g3	gi|162464424|ref|NP_001105672.1|	cellulose synthase10 [Zea mays]	96.04	2e-95
c31685_g1	gi|162464429|ref|NP_001104917.1|	eukaryotic translation initiation factor isoform 4E-2 [Zea mays]	33.68	4e-29
c31779_g1	gi|162464429|ref|NP_001104917.1|	eukaryotic translation initiation factor isoform 4E-2 [Zea mays]	31.84	9e-25
c57587_g1	gi|162464429|ref|NP_001104917.1|	eukaryotic translation initiation factor isoform 4E-2 [Zea mays]	98.75	6e-51
c142238_g1	gi|162464431|ref|NP_001105145.1|	histone acetyl transferase GNAT/MYST 101 [Zea mays]	52.43	6e-36
c146436_g1	gi|162464431|ref|NP_001105145.1|	histone acetyl transferase GNAT/MYST 101 [Zea mays]	56.36	3e-13
c153264_g1	gi|162464431|ref|NP_001105145.1|	histone acetyl transferase GNAT/MYST 101 [Zea mays]	31.94	9e-08
c3790_g1	gi|162464431|ref|NP_001105145.1|	histone acetyl transferase GNAT/MYST 101 [Zea mays]	38.46	1e-10
c46186_g1	gi|162464431|ref|NP_001105145.1|	histone acetyl transferase GNAT/MYST 101 [Zea mays]	97.37	2e-15
c88043_g1	gi|162464431|ref|NP_001105145.1|	histone acetyl transferase GNAT/MYST 101 [Zea mays]	30	7e-09
c18158_g1	gi|162464433|ref|NP_001105392.1|	phospholipid transfer protein precursor [Zea mays]	98.78	9e-20
c120303_g1	gi|162464439|ref|NP_001104885.1|	profilin-4 [Zea mays]	40.24	4e-17
c14926_g1	gi|162464439|ref|NP_001104885.1|	profilin-4 [Zea mays]	28.3	8e-07
c16680_g1	gi|162464439|ref|NP_001104885.1|	profilin-4 [Zea mays]	42.75	3e-21
c55286_g1	gi|162464439|ref|NP_001104885.1|	profilin-4 [Zea mays]	95.24	2e-20
c7706_g1	gi|162464439|ref|NP_001104885.1|	profilin-4 [Zea mays]	33.82	2e-15
c97544_g1	gi|162464439|ref|NP_001104885.1|	profilin-4 [Zea mays]	39.09	7e-20
c49524_g1	gi|162464465|ref|NP_001105553.1|	prohibitin1 [Zea mays]	97.67	5e-09
c57248_g5	gi|162464465|ref|NP_001105553.1|	prohibitin1 [Zea mays]	90.48	3e-19
c68715_g1	gi|162464465|ref|NP_001105553.1|	prohibitin1 [Zea mays]	62.35	2e-71
c69563_g1	gi|162464465|ref|NP_001105553.1|	prohibitin1 [Zea mays]	48.44	2e-17
c21608_g1	gi|162464481|ref|NP_001105051.1|	early light-inducible protein ELIP [Zea mays]	59.82	2e-17
c60713_g1	gi|162464489|ref|NP_001105301.1|	glutamate dehydrogenase [Zea mays]	62.86	2e-70
[truncated: 58,584 more rows]

## Sheet: Unigene Blasted Arabidopsis
queryId	subject id	subjectDef	% identity	evalue
c50519_g2	gi|145322887|ref|NP_001030683.2|	no apical meristem-domain containing transcriptional regulator [Arabidopsis thaliana]	61.9	9e-19
c50519_g3	gi|145322887|ref|NP_001030683.2|	no apical meristem-domain containing transcriptional regulator [Arabidopsis thaliana]	55.32	3e-12
c59570_g1	gi|145322900|ref|NP_001030726.2|	AP2/B3 domain-containing transcription factor [Arabidopsis thaliana]	68.42	2e-18
c58527_g2	gi|145322900|ref|NP_001030726.2|	AP2/B3 domain-containing transcription factor [Arabidopsis thaliana]	59.17	1e-39
c24020_g1	gi|145322900|ref|NP_001030726.2|	AP2/B3 domain-containing transcription factor [Arabidopsis thaliana]	56.44	6e-36
c58527_g1	gi|145322900|ref|NP_001030726.2|	AP2/B3 domain-containing transcription factor [Arabidopsis thaliana]	53.79	5e-39
c60161_g1	gi|145322910|ref|NP_001030756.2|	glutathione reductase, cytosolic [Arabidopsis thaliana]	88.89	4e-15
c149958_g1	gi|145322910|ref|NP_001030756.2|	glutathione reductase, cytosolic [Arabidopsis thaliana]	39.08	6e-39
c60792_g1	gi|145322914|ref|NP_001030776.2|	transcription factor ICE1 [Arabidopsis thaliana]	96.55	3e-10
c13919_g1	gi|145322914|ref|NP_001030776.2|	transcription factor ICE1 [Arabidopsis thaliana]	74.23	2e-41
c56211_g1	gi|145322916|ref|NP_001030779.2|	dsRNA-binding protein 3 [Arabidopsis thaliana]	66.67	1e-39
c86571_g1	gi|145322916|ref|NP_001030779.2|	dsRNA-binding protein 3 [Arabidopsis thaliana]	62.75	4e-15
c53710_g1	gi|145322928|ref|NP_001030806.2|	BRCT domain-containing DNA repair protein [Arabidopsis thaliana]	58.49	6e-30
c63913_g2	gi|145322935|ref|NP_001030822.2|	telomere repeat-binding protein 2 [Arabidopsis thaliana]	50.59	2e-26
c28826_g1	gi|145323017|ref|NP_001031096.2|	squamosa promoter-binding-like protein 10 [Arabidopsis thaliana]	62.07	6e-08
c59727_g1	gi|145323017|ref|NP_001031096.2|	squamosa promoter-binding-like protein 10 [Arabidopsis thaliana]	56.25	3e-30
c56145_g1	gi|145323093|ref|NP_001031444.2|	villin-1 [Arabidopsis thaliana]	52.22	4e-55
c59992_g1	gi|145323105|ref|NP_001031466.2|	leunig-like protein [Arabidopsis thaliana]	88.89	6e-50
c56121_g1	gi|145323105|ref|NP_001031466.2|	leunig-like protein [Arabidopsis thaliana]	55.26	2e-21
c59117_g2	gi|145323645|ref|NP_001031974.2|	acetyl-CoA synthetase [Arabidopsis thaliana]	94.74	6e-34
c117592_g1	gi|145323645|ref|NP_001031974.2|	acetyl-CoA synthetase [Arabidopsis thaliana]	55.43	1e-30
c119835_g1	gi|145323645|ref|NP_001031974.2|	acetyl-CoA synthetase [Arabidopsis thaliana]	55.08	2e-39
c99863_g1	gi|145323645|ref|NP_001031974.2|	acetyl-CoA synthetase [Arabidopsis thaliana]	52.7	9e-23
c79959_g1	gi|145323645|ref|NP_001031974.2|	acetyl-CoA synthetase [Arabidopsis thaliana]	52.53	3e-30
c114003_g1	gi|145323645|ref|NP_001031974.2|	acetyl-CoA synthetase [Arabidopsis thaliana]	42.27	3e-31
c57352_g1	gi|145323659|ref|NP_001032048.2|	putative ubiquitin-conjugating enzyme E2 33 [Arabidopsis thaliana]	78.41	8e-47
c132269_g1	gi|145323659|ref|NP_001032048.2|	putative ubiquitin-conjugating enzyme E2 33 [Arabidopsis thaliana]	54.78	4e-44
c135622_g1	gi|145323659|ref|NP_001032048.2|	putative ubiquitin-conjugating enzyme E2 33 [Arabidopsis thaliana]	47.92	6e-10
c28783_g1	gi|145323659|ref|NP_001032048.2|	putative ubiquitin-conjugating enzyme E2 33 [Arabidopsis thaliana]	47.83	1e-19
c45645_g1	gi|145323676|ref|NP_001032109.2|	E3 SUMO-protein ligase SIZ1 [Arabidopsis thaliana]	38.57	2e-07
c63746_g3	gi|145323680|ref|NP_001032127.2|	nucleobase-ascorbate transporter 6 [Arabidopsis thaliana]	83.33	5e-29
c58993_g4	gi|145323680|ref|NP_001032127.2|	nucleobase-ascorbate transporter 6 [Arabidopsis thaliana]	65.75	1e-23
c59474_g1	gi|145323704|ref|NP_001077441.1|	aquaporin PIP1-3 [Arabidopsis thaliana]	85.71	4e-10
c55671_g2	gi|145323708|ref|NP_001077443.1|	armadillo/beta-catenin-like repeat-containing protein [Arabidopsis thaliana]	61.7	4e-14
c60481_g1	gi|145323714|ref|NP_001077446.1|	alpha-1,6-mannosyltransferase [Arabidopsis thaliana]	69.57	3e-21
c60481_g2	gi|145323718|ref|NP_001077448.1|	alpha-1,6-mannosyltransferase [Arabidopsis thaliana]	75.76	2e-09
c53208_g2	gi|145323722|ref|NP_001077450.1|	germin-like protein subfamily 2 member 2 [Arabidopsis thaliana]	69.27	5e-87
c50213_g3	gi|145323722|ref|NP_001077450.1|	germin-like protein subfamily 2 member 2 [Arabidopsis thaliana]	56.25	1e-21
c55465_g1	gi|145323726|ref|NP_001077452.1|	FZO-like protein [Arabidopsis thaliana]	76.99	8e-52
c54885_g2	gi|145323736|ref|NP_001077457.1|	uncharacterized protein [Arabidopsis thaliana]	67.57	4e-24
c53106_g1	gi|145323740|ref|NP_001077459.1|	HIT-type Zinc finger family protein [Arabidopsis thaliana]	52.9	3e-49
c32997_g1	gi|145323740|ref|NP_001077459.1|	HIT-type Zinc finger family protein [Arabidopsis thaliana]	33.08	1e-09
c50395_g1	gi|145323746|ref|NP_001077462.1|	putative beta-1,3-galactosyltransferase 2 [Arabidopsis thaliana]	82.74	5e-145
c61479_g2	gi|145323748|ref|NP_001077463.1|	lipase class 3-like protein [Arabidopsis thaliana]	55.32	1e-08
c32497_g1	gi|145323762|ref|NP_001077470.1|	uncharacterized protein [Arabidopsis thaliana]	59.38	5e-07
c59206_g5	gi|145323764|ref|NP_001077471.1|	nodulin MtN21 /EamA-like transporter protein [Arabidopsis thaliana]	69.18	2e-59
c115894_g1	gi|145323774|ref|NP_001077476.1|	GTP-binding protein Obg/CgtA [Arabidopsis thaliana]	68.29	3e-13
c61260_g1	gi|145323774|ref|NP_001077476.1|	GTP-binding protein Obg/CgtA [Arabidopsis thaliana]	66.27	2e-24
c83319_g1	gi|145323774|ref|NP_001077476.1|	GTP-binding protein Obg/CgtA [Arabidopsis thaliana]	44.59	1e-28
c49749_g1	gi|145323776|ref|NP_001077477.1|	histone H4 [Arabidopsis thaliana]	100	3e-13
c43037_g1	gi|145323776|ref|NP_001077477.1|	histone H4 [Arabidopsis thaliana]	100	2e-24
c55021_g6	gi|145323776|ref|NP_001077477.1|	histone H4 [Arabidopsis thaliana]	97.01	2e-37
c1407_g1	gi|145323776|ref|NP_001077477.1|	histone H4 [Arabidopsis thaliana]	90	1e-12
c19470_g1	gi|145323776|ref|NP_001077477.1|	histone H4 [Arabidopsis thaliana]	90	8e-13
c9163_g1	gi|145323776|ref|NP_001077477.1|	histone H4 [Arabidopsis thaliana]	88	1e-25
c56241_g2	gi|145323778|ref|NP_001077478.1|	CCR4-NOT transcription complex subunit 2 [Arabidopsis thaliana]	65.12	8e-08
c18459_g1	gi|145323778|ref|NP_001077478.1|	CCR4-NOT transcription complex subunit 2 [Arabidopsis thaliana]	37.89	2e-30
c49074_g1	gi|145323780|ref|NP_001077479.1|	DNA repair protein RAD51-like 4 [Arabidopsis thaliana]	54.72	1e-12
c60088_g1	gi|145323784|ref|NP_001077481.1|	L-ascorbate peroxidase [Arabidopsis thaliana]	87.8	3e-46
c63601_g3	gi|145323788|ref|NP_001077483.1|	Elongation factor 1-alpha [Arabidopsis thaliana]	99.18	1e-81
c51186_g1	gi|145323788|ref|NP_001077483.1|	Elongation factor 1-alpha [Arabidopsis thaliana]	98.96	3e-62
c36662_g1	gi|145323788|ref|NP_001077483.1|	Elongation factor 1-alpha [Arabidopsis thaliana]	98.94	5e-62
c52201_g4	gi|145323788|ref|NP_001077483.1|	Elongation factor 1-alpha [Arabidopsis thaliana]	94.74	1e-29
c52201_g3	gi|145323788|ref|NP_001077483.1|	Elongation factor 1-alpha [Arabidopsis thaliana]	94.23	3e-25
c43879_g1	gi|145323788|ref|NP_001077483.1|	Elongation factor 1-alpha [Arabidopsis thaliana]	88.68	7e-60
c83601_g1	gi|145323788|ref|NP_001077483.1|	Elongation factor 1-alpha [Arabidopsis thaliana]	86.08	3e-42
c109197_g1	gi|145323788|ref|NP_001077483.1|	Elongation factor 1-alpha [Arabidopsis thaliana]	85.54	6e-46
c103001_g1	gi|145323788|ref|NP_001077483.1|	Elongation factor 1-alpha [Arabidopsis thaliana]	76.14	2e-44
c13903_g1	gi|145323788|ref|NP_001077483.1|	Elongation factor 1-alpha [Arabidopsis thaliana]	74.29	1e-72
c75947_g1	gi|145323788|ref|NP_001077483.1|	Elongation factor 1-alpha [Arabidopsis thaliana]	70.42	5e-28
c133175_g1	gi|145323788|ref|NP_001077483.1|	Elongation factor 1-alpha [Arabidopsis thaliana]	65.71	9e-29
c85659_g1	gi|145323788|ref|NP_001077483.1|	Elongation factor 1-alpha [Arabidopsis thaliana]	24.02	6e-10
c51386_g1	gi|145323792|ref|NP_001077485.1|	GATA transcription factor 11 [Arabidopsis thaliana]	62.5	2e-20
c49214_g1	gi|145323792|ref|NP_001077485.1|	GATA transcription factor 11 [Arabidopsis thaliana]	57.78	5e-28
c54908_g2	gi|145323794|ref|NP_001077486.1|	uncharacterized protein [Arabidopsis thaliana]	55	2e-32
c52556_g1	gi|145323796|ref|NP_001077487.1|	transmembrane amino acid transporter [Arabidopsis thaliana]	66.92	2e-41
c49969_g1	gi|145323802|ref|NP_001077490.1|	putative axial regulator YABBY 2 [Arabidopsis thaliana]	51.23	1e-49
c58892_g2	gi|145323804|ref|NP_001077491.1|	thioredoxin-like 1-1 [Arabidopsis thaliana]	83.64	1e-45
c59927_g1	gi|145323806|ref|NP_001077492.1|	threonine aldolase [Arabidopsis thaliana]	83.78	6e-15
c56537_g1	gi|145323806|ref|NP_001077492.1|	threonine aldolase [Arabidopsis thaliana]	81.25	4e-39
c56411_g2	gi|145323806|ref|NP_001077492.1|	threonine aldolase [Arabidopsis thaliana]	76.34	3e-34
c56411_g1	gi|145323806|ref|NP_001077492.1|	threonine aldolase [Arabidopsis thaliana]	75.93	6e-89
c88377_g1	gi|145323806|ref|NP_001077492.1|	threonine aldolase [Arabidopsis thaliana]	35.58	1e-11
c50025_g1	gi|145323810|ref|NP_001077494.1|	Superoxide dismutase [Cu-Zn] [Arabidopsis thaliana]	92.68	9e-18
c57755_g2	gi|145323810|ref|NP_001077494.1|	Superoxide dismutase [Cu-Zn] [Arabidopsis thaliana]	81.82	4e-08
c81288_g1	gi|145323810|ref|NP_001077494.1|	Superoxide dismutase [Cu-Zn] [Arabidopsis thaliana]	69.01	2e-28
c6847_g1	gi|145323814|ref|NP_001077496.1|	sugar transporter ERD6-like 2 [Arabidopsis thaliana]	32.5	4e-18
c15071_g1	gi|145323832|ref|NP_001077505.1|	AMSH-like ubiquitin thiolesterase 2 [Arabidopsis thaliana]	57.95	1e-32
c127983_g1	gi|145323832|ref|NP_001077505.1|	AMSH-like ubiquitin thiolesterase 2 [Arabidopsis thaliana]	55	1e-15
c45004_g1	gi|145323838|ref|NP_001077508.1|	poor homologous synapsis 1 [Arabidopsis thaliana]	39.37	1e-20
c59719_g2	gi|145323848|ref|NP_001077513.1|	uncharacterized protein [Arabidopsis thaliana]	81.69	7e-32
c152978_g1	gi|145323848|ref|NP_001077513.1|	uncharacterized protein [Arabidopsis thaliana]	45.45	8e-10
c6097_g1	gi|145323848|ref|NP_001077513.1|	uncharacterized protein [Arabidopsis thaliana]	39.13	2e-09
c58192_g1	gi|145323858|ref|NP_001077518.1|	cis-prenyltransferase, dehydrodolichyl diphosphate synthase [Arabidopsis thaliana]	40.97	3e-49
c59806_g1	gi|145323868|ref|NP_001077523.1|	Pentapeptide repeat-containing protein [Arabidopsis thaliana]	89.36	7e-105
c36545_g1	gi|145323880|ref|NP_001077529.1|	glyceraldehyde-3-phosphate dehydrogenase (NADP+) (phosphorylating) [Arabidopsis thaliana]	90	1e-24
c51626_g1	gi|145323882|ref|NP_001077530.1|	glyceraldehyde 3-phosphate dehydrogenase [Arabidopsis thaliana]	90	2e-16
c61398_g2	gi|145323882|ref|NP_001077530.1|	glyceraldehyde 3-phosphate dehydrogenase [Arabidopsis thaliana]	89.13	8e-22
c9041_g1	gi|145323882|ref|NP_001077530.1|	glyceraldehyde 3-phosphate dehydrogenase [Arabidopsis thaliana]	78.72	4e-47
c29531_g1	gi|145323882|ref|NP_001077530.1|	glyceraldehyde 3-phosphate dehydrogenase [Arabidopsis thaliana]	78	4e-52
c57727_g3	gi|145323882|ref|NP_001077530.1|	glyceraldehyde 3-phosphate dehydrogenase [Arabidopsis thaliana]	76.55	7e-74
c31374_g1	gi|145323882|ref|NP_001077530.1|	glyceraldehyde 3-phosphate dehydrogenase [Arabidopsis thaliana]	75.86	2e-40
c146451_g1	gi|145323882|ref|NP_001077530.1|	glyceraldehyde 3-phosphate dehydrogenase [Arabidopsis thaliana]	71.74	2e-41
c55187_g1	gi|145323882|ref|NP_001077530.1|	glyceraldehyde 3-phosphate dehydrogenase [Arabidopsis thaliana]	69.44	3e-08
c77814_g1	gi|145323882|ref|NP_001077530.1|	glyceraldehyde 3-phosphate dehydrogenase [Arabidopsis thaliana]	62.26	2e-13
c89911_g1	gi|145323884|ref|NP_001077531.1|	fucosyltransferase 8 [Arabidopsis thaliana]	47.06	2e-21
c59274_g1	gi|145323884|ref|NP_001077531.1|	fucosyltransferase 8 [Arabidopsis thaliana]	44.79	7e-124
c29383_g2	gi|145323884|ref|NP_001077531.1|	fucosyltransferase 8 [Arabidopsis thaliana]	43.28	2e-14
c79121_g1	gi|145323884|ref|NP_001077531.1|	fucosyltransferase 8 [Arabidopsis thaliana]	41.51	8e-20
c114889_g1	gi|145323888|ref|NP_001077533.1|	60S ribosomal protein L10-1 [Arabidopsis thaliana]	79.41	8e-34
c20788_g1	gi|145323888|ref|NP_001077533.1|	60S ribosomal protein L10-1 [Arabidopsis thaliana]	54.17	4e-07
c56815_g2	gi|145323890|ref|NP_001077534.1|	FOUR LIPS transcription factor R2R3-MYB [Arabidopsis thaliana]	70.21	1e-17
c64385_g1	gi|145323894|ref|NP_001077536.1|	UBX domain-containing protein [Arabidopsis thaliana]	78	1e-19
c47022_g1	gi|145323894|ref|NP_001077536.1|	UBX domain-containing protein [Arabidopsis thaliana]	48.61	3e-13
c131116_g1	gi|145323894|ref|NP_001077536.1|	UBX domain-containing protein [Arabidopsis thaliana]	39.29	2e-26
c85104_g1	gi|145323894|ref|NP_001077536.1|	UBX domain-containing protein [Arabidopsis thaliana]	32.14	1e-09
c59657_g1	gi|145323900|ref|NP_001077539.1|	cyclin-SDS [Arabidopsis thaliana]	53.97	3e-27
c62783_g1	gi|145323902|ref|NP_001077540.1|	phosphatidylserine synthase 2 [Arabidopsis thaliana]	87.5	6e-56
c51502_g1	gi|145323902|ref|NP_001077540.1|	phosphatidylserine synthase 2 [Arabidopsis thaliana]	86.21	7e-11
c53126_g1	gi|145323902|ref|NP_001077540.1|	phosphatidylserine synthase 2 [Arabidopsis thaliana]	76.92	3e-08
c62783_g2	gi|145323902|ref|NP_001077540.1|	phosphatidylserine synthase 2 [Arabidopsis thaliana]	63.04	2e-15
c46444_g1	gi|145323906|ref|NP_001077542.1|	Pyrophosphate-energized vacuolar membrane proton pump 1 [Arabidopsis thaliana]	97.67	5e-20
c62499_g3	gi|145323906|ref|NP_001077542.1|	Pyrophosphate-energized vacuolar membrane proton pump 1 [Arabidopsis thaliana]	96.2	1e-28
c62499_g1	gi|145323906|ref|NP_001077542.1|	Pyrophosphate-energized vacuolar membrane proton pump 1 [Arabidopsis thaliana]	86.46	9e-110
c99122_g1	gi|145323906|ref|NP_001077542.1|	Pyrophosphate-energized vacuolar membrane proton pump 1 [Arabidopsis thaliana]	85.53	1e-36
c57989_g2	gi|145323906|ref|NP_001077542.1|	Pyrophosphate-energized vacuolar membrane proton pump 1 [Arabidopsis thaliana]	81.63	6e-70
c101971_g1	gi|145323906|ref|NP_001077542.1|	Pyrophosphate-energized vacuolar membrane proton pump 1 [Arabidopsis thaliana]	67.33	5e-39
c62499_g2	gi|145323906|ref|NP_001077542.1|	Pyrophosphate-energized vacuolar membrane proton pump 1 [Arabidopsis thaliana]	58.44	2e-20
c104862_g1	gi|145323906|ref|NP_001077542.1|	Pyrophosphate-energized vacuolar membrane proton pump 1 [Arabidopsis thaliana]	54.66	4e-31
c57454_g1	gi|145323910|ref|NP_001077544.1|	cinnamoyl coa reductase 1 [Arabidopsis thaliana]	77.46	1e-31
c55105_g1	gi|145323910|ref|NP_001077544.1|	cinnamoyl coa reductase 1 [Arabidopsis thaliana]	62.75	1e-15
c63120_g2	gi|145323918|ref|NP_001077548.1|	uncharacterized protein [Arabidopsis thaliana]	51.28	1e-09
c113808_g1	gi|145323918|ref|NP_001077548.1|	uncharacterized protein [Arabidopsis thaliana]	41.79	3e-08
c156452_g1	gi|145323930|ref|NP_001077554.1|	ubiquitin-conjugating enzyme E2 34 [Arabidopsis thaliana]	58.06	7e-32
c59061_g2	gi|145323932|ref|NP_001077555.1|	developmentally regulated G-protein 1 [Arabidopsis thaliana]	92.78	1e-61
c124614_g1	gi|145323932|ref|NP_001077555.1|	developmentally regulated G-protein 1 [Arabidopsis thaliana]	61.9	2e-81
c125008_g1	gi|145323932|ref|NP_001077555.1|	developmentally regulated G-protein 1 [Arabidopsis thaliana]	60	5e-55
c25214_g1	gi|145323934|ref|NP_001077556.1|	Pyridoxal phosphate phosphatase-related protein [Arabidopsis thaliana]	54.64	1e-33
c15829_g1	gi|145323934|ref|NP_001077556.1|	Pyridoxal phosphate phosphatase-related protein [Arabidopsis thaliana]	50	2e-15
c53335_g5	gi|145323936|ref|NP_001077557.1|	putative protein phosphatase 2C 8 [Arabidopsis thaliana]	74.19	3e-07
c53636_g2	gi|145323948|ref|NP_001077563.1|	DNA glycosylase domain-containing protein [Arabidopsis thaliana]	66.06	2e-100
c140416_g1	gi|145323950|ref|NP_001077564.1|	glutathione S-transferase DHAR1 [Arabidopsis thaliana]	37.31	3e-09
c46042_g1	gi|145323954|ref|NP_001077566.1|	ferredoxin--NADP+ reductase [Arabidopsis thaliana]	87.06	3e-57
c43645_g1	gi|145323954|ref|NP_001077566.1|	ferredoxin--NADP+ reductase [Arabidopsis thaliana]	86.67	6e-10
c27173_g1	gi|145323958|ref|NP_001077568.1|	acyl activating enzyme 1 [Arabidopsis thaliana]	68.06	1e-28
c60464_g3	gi|145323958|ref|NP_001077568.1|	acyl activating enzyme 1 [Arabidopsis thaliana]	67.59	4e-42
c60464_g1	gi|145323958|ref|NP_001077568.1|	acyl activating enzyme 1 [Arabidopsis thaliana]	64.22	3e-94
c165388_g1	gi|145323958|ref|NP_001077568.1|	acyl activating enzyme 1 [Arabidopsis thaliana]	62.5	2e-24
c146376_g1	gi|145323962|ref|NP_001077570.1|	high mobility group B3 protein [Arabidopsis thaliana]	78.18	2e-15
c95907_g1	gi|145323964|ref|NP_001077571.1|	DEAD-box ATP-dependent RNA helicase 42 [Arabidopsis thaliana]	60.47	1e-46
c129626_g1	gi|145323964|ref|NP_001077571.1|	DEAD-box ATP-dependent RNA helicase 42 [Arabidopsis thaliana]	58.42	2e-32
c153540_g1	gi|145323964|ref|NP_001077571.1|	DEAD-box ATP-dependent RNA helicase 42 [Arabidopsis thaliana]	50.63	2e-19
c88337_g1	gi|145323964|ref|NP_001077571.1|	DEAD-box ATP-dependent RNA helicase 42 [Arabidopsis thaliana]	43.18	1e-24
c57265_g1	gi|145323982|ref|NP_001077580.1|	tetratricopeptide repeat-containing protein [Arabidopsis thaliana]	88	1e-20
c59335_g7	gi|145323990|ref|NP_001077584.1|	auxin efflux carrier component 7 [Arabidopsis thaliana]	33.67	2e-09
c58843_g1	gi|145324006|ref|NP_001077592.1|	protein kinase-like protein [Arabidopsis thaliana]	73.81	2e-52
c62207_g1	gi|145324006|ref|NP_001077592.1|	protein kinase-like protein [Arabidopsis thaliana]	61.84	9e-63
c62977_g3	gi|145324014|ref|NP_001077596.1|	phytochrome and flowering time regulatory protein 1 [Arabidopsis thaliana]	80.7	2e-24
c1916_g1	gi|145324022|ref|NP_001077600.1|	60S ribosomal protein L34-1 [Arabidopsis thaliana]	50	1e-16
c129676_g1	gi|145324040|ref|NP_001077609.1|	splicing factor U2af small subunit A [Arabidopsis thaliana]	52.05	2e-15
c59319_g1	gi|145324044|ref|NP_001077611.1|	Ubiquitin system component Cue protein [Arabidopsis thaliana]	62.75	1e-10
c14998_g1	gi|145324046|ref|NP_001077612.1|	nuclear transport factor 2B [Arabidopsis thaliana]	90.91	1e-08
c51253_g1	gi|145324046|ref|NP_001077612.1|	nuclear transport factor 2B [Arabidopsis thaliana]	75	8e-32
c59082_g3	gi|145324052|ref|NP_001077615.1|	uncharacterized protein [Arabidopsis thaliana]	88.89	5e-09
c40925_g1	gi|145324054|ref|NP_001077616.1|	arabinogalactan protein 31 [Arabidopsis thaliana]	44.71	5e-15
c58434_g1	gi|145324058|ref|NP_001077618.1|	vascular plant one zinc finger protein [Arabidopsis thaliana]	66.67	7e-16
c58434_g2	gi|145324058|ref|NP_001077618.1|	vascular plant one zinc finger protein [Arabidopsis thaliana]	64.06	1e-20
c62247_g3	gi|145324058|ref|NP_001077618.1|	vascular plant one zinc finger protein [Arabidopsis thaliana]	61.18	5e-51
c62247_g1	gi|145324058|ref|NP_001077618.1|	vascular plant one zinc finger protein [Arabidopsis thaliana]	58.51	1e-17
c53008_g1	gi|145324070|ref|NP_001077624.1|	exonuclease 1 [Arabidopsis thaliana]	50.75	2e-12
c137143_g1	gi|145324074|ref|NP_001077626.1|	60S ribosomal protein L18a-1 [Arabidopsis thaliana]	36.47	5e-10
c39406_g1	gi|145324076|ref|NP_001077627.1|	elongation factor 1-delta 1 [Arabidopsis thaliana]	50	1e-09
c55956_g3	gi|145324078|ref|NP_001077628.1|	uncharacterized protein [Arabidopsis thaliana]	55.81	1e-08
c57313_g1	gi|145324080|ref|NP_001077629.1|	cleavage and polyadenylation specificity factor CPSF30 [Arabidopsis thaliana]	81.82	2e-51
c9316_g1	gi|145324080|ref|NP_001077629.1|	cleavage and polyadenylation specificity factor CPSF30 [Arabidopsis thaliana]	46.84	6e-17
c57672_g1	gi|145324086|ref|NP_001077632.1|	UDP-arabinose 4-epimerase [Arabidopsis thaliana]	88.24	2e-34
c55135_g1	gi|145324096|ref|NP_001077637.1|	sulfiredoxin [Arabidopsis thaliana]	80.68	5e-47
c56168_g1	gi|145324100|ref|NP_001077639.1|	ATP-dependent DNA helicase Q-like 2 [Arabidopsis thaliana]	85.71	2e-31
c132911_g1	gi|145324100|ref|NP_001077639.1|	ATP-dependent DNA helicase Q-like 2 [Arabidopsis thaliana]	53.33	4e-10
c44712_g1	gi|145324106|ref|NP_001077642.1|	alpha/beta-hydrolase-like protein [Arabidopsis thaliana]	76.77	3e-74
c53015_g1	gi|145324112|ref|NP_001077645.1|	vacuolar protein sorting-associated protein 55-like protein [Arabidopsis thaliana]	66.13	3e-17
c136025_g1	gi|145324112|ref|NP_001077645.1|	vacuolar protein sorting-associated protein 55-like protein [Arabidopsis thaliana]	36.14	4e-08
c153198_g1	gi|145324112|ref|NP_001077645.1|	vacuolar protein sorting-associated protein 55-like protein [Arabidopsis thaliana]	31.58	5e-08
c58296_g1	gi|145324114|ref|NP_001077646.1|	RING/FYVE/PHD zinc finger protein [Arabidopsis thaliana]	57.81	4e-09
c60839_g3	gi|145324114|ref|NP_001077646.1|	RING/FYVE/PHD zinc finger protein [Arabidopsis thaliana]	56.76	4e-09
c63665_g1	gi|145324150|ref|NP_001077664.1|	2-oxoglutarate (2OG) and Fe(II)-dependent oxygenase-like protein [Arabidopsis thaliana]	72.31	2e-25
c43420_g2	gi|145324164|ref|NP_001077671.1|	60S ribosomal protein L3-1 [Arabidopsis thaliana]	90.09	6e-72
c28381_g1	gi|145324164|ref|NP_001077671.1|	60S ribosomal protein L3-1 [Arabidopsis thaliana]	66.28	2e-38
c141953_g1	gi|145324164|ref|NP_001077671.1|	60S ribosomal protein L3-1 [Arabidopsis thaliana]	59.42	7e-21
c152537_g1	gi|145324164|ref|NP_001077671.1|	60S ribosomal protein L3-1 [Arabidopsis thaliana]	59.15	1e-21
c23539_g1	gi|145324164|ref|NP_001077671.1|	60S ribosomal protein L3-1 [Arabidopsis thaliana]	57.97	3e-21
c61437_g1	gi|145324166|ref|NP_001077672.1|	polypyrimidine tract-binding protein 3 [Arabidopsis thaliana]	78.67	1e-28
c58256_g2	gi|145324168|ref|NP_001077673.1|	polypyrimidine tract-binding protein 3 [Arabidopsis thaliana]	44.68	5e-17
c134251_g1	gi|145324168|ref|NP_001077673.1|	polypyrimidine tract-binding protein 3 [Arabidopsis thaliana]	42.47	4e-11
c56961_g1	gi|145324170|ref|NP_001077674.1|	sterol 3beta-glucosyltransferase [Arabidopsis thaliana]	72.53	3e-28
c120985_g1	gi|145324170|ref|NP_001077674.1|	sterol 3beta-glucosyltransferase [Arabidopsis thaliana]	58.06	6e-30
c137390_g1	gi|145324170|ref|NP_001077674.1|	sterol 3beta-glucosyltransferase [Arabidopsis thaliana]	52.69	2e-25
c107892_g1	gi|145324170|ref|NP_001077674.1|	sterol 3beta-glucosyltransferase [Arabidopsis thaliana]	51.19	3e-45
c155534_g1	gi|145324170|ref|NP_001077674.1|	sterol 3beta-glucosyltransferase [Arabidopsis thaliana]	48.39	4e-40
c66365_g1	gi|145324170|ref|NP_001077674.1|	sterol 3beta-glucosyltransferase [Arabidopsis thaliana]	44.78	2e-13
c126614_g1	gi|145324170|ref|NP_001077674.1|	sterol 3beta-glucosyltransferase [Arabidopsis thaliana]	43.75	1e-13
c81698_g1	gi|145324170|ref|NP_001077674.1|	sterol 3beta-glucosyltransferase [Arabidopsis thaliana]	39.73	1e-07
c70524_g1	gi|145324170|ref|NP_001077674.1|	sterol 3beta-glucosyltransferase [Arabidopsis thaliana]	39.29	1e-10
c54526_g1	gi|145324172|ref|NP_001077675.1|	Ras-related protein Rab-18 [Arabidopsis thaliana]	89.07	2e-117
c132802_g1	gi|145324172|ref|NP_001077675.1|	Ras-related protein Rab-18 [Arabidopsis thaliana]	58.14	3e-09
c133259_g1	gi|145324172|ref|NP_001077675.1|	Ras-related protein Rab-18 [Arabidopsis thaliana]	56.82	8e-10
c83201_g1	gi|145324172|ref|NP_001077675.1|	Ras-related protein Rab-18 [Arabidopsis thaliana]	43.75	7e-09
c22099_g1	gi|145324172|ref|NP_001077675.1|	Ras-related protein Rab-18 [Arabidopsis thaliana]	39.07	5e-25
c48028_g1	gi|145324172|ref|NP_001077675.1|	Ras-related protein Rab-18 [Arabidopsis thaliana]	36.84	3e-22
c57016_g3	gi|145324174|ref|NP_001077676.1|	aldehyde dehydrogenase 3H1 [Arabidopsis thaliana]	69.09	6e-18
c106359_g1	gi|145324174|ref|NP_001077676.1|	aldehyde dehydrogenase 3H1 [Arabidopsis thaliana]	46.22	1e-65
c102758_g1	gi|145324174|ref|NP_001077676.1|	aldehyde dehydrogenase 3H1 [Arabidopsis thaliana]	36.27	2e-12
c48095_g1	gi|145324875|ref|NP_001077684.1|	uncharacterized protein [Arabidopsis thaliana]	62.5	3e-24
c62041_g3	gi|145324887|ref|NP_001077690.1|	signal recognition particle subunit SRP54 [Arabidopsis thaliana]	97.67	9e-11
c11272_g1	gi|145324887|ref|NP_001077690.1|	signal recognition particle subunit SRP54 [Arabidopsis thaliana]	67.48	3e-76
c129035_g1	gi|145324887|ref|NP_001077690.1|	signal recognition particle subunit SRP54 [Arabidopsis thaliana]	59.52	2e-31
c117458_g1	gi|145324887|ref|NP_001077690.1|	signal recognition particle subunit SRP54 [Arabidopsis thaliana]	54.25	5e-111
c19180_g1	gi|145324887|ref|NP_001077690.1|	signal recognition particle subunit SRP54 [Arabidopsis thaliana]	43.33	3e-20
c92426_g1	gi|145324887|ref|NP_001077690.1|	signal recognition particle subunit SRP54 [Arabidopsis thaliana]	42.62	7e-08
c45798_g1	gi|145324889|ref|NP_001077691.1|	aspartyl protease [Arabidopsis thaliana]	57.43	5e-30
c61179_g1	gi|145324893|ref|NP_001077693.1|	7-dehydrocholesterol reductase [Arabidopsis thaliana]	73.68	2e-46
c122651_g1	gi|145324893|ref|NP_001077693.1|	7-dehydrocholesterol reductase [Arabidopsis thaliana]	33.33	5e-11
c78826_g1	gi|145324903|ref|NP_001077698.1|	ubiquitin carboxyl-terminal hydrolase 6 [Arabidopsis thaliana]	58.33	5e-23
c847_g1	gi|145324903|ref|NP_001077698.1|	ubiquitin carboxyl-terminal hydrolase 6 [Arabidopsis thaliana]	42.55	8e-07
c7861_g1	gi|145324903|ref|NP_001077698.1|	ubiquitin carboxyl-terminal hydrolase 6 [Arabidopsis thaliana]	36.36	6e-13
c76413_g1	gi|145324903|ref|NP_001077698.1|	ubiquitin carboxyl-terminal hydrolase 6 [Arabidopsis thaliana]	34.41	5e-11
c51344_g1	gi|145324909|ref|NP_001077701.1|	putative mitochondrial-processing peptidase subunit alpha-1 [Arabidopsis thaliana]	54.17	2e-119
c105012_g1	gi|145324909|ref|NP_001077701.1|	putative mitochondrial-processing peptidase subunit alpha-1 [Arabidopsis thaliana]	44.14	6e-26
c103534_g1	gi|145324909|ref|NP_001077701.1|	putative mitochondrial-processing peptidase subunit alpha-1 [Arabidopsis thaliana]	40.19	2e-21
c23911_g1	gi|145324909|ref|NP_001077701.1|	putative mitochondrial-processing peptidase subunit alpha-1 [Arabidopsis thaliana]	33.94	1e-11
c158610_g1	gi|145324909|ref|NP_001077701.1|	putative mitochondrial-processing peptidase subunit alpha-1 [Arabidopsis thaliana]	33.7	5e-08
c62680_g1	gi|145324911|ref|NP_001077702.1|	homeobox-leucine zipper protein ATHB-15 [Arabidopsis thaliana]	77.42	1e-48
c37701_g1	gi|145324911|ref|NP_001077702.1|	homeobox-leucine zipper protein ATHB-15 [Arabidopsis thaliana]	52.27	5e-09
c61563_g4	gi|145324923|ref|NP_001077708.1|	map 4 kinase alpha1 [Arabidopsis thaliana]	88.98	1e-141
c16855_g1	gi|145324923|ref|NP_001077708.1|	map 4 kinase alpha1 [Arabidopsis thaliana]	72.73	4e-09
c111405_g1	gi|145324923|ref|NP_001077708.1|	map 4 kinase alpha1 [Arabidopsis thaliana]	57.14	7e-23
c107519_g1	gi|145324923|ref|NP_001077708.1|	map 4 kinase alpha1 [Arabidopsis thaliana]	49.48	5e-31
c65796_g1	gi|145324923|ref|NP_001077708.1|	map 4 kinase alpha1 [Arabidopsis thaliana]	43.06	2e-10
c87906_g1	gi|145324923|ref|NP_001077708.1|	map 4 kinase alpha1 [Arabidopsis thaliana]	41.18	1e-08
c82885_g1	gi|145325421|ref|NP_001077715.1|	hydrolase/ protein serine/threonine phosphatase [Arabidopsis thaliana]	28.71	2e-08
c72872_g1	gi|145325423|ref|NP_001077716.1|	STRUBBELIG-receptor family 6 [Arabidopsis thaliana]	53.45	1e-14
c33145_g1	gi|145325425|ref|NP_001077717.1|	proteasome subunit alpha type-5-A [Arabidopsis thaliana]	80.22	5e-48
c75780_g1	gi|145325425|ref|NP_001077717.1|	proteasome subunit alpha type-5-A [Arabidopsis thaliana]	76.23	6e-61
c79897_g1	gi|145325425|ref|NP_001077717.1|	proteasome subunit alpha type-5-A [Arabidopsis thaliana]	72.64	7e-53
c59598_g1	gi|145325427|ref|NP_001077718.1|	ethylene-responsive transcription factor RAP2-12 [Arabidopsis thaliana]	80	4e-08
c59598_g2	gi|145325427|ref|NP_001077718.1|	ethylene-responsive transcription factor RAP2-12 [Arabidopsis thaliana]	36.89	2e-16
c56115_g3	gi|145325427|ref|NP_001077718.1|	ethylene-responsive transcription factor RAP2-12 [Arabidopsis thaliana]	35.71	2e-10
c58581_g2	gi|145325437|ref|NP_001077723.1|	acyl-activating enzyme 18 [Arabidopsis thaliana]	87.88	1e-13
c54420_g1	gi|145325439|ref|NP_001077724.1|	sec.4-like phosphatidylinositol transfer protein [Arabidopsis thaliana]	71.72	9e-63
c51129_g2	gi|145325443|ref|NP_001077726.1|	nuclear transcription factor Y subunit C-2 [Arabidopsis thaliana]	82.83	8e-52
c54697_g1	gi|145325443|ref|NP_001077726.1|	nuclear transcription factor Y subunit C-2 [Arabidopsis thaliana]	81.72	2e-51
c54123_g1	gi|145325443|ref|NP_001077726.1|	nuclear transcription factor Y subunit C-2 [Arabidopsis thaliana]	79.28	3e-55
c61041_g1	gi|145325443|ref|NP_001077726.1|	nuclear transcription factor Y subunit C-2 [Arabidopsis thaliana]	72.39	3e-57
c54040_g6	gi|145325443|ref|NP_001077726.1|	nuclear transcription factor Y subunit C-2 [Arabidopsis thaliana]	68.97	5e-07
c10181_g1	gi|145325443|ref|NP_001077726.1|	nuclear transcription factor Y subunit C-2 [Arabidopsis thaliana]	58.46	2e-21
c67084_g1	gi|145325447|ref|NP_001077728.1|	dormancy/auxin associated protein [Arabidopsis thaliana]	78.38	3e-15
c63568_g1	gi|145325447|ref|NP_001077728.1|	dormancy/auxin associated protein [Arabidopsis thaliana]	56	6e-09
c52689_g3	gi|145325449|ref|NP_001077729.1|	Peptidase C15, pyroglutamyl peptidase I-like protein [Arabidopsis thaliana]	69.35	5e-56
c52689_g6	gi|145325451|ref|NP_001077730.1|	Peptidase C15, pyroglutamyl peptidase I-like protein [Arabidopsis thaliana]	74.07	1e-22
c52689_g1	gi|145325451|ref|NP_001077730.1|	Peptidase C15, pyroglutamyl peptidase I-like protein [Arabidopsis thaliana]	68.83	5e-32
c60189_g1	gi|145325453|ref|NP_001077731.1|	protein kinase [Arabidopsis thaliana]	82.76	2e-82
c31453_g1	gi|145325453|ref|NP_001077731.1|	protein kinase [Arabidopsis thaliana]	80.5	4e-92
c60362_g4	gi|145325453|ref|NP_001077731.1|	protein kinase [Arabidopsis thaliana]	76.15	4e-54
c54502_g5	gi|145325453|ref|NP_001077731.1|	protein kinase [Arabidopsis thaliana]	71.21	6e-25
c54502_g4	gi|145325453|ref|NP_001077731.1|	protein kinase [Arabidopsis thaliana]	70.42	6e-25
c54502_g7	gi|145325453|ref|NP_001077731.1|	protein kinase [Arabidopsis thaliana]	69.33	8e-25
c61600_g1	gi|145325459|ref|NP_001077734.1|	uncharacterized protein [Arabidopsis thaliana]	57.61	1e-19
c54531_g3	gi|145325477|ref|NP_001077743.1|	actin-related protein C3 [Arabidopsis thaliana]	86.13	2e-66
c154317_g1	gi|145325477|ref|NP_001077743.1|	actin-related protein C3 [Arabidopsis thaliana]	46.15	5e-15
c152395_g1	gi|145325477|ref|NP_001077743.1|	actin-related protein C3 [Arabidopsis thaliana]	42.53	8e-20
c116285_g1	gi|145325477|ref|NP_001077743.1|	actin-related protein C3 [Arabidopsis thaliana]	33.67	2e-13
c110904_g1	gi|145325477|ref|NP_001077743.1|	actin-related protein C3 [Arabidopsis thaliana]	32.48	2e-15
c61907_g1	gi|145326072|ref|NP_001077745.1|	uncharacterized protein [Arabidopsis thaliana]	52.63	4e-13
c61060_g2	gi|145326072|ref|NP_001077745.1|	uncharacterized protein [Arabidopsis thaliana]	47.06	2e-09
c51728_g1	gi|145326080|ref|NP_001077749.1|	uncharacterized protein [Arabidopsis thaliana]	91.18	2e-41
c55884_g4	gi|145326080|ref|NP_001077749.1|	uncharacterized protein [Arabidopsis thaliana]	39.76	1e-08
c53763_g4	gi|145326100|ref|NP_001077759.1|	uncharacterized protein [Arabidopsis thaliana]	45.16	7e-08
c54998_g1	gi|145326100|ref|NP_001077759.1|	uncharacterized protein [Arabidopsis thaliana]	44.78	3e-10
c46780_g1	gi|145326104|ref|NP_001077761.1|	Class I peptide chain release factor [Arabidopsis thaliana]	83.67	1e-34
c97920_g1	gi|145326110|ref|NP_001077764.1|	dehydration-responsive element-binding protein 1E [Arabidopsis thaliana]	62.26	6e-11
c120740_g1	gi|145326650|ref|NP_001077772.1|	general substrate transporter-like protein [Arabidopsis thaliana]	41	2e-11
c126947_g1	gi|145326652|ref|NP_001077773.1|	putative alcohol dehydrogenase [Arabidopsis thaliana]	69.03	9e-40
c150318_g1	gi|145326654|ref|NP_001077774.1|	ubiquitin-protein ligase synoviolin [Arabidopsis thaliana]	41.18	6e-21
c96651_g1	gi|145326656|ref|NP_001077775.1|	transcription elongation factor SPT6 [Arabidopsis thaliana]	25.33	4e-13
c65257_g1	gi|145326670|ref|NP_001077782.1|	ROTUNDIFOLIA like 21 protein [Arabidopsis thaliana]	55	7e-08
c42758_g1	gi|145326672|ref|NP_001077783.1|	putative lactoylglutathione lyase, chloroplast [Arabidopsis thaliana]	89.29	2e-86
c57341_g2	gi|145326678|ref|NP_001077786.1|	Restriction endonuclease, type II-like protein [Arabidopsis thaliana]	64.41	9e-19
c57341_g1	gi|145326678|ref|NP_001077786.1|	Restriction endonuclease, type II-like protein [Arabidopsis thaliana]	60.73	3e-106
c57734_g4	gi|145326688|ref|NP_001077791.1|	indeterminate(ID)-domain 14 protein [Arabidopsis thaliana]	83.33	8e-07
c43508_g1	gi|145326696|ref|NP_001077795.1|	protein ROTUNDIFOLIA like 15 [Arabidopsis thaliana]	87.5	2e-07
c131901_g1	gi|145327197|ref|NP_001077800.1|	delta-aminolevulinic acid dehydratase [Arabidopsis thaliana]	45.16	5e-08
c150877_g1	gi|145327197|ref|NP_001077800.1|	delta-aminolevulinic acid dehydratase [Arabidopsis thaliana]	43.72	3e-54
c159649_g1	gi|145327197|ref|NP_001077800.1|	delta-aminolevulinic acid dehydratase [Arabidopsis thaliana]	40.71	3e-19
c107533_g1	gi|145327197|ref|NP_001077800.1|	delta-aminolevulinic acid dehydratase [Arabidopsis thaliana]	39.55	6e-61
c56546_g1	gi|145327215|ref|NP_001077809.1|	uncharacterized protein [Arabidopsis thaliana]	60.71	3e-14
c53715_g4	gi|145327217|ref|NP_001077810.1|	uncharacterized protein [Arabidopsis thaliana]	40.88	2e-25
c10615_g1	gi|145327219|ref|NP_001077811.1|	alanine aminotransferase 2 [Arabidopsis thaliana]	91.67	2e-07
c57886_g3	gi|145327221|ref|NP_001077812.1|	ethylene-responsive transcription factor ERF073 [Arabidopsis thaliana]	64.38	7e-26
c54854_g1	gi|145327225|ref|NP_001077814.1|	Homeodomain-like/winged-helix DNA-binding protein [Arabidopsis thaliana]	37.13	5e-19
c132755_g1	gi|145327227|ref|NP_001077815.1|	protein phosphatase 2C 16 [Arabidopsis thaliana]	34.29	2e-08
c58179_g2	gi|145327231|ref|NP_001077817.1|	P-loop containing nucleoside triphosphate hydrolase [Arabidopsis thaliana]	84.68	8e-50
c57726_g2	gi|145327241|ref|NP_001077822.1|	template-activating factor I [Arabidopsis thaliana]	54	2e-08
c153203_g1	gi|145327247|ref|NP_001077825.1|	RAD-like 6 protein [Arabidopsis thaliana]	75	7e-17
c54016_g1	gi|145327247|ref|NP_001077825.1|	RAD-like 6 protein [Arabidopsis thaliana]	74.14	3e-21
c44342_g1	gi|145327247|ref|NP_001077825.1|	RAD-like 6 protein [Arabidopsis thaliana]	58.93	2e-14
c9506_g1	gi|145327247|ref|NP_001077825.1|	RAD-like 6 protein [Arabidopsis thaliana]	53.52	6e-23
c63947_g1	gi|145327251|ref|NP_001077827.1|	BEL1-like homeodomain 3 [Arabidopsis thaliana]	76.79	5e-24
c62821_g1	gi|145327705|ref|NP_001077828.1|	CCHC-type zinc knuckle protein [Arabidopsis thaliana]	67.74	3e-08
c54205_g1	gi|145327705|ref|NP_001077828.1|	CCHC-type zinc knuckle protein [Arabidopsis thaliana]	61.11	3e-52
c62609_g2	gi|145327705|ref|NP_001077828.1|	CCHC-type zinc knuckle protein [Arabidopsis thaliana]	54.25	2e-79
c54559_g1	gi|145327707|ref|NP_001077829.1|	GDSL esterase/lipase EXL2 [Arabidopsis thaliana]	55.43	4e-23
c50863_g1	gi|145327713|ref|NP_001077832.1|	LYR family of Fe/S cluster biogenesis protein [Arabidopsis thaliana]	75	1e-21
c62398_g1	gi|145327721|ref|NP_001077836.1|	histone-lysine N-methyltransferase SETD2 [Arabidopsis thaliana]	57.69	1e-117
c50704_g4	gi|145327727|ref|NP_001077839.1|	serine/threonine-protein kinase SRK2C [Arabidopsis thaliana]	91.3	6e-07
c121040_g1	gi|145327727|ref|NP_001077839.1|	serine/threonine-protein kinase SRK2C [Arabidopsis thaliana]	33.64	2e-08
c47856_g1	gi|145327729|ref|NP_001077840.1|	solanesyl diphosphate synthase 1 [Arabidopsis thaliana]	74.44	3e-36
c151717_g1	gi|145327729|ref|NP_001077840.1|	solanesyl diphosphate synthase 1 [Arabidopsis thaliana]	27.96	1e-07
c47225_g1	gi|145327733|ref|NP_001077842.1|	pathogenesis-related protein [Arabidopsis thaliana]	57.69	4e-17
c103866_g1	gi|145327743|ref|NP_001077847.1|	thiosulfate sulfurtransferase [Arabidopsis thaliana]	42.31	2e-21
c57435_g2	gi|145327745|ref|NP_001077848.1|	thiosulfate sulfurtransferase [Arabidopsis thaliana]	77.85	1e-82
c62085_g1	gi|145327745|ref|NP_001077848.1|	thiosulfate sulfurtransferase [Arabidopsis thaliana]	67.59	2e-42
c64779_g1	gi|145327745|ref|NP_001077848.1|	thiosulfate sulfurtransferase [Arabidopsis thaliana]	39.04	7e-39
c63043_g6	gi|145327747|ref|NP_001077849.1|	AP2-like ethylene-responsive transcription factor [Arabidopsis thaliana]	89.66	7e-26
c59540_g2	gi|145327747|ref|NP_001077849.1|	AP2-like ethylene-responsive transcription factor [Arabidopsis thaliana]	86.21	1e-09
c61901_g4	gi|145327755|ref|NP_001077853.1|	pentatricopeptide repeat-containing protein [Arabidopsis thaliana]	54.59	2e-147
c61901_g3	gi|145327755|ref|NP_001077853.1|	pentatricopeptide repeat-containing protein [Arabidopsis thaliana]	47.97	1e-167
c22807_g1	gi|145327755|ref|NP_001077853.1|	pentatricopeptide repeat-containing protein [Arabidopsis thaliana]	41.08	5e-126
c64036_g2	gi|145327759|ref|NP_001077855.1|	D-glycerate 3-kinase [Arabidopsis thaliana]	78.57	6e-15
c60810_g2	gi|145327759|ref|NP_001077855.1|	D-glycerate 3-kinase [Arabidopsis thaliana]	58.21	3e-22
c64313_g1	gi|145327759|ref|NP_001077855.1|	D-glycerate 3-kinase [Arabidopsis thaliana]	53.93	3e-29
c55163_g1	gi|145328234|ref|NP_001077863.1|	60S ribosomal protein L7-2 [Arabidopsis thaliana]	88.46	5e-08
c59516_g2	gi|145328234|ref|NP_001077863.1|	60S ribosomal protein L7-2 [Arabidopsis thaliana]	87.5	6e-08
c70095_g1	gi|145328234|ref|NP_001077863.1|	60S ribosomal protein L7-2 [Arabidopsis thaliana]	61.54	3e-44
c16736_g1	gi|145328234|ref|NP_001077863.1|	60S ribosomal protein L7-2 [Arabidopsis thaliana]	53.33	5e-23
c114557_g1	gi|145328234|ref|NP_001077863.1|	60S ribosomal protein L7-2 [Arabidopsis thaliana]	53.25	1e-20
c53852_g1	gi|145328240|ref|NP_001077866.1|	glucan endo-1,3-beta-glucosidase 3 [Arabidopsis thaliana]	68.92	3e-64
c48366_g2	gi|145328244|ref|NP_001077868.1|	C2H2-like zinc finger protein [Arabidopsis thaliana]	95.74	2e-24
c51167_g4	gi|145328246|ref|NP_001077869.1|	Remorin family protein [Arabidopsis thaliana]	62.11	1e-22
c61245_g2	gi|145328246|ref|NP_001077869.1|	Remorin family protein [Arabidopsis thaliana]	42.31	2e-41
c63598_g1	gi|145328250|ref|NP_001077871.1|	survival of motor neuron-related-splicing factor 30 [Arabidopsis thaliana]	79.07	2e-27
c150631_g1	gi|145328250|ref|NP_001077871.1|	survival of motor neuron-related-splicing factor 30 [Arabidopsis thaliana]	57.89	4e-09
c38190_g1	gi|145328262|ref|NP_001077877.1|	uncharacterized protein [Arabidopsis thaliana]	27.59	5e-08
c72139_g1	gi|145328274|ref|NP_001077883.1|	NagB/RpiA/CoA transferase-like protein [Arabidopsis thaliana]	56.16	1e-77
c80721_g1	gi|145328274|ref|NP_001077883.1|	NagB/RpiA/CoA transferase-like protein [Arabidopsis thaliana]	41.67	1e-18
c59213_g1	gi|145328276|ref|NP_001077884.1|	12-oxophytodienoate reductase 3 [Arabidopsis thaliana]	71.07	1e-142
c59213_g3	gi|145328276|ref|NP_001077884.1|	12-oxophytodienoate reductase 3 [Arabidopsis thaliana]	69.77	1e-53
c59213_g2	gi|145328276|ref|NP_001077884.1|	12-oxophytodienoate reductase 3 [Arabidopsis thaliana]	68.32	1e-41
c132520_g1	gi|145328276|ref|NP_001077884.1|	12-oxophytodienoate reductase 3 [Arabidopsis thaliana]	47.01	4e-31
c84032_g1	gi|145328276|ref|NP_001077884.1|	12-oxophytodienoate reductase 3 [Arabidopsis thaliana]	32.09	5e-23
c31437_g1	gi|145328276|ref|NP_001077884.1|	12-oxophytodienoate reductase 3 [Arabidopsis thaliana]	31.56	1e-26
c146086_g1	gi|145328276|ref|NP_001077884.1|	12-oxophytodienoate reductase 3 [Arabidopsis thaliana]	31.48	7e-32
c148817_g1	gi|145328276|ref|NP_001077884.1|	12-oxophytodienoate reductase 3 [Arabidopsis thaliana]	31.28	9e-18
c62315_g1	gi|145328282|ref|NP_001077887.1|	Methylmalonate-semialdehyde dehydrogenase [acylating] [Arabidopsis thaliana]	93.75	3e-14
c118329_g1	gi|145328282|ref|NP_001077887.1|	Methylmalonate-semialdehyde dehydrogenase [acylating] [Arabidopsis thaliana]	72.84	6e-37
c15513_g2	gi|145328282|ref|NP_001077887.1|	Methylmalonate-semialdehyde dehydrogenase [acylating] [Arabidopsis thaliana]	64.38	1e-61
c8671_g1	gi|145328282|ref|NP_001077887.1|	Methylmalonate-semialdehyde dehydrogenase [acylating] [Arabidopsis thaliana]	61.54	2e-26
c159396_g1	gi|145328282|ref|NP_001077887.1|	Methylmalonate-semialdehyde dehydrogenase [acylating] [Arabidopsis thaliana]	60	1e-23
c16998_g2	gi|145328282|ref|NP_001077887.1|	Methylmalonate-semialdehyde dehydrogenase [acylating] [Arabidopsis thaliana]	59.56	1e-48
c16998_g1	gi|145328282|ref|NP_001077887.1|	Methylmalonate-semialdehyde dehydrogenase [acylating] [Arabidopsis thaliana]	57.14	4e-21
c65844_g1	gi|145328282|ref|NP_001077887.1|	Methylmalonate-semialdehyde dehydrogenase [acylating] [Arabidopsis thaliana]	56.94	4e-72
c162331_g1	gi|145328282|ref|NP_001077887.1|	Methylmalonate-semialdehyde dehydrogenase [acylating] [Arabidopsis thaliana]	55.26	3e-22
c8440_g1	gi|145328282|ref|NP_001077887.1|	Methylmalonate-semialdehyde dehydrogenase [acylating] [Arabidopsis thaliana]	53.85	8e-12
c117545_g1	gi|145328282|ref|NP_001077887.1|	Methylmalonate-semialdehyde dehydrogenase [acylating] [Arabidopsis thaliana]	53.7	5e-35
c150143_g1	gi|145328282|ref|NP_001077887.1|	Methylmalonate-semialdehyde dehydrogenase [acylating] [Arabidopsis thaliana]	52.59	8e-38
c8671_g2	gi|145328282|ref|NP_001077887.1|	Methylmalonate-semialdehyde dehydrogenase [acylating] [Arabidopsis thaliana]	48.28	2e-24
c155526_g1	gi|145328282|ref|NP_001077887.1|	Methylmalonate-semialdehyde dehydrogenase [acylating] [Arabidopsis thaliana]	40.79	1e-10
c107260_g1	gi|145328284|ref|NP_001077888.1|	Methylmalonate-semialdehyde dehydrogenase [acylating] [Arabidopsis thaliana]	50	2e-19
c15513_g1	gi|145328284|ref|NP_001077888.1|	Methylmalonate-semialdehyde dehydrogenase [acylating] [Arabidopsis thaliana]	46.83	9e-34
c58879_g2	gi|145328732|ref|NP_001077901.1|	Peptidyl-prolyl cis-trans isomerase CYP19-1 [Arabidopsis thaliana]	65.28	5e-19
c39583_g1	gi|145328732|ref|NP_001077901.1|	Peptidyl-prolyl cis-trans isomerase CYP19-1 [Arabidopsis thaliana]	65.08	1e-21
c81080_g1	gi|145328732|ref|NP_001077901.1|	Peptidyl-prolyl cis-trans isomerase CYP19-1 [Arabidopsis thaliana]	58.82	3e-08
c150377_g1	gi|145328742|ref|NP_001077906.1|	phosphoglycerate mutase-like protein [Arabidopsis thaliana]	33.78	5e-09
c74393_g1	gi|145328742|ref|NP_001077906.1|	phosphoglycerate mutase-like protein [Arabidopsis thaliana]	32.21	5e-11
c63911_g2	gi|145329172|ref|NP_001077915.1|	Syntaxin/t-SNARE family protein [Arabidopsis thaliana]	42.5	4e-21
c40063_g1	gi|145329176|ref|NP_001077917.1|	nucleosome assembly protein 1;2 [Arabidopsis thaliana]	42.32	2e-56
c30000_g1	gi|145329176|ref|NP_001077917.1|	nucleosome assembly protein 1;2 [Arabidopsis thaliana]	39.44	3e-16
c143517_g1	gi|145329176|ref|NP_001077917.1|	nucleosome assembly protein 1;2 [Arabidopsis thaliana]	39.13	2e-07
c53736_g2	gi|145329178|ref|NP_001077918.1|	N-MYC downregulated-like 3 protein [Arabidopsis thaliana]	75	9e-34
c54838_g4	gi|145329182|ref|NP_001077920.1|	60S ribosomal protein L28-1 [Arabidopsis thaliana]	71.33	9e-67
c54838_g3	gi|145329182|ref|NP_001077920.1|	60S ribosomal protein L28-1 [Arabidopsis thaliana]	70.63	7e-62
c36359_g1	gi|145329182|ref|NP_001077920.1|	60S ribosomal protein L28-1 [Arabidopsis thaliana]	39.16	4e-20
c58087_g4	gi|145329182|ref|NP_001077920.1|	60S ribosomal protein L28-1 [Arabidopsis thaliana]	37.98	4e-19
c27256_g1	gi|145329182|ref|NP_001077920.1|	60S ribosomal protein L28-1 [Arabidopsis thaliana]	32.04	1e-07
c47403_g2	gi|145329184|ref|NP_001077921.1|	hexokinase 2 [Arabidopsis thaliana]	76.3	7e-69
c56705_g3	gi|145329184|ref|NP_001077921.1|	hexokinase 2 [Arabidopsis thaliana]	63.49	6e-104
c107337_g1	gi|145329184|ref|NP_001077921.1|	hexokinase 2 [Arabidopsis thaliana]	35.56	3e-07
c53551_g2	gi|145329186|ref|NP_001077922.1|	uncharacterized protein [Arabidopsis thaliana]	49.67	2e-18
c58429_g2	gi|145329204|ref|NP_001077931.1|	triosephosphate isomerase [Arabidopsis thaliana]	85.71	4e-07
c63418_g4	gi|145329210|ref|NP_001077934.1|	uncharacterized protein [Arabidopsis thaliana]	71.83	1e-31
c63418_g1	gi|145329210|ref|NP_001077934.1|	uncharacterized protein [Arabidopsis thaliana]	67.65	9e-09
c59260_g2	gi|145329214|ref|NP_001077936.1|	Shikimate kinase [Arabidopsis thaliana]	68	2e-25
c60023_g3	gi|145329587|ref|NP_001077943.1|	auxin-responsive protein IAA8 [Arabidopsis thaliana]	60.54	2e-57
c54445_g4	gi|145329589|ref|NP_001077944.1|	transcription factor bHLH18 [Arabidopsis thaliana]	63.89	5e-08
c44390_g1	gi|145329589|ref|NP_001077944.1|	transcription factor bHLH18 [Arabidopsis thaliana]	32.18	3e-21
c58299_g1	gi|145329603|ref|NP_001077951.1|	Short-chain dehydrogenase/reductase 2 [Arabidopsis thaliana]	60.29	1e-21
c54247_g1	gi|145329603|ref|NP_001077951.1|	Short-chain dehydrogenase/reductase 2 [Arabidopsis thaliana]	55.1	3e-10
c163902_g1	gi|145329611|ref|NP_001077955.1|	ADP-ribosylation factor 3 [Arabidopsis thaliana]	80.6	3e-36
c163423_g1	gi|145329611|ref|NP_001077955.1|	ADP-ribosylation factor 3 [Arabidopsis thaliana]	69.51	7e-38
c64053_g6	gi|145329965|ref|NP_001077968.1|	structural maintenance of chromosome 3 (chondroitin sulfate proteoglycan 6) [Arabidopsis thaliana]	88.89	3e-16
c64577_g2	gi|145329965|ref|NP_001077968.1|	structural maintenance of chromosome 3 (chondroitin sulfate proteoglycan 6) [Arabidopsis thaliana]	81.4	2e-59
c64053_g4	gi|145329965|ref|NP_001077968.1|	structural maintenance of chromosome 3 (chondroitin sulfate proteoglycan 6) [Arabidopsis thaliana]	65.67	3e-85
c92588_g1	gi|145329965|ref|NP_001077968.1|	structural maintenance of chromosome 3 (chondroitin sulfate proteoglycan 6) [Arabidopsis thaliana]	64.84	9e-53
c118612_g1	gi|145329965|ref|NP_001077968.1|	structural maintenance of chromosome 3 (chondroitin sulfate proteoglycan 6) [Arabidopsis thaliana]	52.45	8e-33
c104076_g1	gi|145329965|ref|NP_001077968.1|	structural maintenance of chromosome 3 (chondroitin sulfate proteoglycan 6) [Arabidopsis thaliana]	39.76	3e-11
c142241_g1	gi|145329965|ref|NP_001077968.1|	structural maintenance of chromosome 3 (chondroitin sulfate proteoglycan 6) [Arabidopsis thaliana]	35.8	3e-11
c77724_g1	gi|145329965|ref|NP_001077968.1|	structural maintenance of chromosome 3 (chondroitin sulfate proteoglycan 6) [Arabidopsis thaliana]	35.58	5e-17
c126909_g1	gi|145329965|ref|NP_001077968.1|	structural maintenance of chromosome 3 (chondroitin sulfate proteoglycan 6) [Arabidopsis thaliana]	34.55	1e-25
c116470_g1	gi|145329971|ref|NP_001077971.1|	ATPase splayed [Arabidopsis thaliana]	39.02	6e-12
c54361_g1	gi|145329975|ref|NP_001077973.1|	protein RHOMBOID-like 1 [Arabidopsis thaliana]	63.74	3e-46
c56485_g5	gi|145329975|ref|NP_001077973.1|	protein RHOMBOID-like 1 [Arabidopsis thaliana]	50	1e-12
c43587_g1	gi|145329987|ref|NP_001077979.1|	UDP-glucoronosyl/UDP-glucosyl transferase-like protein [Arabidopsis thaliana]	63.64	9e-12
c131200_g1	gi|145329987|ref|NP_001077979.1|	UDP-glucoronosyl/UDP-glucosyl transferase-like protein [Arabidopsis thaliana]	55	1e-32
c52059_g1	gi|145329987|ref|NP_001077979.1|	UDP-glucoronosyl/UDP-glucosyl transferase-like protein [Arabidopsis thaliana]	50	9e-15
c31553_g1	gi|145329987|ref|NP_001077979.1|	UDP-glucoronosyl/UDP-glucosyl transferase-like protein [Arabidopsis thaliana]	28.57	1e-06
c47210_g1	gi|145329989|ref|NP_001077980.1|	putative protein phosphatase 2C 26 [Arabidopsis thaliana]	60.45	1e-55
c82520_g1	gi|145329989|ref|NP_001077980.1|	putative protein phosphatase 2C 26 [Arabidopsis thaliana]	36.56	1e-15
c62803_g2	gi|145329993|ref|NP_001077982.1|	Root phototropism protein 2 [Arabidopsis thaliana]	40	4e-19
c5837_g1	gi|145329999|ref|NP_001077985.1|	uncharacterized protein [Arabidopsis thaliana]	58	7e-29
c62253_g1	gi|145330001|ref|NP_001077986.1|	cysteinyl-tRNA synthetase [Arabidopsis thaliana]	80.21	1e-136
c62311_g2	gi|145330001|ref|NP_001077986.1|	cysteinyl-tRNA synthetase [Arabidopsis thaliana]	64.71	7e-63
c62311_g3	gi|145330001|ref|NP_001077986.1|	cysteinyl-tRNA synthetase [Arabidopsis thaliana]	60.47	3e-11
c146118_g1	gi|145330001|ref|NP_001077986.1|	cysteinyl-tRNA synthetase [Arabidopsis thaliana]	55.71	9e-24
c59899_g2	gi|145330326|ref|NP_001077988.1|	endonuclease III [Arabidopsis thaliana]	63.48	2e-109
c54515_g1	gi|145330328|ref|NP_001077989.1|	Poly(ADP-ribose) glycohydrolase 1 [Arabidopsis thaliana]	63.89	8e-09
c63398_g1	gi|145330350|ref|NP_001078000.1|	uncharacterized protein [Arabidopsis thaliana]	32.23	6e-37
c60774_g1	gi|145330372|ref|NP_001078011.1|	ubiquitin-conjugating enzyme E2 variant 1C [Arabidopsis thaliana]	98.44	2e-34
c55664_g8	gi|145330372|ref|NP_001078011.1|	ubiquitin-conjugating enzyme E2 variant 1C [Arabidopsis thaliana]	91.89	2e-35
c8484_g1	gi|145330372|ref|NP_001078011.1|	ubiquitin-conjugating enzyme E2 variant 1C [Arabidopsis thaliana]	62.3	3e-13
c48889_g1	gi|145330679|ref|NP_001078015.1|	WRKY transcription factor 44 [Arabidopsis thaliana]	73.91	7e-28
c46580_g1	gi|145330683|ref|NP_001078017.1|	60S ribosomal protein L36-1 [Arabidopsis thaliana]	57.14	2e-21
c46580_g2	gi|145330683|ref|NP_001078017.1|	60S ribosomal protein L36-1 [Arabidopsis thaliana]	53.06	3e-20
c73447_g1	gi|145330683|ref|NP_001078017.1|	60S ribosomal protein L36-1 [Arabidopsis thaliana]	52.13	5e-11
c156178_g1	gi|145330683|ref|NP_001078017.1|	60S ribosomal protein L36-1 [Arabidopsis thaliana]	48.42	4e-19
c35559_g1	gi|145330683|ref|NP_001078017.1|	60S ribosomal protein L36-1 [Arabidopsis thaliana]	44.21	5e-10
c62039_g6	gi|145330689|ref|NP_001078020.1|	vacuoleless1 (VCL1) [Arabidopsis thaliana]	71.43	8e-09
c62039_g7	gi|145330689|ref|NP_001078020.1|	vacuoleless1 (VCL1) [Arabidopsis thaliana]	70.83	1e-23
c138358_g1	gi|145330689|ref|NP_001078020.1|	vacuoleless1 (VCL1) [Arabidopsis thaliana]	46.34	3e-17
c62039_g1	gi|145330689|ref|NP_001078020.1|	vacuoleless1 (VCL1) [Arabidopsis thaliana]	42.11	4e-16
c85257_g1	gi|145330689|ref|NP_001078020.1|	vacuoleless1 (VCL1) [Arabidopsis thaliana]	22.34	1e-08
c56883_g2	gi|145330697|ref|NP_001078024.1|	Integral membrane Yip1 family protein [Arabidopsis thaliana]	67.39	4e-13
c76238_g1	gi|145330705|ref|NP_001078028.1|	uncharacterized protein [Arabidopsis thaliana]	69.39	2e-32
c53837_g2	gi|145330705|ref|NP_001078028.1|	uncharacterized protein [Arabidopsis thaliana]	63.73	2e-90
c30974_g1	gi|145330705|ref|NP_001078028.1|	uncharacterized protein [Arabidopsis thaliana]	58.33	2e-08
c123676_g1	gi|145330709|ref|NP_001078030.1|	uncharacterized protein [Arabidopsis thaliana]	51.49	1e-15
c156908_g1	gi|145330709|ref|NP_001078030.1|	uncharacterized protein [Arabidopsis thaliana]	34.67	4e-07
c57960_g1	gi|145330713|ref|NP_001078032.1|	potassium transporter 2 [Arabidopsis thaliana]	83.93	4e-26
c57960_g2	gi|145330713|ref|NP_001078032.1|	potassium transporter 2 [Arabidopsis thaliana]	82.14	4e-07
c58629_g6	gi|145330713|ref|NP_001078032.1|	potassium transporter 2 [Arabidopsis thaliana]	81.82	5e-24
c57853_g1	gi|145330713|ref|NP_001078032.1|	potassium transporter 2 [Arabidopsis thaliana]	78.37	5e-143
c57853_g2	gi|145330713|ref|NP_001078032.1|	potassium transporter 2 [Arabidopsis thaliana]	76.24	1e-46
c58629_g4	gi|145330713|ref|NP_001078032.1|	potassium transporter 2 [Arabidopsis thaliana]	49.04	2e-47
c67060_g1	gi|145330713|ref|NP_001078032.1|	potassium transporter 2 [Arabidopsis thaliana]	40.19	5e-19
c141760_g1	gi|145331083|ref|NP_001078033.1|	WRKY transcription factor 55 [Arabidopsis thaliana]	67.5	4e-16
c62846_g1	gi|145331087|ref|NP_001078035.1|	RNA recognition motif-containing protein [Arabidopsis thaliana]	61.9	2e-29
c60645_g4	gi|145331091|ref|NP_001078037.1|	glycoprotein family protein [Arabidopsis thaliana]	44	5e-08
c92441_g1	gi|145331099|ref|NP_001078041.1|	GC-rich sequence DNA-binding factor-like protein with Tuftelin interacting domain [Arabidopsis thaliana]	27.27	5e-08
c53056_g1	gi|145331101|ref|NP_001078042.1|	uncharacterized protein [Arabidopsis thaliana]	58.87	9e-41
c63704_g2	gi|145331105|ref|NP_001078044.1|	uncharacterized protein [Arabidopsis thaliana]	53.85	4e-35
c40396_g1	gi|145331107|ref|NP_001078045.1|	S-adenosyl-L-methionine-dependent methyltransferase-like protein [Arabidopsis thaliana]	74.36	3e-16
c60181_g2	gi|145331107|ref|NP_001078045.1|	S-adenosyl-L-methionine-dependent methyltransferase-like protein [Arabidopsis thaliana]	69.57	2e-11
c60181_g1	gi|145331107|ref|NP_001078045.1|	S-adenosyl-L-methionine-dependent methyltransferase-like protein [Arabidopsis thaliana]	68.89	6e-10
c60181_g4	gi|145331107|ref|NP_001078045.1|	S-adenosyl-L-methionine-dependent methyltransferase-like protein [Arabidopsis thaliana]	66.33	5e-38
c60181_g3	gi|145331107|ref|NP_001078045.1|	S-adenosyl-L-methionine-dependent methyltransferase-like protein [Arabidopsis thaliana]	65	1e-67
c57703_g2	gi|145331117|ref|NP_001078050.1|	signal recognition particle subunit SRP14 [Arabidopsis thaliana]	64.52	2e-38
c116874_g1	gi|145331117|ref|NP_001078050.1|	signal recognition particle subunit SRP14 [Arabidopsis thaliana]	32.1	2e-08
c56498_g1	gi|145331119|ref|NP_001078051.1|	Molybdopterin synthase catalytic subunit [Arabidopsis thaliana]	59.72	2e-35
c58736_g1	gi|145331125|ref|NP_001078054.1|	guanosine nucleotide diphosphate dissociation inhibitor 1 [Arabidopsis thaliana]	91.03	4e-44
c86271_g1	gi|145331125|ref|NP_001078054.1|	guanosine nucleotide diphosphate dissociation inhibitor 1 [Arabidopsis thaliana]	54.72	4e-11
c115942_g1	gi|145331125|ref|NP_001078054.1|	guanosine nucleotide diphosphate dissociation inhibitor 1 [Arabidopsis thaliana]	52.27	6e-39
c156263_g1	gi|145331131|ref|NP_001078057.1|	ribose-phosphate pyrophosphokinase 5 [Arabidopsis thaliana]	43.56	3e-21
c109818_g1	gi|145331131|ref|NP_001078057.1|	ribose-phosphate pyrophosphokinase 5 [Arabidopsis thaliana]	42.66	2e-30
c133790_g1	gi|145331131|ref|NP_001078057.1|	ribose-phosphate pyrophosphokinase 5 [Arabidopsis thaliana]	41.33	3e-15
c50850_g2	gi|145331401|ref|NP_001078059.1|	large subunit ribosomal protein L24e [Arabidopsis thaliana]	90.32	1e-12
c50850_g1	gi|145331401|ref|NP_001078059.1|	large subunit ribosomal protein L24e [Arabidopsis thaliana]	79.1	2e-72
c46458_g1	gi|145331401|ref|NP_001078059.1|	large subunit ribosomal protein L24e [Arabidopsis thaliana]	59.82	3e-44
c46458_g2	gi|145331401|ref|NP_001078059.1|	large subunit ribosomal protein L24e [Arabidopsis thaliana]	48.41	6e-46
c102077_g1	gi|145331401|ref|NP_001078059.1|	large subunit ribosomal protein L24e [Arabidopsis thaliana]	47.96	1e-27
c80680_g1	gi|145331401|ref|NP_001078059.1|	large subunit ribosomal protein L24e [Arabidopsis thaliana]	40	8e-08
c49788_g1	gi|145331415|ref|NP_001078066.1|	aquaporin PIP1-2 [Arabidopsis thaliana]	78.08	2e-29
c2559_g1	gi|145331415|ref|NP_001078066.1|	aquaporin PIP1-2 [Arabidopsis thaliana]	75.36	1e-30
c52746_g1	gi|145331415|ref|NP_001078066.1|	aquaporin PIP1-2 [Arabidopsis thaliana]	63.04	4e-07
c154201_g1	gi|145331419|ref|NP_001078068.1|	PIN domain-containing protein [Arabidopsis thaliana]	70.73	1e-64
c1086_g1	gi|145331419|ref|NP_001078068.1|	PIN domain-containing protein [Arabidopsis thaliana]	49.65	3e-42
c54094_g1	gi|145331421|ref|NP_001078069.1|	putative auxin-responsive protein [Arabidopsis thaliana]	78.72	4e-19
c61082_g1	gi|145331421|ref|NP_001078069.1|	putative auxin-responsive protein [Arabidopsis thaliana]	70.91	6e-17
c92087_g1	gi|145331421|ref|NP_001078069.1|	putative auxin-responsive protein [Arabidopsis thaliana]	64.62	4e-25
c56885_g4	gi|145331421|ref|NP_001078069.1|	putative auxin-responsive protein [Arabidopsis thaliana]	61.14	6e-68
c124383_g1	gi|145331421|ref|NP_001078069.1|	putative auxin-responsive protein [Arabidopsis thaliana]	58.97	4e-77
c51828_g1	gi|145331421|ref|NP_001078069.1|	putative auxin-responsive protein [Arabidopsis thaliana]	58.54	2e-42
c62063_g1	gi|145331425|ref|NP_001078071.1|	boron transporter 1 [Arabidopsis thaliana]	89.47	2e-37
c62106_g5	gi|145331431|ref|NP_001078074.1|	protein disulfide-isomerase A6 [Arabidopsis thaliana]	79.1	7e-75
c96236_g1	gi|145331431|ref|NP_001078074.1|	protein disulfide-isomerase A6 [Arabidopsis thaliana]	46.15	2e-17
c57861_g1	gi|145331433|ref|NP_001078075.1|	fumarate hydratase, class II [Arabidopsis thaliana]	86.67	3e-78
c14061_g1	gi|145331433|ref|NP_001078075.1|	fumarate hydratase, class II [Arabidopsis thaliana]	78.72	4e-44
c39429_g1	gi|145331433|ref|NP_001078075.1|	fumarate hydratase, class II [Arabidopsis thaliana]	70.19	7e-161
c129746_g1	gi|145331433|ref|NP_001078075.1|	fumarate hydratase, class II [Arabidopsis thaliana]	67.71	9e-99
c16663_g1	gi|145331433|ref|NP_001078075.1|	fumarate hydratase, class II [Arabidopsis thaliana]	58.97	8e-39
c60700_g4	gi|145331437|ref|NP_001078077.1|	zinc finger CCCH domain-containing protein 32 [Arabidopsis thaliana]	65.96	2e-13
c60700_g5	gi|145331437|ref|NP_001078077.1|	zinc finger CCCH domain-containing protein 32 [Arabidopsis thaliana]	63.73	3e-32
c57104_g6	gi|145331437|ref|NP_001078077.1|	zinc finger CCCH domain-containing protein 32 [Arabidopsis thaliana]	62.5	1e-07
c60700_g3	gi|145331437|ref|NP_001078077.1|	zinc finger CCCH domain-containing protein 32 [Arabidopsis thaliana]	52	2e-09
c60700_g1	gi|145331439|ref|NP_001078078.1|	zinc finger CCCH domain-containing protein 32 [Arabidopsis thaliana]	60.53	3e-08
c57104_g1	gi|145331439|ref|NP_001078078.1|	zinc finger CCCH domain-containing protein 32 [Arabidopsis thaliana]	60	5e-13
c51837_g2	gi|145331720|ref|NP_001078087.1|	RNase H domain-containing protein [Arabidopsis thaliana]	59.23	3e-46
c151639_g1	gi|145331720|ref|NP_001078087.1|	RNase H domain-containing protein [Arabidopsis thaliana]	48.51	3e-40
c55424_g1	gi|145331720|ref|NP_001078087.1|	RNase H domain-containing protein [Arabidopsis thaliana]	37.5	4e-08
c143473_g1	gi|145331720|ref|NP_001078087.1|	RNase H domain-containing protein [Arabidopsis thaliana]	36.62	4e-07
c56054_g1	gi|145331720|ref|NP_001078087.1|	RNase H domain-containing protein [Arabidopsis thaliana]	36.04	2e-10
c64725_g2	gi|145331720|ref|NP_001078087.1|	RNase H domain-containing protein [Arabidopsis thaliana]	35.16	6e-10
c56894_g2	gi|145331720|ref|NP_001078087.1|	RNase H domain-containing protein [Arabidopsis thaliana]	34.81	6e-16
c64706_g1	gi|145331720|ref|NP_001078087.1|	RNase H domain-containing protein [Arabidopsis thaliana]	34.48	7e-09
c37731_g1	gi|145331720|ref|NP_001078087.1|	RNase H domain-containing protein [Arabidopsis thaliana]	34.4	5e-16
c64730_g1	gi|145331720|ref|NP_001078087.1|	RNase H domain-containing protein [Arabidopsis thaliana]	34.09	1e-15
c64502_g1	gi|145331720|ref|NP_001078087.1|	RNase H domain-containing protein [Arabidopsis thaliana]	33.72	1e-07
c42231_g1	gi|145331720|ref|NP_001078087.1|	RNase H domain-containing protein [Arabidopsis thaliana]	33.33	3e-08
c35585_g1	gi|145331720|ref|NP_001078087.1|	RNase H domain-containing protein [Arabidopsis thaliana]	32.98	7e-09
c61613_g3	gi|145331720|ref|NP_001078087.1|	RNase H domain-containing protein [Arabidopsis thaliana]	32.88	4e-07
c55147_g2	gi|145331720|ref|NP_001078087.1|	RNase H domain-containing protein [Arabidopsis thaliana]	29.91	4e-09
c54863_g1	gi|145331722|ref|NP_001078088.1|	uncharacterized protein [Arabidopsis thaliana]	51.8	2e-93
c156032_g1	gi|145331724|ref|NP_001078089.1|	sulfite oxidase [Arabidopsis thaliana]	67.53	2e-31
c70375_g1	gi|145331724|ref|NP_001078089.1|	sulfite oxidase [Arabidopsis thaliana]	51.95	6e-19
c153342_g1	gi|145331724|ref|NP_001078089.1|	sulfite oxidase [Arabidopsis thaliana]	40.48	1e-10
c102485_g1	gi|145331724|ref|NP_001078089.1|	sulfite oxidase [Arabidopsis thaliana]	39.81	1e-15
c130900_g1	gi|145331724|ref|NP_001078089.1|	sulfite oxidase [Arabidopsis thaliana]	32.28	5e-09
c55289_g1	gi|145331728|ref|NP_001078091.1|	Rossmann-fold NAD(P)-binding domain-containing protein [Arabidopsis thaliana]	59.34	8e-32
c57170_g3	gi|145331730|ref|NP_001078092.1|	putative DEAD/DEAH box helicase [Arabidopsis thaliana]	64	2e-23
c52694_g1	gi|145331736|ref|NP_001078095.1|	putative lipid phosphate phosphatase 3 [Arabidopsis thaliana]	68.68	3e-126
c124463_g1	gi|145331736|ref|NP_001078095.1|	putative lipid phosphate phosphatase 3 [Arabidopsis thaliana]	34.94	3e-07
c51131_g2	gi|145331742|ref|NP_001078098.1|	putative lipid phosphate phosphatase 3 [Arabidopsis thaliana]	76.79	2e-24
c112796_g1	gi|145331742|ref|NP_001078098.1|	putative lipid phosphate phosphatase 3 [Arabidopsis thaliana]	66.1	1e-15
c59382_g1	gi|145331742|ref|NP_001078098.1|	putative lipid phosphate phosphatase 3 [Arabidopsis thaliana]	64.91	3e-18
c85091_g1	gi|145331742|ref|NP_001078098.1|	putative lipid phosphate phosphatase 3 [Arabidopsis thaliana]	35.95	3e-24
c97193_g1	gi|145331742|ref|NP_001078098.1|	putative lipid phosphate phosphatase 3 [Arabidopsis thaliana]	33.33	7e-14
c68603_g1	gi|145331742|ref|NP_001078098.1|	putative lipid phosphate phosphatase 3 [Arabidopsis thaliana]	29.8	9e-10
c52857_g1	gi|145331748|ref|NP_001078101.1|	protein dicer-like 2 [Arabidopsis thaliana]	42.42	4e-12
c58923_g2	gi|145331754|ref|NP_001078104.1|	tryptophanyl-tRNA synthetase [Arabidopsis thaliana]	81.25	1e-64
c79805_g1	gi|145331754|ref|NP_001078104.1|	tryptophanyl-tRNA synthetase [Arabidopsis thaliana]	58.21	1e-47
c112537_g1	gi|145331754|ref|NP_001078104.1|	tryptophanyl-tRNA synthetase [Arabidopsis thaliana]	51.52	3e-40
c76395_g1	gi|145331754|ref|NP_001078104.1|	tryptophanyl-tRNA synthetase [Arabidopsis thaliana]	49.04	1e-28
c103918_g1	gi|145331754|ref|NP_001078104.1|	tryptophanyl-tRNA synthetase [Arabidopsis thaliana]	48.42	6e-85
c10985_g1	gi|145331754|ref|NP_001078104.1|	tryptophanyl-tRNA synthetase [Arabidopsis thaliana]	30.67	3e-07
c62741_g2	gi|145331976|ref|NP_001078110.1|	sodium/hydrogen exchanger 2 [Arabidopsis thaliana]	92.86	3e-08
c53200_g1	gi|145331980|ref|NP_001078112.1|	60S ribosomal protein L22-2 [Arabidopsis thaliana]	94.29	7e-17
c53200_g2	gi|145331980|ref|NP_001078112.1|	60S ribosomal protein L22-2 [Arabidopsis thaliana]	88.57	1e-14
c53200_g4	gi|145331980|ref|NP_001078112.1|	60S ribosomal protein L22-2 [Arabidopsis thaliana]	84.62	5e-29
c53200_g3	gi|145331980|ref|NP_001078112.1|	60S ribosomal protein L22-2 [Arabidopsis thaliana]	80.6	1e-27
c160516_g1	gi|145331980|ref|NP_001078112.1|	60S ribosomal protein L22-2 [Arabidopsis thaliana]	59.09	7e-20
c48006_g1	gi|145331980|ref|NP_001078112.1|	60S ribosomal protein L22-2 [Arabidopsis thaliana]	53.57	4e-24
c48006_g2	gi|145331980|ref|NP_001078112.1|	60S ribosomal protein L22-2 [Arabidopsis thaliana]	50	7e-09
c59577_g4	gi|145331982|ref|NP_001078113.1|	ribosomal protein L12/ ATP-dependent Clp protease adaptor protein [Arabidopsis thaliana]	59.57	2e-31
c59577_g2	gi|145331982|ref|NP_001078113.1|	ribosomal protein L12/ ATP-dependent Clp protease adaptor protein [Arabidopsis thaliana]	59.29	4e-33
c151806_g1	gi|145331982|ref|NP_001078113.1|	ribosomal protein L12/ ATP-dependent Clp protease adaptor protein [Arabidopsis thaliana]	52.08	5e-07
c52895_g1	gi|145331986|ref|NP_001078115.1|	putative beta-1,3-galactosyltransferase 16 [Arabidopsis thaliana]	32.52	2e-14
c63015_g3	gi|145331994|ref|NP_001078119.1|	RING/U-box domain-containing protein [Arabidopsis thaliana]	47.62	1e-12
c52250_g1	gi|145332002|ref|NP_001078123.1|	RabGAP/TBC domain-containing protein [Arabidopsis thaliana]	91.8	1e-126
c100526_g1	gi|145332002|ref|NP_001078123.1|	RabGAP/TBC domain-containing protein [Arabidopsis thaliana]	44	5e-16
c76474_g1	gi|145332002|ref|NP_001078123.1|	RabGAP/TBC domain-containing protein [Arabidopsis thaliana]	37.37	1e-14
c85113_g1	gi|145332002|ref|NP_001078123.1|	RabGAP/TBC domain-containing protein [Arabidopsis thaliana]	32.46	4e-10
c53593_g2	gi|145332006|ref|NP_001078125.1|	60S acidic ribosomal protein P0-2 [Arabidopsis thaliana]	82	1e-85
c153290_g1	gi|145332006|ref|NP_001078125.1|	60S acidic ribosomal protein P0-2 [Arabidopsis thaliana]	56.93	8e-51
c104439_g1	gi|145332006|ref|NP_001078125.1|	60S acidic ribosomal protein P0-2 [Arabidopsis thaliana]	55.56	4e-50
c148696_g1	gi|145332006|ref|NP_001078125.1|	60S acidic ribosomal protein P0-2 [Arabidopsis thaliana]	47.92	7e-58
c61799_g1	gi|145332008|ref|NP_001078126.1|	protein Fes1A [Arabidopsis thaliana]	72.87	1e-53
c61799_g3	gi|145332008|ref|NP_001078126.1|	protein Fes1A [Arabidopsis thaliana]	67.57	3e-11
c49283_g1	gi|145332008|ref|NP_001078126.1|	protein Fes1A [Arabidopsis thaliana]	63.49	8e-41
c30179_g1	gi|145332008|ref|NP_001078126.1|	protein Fes1A [Arabidopsis thaliana]	35	6e-13
c63456_g1	gi|145332012|ref|NP_001078128.1|	PWWP domain-containing protein [Arabidopsis thaliana]	45.18	2e-44
c59466_g1	gi|145332012|ref|NP_001078128.1|	PWWP domain-containing protein [Arabidopsis thaliana]	43.75	3e-36
c52682_g1	gi|145332014|ref|NP_001078129.1|	aspartate/glutamate/uridylate kinase-like protein [Arabidopsis thaliana]	65.69	8e-39
c50243_g1	gi|145332024|ref|NP_001078134.1|	haloacid dehalogenase-like hydrolase [Arabidopsis thaliana]	87.5	6e-26
c61776_g5	gi|145332363|ref|NP_001078138.1|	homogentisate solanesyltransferase [Arabidopsis thaliana]	81.46	4e-78
c60021_g1	gi|145332365|ref|NP_001078139.1|	GTP-binding protein [Arabidopsis thaliana]	84.31	5e-18
c59645_g1	gi|145332367|ref|NP_001078140.1|	omega-6 fatty acid desaturase, endoplasmic reticulum [Arabidopsis thaliana]	68.42	2e-16
c59415_g4	gi|145332367|ref|NP_001078140.1|	omega-6 fatty acid desaturase, endoplasmic reticulum [Arabidopsis thaliana]	68.23	3e-174
c36618_g1	gi|145332367|ref|NP_001078140.1|	omega-6 fatty acid desaturase, endoplasmic reticulum [Arabidopsis thaliana]	64.91	4e-17
c124176_g1	gi|145332367|ref|NP_001078140.1|	omega-6 fatty acid desaturase, endoplasmic reticulum [Arabidopsis thaliana]	64.71	1e-27
c59415_g5	gi|145332367|ref|NP_001078140.1|	omega-6 fatty acid desaturase, endoplasmic reticulum [Arabidopsis thaliana]	59.3	1e-74
c41195_g1	gi|145332367|ref|NP_001078140.1|	omega-6 fatty acid desaturase, endoplasmic reticulum [Arabidopsis thaliana]	54.13	2e-92
c59415_g3	gi|145332367|ref|NP_001078140.1|	omega-6 fatty acid desaturase, endoplasmic reticulum [Arabidopsis thaliana]	52.63	1e-41
c41195_g2	gi|145332367|ref|NP_001078140.1|	omega-6 fatty acid desaturase, endoplasmic reticulum [Arabidopsis thaliana]	48.65	5e-12
c69680_g1	gi|145332367|ref|NP_001078140.1|	omega-6 fatty acid desaturase, endoplasmic reticulum [Arabidopsis thaliana]	47.1	1e-36
c152423_g1	gi|145332367|ref|NP_001078140.1|	omega-6 fatty acid desaturase, endoplasmic reticulum [Arabidopsis thaliana]	46.48	2e-35
c90076_g1	gi|145332367|ref|NP_001078140.1|	omega-6 fatty acid desaturase, endoplasmic reticulum [Arabidopsis thaliana]	44.86	1e-24
c19518_g1	gi|145332367|ref|NP_001078140.1|	omega-6 fatty acid desaturase, endoplasmic reticulum [Arabidopsis thaliana]	40.74	4e-42
c33100_g2	gi|145332367|ref|NP_001078140.1|	omega-6 fatty acid desaturase, endoplasmic reticulum [Arabidopsis thaliana]	39.85	4e-89
c56724_g1	gi|145332367|ref|NP_001078140.1|	omega-6 fatty acid desaturase, endoplasmic reticulum [Arabidopsis thaliana]	37.16	7e-69
c135737_g1	gi|145332369|ref|NP_001078141.1|	transcription factor TGA6 [Arabidopsis thaliana]	59.26	5e-26
c55724_g1	gi|145332371|ref|NP_001078142.1|	nudix hydrolase-like protein 16 [Arabidopsis thaliana]	64.22	2e-36
c59731_g1	gi|145332371|ref|NP_001078142.1|	nudix hydrolase-like protein 16 [Arabidopsis thaliana]	59.8	5e-26
c23434_g1	gi|145332381|ref|NP_001078147.1|	myb domain protein 26 [Arabidopsis thaliana]	100	4e-07
c57949_g3	gi|145332383|ref|NP_001078148.1|	translational initiation factor 4A-1 [Arabidopsis thaliana]	95.56	4e-53
c57949_g1	gi|145332383|ref|NP_001078148.1|	translational initiation factor 4A-1 [Arabidopsis thaliana]	95.56	2e-53
c57949_g2	gi|145332383|ref|NP_001078148.1|	translational initiation factor 4A-1 [Arabidopsis thaliana]	95.24	3e-48
c48459_g2	gi|145332383|ref|NP_001078148.1|	translational initiation factor 4A-1 [Arabidopsis thaliana]	66.67	4e-57
c114058_g1	gi|145332383|ref|NP_001078148.1|	translational initiation factor 4A-1 [Arabidopsis thaliana]	51.39	7e-18
c92165_g1	gi|145332383|ref|NP_001078148.1|	translational initiation factor 4A-1 [Arabidopsis thaliana]	46.07	2e-14
c61748_g2	gi|145332385|ref|NP_001078149.1|	uncharacterized protein [Arabidopsis thaliana]	48.32	4e-32
c150535_g1	gi|145332391|ref|NP_001078152.1|	Aldolase-type TIM barrel family protein [Arabidopsis thaliana]	52.5	1e-22
c67960_g1	gi|145332391|ref|NP_001078152.1|	Aldolase-type TIM barrel family protein [Arabidopsis thaliana]	51.67	5e-15
c86765_g1	gi|145332391|ref|NP_001078152.1|	Aldolase-type TIM barrel family protein [Arabidopsis thaliana]	49.35	1e-14
c114688_g1	gi|145332391|ref|NP_001078152.1|	Aldolase-type TIM barrel family protein [Arabidopsis thaliana]	47.24	4e-31
c131706_g1	gi|145332391|ref|NP_001078152.1|	Aldolase-type TIM barrel family protein [Arabidopsis thaliana]	42.86	1e-13
c138989_g1	gi|145332391|ref|NP_001078152.1|	Aldolase-type TIM barrel family protein [Arabidopsis thaliana]	42.42	2e-13
c138312_g1	gi|145332391|ref|NP_001078152.1|	Aldolase-type TIM barrel family protein [Arabidopsis thaliana]	40	2e-10
c108012_g1	gi|145332391|ref|NP_001078152.1|	Aldolase-type TIM barrel family protein [Arabidopsis thaliana]	38.64	9e-25
c11913_g1	gi|145332397|ref|NP_001078155.1|	putative peroxisomal (S)-2-hydroxy-acid oxidase 2 [Arabidopsis thaliana]	79.66	2e-27
c58955_g2	gi|145332399|ref|NP_001078156.1|	malate dehydrogenase 2 [Arabidopsis thaliana]	88.64	3e-18
c94056_g1	gi|145332399|ref|NP_001078156.1|	malate dehydrogenase 2 [Arabidopsis thaliana]	77.61	1e-22
c8015_g1	gi|145332399|ref|NP_001078156.1|	malate dehydrogenase 2 [Arabidopsis thaliana]	65.83	1e-47
c59158_g5	gi|145332591|ref|NP_001078161.1|	cytochrome c oxidase subunit Vb [Arabidopsis thaliana]	72	3e-20
c63051_g3	gi|145332593|ref|NP_001078162.1|	polygalacturonase [Arabidopsis thaliana]	51.06	1e-13
c59127_g1	gi|145332595|ref|NP_001078163.1|	putative nucleotide binding protein [Arabidopsis thaliana]	60.73	2e-102
c59150_g2	gi|145332605|ref|NP_001078168.1|	uncharacterized protein [Arabidopsis thaliana]	62.82	8e-26
c129967_g1	gi|145332605|ref|NP_001078168.1|	uncharacterized protein [Arabidopsis thaliana]	49.35	2e-20
c46936_g1	gi|145332611|ref|NP_001078171.1|	enhancer of ATNSI activity protein [Arabidopsis thaliana]	58.76	9e-34
c90999_g1	gi|145332619|ref|NP_001078175.1|	TPR repeat-containing thioredoxin TDX [Arabidopsis thaliana]	33.75	1e-12
c64676_g4	gi|145332621|ref|NP_001078176.1|	beta glucosidase 43 [Arabidopsis thaliana]	58.2	9e-94
c82997_g1	gi|145332621|ref|NP_001078176.1|	beta glucosidase 43 [Arabidopsis thaliana]	43.93	2e-21
c26820_g1	gi|145332623|ref|NP_001078177.1|	oxidoreductase [Arabidopsis thaliana]	58.38	2e-157
c59273_g1	gi|145332625|ref|NP_001078178.1|	carbon catabolite repressor protein 4-like 3 [Arabidopsis thaliana]	58.14	1e-75
c61210_g3	gi|145332625|ref|NP_001078178.1|	carbon catabolite repressor protein 4-like 3 [Arabidopsis thaliana]	45.68	5e-96
c41308_g1	gi|145332631|ref|NP_001078181.1|	small subunit ribosomal protein S6 [Arabidopsis thaliana]	62.9	2e-22
c61912_g1	gi|145332635|ref|NP_001078183.1|	lysocardiolipin and lysophospholipid acyltransferase [Arabidopsis thaliana]	63.69	2e-76
c55004_g1	gi|145332635|ref|NP_001078183.1|	lysocardiolipin and lysophospholipid acyltransferase [Arabidopsis thaliana]	56.12	2e-31
c55004_g4	gi|145332637|ref|NP_001078184.1|	lysocardiolipin and lysophospholipid acyltransferase [Arabidopsis thaliana]	58.3	5e-109
c110414_g1	gi|145332637|ref|NP_001078184.1|	lysocardiolipin and lysophospholipid acyltransferase [Arabidopsis thaliana]	32.59	2e-21
c59752_g2	gi|145332641|ref|NP_001078186.1|	reticulon-like protein B11 [Arabidopsis thaliana]	55.81	9e-16
c24515_g1	gi|145332643|ref|NP_001078187.1|	uncharacterized protein [Arabidopsis thaliana]	55.26	2e-15
c58773_g1	gi|145332651|ref|NP_001078191.1|	protein arginine N-methyltransferase 6 [Arabidopsis thaliana]	70.97	1e-20
c97561_g1	gi|145332651|ref|NP_001078191.1|	protein arginine N-methyltransferase 6 [Arabidopsis thaliana]	34.97	5e-22
c16196_g1	gi|145332665|ref|NP_001078198.1|	monothiol glutaredoxin-S10 [Arabidopsis thaliana]	65.31	4e-35
c51761_g1	gi|145332665|ref|NP_001078198.1|	monothiol glutaredoxin-S10 [Arabidopsis thaliana]	60.58	1e-36
c47774_g1	gi|145332667|ref|NP_001078199.1|	bifunctional inhibitor/lipid transfer protein/seed storage protein-like protein [Arabidopsis thaliana]	64.71	5e-35
c58245_g1	gi|145332667|ref|NP_001078199.1|	bifunctional inhibitor/lipid transfer protein/seed storage protein-like protein [Arabidopsis thaliana]	64.63	1e-22
c54579_g1	gi|145332671|ref|NP_001078201.1|	uncharacterized protein [Arabidopsis thaliana]	64.52	9e-32
c51485_g1	gi|145332683|ref|NP_001078207.1|	uncharacterized CRM domain-containing protein [Arabidopsis thaliana]	65.5	5e-84
c63798_g2	gi|145332685|ref|NP_001078208.1|	serine/threonine-protein kinase PRP4 [Arabidopsis thaliana]	80.49	5e-112
c116089_g1	gi|145332685|ref|NP_001078208.1|	serine/threonine-protein kinase PRP4 [Arabidopsis thaliana]	58.74	6e-61
c51865_g1	gi|145332693|ref|NP_001078212.1|	pentatricopeptide repeat-containing protein [Arabidopsis thaliana]	62.93	9e-161
c59959_g2	gi|145332697|ref|NP_001078214.1|	glucose-6-phosphate dehydrogenase 5 [Arabidopsis thaliana]	83.1	5e-38
c126068_g1	gi|145332697|ref|NP_001078214.1|	glucose-6-phosphate dehydrogenase 5 [Arabidopsis thaliana]	53.33	1e-65
c63039_g3	gi|145332705|ref|NP_001078218.1|	carbamoyl phosphate synthetase A [Arabidopsis thaliana]	71.04	4e-118
c104808_g1	gi|145332737|ref|NP_001078234.1|	nitrilase 1 [Arabidopsis thaliana]	45.95	4e-15
c58831_g4	gi|145332759|ref|NP_001078245.1|	tRNA-splicing endonuclease subunit Sen2-1 [Arabidopsis thaliana]	37.98	5e-23
c58831_g1	gi|145332759|ref|NP_001078245.1|	tRNA-splicing endonuclease subunit Sen2-1 [Arabidopsis thaliana]	36.28	4e-16
c71052_g1	gi|145332759|ref|NP_001078245.1|	tRNA-splicing endonuclease subunit Sen2-1 [Arabidopsis thaliana]	28.67	5e-12
c43484_g1	gi|145332759|ref|NP_001078245.1|	tRNA-splicing endonuclease subunit Sen2-1 [Arabidopsis thaliana]	26.42	7e-16
c135228_g1	gi|145332759|ref|NP_001078245.1|	tRNA-splicing endonuclease subunit Sen2-1 [Arabidopsis thaliana]	21.88	4e-10
c60508_g2	gi|145332761|ref|NP_001078246.1|	nodulin MtN21 /EamA-like transporter family protein [Arabidopsis thaliana]	66.04	2e-17
c63820_g2	gi|145332763|ref|NP_001078247.1|	actin depolymerizing factor 1 [Arabidopsis thaliana]	75.51	5e-46
c41537_g1	gi|145332773|ref|NP_001078252.1|	protein rotundifolia like 4 [Arabidopsis thaliana]	54.29	2e-08
c57184_g1	gi|145332791|ref|NP_001078261.1|	60S ribosomal protein L13-1 [Arabidopsis thaliana]	87.65	2e-34
c60771_g1	gi|145332799|ref|NP_001078265.1|	uncharacterized protein [Arabidopsis thaliana]	72.58	2e-57
c8049_g1	gi|145332801|ref|NP_001078266.1|	uncharacterized protein [Arabidopsis thaliana]	43.86	1e-18
c48711_g2	gi|145332801|ref|NP_001078266.1|	uncharacterized protein [Arabidopsis thaliana]	34.81	5e-29
c48474_g2	gi|145332803|ref|NP_001078267.1|	uncharacterized protein [Arabidopsis thaliana]	87.5	1e-10
c46619_g1	gi|145332817|ref|NP_001078274.1|	Polynucleotidyl transferase/ ribonuclease H-like protein [Arabidopsis thaliana]	55.94	2e-45
c60685_g2	gi|145332819|ref|NP_001078275.1|	pyruvate kinase [Arabidopsis thaliana]	92.07	1e-146
c60805_g1	gi|145332819|ref|NP_001078275.1|	pyruvate kinase [Arabidopsis thaliana]	91.98	7e-102
c61100_g5	gi|145332819|ref|NP_001078275.1|	pyruvate kinase [Arabidopsis thaliana]	65.22	1e-36
c42407_g1	gi|145332823|ref|NP_001078277.1|	UDP-glucuronic acid decarboxylase 1 [Arabidopsis thaliana]	94.83	4e-34
c51143_g8	gi|145332823|ref|NP_001078277.1|	UDP-glucuronic acid decarboxylase 1 [Arabidopsis thaliana]	90.62	2e-60
c51143_g3	gi|145332823|ref|NP_001078277.1|	UDP-glucuronic acid decarboxylase 1 [Arabidopsis thaliana]	49.48	1e-17
c40931_g1	gi|145332825|ref|NP_001078278.1|	RAB GTPase-8 [Arabidopsis thaliana]	67.16	2e-92
c39396_g1	gi|145332829|ref|NP_001078280.1|	40S ribosomal protein S21-1 [Arabidopsis thaliana]	60.81	2e-28
c45089_g2	gi|145332829|ref|NP_001078280.1|	40S ribosomal protein S21-1 [Arabidopsis thaliana]	54.67	6e-24
c45089_g1	gi|145332829|ref|NP_001078280.1|	40S ribosomal protein S21-1 [Arabidopsis thaliana]	52	7e-24
c62394_g1	gi|145332831|ref|NP_001078281.1|	unc51-like kinase [Arabidopsis thaliana]	60.61	3e-54
c101623_g1	gi|145332831|ref|NP_001078281.1|	unc51-like kinase [Arabidopsis thaliana]	38.96	2e-10
c53465_g1	gi|145332835|ref|NP_001078283.1|	vesicle-associated membrane protein 727 [Arabidopsis thaliana]	73.17	3e-13
c41198_g1	gi|145332835|ref|NP_001078283.1|	vesicle-associated membrane protein 727 [Arabidopsis thaliana]	38.81	8e-11
c91383_g1	gi|145332835|ref|NP_001078283.1|	vesicle-associated membrane protein 727 [Arabidopsis thaliana]	33.33	4e-10
c160625_g1	gi|145332843|ref|NP_001078287.1|	Ras-related small GTP-binding family protein [Arabidopsis thaliana]	64	9e-25
c105885_g1	gi|145332843|ref|NP_001078287.1|	Ras-related small GTP-binding family protein [Arabidopsis thaliana]	63.16	7e-26
c46978_g1	gi|145332845|ref|NP_001078288.1|	light-harvesting complex I chlorophyll a/b binding protein 1 [Arabidopsis thaliana]	84.85	2e-77
c20476_g1	gi|145332845|ref|NP_001078288.1|	light-harvesting complex I chlorophyll a/b binding protein 1 [Arabidopsis thaliana]	40	3e-10
c137635_g1	gi|145332851|ref|NP_001078291.1|	LisH/CRA/RING-U-box domain-containing protein [Arabidopsis thaliana]	39.42	4e-20
c45726_g2	gi|145332855|ref|NP_001078293.1|	60S ribosomal protein L23a-2 [Arabidopsis thaliana]	61.16	5e-39
c58354_g3	gi|145332857|ref|NP_001078294.1|	60S ribosomal protein L23a-2 [Arabidopsis thaliana]	86.32	4e-49
c26201_g1	gi|145332857|ref|NP_001078294.1|	60S ribosomal protein L23a-2 [Arabidopsis thaliana]	65	7e-33
c45726_g1	gi|145332857|ref|NP_001078294.1|	60S ribosomal protein L23a-2 [Arabidopsis thaliana]	61.16	4e-40
c43222_g1	gi|145332857|ref|NP_001078294.1|	60S ribosomal protein L23a-2 [Arabidopsis thaliana]	55.93	4e-36
c100607_g1	gi|145332857|ref|NP_001078294.1|	60S ribosomal protein L23a-2 [Arabidopsis thaliana]	47.92	2e-07
c164350_g1	gi|145332859|ref|NP_001078295.1|	methionyl-tRNA synthetase [Arabidopsis thaliana]	48.1	5e-19
c113473_g1	gi|145332859|ref|NP_001078295.1|	methionyl-tRNA synthetase [Arabidopsis thaliana]	44.78	1e-15
c157809_g1	gi|145332859|ref|NP_001078295.1|	methionyl-tRNA synthetase [Arabidopsis thaliana]	29.06	8e-09
c58705_g3	gi|145332863|ref|NP_001078297.1|	GINS complex protein [Arabidopsis thaliana]	61.41	6e-76
c60290_g3	gi|145332865|ref|NP_001078298.1|	protein rotundifolia like 7 [Arabidopsis thaliana]	66.67	4e-12
c12251_g1	gi|145332871|ref|NP_001078301.1|	Peptidyl-prolyl cis-trans isomerase CYP19-3 [Arabidopsis thaliana]	75	1e-20
c97580_g1	gi|145332871|ref|NP_001078301.1|	Peptidyl-prolyl cis-trans isomerase CYP19-3 [Arabidopsis thaliana]	65.85	1e-10
c30028_g1	gi|145332879|ref|NP_001078305.1|	protein agamous-like 16 [Arabidopsis thaliana]	64.71	6e-08
c57062_g1	gi|145332879|ref|NP_001078305.1|	protein agamous-like 16 [Arabidopsis thaliana]	57.14	2e-19
c98501_g1	gi|145332885|ref|NP_001078308.1|	Phosphatidic acid phosphatase (PAP2) family protein [Arabidopsis thaliana]	35.82	8e-08
c15802_g1	gi|145332891|ref|NP_001078311.1|	agamous-like MADS-box protein AGL1 [Arabidopsis thaliana]	100	1e-08
c55215_g2	gi|145332901|ref|NP_001078316.1|	beta glucosidase 16 [Arabidopsis thaliana]	54.41	2e-18
c84056_g1	gi|145332903|ref|NP_001078317.1|	translation initiation factor eIF-4F [Arabidopsis thaliana]	52.73	1e-11
c64501_g2	gi|145332903|ref|NP_001078317.1|	translation initiation factor eIF-4F [Arabidopsis thaliana]	49.2	2e-54
c138472_g1	gi|145332903|ref|NP_001078317.1|	translation initiation factor eIF-4F [Arabidopsis thaliana]	36.75	2e-09
c44749_g1	gi|145332903|ref|NP_001078317.1|	translation initiation factor eIF-4F [Arabidopsis thaliana]	36.36	1e-36
c55195_g5	gi|145332905|ref|NP_001078318.1|	translation initiation factor eIF-4F [Arabidopsis thaliana]	67.71	2e-72
c44749_g2	gi|145332905|ref|NP_001078318.1|	translation initiation factor eIF-4F [Arabidopsis thaliana]	34.07	6e-34
c23052_g1	gi|145332907|ref|NP_001078319.1|	translation initiation factor eIF-4F [Arabidopsis thaliana]	72.41	1e-22
c64501_g1	gi|145332907|ref|NP_001078319.1|	translation initiation factor eIF-4F [Arabidopsis thaliana]	53.78	2e-169
c336_g1	gi|145332907|ref|NP_001078319.1|	translation initiation factor eIF-4F [Arabidopsis thaliana]	47.58	1e-31
c44597_g1	gi|145332907|ref|NP_001078319.1|	translation initiation factor eIF-4F [Arabidopsis thaliana]	40.36	3e-41
c135243_g1	gi|145332907|ref|NP_001078319.1|	translation initiation factor eIF-4F [Arabidopsis thaliana]	36.19	2e-27
c35748_g1	gi|145332915|ref|NP_001078323.1|	aquaporin PIP1-1 [Arabidopsis thaliana]	82.14	1e-26
c62633_g1	gi|145332917|ref|NP_001078324.1|	cysteine synthase C1 [Arabidopsis thaliana]	77.68	1e-57
c42791_g1	gi|145332931|ref|NP_001078331.1|	small nuclear ribonucleoprotein D2 [Arabidopsis thaliana]	93.33	8e-58
c24289_g1	gi|145332931|ref|NP_001078331.1|	small nuclear ribonucleoprotein D2 [Arabidopsis thaliana]	69.89	1e-40
c95878_g1	gi|145332931|ref|NP_001078331.1|	small nuclear ribonucleoprotein D2 [Arabidopsis thaliana]	64	1e-28
c1831_g1	gi|145332935|ref|NP_001078333.1|	tetratricopeptide repeat-containing protein-like protein [Arabidopsis thaliana]	52.73	3e-16
c51656_g1	gi|145332939|ref|NP_001078335.1|	FMN-linked oxidoreductase-like protein protein [Arabidopsis thaliana]	74.36	2e-11
c42897_g1	gi|145332943|ref|NP_001078337.1|	axial regulator YABBY 3 [Arabidopsis thaliana]	93.48	2e-24
c60761_g2	gi|145332953|ref|NP_001078342.1|	uncharacterized protein [Arabidopsis thaliana]	57.73	2e-26
c60761_g1	gi|145332953|ref|NP_001078342.1|	uncharacterized protein [Arabidopsis thaliana]	43.67	9e-26
c59310_g3	gi|145332959|ref|NP_001078345.1|	S-adenosylmethionine synthase 2 [Arabidopsis thaliana]	86.25	2e-41
c50049_g1	gi|145332971|ref|NP_001078351.1|	cysteine-rich receptor-like protein kinase 40 [Arabidopsis thaliana]	42.86	3e-53
c62456_g1	gi|145332999|ref|NP_001078365.1|	methyltransferase-like protein 1 [Arabidopsis thaliana]	91.43	2e-115
c25986_g1	gi|145333007|ref|NP_001078369.1|	Nascent polypeptide-associated complex subunit alpha-like protein 4 [Arabidopsis thaliana]	50	3e-31
c120832_g1	gi|145333007|ref|NP_001078369.1|	Nascent polypeptide-associated complex subunit alpha-like protein 4 [Arabidopsis thaliana]	42.98	1e-10
c51235_g4	gi|145333009|ref|NP_001078370.1|	subtilisin-like protease [Arabidopsis thaliana]	57.3	2e-23
c48078_g1	gi|145333009|ref|NP_001078370.1|	subtilisin-like protease [Arabidopsis thaliana]	45.38	2e-28
c49904_g2	gi|145333013|ref|NP_001078372.1|	RNA polymerase II transcriptional coactivator KELP [Arabidopsis thaliana]	72.92	2e-16
c49904_g1	gi|145333013|ref|NP_001078372.1|	RNA polymerase II transcriptional coactivator KELP [Arabidopsis thaliana]	72.92	2e-17
c63550_g2	gi|145333031|ref|NP_001078381.1|	Ethylene-responsive transcription factor-like protein [Arabidopsis thaliana]	81.82	1e-18
c63550_g3	gi|145333031|ref|NP_001078381.1|	Ethylene-responsive transcription factor-like protein [Arabidopsis thaliana]	68.29	3e-10
c60410_g2	gi|145333037|ref|NP_001078384.1|	protein rotundifolia like 12 [Arabidopsis thaliana]	75	3e-09
c54313_g2	gi|145333039|ref|NP_001078385.1|	glycine-rich RNA-binding protein 2 [Arabidopsis thaliana]	59.5	3e-40
c106485_g1	gi|145333041|ref|NP_001078386.1|	glycine-rich RNA-binding protein 2 [Arabidopsis thaliana]	57.5	1e-24
c88358_g1	gi|145333041|ref|NP_001078386.1|	glycine-rich RNA-binding protein 2 [Arabidopsis thaliana]	55.26	4e-07
c143920_g1	gi|145333041|ref|NP_001078386.1|	glycine-rich RNA-binding protein 2 [Arabidopsis thaliana]	53.57	1e-24
c274_g1	gi|145333041|ref|NP_001078386.1|	glycine-rich RNA-binding protein 2 [Arabidopsis thaliana]	39.24	6e-15
c63648_g4	gi|145333043|ref|NP_001078387.1|	adenosylhomocysteinase 1 [Arabidopsis thaliana]	88.5	3e-135
c132351_g1	gi|145333043|ref|NP_001078387.1|	adenosylhomocysteinase 1 [Arabidopsis thaliana]	66.39	3e-46
c62615_g4	gi|145333046|ref|NP_001078388.1|	AGC (cAMP-dependent, cGMP-dependent and protein kinase C) kinase family protein [Arabidopsis thaliana]	73.33	1e-08
c58258_g1	gi|145333080|ref|NP_001078390.1|	1,2-dihydroxy-3-keto-5-methylthiopentene dioxygenase 3 [Arabidopsis thaliana]	96.3	9e-11
c58166_g1	gi|145333243|ref|NP_001078401.1|	Putative membrane lipoprotein [Arabidopsis thaliana]	74.42	3e-09
c56977_g2	gi|145333373|ref|NP_001078406.1|	(S)-2-hydroxy-acid oxidase [Arabidopsis thaliana]	88.64	1e-19
c19882_g1	gi|145333373|ref|NP_001078406.1|	(S)-2-hydroxy-acid oxidase [Arabidopsis thaliana]	71.29	1e-44
c108225_g1	gi|145333373|ref|NP_001078406.1|	(S)-2-hydroxy-acid oxidase [Arabidopsis thaliana]	49.48	4e-20
c69979_g1	gi|145333373|ref|NP_001078406.1|	(S)-2-hydroxy-acid oxidase [Arabidopsis thaliana]	43.92	4e-34
c15303_g1	gi|145333373|ref|NP_001078406.1|	(S)-2-hydroxy-acid oxidase [Arabidopsis thaliana]	41.49	4e-23
c84902_g1	gi|145333373|ref|NP_001078406.1|	(S)-2-hydroxy-acid oxidase [Arabidopsis thaliana]	39.07	3e-34
c110968_g1	gi|145333373|ref|NP_001078406.1|	(S)-2-hydroxy-acid oxidase [Arabidopsis thaliana]	38.39	1e-17
c116411_g1	gi|145333373|ref|NP_001078406.1|	(S)-2-hydroxy-acid oxidase [Arabidopsis thaliana]	36.49	2e-12
c16915_g1	gi|145333373|ref|NP_001078406.1|	(S)-2-hydroxy-acid oxidase [Arabidopsis thaliana]	34.41	3e-26
c61783_g3	gi|145333417|ref|NP_001078408.1|	putative serine/threonine protein kinase [Arabidopsis thaliana]	71.11	5e-14
c53997_g1	gi|145333417|ref|NP_001078408.1|	putative serine/threonine protein kinase [Arabidopsis thaliana]	40.19	2e-15
c143405_g1	gi|145333417|ref|NP_001078408.1|	putative serine/threonine protein kinase [Arabidopsis thaliana]	30.86	7e-07
c58850_g1	gi|145333436|ref|NP_001078409.1|	RING/U-box domain-containing protein [Arabidopsis thaliana]	57.97	3e-39
c102141_g1	gi|145333471|ref|NP_001078411.1|	putative CTP synthase [Arabidopsis thaliana]	54.63	3e-38
c46967_g1	gi|145333528|ref|NP_001078414.1|	pentatricopeptide repeat-containing protein [Arabidopsis thaliana]	44.89	7e-150
c154907_g1	gi|145333540|ref|NP_001078415.1|	pentatricopeptide repeat-containing protein [Arabidopsis thaliana]	45.38	6e-31
c9579_g1	gi|145333540|ref|NP_001078415.1|	pentatricopeptide repeat-containing protein [Arabidopsis thaliana]	37.08	9e-52
c61842_g2	gi|145333578|ref|NP_001078417.1|	cytochrome c oxidase biogenesis protein Cmc1-like protein [Arabidopsis thaliana]	75	3e-20
c144463_g1	gi|145333616|ref|NP_001078419.1|	putative NADPH quinone oxidoreductase [Arabidopsis thaliana]	43.14	5e-07
c98868_g1	gi|145333616|ref|NP_001078419.1|	putative NADPH quinone oxidoreductase [Arabidopsis thaliana]	39.44	2e-08
c17116_g1	gi|145333626|ref|NP_001078420.1|	endonuclease 3 [Arabidopsis thaliana]	38.6	2e-13
c84048_g1	gi|145333626|ref|NP_001078420.1|	endonuclease 3 [Arabidopsis thaliana]	34.38	2e-12
c57969_g3	gi|145333683|ref|NP_001078424.1|	autophagy-related protein 8a [Arabidopsis thaliana]	89.62	2e-59
c50695_g1	gi|145333717|ref|NP_001078426.1|	ubiquitin carboxyl-terminal hydrolase-like protein [Arabidopsis thaliana]	85.6	2e-147
c144522_g1	gi|145333717|ref|NP_001078426.1|	ubiquitin carboxyl-terminal hydrolase-like protein [Arabidopsis thaliana]	81.63	3e-24
c73836_g1	gi|145333717|ref|NP_001078426.1|	ubiquitin carboxyl-terminal hydrolase-like protein [Arabidopsis thaliana]	48.39	7e-22
c60770_g1	gi|145333783|ref|NP_001078431.1|	PGR5-like protein 1A [Arabidopsis thaliana]	81.25	9e-48
c54364_g1	gi|145333783|ref|NP_001078431.1|	PGR5-like protein 1A [Arabidopsis thaliana]	75.56	3e-16
c60770_g2	gi|145333797|ref|NP_001078432.1|	PGR5-like protein 1A [Arabidopsis thaliana]	86.89	1e-50
c58070_g1	gi|145333865|ref|NP_001078436.1|	ubiquitin-protein ligase UBR7 [Arabidopsis thaliana]	71.43	6e-21
c77473_g1	gi|145333865|ref|NP_001078436.1|	ubiquitin-protein ligase UBR7 [Arabidopsis thaliana]	40.24	3e-12
c63882_g3	gi|145333884|ref|NP_001078437.1|	Pleckstrin homology (PH) domain-containing protein [Arabidopsis thaliana]	60.96	2e-75
c53178_g2	gi|145333959|ref|NP_001078442.1|	CBL-interacting serine/threonine-protein kinase 8 [Arabidopsis thaliana]	84.34	1e-96
c53178_g1	gi|145333959|ref|NP_001078442.1|	CBL-interacting serine/threonine-protein kinase 8 [Arabidopsis thaliana]	72.5	3e-11
c39340_g2	gi|145333959|ref|NP_001078442.1|	CBL-interacting serine/threonine-protein kinase 8 [Arabidopsis thaliana]	32.26	3e-35
c61678_g1	gi|145334125|ref|NP_001078443.1|	RAB geranylgeranyl transferase alpha subunit 1 [Arabidopsis thaliana]	83.87	3e-10
c64287_g1	gi|145334127|ref|NP_001078444.1|	phosphoglucose isomerase 1 [Arabidopsis thaliana]	94	1e-22
c42606_g1	gi|145334129|ref|NP_001078445.1|	uncharacterized protein [Arabidopsis thaliana]	55.17	1e-14
c49530_g1	gi|145334131|ref|NP_001078446.1|	ABC transporter B family member 28 [Arabidopsis thaliana]	87.8	5e-35
c141779_g1	gi|145334131|ref|NP_001078446.1|	ABC transporter B family member 28 [Arabidopsis thaliana]	51.02	4e-09
c139952_g1	gi|145334139|ref|NP_001078450.1|	putative calcium-binding protein CML21 [Arabidopsis thaliana]	46.3	9e-11
c61369_g1	gi|145334147|ref|NP_001078454.1|	expansin B3 [Arabidopsis thaliana]	70.77	3e-26
c52195_g2	gi|145334147|ref|NP_001078454.1|	expansin B3 [Arabidopsis thaliana]	48.1	1e-09
c32083_g1	gi|145334155|ref|NP_001078458.1|	DNAJ heat shock protein [Arabidopsis thaliana]	57.33	4e-21
c58699_g1	gi|145334169|ref|NP_001078465.1|	protein casein kinase I-like 4 [Arabidopsis thaliana]	81.69	1e-32
c106739_g1	gi|145334169|ref|NP_001078465.1|	protein casein kinase I-like 4 [Arabidopsis thaliana]	31.19	8e-08
c91701_g1	gi|145334179|ref|NP_001078470.1|	60S ribosomal protein L28-2 [Arabidopsis thaliana]	43.1	3e-07
c13709_g1	gi|145334179|ref|NP_001078470.1|	60S ribosomal protein L28-2 [Arabidopsis thaliana]	36.3	4e-13
c63509_g1	gi|145334183|ref|NP_001078472.1|	CDK-activating kinase assembly factor MAT1 [Arabidopsis thaliana]	64.41	2e-20
c112065_g1	gi|145334183|ref|NP_001078472.1|	CDK-activating kinase assembly factor MAT1 [Arabidopsis thaliana]	42.86	8e-12
c103376_g1	gi|145334183|ref|NP_001078472.1|	CDK-activating kinase assembly factor MAT1 [Arabidopsis thaliana]	41.86	1e-08
c51762_g1	gi|145334185|ref|NP_001078473.1|	uncharacterized protein [Arabidopsis thaliana]	54.84	2e-18
c62587_g1	gi|145334187|ref|NP_001078474.1|	protein serine/arginine-rich 22 [Arabidopsis thaliana]	82.05	6e-14
c163661_g1	gi|145334189|ref|NP_001078475.1|	40S ribosomal protein S6-1 [Arabidopsis thaliana]	91.14	4e-45
c148375_g1	gi|145334189|ref|NP_001078475.1|	40S ribosomal protein S6-1 [Arabidopsis thaliana]	58.33	1e-29
c62968_g1	gi|145334191|ref|NP_001078476.1|	EF-hand, calcium binding motif-containing protein [Arabidopsis thaliana]	76.47	4e-55
c57437_g1	gi|145334191|ref|NP_001078476.1|	EF-hand, calcium binding motif-containing protein [Arabidopsis thaliana]	68.12	2e-93
c59951_g1	gi|145334197|ref|NP_001078479.1|	UDP-sugar transporter-like protein [Arabidopsis thaliana]	76.92	6e-44
c44868_g1	gi|145334201|ref|NP_001078481.1|	Mitochondrial glycoprotein family protein [Arabidopsis thaliana]	51.65	3e-60
c61313_g1	gi|145334203|ref|NP_001078482.1|	DNA polymerase theta subunit [Arabidopsis thaliana]	76.09	1e-13
c80236_g1	gi|145334203|ref|NP_001078482.1|	DNA polymerase theta subunit [Arabidopsis thaliana]	40	4e-07
c55862_g2	gi|145334211|ref|NP_001078486.1|	uncharacterized protein [Arabidopsis thaliana]	56.36	6e-09
c95859_g1	gi|145334213|ref|NP_001078487.1|	phospho-2-dehydro-3-deoxyheptonate aldolase 2 [Arabidopsis thaliana]	77.78	1e-12
c56629_g2	gi|145334213|ref|NP_001078487.1|	phospho-2-dehydro-3-deoxyheptonate aldolase 2 [Arabidopsis thaliana]	69.33	1e-31
c59320_g3	gi|145334213|ref|NP_001078487.1|	phospho-2-dehydro-3-deoxyheptonate aldolase 2 [Arabidopsis thaliana]	66.67	6e-07
c62057_g2	gi|145334219|ref|NP_001078490.1|	inositol-tetrakisphosphate 1-kinase 3 [Arabidopsis thaliana]	71.88	2e-07
c28415_g1	gi|145334221|ref|NP_001078491.1|	guanine nucleotide-binding protein subunit beta [Arabidopsis thaliana]	74.19	9e-09
c25665_g1	gi|145334221|ref|NP_001078491.1|	guanine nucleotide-binding protein subunit beta [Arabidopsis thaliana]	58.97	2e-29
c130829_g1	gi|145334221|ref|NP_001078491.1|	guanine nucleotide-binding protein subunit beta [Arabidopsis thaliana]	51.02	5e-12
c51537_g1	gi|145334225|ref|NP_001078493.1|	SBP (S-ribonuclease binding protein) family protein [Arabidopsis thaliana]	32.14	9e-11
c148797_g1	gi|145334237|ref|NP_001078499.1|	GTP-binding protein GB2 [Arabidopsis thaliana]	62.96	2e-18
c117265_g1	gi|145334237|ref|NP_001078499.1|	GTP-binding protein GB2 [Arabidopsis thaliana]	47.95	6e-11
c162183_g1	gi|145334237|ref|NP_001078499.1|	GTP-binding protein GB2 [Arabidopsis thaliana]	43.28	1e-11
c158258_g1	gi|145334237|ref|NP_001078499.1|	GTP-binding protein GB2 [Arabidopsis thaliana]	33.33	1e-11
c63881_g1	gi|145334249|ref|NP_001078505.1|	splicing factor, arginine/serine-rich 16 [Arabidopsis thaliana]	79.69	9e-43
c54221_g4	gi|145334255|ref|NP_001078508.1|	peroxidase 51 [Arabidopsis thaliana]	69.94	4e-83
c45817_g1	gi|145334255|ref|NP_001078508.1|	peroxidase 51 [Arabidopsis thaliana]	56.52	2e-11
c51715_g2	gi|145334255|ref|NP_001078508.1|	peroxidase 51 [Arabidopsis thaliana]	55.41	9e-19
c59016_g2	gi|145334255|ref|NP_001078508.1|	peroxidase 51 [Arabidopsis thaliana]	55.32	2e-12
c63953_g2	gi|145334257|ref|NP_001078509.1|	uncharacterized protein [Arabidopsis thaliana]	52.63	1e-09
c133393_g1	gi|145334265|ref|NP_001078513.1|	pathogenesis-related thaumatin-like protein [Arabidopsis thaliana]	56.52	7e-09
c63220_g1	gi|145334269|ref|NP_001078515.1|	SAP domain-containing protein [Arabidopsis thaliana]	56.6	4e-13
c38467_g1	gi|145334269|ref|NP_001078515.1|	SAP domain-containing protein [Arabidopsis thaliana]	55.62	7e-50
c154704_g1	gi|145334269|ref|NP_001078515.1|	SAP domain-containing protein [Arabidopsis thaliana]	40.26	1e-09
c47690_g1	gi|145334271|ref|NP_001078516.1|	histone H3 [Arabidopsis thaliana]	100	8e-21
c58642_g2	gi|145334271|ref|NP_001078516.1|	histone H3 [Arabidopsis thaliana]	100	3e-21
c63769_g6	gi|145334271|ref|NP_001078516.1|	histone H3 [Arabidopsis thaliana]	100	4e-35
c62121_g3	gi|145334277|ref|NP_001078520.1|	S-adenosyl-L-methionine-dependent methyltransferase family protein [Arabidopsis thaliana]	64.23	3e-64
c41854_g2	gi|145334291|ref|NP_001078527.1|	transcriptional activator DEMETER [Arabidopsis thaliana]	76	3e-07
c41854_g1	gi|145334291|ref|NP_001078527.1|	transcriptional activator DEMETER [Arabidopsis thaliana]	43.51	2e-18
c55484_g2	gi|145334295|ref|NP_001078529.1|	endonuclease/exonuclease/phosphatase domain-containing protein [Arabidopsis thaliana]	72.73	2e-13
c60492_g1	gi|145334295|ref|NP_001078529.1|	endonuclease/exonuclease/phosphatase domain-containing protein [Arabidopsis thaliana]	68.09	1e-13
c144312_g1	gi|145334295|ref|NP_001078529.1|	endonuclease/exonuclease/phosphatase domain-containing protein [Arabidopsis thaliana]	64.52	1e-09
c60888_g1	gi|145334297|ref|NP_001078530.1|	ubiquitin-conjugating enzyme E2 22 [Arabidopsis thaliana]	91.67	4e-16
c43123_g1	gi|145334299|ref|NP_001078531.1|	Surfeit locus protein 6 [Arabidopsis thaliana]	59.66	6e-15
c131391_g1	gi|145334303|ref|NP_001078533.1|	metal ion binding protein [Arabidopsis thaliana]	70.49	1e-25
c32240_g1	gi|145334303|ref|NP_001078533.1|	metal ion binding protein [Arabidopsis thaliana]	53.97	2e-13
c59461_g1	gi|145334307|ref|NP_001078535.1|	cytochrome P450 90A1 [Arabidopsis thaliana]	75.68	4e-12
c4174_g1	gi|145334309|ref|NP_001078536.1|	uncharacterized protein [Arabidopsis thaliana]	34.25	9e-08
c56883_g1	gi|145334317|ref|NP_001078540.1|	Amidase family protein [Arabidopsis thaliana]	84.81	3e-38
c64601_g2	gi|145334319|ref|NP_001078541.1|	uncharacterized protein [Arabidopsis thaliana]	37	1e-51
c62468_g5	gi|145334327|ref|NP_001078545.1|	nuclear factor Y, subunit B12 [Arabidopsis thaliana]	65.91	6e-12
c41251_g1	gi|145334331|ref|NP_001078547.1|	RING/FYVE/PHD zinc finger-containing protein [Arabidopsis thaliana]	46.49	2e-19
c63280_g2	gi|145334333|ref|NP_001078548.1|	RING/FYVE/PHD zinc finger-containing protein [Arabidopsis thaliana]	60.87	6e-29
c62307_g2	gi|145334341|ref|NP_001078552.1|	NAC domain containing protein 82 [Arabidopsis thaliana]	73.53	4e-09
c27531_g1	gi|145334345|ref|NP_001078554.1|	40S ribosomal protein S15-4 [Arabidopsis thaliana]	91.89	7e-19
c95386_g1	gi|145334345|ref|NP_001078554.1|	40S ribosomal protein S15-4 [Arabidopsis thaliana]	39.34	3e-11
c120913_g1	gi|145334353|ref|NP_001078558.1|	MYST-like histone acetyltransferase 2 [Arabidopsis thaliana]	38.14	1e-20
c31173_g1	gi|145334355|ref|NP_001078559.1|	histone-lysine N-methyltransferase ATXR5 [Arabidopsis thaliana]	61.92	5e-141
c158859_g1	gi|145334365|ref|NP_001078564.1|	Histidinol-phosphate aminotransferase [Arabidopsis thaliana]	39.24	9e-09
c58794_g2	gi|145334369|ref|NP_001078566.1|	3-hydroxyacyl-CoA dehydratase PASTICCINO 2 [Arabidopsis thaliana]	95.83	1e-07
c55919_g1	gi|145334369|ref|NP_001078566.1|	3-hydroxyacyl-CoA dehydratase PASTICCINO 2 [Arabidopsis thaliana]	91.67	7e-10
c120207_g1	gi|145334369|ref|NP_001078566.1|	3-hydroxyacyl-CoA dehydratase PASTICCINO 2 [Arabidopsis thaliana]	48.53	1e-13
c145340_g1	gi|145334369|ref|NP_001078566.1|	3-hydroxyacyl-CoA dehydratase PASTICCINO 2 [Arabidopsis thaliana]	40	3e-12
c51840_g3	gi|145334371|ref|NP_001078567.1|	MSCS-like 2 protein [Arabidopsis thaliana]	73.28	2e-115
c63653_g3	gi|145334373|ref|NP_001078568.1|	uncharacterized protein [Arabidopsis thaliana]	75.93	3e-37
c147191_g1	gi|145334373|ref|NP_001078568.1|	uncharacterized protein [Arabidopsis thaliana]	43.4	3e-15
c108057_g1	gi|145334373|ref|NP_001078568.1|	uncharacterized protein [Arabidopsis thaliana]	42.31	1e-09
c61535_g2	gi|145334379|ref|NP_001078571.1|	uncharacterized protein [Arabidopsis thaliana]	43.96	4e-08
c64389_g2	gi|145334381|ref|NP_001078572.1|	SCP1-like small phosphatase 5 [Arabidopsis thaliana]	76.26	3e-119
c106812_g1	gi|145334381|ref|NP_001078572.1|	SCP1-like small phosphatase 5 [Arabidopsis thaliana]	53.85	5e-11
c74480_g1	gi|145334381|ref|NP_001078572.1|	SCP1-like small phosphatase 5 [Arabidopsis thaliana]	51.16	1e-08
c40483_g1	gi|145334381|ref|NP_001078572.1|	SCP1-like small phosphatase 5 [Arabidopsis thaliana]	49.04	4e-41
c17033_g1	gi|145334381|ref|NP_001078572.1|	SCP1-like small phosphatase 5 [Arabidopsis thaliana]	47.92	2e-10
c165988_g1	gi|145334381|ref|NP_001078572.1|	SCP1-like small phosphatase 5 [Arabidopsis thaliana]	42.86	2e-13
c14468_g2	gi|145334381|ref|NP_001078572.1|	SCP1-like small phosphatase 5 [Arabidopsis thaliana]	38.67	3e-37
c58199_g2	gi|145334387|ref|NP_001078575.1|	CRT (chloroquine-resistance transporter)-like transporter 3 [Arabidopsis thaliana]	68.09	3e-13
c62775_g1	gi|145334389|ref|NP_001078576.1|	calmodulin-domain protein kinase 7 [Arabidopsis thaliana]	83.33	3e-18
c619_g1	gi|145334389|ref|NP_001078576.1|	calmodulin-domain protein kinase 7 [Arabidopsis thaliana]	71.74	5e-15
c60369_g3	gi|145334393|ref|NP_001078578.1|	magnesium chelatase subunit H [Arabidopsis thaliana]	77.14	8e-38
c60369_g4	gi|145334393|ref|NP_001078578.1|	magnesium chelatase subunit H [Arabidopsis thaliana]	73.13	1e-158
c56628_g1	gi|145334395|ref|NP_001078579.1|	cycloartenol-c-24-methyltransferase [Arabidopsis thaliana]	81.9	2e-45
c61532_g2	gi|145334395|ref|NP_001078579.1|	cycloartenol-c-24-methyltransferase [Arabidopsis thaliana]	68.49	3e-29
c93678_g1	gi|145334395|ref|NP_001078579.1|	cycloartenol-c-24-methyltransferase [Arabidopsis thaliana]	57.78	4e-52
c159183_g1	gi|145334395|ref|NP_001078579.1|	cycloartenol-c-24-methyltransferase [Arabidopsis thaliana]	56.67	7e-32
c81708_g1	gi|145334395|ref|NP_001078579.1|	cycloartenol-c-24-methyltransferase [Arabidopsis thaliana]	54.17	5e-41
c14177_g1	gi|145334395|ref|NP_001078579.1|	cycloartenol-c-24-methyltransferase [Arabidopsis thaliana]	50.68	2e-102
c34691_g1	gi|145334395|ref|NP_001078579.1|	cycloartenol-c-24-methyltransferase [Arabidopsis thaliana]	49.21	2e-17
c36364_g1	gi|145334395|ref|NP_001078579.1|	cycloartenol-c-24-methyltransferase [Arabidopsis thaliana]	47.84	1e-84
c139395_g1	gi|145334395|ref|NP_001078579.1|	cycloartenol-c-24-methyltransferase [Arabidopsis thaliana]	46.51	1e-08
c96384_g1	gi|145334395|ref|NP_001078579.1|	cycloartenol-c-24-methyltransferase [Arabidopsis thaliana]	41.46	2e-13
c122816_g1	gi|145334395|ref|NP_001078579.1|	cycloartenol-c-24-methyltransferase [Arabidopsis thaliana]	32.91	2e-08
c61480_g3	gi|145334399|ref|NP_001078581.1|	aspartokinase 2 [Arabidopsis thaliana]	82.93	3e-12
c101190_g1	gi|145334399|ref|NP_001078581.1|	aspartokinase 2 [Arabidopsis thaliana]	81.48	5e-08
c64596_g1	gi|145334399|ref|NP_001078581.1|	aspartokinase 2 [Arabidopsis thaliana]	73.17	1e-32
c132790_g1	gi|145334399|ref|NP_001078581.1|	aspartokinase 2 [Arabidopsis thaliana]	41.35	1e-22
c66864_g1	gi|145334399|ref|NP_001078581.1|	aspartokinase 2 [Arabidopsis thaliana]	39	1e-17
c50037_g4	gi|145334462|ref|NP_001078589.1|	myb domain protein 16 [Arabidopsis thaliana]	96.88	5e-13
c24636_g1	gi|145334499|ref|NP_001078595.1|	binding partner of acd11 1 [Arabidopsis thaliana]	29.87	7e-07
c36582_g1	gi|145334501|ref|NP_001078596.1|	binding partner of acd11 1 [Arabidopsis thaliana]	28.19	2e-10
c58603_g3	gi|145334503|ref|NP_001078597.1|	uncharacterized protein [Arabidopsis thaliana]	47.73	1e-16
c62811_g2	gi|145334513|ref|NP_001078602.1|	Cytokine-induced anti-apoptosis inhibitor 1, Fe-S biogenesis [Arabidopsis thaliana]	83.78	2e-13
c78137_g1	gi|145334513|ref|NP_001078602.1|	Cytokine-induced anti-apoptosis inhibitor 1, Fe-S biogenesis [Arabidopsis thaliana]	66.67	4e-09
c103491_g1	gi|145334513|ref|NP_001078602.1|	Cytokine-induced anti-apoptosis inhibitor 1, Fe-S biogenesis [Arabidopsis thaliana]	42.35	3e-13
c36221_g1	gi|145334513|ref|NP_001078602.1|	Cytokine-induced anti-apoptosis inhibitor 1, Fe-S biogenesis [Arabidopsis thaliana]	37.78	8e-11
c56070_g2	gi|145334517|ref|NP_001078604.1|	RNA recognition motif-containing protein [Arabidopsis thaliana]	64.96	6e-165
c105537_g1	gi|145334517|ref|NP_001078604.1|	RNA recognition motif-containing protein [Arabidopsis thaliana]	26.58	5e-08
c63145_g3	gi|145334521|ref|NP_001078606.1|	uncharacterized protein [Arabidopsis thaliana]	89.23	5e-37
c59789_g3	gi|145334521|ref|NP_001078606.1|	uncharacterized protein [Arabidopsis thaliana]	70.87	4e-50
c104324_g1	gi|145334521|ref|NP_001078606.1|	uncharacterized protein [Arabidopsis thaliana]	53.33	1e-22
c147800_g1	gi|145334521|ref|NP_001078606.1|	uncharacterized protein [Arabidopsis thaliana]	45.45	7e-20
c54080_g1	gi|145334525|ref|NP_001078608.1|	CCHC-type zinc knuckle protein [Arabidopsis thaliana]	59.31	3e-122
c60425_g3	gi|145334527|ref|NP_001078609.1|	protein trichome birefringence-like 16 [Arabidopsis thaliana]	72.73	5e-09
c60425_g5	gi|145334527|ref|NP_001078609.1|	protein trichome birefringence-like 16 [Arabidopsis thaliana]	67.71	7e-108
c51885_g1	gi|145334529|ref|NP_001078610.1|	translation initiation factor eIF-2 beta subunit [Arabidopsis thaliana]	72.06	2e-117
c110159_g1	gi|145334529|ref|NP_001078610.1|	translation initiation factor eIF-2 beta subunit [Arabidopsis thaliana]	47.64	3e-51
c30829_g1	gi|145334529|ref|NP_001078610.1|	translation initiation factor eIF-2 beta subunit [Arabidopsis thaliana]	46.74	9e-20
c63668_g1	gi|145334531|ref|NP_001078611.1|	methionine synthase 3 [Arabidopsis thaliana]	80.95	1e-10
c142391_g1	gi|145334531|ref|NP_001078611.1|	methionine synthase 3 [Arabidopsis thaliana]	61.34	2e-44
c16135_g1	gi|145334531|ref|NP_001078611.1|	methionine synthase 3 [Arabidopsis thaliana]	53.33	2e-16
c65241_g1	gi|145334531|ref|NP_001078611.1|	methionine synthase 3 [Arabidopsis thaliana]	46.03	3e-07
c159934_g1	gi|145334531|ref|NP_001078611.1|	methionine synthase 3 [Arabidopsis thaliana]	43.35	6e-34
c84210_g1	gi|145334531|ref|NP_001078611.1|	methionine synthase 3 [Arabidopsis thaliana]	40.96	4e-12
c48714_g2	gi|145334533|ref|NP_001078612.1|	60S ribosomal protein L10a-3 [Arabidopsis thaliana]	60.83	2e-86
c46080_g1	gi|145334539|ref|NP_001078615.1|	carboxypeptidase D [Arabidopsis thaliana]	85.71	9e-24
c47858_g1	gi|145334539|ref|NP_001078615.1|	carboxypeptidase D [Arabidopsis thaliana]	73.91	2e-41
c16156_g1	gi|145334539|ref|NP_001078615.1|	carboxypeptidase D [Arabidopsis thaliana]	63.58	8e-71
c166211_g1	gi|145334543|ref|NP_001078617.1|	26S proteasome non-ATPase regulatory subunit 14 [Arabidopsis thaliana]	77.94	2e-34
c125998_g1	gi|145334543|ref|NP_001078617.1|	26S proteasome non-ATPase regulatory subunit 14 [Arabidopsis thaliana]	58.62	8e-44
c60790_g2	gi|145334543|ref|NP_001078617.1|	26S proteasome non-ATPase regulatory subunit 14 [Arabidopsis thaliana]	57.45	2e-10
c112562_g1	gi|145334543|ref|NP_001078617.1|	26S proteasome non-ATPase regulatory subunit 14 [Arabidopsis thaliana]	44.95	4e-19
c47215_g1	gi|145334547|ref|NP_001078619.1|	alcohol dehydrogenase-like 6 [Arabidopsis thaliana]	73.11	4e-169
c89374_g1	gi|145334559|ref|NP_001078625.1|	uncharacterized protein [Arabidopsis thaliana]	32.03	4e-10
c49817_g1	gi|145334563|ref|NP_001078627.1|	uncharacterized protein [Arabidopsis thaliana]	62.71	2e-29
c147761_g1	gi|145334587|ref|NP_001078639.1|	glutamine synthetase [Arabidopsis thaliana]	70	4e-23
c4021_g1	gi|145334587|ref|NP_001078639.1|	glutamine synthetase [Arabidopsis thaliana]	66.67	5e-22
c79781_g1	gi|145334587|ref|NP_001078639.1|	glutamine synthetase [Arabidopsis thaliana]	65.91	1e-12
c150612_g1	gi|145334587|ref|NP_001078639.1|	glutamine synthetase [Arabidopsis thaliana]	64.2	3e-67
c119644_g1	gi|145334587|ref|NP_001078639.1|	glutamine synthetase [Arabidopsis thaliana]	64	8e-29
c23958_g1	gi|145334587|ref|NP_001078639.1|	glutamine synthetase [Arabidopsis thaliana]	61.39	4e-36
c15372_g1	gi|145334587|ref|NP_001078639.1|	glutamine synthetase [Arabidopsis thaliana]	61.25	2e-26
c37426_g1	gi|145334587|ref|NP_001078639.1|	glutamine synthetase [Arabidopsis thaliana]	56.21	2e-137
c39922_g1	gi|145334587|ref|NP_001078639.1|	glutamine synthetase [Arabidopsis thaliana]	55.59	3e-140
c35413_g1	gi|145334587|ref|NP_001078639.1|	glutamine synthetase [Arabidopsis thaliana]	53.42	7e-138
c86787_g1	gi|145334587|ref|NP_001078639.1|	glutamine synthetase [Arabidopsis thaliana]	49.05	2e-58
c52892_g7	gi|145334653|ref|NP_001078672.1|	auxin response factor 8 [Arabidopsis thaliana]	91.3	6e-08
c121954_g1	gi|145334657|ref|NP_001078674.1|	Rossmann-fold NAD(P)-binding domain-containing protein [Arabidopsis thaliana]	50	4e-08
c49672_g1	gi|145334661|ref|NP_001078676.1|	THO complex subunit 4 [Arabidopsis thaliana]	52.82	2e-41
c51686_g1	gi|145334663|ref|NP_001078677.1|	Pyridoxal kinase [Arabidopsis thaliana]	83.45	6e-81
c139674_g1	gi|145334663|ref|NP_001078677.1|	Pyridoxal kinase [Arabidopsis thaliana]	49.12	5e-13
c104789_g1	gi|145334663|ref|NP_001078677.1|	Pyridoxal kinase [Arabidopsis thaliana]	41.85	2e-31
c63922_g1	gi|145334669|ref|NP_001078680.1|	putative DNA repair protein RAD23-4 [Arabidopsis thaliana]	77.61	7e-28
c57203_g1	gi|145334671|ref|NP_001078681.1|	rhomboid-related intramembrane serine protease-like protein [Arabidopsis thaliana]	66.67	7e-12
c58946_g1	gi|145334679|ref|NP_001078685.1|	uncharacterized protein [Arabidopsis thaliana]	22.88	8e-07
c81476_g1	gi|145334705|ref|NP_001078698.1|	delta(3,5),delta(2,4)-dienoyl-CoA isomerase 1 [Arabidopsis thaliana]	39.29	1e-07
c95055_g1	gi|145334705|ref|NP_001078698.1|	delta(3,5),delta(2,4)-dienoyl-CoA isomerase 1 [Arabidopsis thaliana]	38.31	2e-29
c82712_g1	gi|145334707|ref|NP_001078699.1|	Electron transfer flavoprotein subunit beta [Arabidopsis thaliana]	63.92	2e-27
c162319_g1	gi|145334707|ref|NP_001078699.1|	Electron transfer flavoprotein subunit beta [Arabidopsis thaliana]	59.09	3e-28
c112273_g1	gi|145334707|ref|NP_001078699.1|	Electron transfer flavoprotein subunit beta [Arabidopsis thaliana]	55.45	1e-27
c19319_g1	gi|145334707|ref|NP_001078699.1|	Electron transfer flavoprotein subunit beta [Arabidopsis thaliana]	54.75	3e-53
c49824_g1	gi|145334745|ref|NP_001078718.1|	putative disease resistance protein [Arabidopsis thaliana]	25.18	4e-09
c56550_g4	gi|145334749|ref|NP_001078720.1|	Glucose-6-phosphate/phosphate translocator-like protein [Arabidopsis thaliana]	91.67	7e-129
c40107_g1	gi|145334749|ref|NP_001078720.1|	Glucose-6-phosphate/phosphate translocator-like protein [Arabidopsis thaliana]	73.79	2e-167
c125267_g1	gi|145334751|ref|NP_001078721.1|	RNA-binding protein [Arabidopsis thaliana]	34.15	9e-09
c57558_g1	gi|145334753|ref|NP_001078722.1|	RNA recognition motif-containing protein [Arabidopsis thaliana]	66.28	9e-71
c53475_g1	gi|145334761|ref|NP_001078726.1|	acyl carrier protein 3 [Arabidopsis thaliana]	72.22	2e-29
c40906_g1	gi|145334767|ref|NP_001078729.1|	calcium-dependent lipid-binding domain-containing protein [Arabidopsis thaliana]	52.44	2e-50
c145810_g1	gi|145334767|ref|NP_001078729.1|	calcium-dependent lipid-binding domain-containing protein [Arabidopsis thaliana]	33.67	2e-09
c53808_g1	gi|145334777|ref|NP_001078734.1|	indole-3-glycerol phosphate synthase [Arabidopsis thaliana]	84	2e-38
c57277_g1	gi|145334779|ref|NP_001078735.1|	regulator of chromosome condensation repeat-containing protein [Arabidopsis thaliana]	68.87	1e-49
c51501_g1	gi|145334781|ref|NP_001078736.1|	thioesterase family protein [Arabidopsis thaliana]	54.89	9e-56
c48646_g1	gi|145334783|ref|NP_001078737.1|	60S ribosomal protein L13a-4 [Arabidopsis thaliana]	85.92	2e-116
c26340_g1	gi|145334783|ref|NP_001078737.1|	60S ribosomal protein L13a-4 [Arabidopsis thaliana]	74.42	4e-14
c22683_g1	gi|145334783|ref|NP_001078737.1|	60S ribosomal protein L13a-4 [Arabidopsis thaliana]	62.79	4e-12
c150728_g1	gi|145334783|ref|NP_001078737.1|	60S ribosomal protein L13a-4 [Arabidopsis thaliana]	60	3e-33
c95688_g1	gi|145334783|ref|NP_001078737.1|	60S ribosomal protein L13a-4 [Arabidopsis thaliana]	51.39	7e-18
c153340_g1	gi|145334787|ref|NP_001078739.1|	NifU-like protein 2 [Arabidopsis thaliana]	65	4e-11
c62705_g1	gi|145334813|ref|NP_001078752.1|	uncharacterized protein [Arabidopsis thaliana]	70.67	1e-27
c51545_g1	gi|145334817|ref|NP_001078754.1|	calcium-binding endonuclease/exonuclease/phosphatase family protein [Arabidopsis thaliana]	86.96	4e-19
c57974_g2	gi|145334819|ref|NP_001078755.1|	myosin 2 [Arabidopsis thaliana]	46.72	5e-49
c8720_g1	gi|145334819|ref|NP_001078755.1|	myosin 2 [Arabidopsis thaliana]	28.77	7e-08
c50694_g2	gi|145334827|ref|NP_001078759.1|	pentatricopeptide repeat-containing protein [Arabidopsis thaliana]	31.6	1e-142
c64637_g2	gi|145334833|ref|NP_001078762.1|	protein kinase-like protein [Arabidopsis thaliana]	60.73	4e-108
c50837_g5	gi|145334835|ref|NP_001078763.1|	alpha-rhamnosidase-like protein [Arabidopsis thaliana]	43.14	5e-13
c56882_g1	gi|145334837|ref|NP_001078764.1|	RNA polymerase II C-terminal domain phosphatase-like 4 [Arabidopsis thaliana]	62.16	1e-22
c15776_g1	gi|145334837|ref|NP_001078764.1|	RNA polymerase II C-terminal domain phosphatase-like 4 [Arabidopsis thaliana]	45.08	3e-18
c108593_g1	gi|145334837|ref|NP_001078764.1|	RNA polymerase II C-terminal domain phosphatase-like 4 [Arabidopsis thaliana]	39.43	8e-34
c12087_g1	gi|145334837|ref|NP_001078764.1|	RNA polymerase II C-terminal domain phosphatase-like 4 [Arabidopsis thaliana]	25.5	3e-09
c62961_g1	gi|145334843|ref|NP_001078767.1|	putative receptor protein kinase [Arabidopsis thaliana]	86.36	1e-46
c62670_g3	gi|145334845|ref|NP_001078768.1|	UDP-glucuronic acid decarboxylase 3 [Arabidopsis thaliana]	95.83	1e-07
c61913_g5	gi|145334847|ref|NP_001078769.1|	actin 4 [Arabidopsis thaliana]	98.85	9e-126
c157248_g1	gi|145334847|ref|NP_001078769.1|	actin 4 [Arabidopsis thaliana]	46.67	2e-25
c59119_g1	gi|145334859|ref|NP_001078775.1|	regulator of chromosome condensation repeat-containing protein [Arabidopsis thaliana]	68.66	1e-24
c108713_g1	gi|145334859|ref|NP_001078775.1|	regulator of chromosome condensation repeat-containing protein [Arabidopsis thaliana]	41.03	8e-14
c124401_g1	gi|145334859|ref|NP_001078775.1|	regulator of chromosome condensation repeat-containing protein [Arabidopsis thaliana]	32.04	5e-07
c57237_g2	gi|145334871|ref|NP_001078781.1|	40S ribosomal protein S20-1 [Arabidopsis thaliana]	93.48	3e-21
c57237_g3	gi|145334871|ref|NP_001078781.1|	40S ribosomal protein S20-1 [Arabidopsis thaliana]	80.49	1e-61
c74778_g1	gi|145334871|ref|NP_001078781.1|	40S ribosomal protein S20-1 [Arabidopsis thaliana]	75.68	3e-56
c58209_g1	gi|145334873|ref|NP_001078782.1|	nucleobase-ascorbate transporter 6 [Arabidopsis thaliana]	88.6	2e-70
c58993_g3	gi|145334873|ref|NP_001078782.1|	nucleobase-ascorbate transporter 6 [Arabidopsis thaliana]	88	3e-43
c58993_g1	gi|145334873|ref|NP_001078782.1|	nucleobase-ascorbate transporter 6 [Arabidopsis thaliana]	79.55	7e-46
c63339_g5	gi|145334873|ref|NP_001078782.1|	nucleobase-ascorbate transporter 6 [Arabidopsis thaliana]	58.06	1e-45
c64256_g1	gi|145334889|ref|NP_001078790.1|	farnesylated protein 3 [Arabidopsis thaliana]	75.61	2e-13
c52697_g2	gi|145334893|ref|NP_001078792.1|	cAMP-regulated phosphoprotein 19-related protein [Arabidopsis thaliana]	100	3e-13
c86993_g1	gi|145334903|ref|NP_001078797.1|	cyclin-dependent kinase C-2 [Arabidopsis thaliana]	40.19	1e-17
c53963_g2	gi|145334909|ref|NP_001078800.1|	transcription factor TGA1 [Arabidopsis thaliana]	57.81	3e-63
c130964_g1	gi|145334913|ref|NP_001078802.1|	cysteine desulfurase 1 [Arabidopsis thaliana]	68.7	1e-51
c78503_g1	gi|145334913|ref|NP_001078802.1|	cysteine desulfurase 1 [Arabidopsis thaliana]	64.37	7e-32
c82812_g1	gi|145334913|ref|NP_001078802.1|	cysteine desulfurase 1 [Arabidopsis thaliana]	64.29	5e-27
c36780_g2	gi|145334913|ref|NP_001078802.1|	cysteine desulfurase 1 [Arabidopsis thaliana]	63.87	6e-140
c13283_g1	gi|145334917|ref|NP_001078804.1|	3-hydroxyisobutyryl-CoA hydrolase 1 [Arabidopsis thaliana]	60.92	1e-34
c151565_g1	gi|145334919|ref|NP_001078805.1|	ferredoxin--NADP+ reductase [Arabidopsis thaliana]	94.03	2e-34
c58285_g2	gi|145334923|ref|NP_001078807.1|	Phosphatidic acid phosphatase (PAP2) family protein [Arabidopsis thaliana]	55.07	1e-28
c148623_g1	gi|145334974|ref|NP_563643.4|	protein transport sec1a [Arabidopsis thaliana]	32.34	2e-24
c93037_g1	gi|145335003|ref|NP_171774.2|	mortality factor 4-like protein 1 [Arabidopsis thaliana]	33.82	2e-08
c63079_g2	gi|145335036|ref|NP_171849.2|	HXXXD-type acyl-transferase-like protein [Arabidopsis thaliana]	33.63	5e-20
c49936_g1	gi|145335036|ref|NP_171849.2|	HXXXD-type acyl-transferase-like protein [Arabidopsis thaliana]	32.12	4e-52
c47181_g1	gi|145335036|ref|NP_171849.2|	HXXXD-type acyl-transferase-like protein [Arabidopsis thaliana]	29.89	6e-41
c49862_g1	gi|145335038|ref|NP_171852.2|	nuclear assembly factor 1 [Arabidopsis thaliana]	60.38	3e-55
c10857_g1	gi|145335038|ref|NP_171852.2|	nuclear assembly factor 1 [Arabidopsis thaliana]	33.68	9e-07
c54603_g1	gi|145335042|ref|NP_171865.4|	DTW domain-containing protein [Arabidopsis thaliana]	68.82	7e-20
c58468_g1	gi|145335059|ref|NP_171897.2|	phospholipid sterol acyl transferase 1 [Arabidopsis thaliana]	74.71	3e-133
c114022_g1	gi|145335059|ref|NP_171897.2|	phospholipid sterol acyl transferase 1 [Arabidopsis thaliana]	30	6e-08
c60040_g5	gi|145335074|ref|NP_171924.2|	protein H1flk [Arabidopsis thaliana]	72.26	1e-39
c52390_g3	gi|145335077|ref|NP_171926.3|	MATH domain-containing protein [Arabidopsis thaliana]	67.65	2e-29
c49816_g2	gi|145335109|ref|NP_171986.3|	translocon at the inner envelope membrane of chloroplasts 20 [Arabidopsis thaliana]	48.03	1e-45
c55714_g1	gi|145335109|ref|NP_171986.3|	translocon at the inner envelope membrane of chloroplasts 20 [Arabidopsis thaliana]	47.53	6e-50
c64261_g1	gi|145335136|ref|NP_563736.3|	Acyl-CoA N-acyltransferase with RING/FYVE/PHD-type zinc finger protein [Arabidopsis thaliana]	57.89	2e-14
c62153_g3	gi|145335149|ref|NP_172066.3|	protein pigment defective 247 [Arabidopsis thaliana]	47.03	3e-138
c27241_g1	gi|145335172|ref|NP_172121.2|	uncharacterized protein [Arabidopsis thaliana]	31.37	6e-12
c62596_g3	gi|145335200|ref|NP_172173.2|	putative N-arginine dibasic convertase [Arabidopsis thaliana]	88.64	3e-18
c60994_g2	gi|145335200|ref|NP_172173.2|	putative N-arginine dibasic convertase [Arabidopsis thaliana]	66.52	6e-93
c60738_g1	gi|145335227|ref|NP_172234.2|	telomere repeat-binding protein 5 [Arabidopsis thaliana]	100	8e-13
c58444_g1	gi|145335227|ref|NP_172234.2|	telomere repeat-binding protein 5 [Arabidopsis thaliana]	69.23	7e-38
c57209_g2	gi|145335238|ref|NP_563795.3|	CCR4-NOT transcription complex subunit 2 [Arabidopsis thaliana]	61.86	2e-25
c57209_g5	gi|145335238|ref|NP_563795.3|	CCR4-NOT transcription complex subunit 2 [Arabidopsis thaliana]	52	2e-69
c99893_g1	gi|145335260|ref|NP_172285.2|	carbonic anhydrase [Arabidopsis thaliana]	45.21	1e-18
c58751_g1	gi|145335386|ref|NP_172560.2|	pentatricopeptide repeat-containing protein [Arabidopsis thaliana]	64.18	9e-15
c53227_g1	gi|145335397|ref|NP_172597.2|	G-type lectin S-receptor-like serine/threonine-protein kinase [Arabidopsis thaliana]	42.48	1e-17
c15301_g1	gi|145335397|ref|NP_172597.2|	G-type lectin S-receptor-like serine/threonine-protein kinase [Arabidopsis thaliana]	40	1e-11
c56454_g1	gi|145335397|ref|NP_172597.2|	G-type lectin S-receptor-like serine/threonine-protein kinase [Arabidopsis thaliana]	36.61	9e-11
c48097_g1	gi|145335411|ref|NP_172641.2|	uncharacterized protein [Arabidopsis thaliana]	61.22	9e-29
c61965_g5	gi|145335439|ref|NP_563910.2|	copper chaperone for SOD1 [Arabidopsis thaliana]	74.36	6e-33
c14696_g1	gi|145335439|ref|NP_563910.2|	copper chaperone for SOD1 [Arabidopsis thaliana]	32.84	1e-24
c62129_g2	gi|145335704|ref|NP_172918.2|	sodium/hydrogen exchanger 8 [Arabidopsis thaliana]	70.27	4e-08
c54402_g1	gi|145335796|ref|NP_173134.2|	alpha-1,2-mannosyltransferase [Arabidopsis thaliana]	78	2e-21
c54898_g1	gi|145335845|ref|NP_173236.2|	Endosomal targeting BRO1-like domain-containing protein [Arabidopsis thaliana]	61.54	2e-10
c52774_g1	gi|145335854|ref|NP_173256.2|	uncharacterized protein [Arabidopsis thaliana]	71.69	2e-86
c105374_g1	gi|145335854|ref|NP_173256.2|	uncharacterized protein [Arabidopsis thaliana]	49.43	7e-19
c161839_g1	gi|145335854|ref|NP_173256.2|	uncharacterized protein [Arabidopsis thaliana]	43.08	1e-10
c90158_g1	gi|145335854|ref|NP_173256.2|	uncharacterized protein [Arabidopsis thaliana]	42.67	3e-11
c70667_g1	gi|145335854|ref|NP_173256.2|	uncharacterized protein [Arabidopsis thaliana]	42.59	2e-29
c154604_g1	gi|145335854|ref|NP_173256.2|	uncharacterized protein [Arabidopsis thaliana]	29.91	1e-11
c11499_g1	gi|145335854|ref|NP_173256.2|	uncharacterized protein [Arabidopsis thaliana]	27.98	5e-08
c104851_g1	gi|145335857|ref|NP_173258.2|	RAB GTPase homolog A6B [Arabidopsis thaliana]	33.13	5e-22
c15091_g1	gi|145335895|ref|NP_173359.3|	putative flavin-containing monooxygenase 1 [Arabidopsis thaliana]	64.19	7e-132
c103042_g1	gi|145335895|ref|NP_173359.3|	putative flavin-containing monooxygenase 1 [Arabidopsis thaliana]	57.89	6e-18
c150532_g1	gi|145335895|ref|NP_173359.3|	putative flavin-containing monooxygenase 1 [Arabidopsis thaliana]	55.34	5e-33
c53065_g2	gi|145335895|ref|NP_173359.3|	putative flavin-containing monooxygenase 1 [Arabidopsis thaliana]	54.76	2e-07
c133210_g1	gi|145335895|ref|NP_173359.3|	putative flavin-containing monooxygenase 1 [Arabidopsis thaliana]	47.92	7e-10
c49167_g2	gi|145335895|ref|NP_173359.3|	putative flavin-containing monooxygenase 1 [Arabidopsis thaliana]	43.48	2e-21
c56585_g3	gi|145335895|ref|NP_173359.3|	putative flavin-containing monooxygenase 1 [Arabidopsis thaliana]	42.86	8e-11
c16296_g2	gi|145335895|ref|NP_173359.3|	putative flavin-containing monooxygenase 1 [Arabidopsis thaliana]	38.16	7e-10
c54289_g1	gi|145335895|ref|NP_173359.3|	putative flavin-containing monooxygenase 1 [Arabidopsis thaliana]	37.91	1e-105
c41505_g1	gi|145335895|ref|NP_173359.3|	putative flavin-containing monooxygenase 1 [Arabidopsis thaliana]	31.33	7e-08
c59118_g1	gi|145335950|ref|NP_173489.2|	protein kinase-like protein [Arabidopsis thaliana]	62.6	3e-116
c53910_g1	gi|145336041|ref|NP_173720.3|	uncharacterized protein [Arabidopsis thaliana]	78.57	1e-18
c123780_g1	gi|145336041|ref|NP_173720.3|	uncharacterized protein [Arabidopsis thaliana]	48.28	6e-11
c31711_g1	gi|145336050|ref|NP_173738.2|	caleosin-related protein [Arabidopsis thaliana]	48.81	4e-25
c30993_g1	gi|145336060|ref|NP_173760.2|	polygalacturonase [Arabidopsis thaliana]	66.67	1e-23
c63130_g1	gi|145336078|ref|NP_173794.2|	spermidine synthase 1 [Arabidopsis thaliana]	85.36	1e-168
c73953_g1	gi|145336094|ref|NP_173848.2|	uncharacterized protein [Arabidopsis thaliana]	37.5	2e-09
c54279_g2	gi|145336129|ref|NP_173974.3|	Cobalamin biosynthesis CobW-like protein [Arabidopsis thaliana]	65.01	3e-170
c63104_g1	gi|145336172|ref|NP_174080.2|	symplekin [Arabidopsis thaliana]	62.75	2e-11
c55740_g2	gi|145336181|ref|NP_174096.3|	nucleic acid binding protein [Arabidopsis thaliana]	49.04	7e-40
c55740_g1	gi|145336181|ref|NP_174096.3|	nucleic acid binding protein [Arabidopsis thaliana]	47.76	6e-11
c58713_g3	gi|145336209|ref|NP_174179.3|	GDSL esterase/lipase [Arabidopsis thaliana]	40.13	5e-30
c142072_g1	gi|145336209|ref|NP_174179.3|	GDSL esterase/lipase [Arabidopsis thaliana]	38.78	7e-13
c59651_g1	gi|145336226|ref|NP_174215.2|	O-fucosyltransferase-like protein [Arabidopsis thaliana]	68.42	1e-138
c63107_g1	gi|145336236|ref|NP_174235.2|	putative auxin-responsive protein [Arabidopsis thaliana]	39.67	1e-20
c72479_g1	gi|145336252|ref|NP_174289.2|	peptidase-S24/S26 domain-containing protein [Arabidopsis thaliana]	32.03	2e-14
c85606_g1	gi|145336268|ref|NP_174331.2|	ABC transporter C family member 11 [Arabidopsis thaliana]	56.41	3e-10
c146983_g1	gi|145336268|ref|NP_174331.2|	ABC transporter C family member 11 [Arabidopsis thaliana]	46.97	3e-10
c96121_g1	gi|145336268|ref|NP_174331.2|	ABC transporter C family member 11 [Arabidopsis thaliana]	45.45	1e-07
c127191_g1	gi|145336268|ref|NP_174331.2|	ABC transporter C family member 11 [Arabidopsis thaliana]	42.5	1e-21
c94380_g1	gi|145336268|ref|NP_174331.2|	ABC transporter C family member 11 [Arabidopsis thaliana]	41.67	4e-12
c149209_g1	gi|145336268|ref|NP_174331.2|	ABC transporter C family member 11 [Arabidopsis thaliana]	41.03	1e-10
c112781_g1	gi|145336268|ref|NP_174331.2|	ABC transporter C family member 11 [Arabidopsis thaliana]	30.26	2e-07
c112155_g1	gi|145336268|ref|NP_174331.2|	ABC transporter C family member 11 [Arabidopsis thaliana]	30.13	7e-15
c54081_g3	gi|145336287|ref|NP_174390.2|	PLATZ transcription factor family protein [Arabidopsis thaliana]	52.05	3e-71
c52209_g1	gi|145336292|ref|NP_174397.2|	K+ uptake permease 10 [Arabidopsis thaliana]	78.57	7e-36
c62578_g1	gi|145336292|ref|NP_174397.2|	K+ uptake permease 10 [Arabidopsis thaliana]	77.06	1e-64
c49239_g1	gi|145336292|ref|NP_174397.2|	K+ uptake permease 10 [Arabidopsis thaliana]	70.83	2e-31
c63282_g3	gi|145336292|ref|NP_174397.2|	K+ uptake permease 10 [Arabidopsis thaliana]	49.33	1e-35
c37970_g1	gi|145336300|ref|NP_174413.2|	Argonaute family protein [Arabidopsis thaliana]	48	8e-16
c40196_g1	gi|145336300|ref|NP_174413.2|	Argonaute family protein [Arabidopsis thaliana]	39.29	3e-09
c63171_g1	gi|145336300|ref|NP_174413.2|	Argonaute family protein [Arabidopsis thaliana]	33.11	3e-62
c55646_g1	gi|145336313|ref|NP_174447.2|	putative bystin [Arabidopsis thaliana]	73.08	5e-18
c8537_g2	gi|145336313|ref|NP_174447.2|	putative bystin [Arabidopsis thaliana]	48.84	1e-46
c26680_g2	gi|145336313|ref|NP_174447.2|	putative bystin [Arabidopsis thaliana]	48.08	4e-73
c8537_g1	gi|145336313|ref|NP_174447.2|	putative bystin [Arabidopsis thaliana]	42.38	1e-29
c62359_g2	gi|145336413|ref|NP_174767.2|	ATP-dependent protease La (LON) domain-containing protein [Arabidopsis thaliana]	52.81	4e-74
c147547_g1	gi|145336465|ref|NP_175112.2|	minichromosome maintenance protein 2 [Arabidopsis thaliana]	42.86	2e-13
c81236_g1	gi|145336472|ref|NP_175130.2|	protein kinase-like protein [Arabidopsis thaliana]	45.71	4e-24
c78064_g1	gi|145336472|ref|NP_175130.2|	protein kinase-like protein [Arabidopsis thaliana]	34.88	3e-07
c49361_g1	gi|145336554|ref|NP_175377.2|	elongator protein 2 [Arabidopsis thaliana]	55.72	5e-175
c53625_g1	gi|145336587|ref|NP_564573.3|	heat intolerant 1 protein [Arabidopsis thaliana]	89.01	2e-102
c62713_g1	gi|145336599|ref|NP_175504.2|	uncharacterized protein [Arabidopsis thaliana]	53.7	1e-09
c58207_g1	gi|145336613|ref|NP_175542.2|	tRNA (5-methylaminomethyl-2-thiouridylate)-methyltransferase [Arabidopsis thaliana]	74.42	4e-168
c63624_g5	gi|145336621|ref|NP_175565.2|	kelch-like motif-containing protein [Arabidopsis thaliana]	79.59	7e-80
c63624_g1	gi|145336621|ref|NP_175565.2|	kelch-like motif-containing protein [Arabidopsis thaliana]	74.69	2e-85
c43759_g1	gi|145336621|ref|NP_175565.2|	kelch-like motif-containing protein [Arabidopsis thaliana]	72.58	1e-145
c39857_g1	gi|145336635|ref|NP_175588.2|	Core-2/I-branching beta-1,6-N-acetylglucosaminyltransferase family protein [Arabidopsis thaliana]	40.94	1e-22
c15408_g1	gi|145336679|ref|NP_175700.2|	G protein coupled receptor [Arabidopsis thaliana]	28.87	6e-11
c56473_g3	gi|145336703|ref|NP_175754.2|	RING/U-box domain-containing protein [Arabidopsis thaliana]	79.45	2e-35
c58773_g6	gi|145336703|ref|NP_175754.2|	RING/U-box domain-containing protein [Arabidopsis thaliana]	49.4	1e-11
c58773_g3	gi|145336703|ref|NP_175754.2|	RING/U-box domain-containing protein [Arabidopsis thaliana]	48.78	4e-11
c49326_g1	gi|145336707|ref|NP_564636.2|	glyoxalase II 3 [Arabidopsis thaliana]	80.95	2e-120
c46810_g1	gi|145336732|ref|NP_564652.2|	RELA/SPOT homolog 3 [Arabidopsis thaliana]	83.33	4e-111
c62658_g4	gi|145336732|ref|NP_564652.2|	RELA/SPOT homolog 3 [Arabidopsis thaliana]	73.53	4e-24
c58889_g1	gi|145336732|ref|NP_564652.2|	RELA/SPOT homolog 3 [Arabidopsis thaliana]	70.69	2e-138
c60116_g1	gi|145336732|ref|NP_564652.2|	RELA/SPOT homolog 3 [Arabidopsis thaliana]	62.56	4e-73
c62247_g4	gi|145336732|ref|NP_564652.2|	RELA/SPOT homolog 3 [Arabidopsis thaliana]	50.52	2e-17
c97585_g1	gi|145336746|ref|NP_175846.3|	RRP6-like protein 1 [Arabidopsis thaliana]	65.22	3e-14
c56151_g1	gi|145336768|ref|NP_175894.4|	NPK1-related protein kinase 2 [Arabidopsis thaliana]	74	1e-119
c81770_g1	gi|145336768|ref|NP_175894.4|	NPK1-related protein kinase 2 [Arabidopsis thaliana]	46.48	1e-14
c113228_g1	gi|145336768|ref|NP_175894.4|	NPK1-related protein kinase 2 [Arabidopsis thaliana]	43.59	1e-15
c135963_g1	gi|145336768|ref|NP_175894.4|	NPK1-related protein kinase 2 [Arabidopsis thaliana]	38.81	1e-09
c58581_g1	gi|145336784|ref|NP_175929.3|	acyl-activating enzyme 18 [Arabidopsis thaliana]	71.58	2e-99
c61851_g1	gi|145336886|ref|NP_176215.2|	AP-1 complex subunit gamma-2 [Arabidopsis thaliana]	90.54	2e-81
c64409_g3	gi|145336886|ref|NP_176215.2|	AP-1 complex subunit gamma-2 [Arabidopsis thaliana]	73.17	3e-100
c6868_g1	gi|145336886|ref|NP_176215.2|	AP-1 complex subunit gamma-2 [Arabidopsis thaliana]	61.25	3e-60
c101981_g1	gi|145336886|ref|NP_176215.2|	AP-1 complex subunit gamma-2 [Arabidopsis thaliana]	52.24	5e-19
c106948_g1	gi|145336886|ref|NP_176215.2|	AP-1 complex subunit gamma-2 [Arabidopsis thaliana]	45.61	2e-25
c55755_g3	gi|145336892|ref|NP_176228.3|	ubiquitin-like-specific protease 1D [Arabidopsis thaliana]	59.32	3e-20
c60420_g1	gi|145336892|ref|NP_176228.3|	ubiquitin-like-specific protease 1D [Arabidopsis thaliana]	47.89	5e-65
c45734_g1	gi|145336916|ref|NP_176296.2|	kinetochore protein Nuf2 [Arabidopsis thaliana]	29.51	7e-31
c61905_g1	gi|145336919|ref|NP_176310.3|	LisH and RanBPM domain-containing protein [Arabidopsis thaliana]	77.78	5e-30
c52609_g2	gi|145336941|ref|NP_176425.2|	pentatricopeptide repeat-containing protein [Arabidopsis thaliana]	71.32	3e-59
c60681_g2	gi|145336948|ref|NP_176442.2|	uncharacterized protein [Arabidopsis thaliana]	34.17	1e-06
c43618_g1	gi|145337144|ref|NP_176566.3|	uncharacterized protein [Arabidopsis thaliana]	77.78	6e-113
c142_g1	gi|145337144|ref|NP_176566.3|	uncharacterized protein [Arabidopsis thaliana]	27.08	2e-25
c153668_g1	gi|145337155|ref|NP_176599.2|	cation/H(+) antiporter 16 [Arabidopsis thaliana]	50.88	6e-09
c53771_g1	gi|145337183|ref|NP_176684.4|	ubiquitin-protein ligase synoviolin [Arabidopsis thaliana]	55.56	4e-18
c114028_g1	gi|145337183|ref|NP_176684.4|	ubiquitin-protein ligase synoviolin [Arabidopsis thaliana]	46.5	3e-41
c58928_g1	gi|145337191|ref|NP_176707.3|	DNAJ heat shock N-terminal domain-containing protein [Arabidopsis thaliana]	53.78	2e-64
c33520_g1	gi|145337237|ref|NP_176871.2|	protein kinase-like protein [Arabidopsis thaliana]	44.64	9e-23
c63182_g4	gi|145337237|ref|NP_176871.2|	protein kinase-like protein [Arabidopsis thaliana]	43.37	3e-13
c63182_g1	gi|145337237|ref|NP_176871.2|	protein kinase-like protein [Arabidopsis thaliana]	32.97	7e-09
c63525_g1	gi|145337303|ref|NP_177055.2|	2-oxoglutarate decarboxylase/ hydro-lyase/ magnesium ion binding protein [Arabidopsis thaliana]	56.52	5e-135
c64990_g1	gi|145337309|ref|NP_177073.2|	aspartic-type endopeptidase [Arabidopsis thaliana]	27.09	9e-19
c83957_g1	gi|145337309|ref|NP_177073.2|	aspartic-type endopeptidase [Arabidopsis thaliana]	26.97	3e-13
c19807_g2	gi|145337309|ref|NP_177073.2|	aspartic-type endopeptidase [Arabidopsis thaliana]	24.07	1e-09
c92729_g1	gi|145337313|ref|NP_564953.2|	2-amino-4-hydroxy-6-hydroxymethyldihydropteridine diphosphokinase/dihydropteroate synthase [Arabidopsis thaliana]	40	3e-13
c41094_g1	gi|145337333|ref|NP_177109.3|	cytochrome P450, family 704, subfamily B, polypeptide 1 [Arabidopsis thaliana]	81.4	4e-95
c11295_g1	gi|145337333|ref|NP_177109.3|	cytochrome P450, family 704, subfamily B, polypeptide 1 [Arabidopsis thaliana]	58.33	6e-34
c62198_g1	gi|145337389|ref|NP_564999.2|	uncharacterized protein [Arabidopsis thaliana]	42.98	2e-12
c62326_g1	gi|145337400|ref|NP_177267.2|	uncharacterized protein [Arabidopsis thaliana]	51.89	2e-28
c85735_g1	gi|145337405|ref|NP_177278.3|	UDP-glucose:glycoprotein glucosyltransferase [Arabidopsis thaliana]	50	1e-16
c124858_g1	gi|145337451|ref|NP_177386.2|	NADH:ubiquinone oxidoreductase intermediate-associated protein 30 [Arabidopsis thaliana]	26.14	3e-09
c61317_g1	gi|145337457|ref|NP_177401.2|	AP2-like ethylene-responsive transcription factor AIL1 [Arabidopsis thaliana]	81.82	3e-23
c55758_g1	gi|145337457|ref|NP_177401.2|	AP2-like ethylene-responsive transcription factor AIL1 [Arabidopsis thaliana]	63.89	7e-08
c58496_g3	gi|145337500|ref|NP_565070.2|	mitogen-activated protein kinase 15 [Arabidopsis thaliana]	94.21	3e-80
c126681_g1	gi|145337500|ref|NP_565070.2|	mitogen-activated protein kinase 15 [Arabidopsis thaliana]	80.95	1e-43
c47757_g2	gi|145337506|ref|NP_177527.3|	putative Kinesin motor protein-related protein [Arabidopsis thaliana]	78.43	8e-18
c51835_g1	gi|145337506|ref|NP_177527.3|	putative Kinesin motor protein-related protein [Arabidopsis thaliana]	76.74	4e-81
c49358_g2	gi|145337506|ref|NP_177527.3|	putative Kinesin motor protein-related protein [Arabidopsis thaliana]	67.57	6e-91
c63360_g1	gi|145337522|ref|NP_177556.3|	uncharacterized protein [Arabidopsis thaliana]	32.5	9e-82
c62194_g1	gi|145337522|ref|NP_177556.3|	uncharacterized protein [Arabidopsis thaliana]	28.36	1e-20
c38881_g1	gi|145337560|ref|NP_177642.2|	pathogenesis-related thaumatin-like protein protein [Arabidopsis thaliana]	56	7e-30
c41601_g1	gi|145337579|ref|NP_177676.2|	BEL1-like homeodomain 11 [Arabidopsis thaliana]	74.42	9e-15
c133241_g1	gi|145337579|ref|NP_177676.2|	BEL1-like homeodomain 11 [Arabidopsis thaliana]	53.19	4e-10
c63810_g2	gi|145337595|ref|NP_177713.3|	vacuolar sorting protein 35 [Arabidopsis thaliana]	90.54	8e-56
c63810_g1	gi|145337595|ref|NP_177713.3|	vacuolar sorting protein 35 [Arabidopsis thaliana]	84.38	4e-49
c148318_g1	gi|145337595|ref|NP_177713.3|	vacuolar sorting protein 35 [Arabidopsis thaliana]	54.15	4e-63
c148680_g1	gi|145337595|ref|NP_177713.3|	vacuolar sorting protein 35 [Arabidopsis thaliana]	40.65	1e-17
c72690_g1	gi|145337595|ref|NP_177713.3|	vacuolar sorting protein 35 [Arabidopsis thaliana]	34.95	2e-12
c53815_g3	gi|145337634|ref|NP_177773.2|	Rossmann-fold NAD(P)-binding domain-containing protein [Arabidopsis thaliana]	74.29	1e-09
c60409_g3	gi|145337634|ref|NP_177773.2|	Rossmann-fold NAD(P)-binding domain-containing protein [Arabidopsis thaliana]	63.95	2e-27
c41521_g1	gi|145337634|ref|NP_177773.2|	Rossmann-fold NAD(P)-binding domain-containing protein [Arabidopsis thaliana]	39.71	7e-07
c150191_g1	gi|145337643|ref|NP_177798.3|	translation initiation factor eIF-5B [Arabidopsis thaliana]	68.75	3e-29
c54107_g1	gi|145337666|ref|NP_177856.2|	topoisomerase (DNA) II binding protein 1 [Arabidopsis thaliana]	73.81	8e-10
c56955_g2	gi|145337672|ref|NP_177865.2|	pentatricopeptide repeat-containing protein [Arabidopsis thaliana]	44.73	2e-108
c59077_g2	gi|145337709|ref|NP_177964.2|	ROP interactive partner 2 [Arabidopsis thaliana]	48.62	7e-11
c64417_g2	gi|145337714|ref|NP_177975.3|	SH2 domain protein B [Arabidopsis thaliana]	37.55	6e-81
c49720_g2	gi|145337741|ref|NP_178036.2|	nucleolar complex-associated protein domain-containing protein [Arabidopsis thaliana]	58.4	2e-155
c49720_g1	gi|145337741|ref|NP_178036.2|	nucleolar complex-associated protein domain-containing protein [Arabidopsis thaliana]	44.74	9e-30
c102134_g1	gi|145337741|ref|NP_178036.2|	nucleolar complex-associated protein domain-containing protein [Arabidopsis thaliana]	36.26	6e-14
c35104_g1	gi|145337773|ref|NP_178096.2|	uncharacterized protein [Arabidopsis thaliana]	46.98	1e-31
c61156_g3	gi|145337792|ref|NP_178138.2|	BRCA1/BRCA2-containing complex subunit 3 [Arabidopsis thaliana]	65.31	9e-21
c59095_g1	gi|145337796|ref|NP_565235.3|	Spc97 / Spc98 family of spindle pole body (SBP) component [Arabidopsis thaliana]	73.53	9e-176
c47599_g1	gi|145337810|ref|NP_178164.3|	Topless-related protein 1 [Arabidopsis thaliana]	84.18	1e-94
c130710_g1	gi|145337810|ref|NP_178164.3|	Topless-related protein 1 [Arabidopsis thaliana]	76.14	3e-46
c58505_g1	gi|145337812|ref|NP_178165.2|	SNARE-like protein [Arabidopsis thaliana]	100	8e-07
c60570_g1	gi|145337812|ref|NP_178165.2|	SNARE-like protein [Arabidopsis thaliana]	84	2e-07
c16724_g1	gi|145337812|ref|NP_178165.2|	SNARE-like protein [Arabidopsis thaliana]	29	6e-12
c156842_g1	gi|145337843|ref|NP_566132.2|	uncharacterized protein [Arabidopsis thaliana]	57.63	5e-17
c51770_g1	gi|145337843|ref|NP_566132.2|	uncharacterized protein [Arabidopsis thaliana]	55.56	5e-14
c116766_g1	gi|145337843|ref|NP_566132.2|	uncharacterized protein [Arabidopsis thaliana]	47.44	2e-18
c103568_g1	gi|145337843|ref|NP_566132.2|	uncharacterized protein [Arabidopsis thaliana]	43.23	9e-40
c59734_g1	gi|145338027|ref|NP_186917.2|	nijmegen breakage syndrome 1 protein [Arabidopsis thaliana]	42.75	3e-26
c62202_g1	gi|145338044|ref|NP_186956.2|	P-loop containing nucleoside triphosphate hydrolase-like protein [Arabidopsis thaliana]	95.59	2e-38
c62404_g1	gi|145338065|ref|NP_187006.2|	uncharacterized protein [Arabidopsis thaliana]	61.76	5e-20
c44570_g1	gi|145338065|ref|NP_187006.2|	uncharacterized protein [Arabidopsis thaliana]	53.19	3e-09
c46031_g1	gi|145338074|ref|NP_187016.2|	WUSCHEL related homeobox 11 [Arabidopsis thaliana]	62.9	4e-19
c63903_g1	gi|145338105|ref|NP_187098.2|	endoribonuclease [Arabidopsis thaliana]	77.57	2e-96
c117809_g1	gi|145338105|ref|NP_187098.2|	endoribonuclease [Arabidopsis thaliana]	45.65	7e-15
c55335_g1	gi|145338120|ref|NP_187133.3|	pseudouridine synthase [Arabidopsis thaliana]	65.38	8e-171
c61237_g1	gi|145338120|ref|NP_187133.3|	pseudouridine synthase [Arabidopsis thaliana]	47.59	6e-29
c117267_g1	gi|145338120|ref|NP_187133.3|	pseudouridine synthase [Arabidopsis thaliana]	40.54	1e-27
c111560_g1	gi|145338120|ref|NP_187133.3|	pseudouridine synthase [Arabidopsis thaliana]	38.54	4e-18
c120123_g1	gi|145338120|ref|NP_187133.3|	pseudouridine synthase [Arabidopsis thaliana]	33.33	2e-21
c148952_g1	gi|145338120|ref|NP_187133.3|	pseudouridine synthase [Arabidopsis thaliana]	29.39	9e-16
c64183_g3	gi|145338181|ref|NP_187280.3|	SAC3/GANP/Nin1/mts3/eIF-3 p25 family protein [Arabidopsis thaliana]	62.28	9e-162
c59523_g2	gi|145338191|ref|NP_187308.3|	poly(A) polymerase 3 [Arabidopsis thaliana]	56.8	5e-78
c64722_g5	gi|145338191|ref|NP_187308.3|	poly(A) polymerase 3 [Arabidopsis thaliana]	48.91	2e-16
c54510_g1	gi|145338191|ref|NP_187308.3|	poly(A) polymerase 3 [Arabidopsis thaliana]	46.14	1e-132
c84939_g1	gi|145338191|ref|NP_187308.3|	poly(A) polymerase 3 [Arabidopsis thaliana]	35.16	6e-09
c55799_g1	gi|145338202|ref|NP_187332.2|	protein dehydration-INDUCED 19-4 [Arabidopsis thaliana]	54.76	1e-11
c54201_g2	gi|145338243|ref|NP_187434.2|	HEAT SHOCK PROTEIN 89.1 [Arabidopsis thaliana]	72.91	1e-159
c54201_g1	gi|145338243|ref|NP_187434.2|	HEAT SHOCK PROTEIN 89.1 [Arabidopsis thaliana]	69.34	9e-120
c63174_g1	gi|145338256|ref|NP_187459.2|	PHD finger-containing protein [Arabidopsis thaliana]	75.64	5e-76
c58457_g1	gi|145338272|ref|NP_187500.2|	uncharacterized protein [Arabidopsis thaliana]	40.91	2e-13
c62166_g1	gi|145338276|ref|NP_566338.2|	LMBR1-like membrane protein [Arabidopsis thaliana]	92.68	5e-15
c60698_g2	gi|145338292|ref|NP_187547.2|	Cyclin/Brf1-like TBP-binding protein [Arabidopsis thaliana]	75.44	2e-23
c47398_g1	gi|145338295|ref|NP_187554.2|	uncharacterized protein [Arabidopsis thaliana]	83.53	1e-43
c57043_g5	gi|145338411|ref|NP_187835.2|	protein arginine N-methyltransferase 3 [Arabidopsis thaliana]	51.62	1e-179
c63979_g1	gi|145338423|ref|NP_566430.3|	RNA binding (RRM/RBD/RNP motifs) family protein [Arabidopsis thaliana]	47.95	6e-35
c63838_g3	gi|145338423|ref|NP_566430.3|	RNA binding (RRM/RBD/RNP motifs) family protein [Arabidopsis thaliana]	42.11	4e-10
c40745_g1	gi|145338490|ref|NP_188042.2|	RING/U-box domain-containing protein [Arabidopsis thaliana]	44.39	3e-56
c59839_g1	gi|145338516|ref|NP_188106.2|	uncharacterized protein [Arabidopsis thaliana]	35.51	3e-07
c54890_g1	gi|145338580|ref|NP_188247.2|	tRNAse Z4 [Arabidopsis thaliana]	89.29	1e-10
c103098_g1	gi|145338580|ref|NP_188247.2|	tRNAse Z4 [Arabidopsis thaliana]	50	1e-17
c60194_g1	gi|145338603|ref|NP_188295.2|	condensin-2 complex subunit H2 [Arabidopsis thaliana]	64.29	3e-24
c62023_g7	gi|145338625|ref|NP_188360.3|	armadillo/beta-catenin-like repeats-containing protein [Arabidopsis thaliana]	38	6e-68
c91871_g1	gi|145338627|ref|NP_188362.2|	phragmoplast orienting kinesin 1 [Arabidopsis thaliana]	54	4e-21
c74170_g1	gi|145338627|ref|NP_188362.2|	phragmoplast orienting kinesin 1 [Arabidopsis thaliana]	44.87	7e-13
c63026_g2	gi|145338627|ref|NP_188362.2|	phragmoplast orienting kinesin 1 [Arabidopsis thaliana]	34.01	5e-61
c46573_g5	gi|145338637|ref|NP_188390.2|	cation/H(+) antiporter 19 [Arabidopsis thaliana]	77.25	9e-112
c119979_g1	gi|145338637|ref|NP_188390.2|	cation/H(+) antiporter 19 [Arabidopsis thaliana]	64.1	4e-27
c46573_g3	gi|145338637|ref|NP_188390.2|	cation/H(+) antiporter 19 [Arabidopsis thaliana]	50.53	4e-113
c20726_g1	gi|145338637|ref|NP_188390.2|	cation/H(+) antiporter 19 [Arabidopsis thaliana]	46.97	2e-09
c85823_g1	gi|145338637|ref|NP_188390.2|	cation/H(+) antiporter 19 [Arabidopsis thaliana]	40.83	2e-38
c131936_g1	gi|145338637|ref|NP_188390.2|	cation/H(+) antiporter 19 [Arabidopsis thaliana]	39.08	7e-13
c147877_g1	gi|145338637|ref|NP_188390.2|	cation/H(+) antiporter 19 [Arabidopsis thaliana]	35	2e-09
c115712_g1	gi|145338639|ref|NP_188393.2|	putative ADP-ribosylation factor GTPase-activating protein AGD15 [Arabidopsis thaliana]	61.76	4e-07
c6445_g1	gi|145338664|ref|NP_188437.2|	DNA-directed RNA polymerase II subunit B [Arabidopsis thaliana]	57.52	3e-145
c119799_g1	gi|145338697|ref|NP_188535.4|	phragmoplast orienting kinesin 2 [Arabidopsis thaliana]	38.89	9e-10
c62337_g1	gi|145338697|ref|NP_188535.4|	phragmoplast orienting kinesin 2 [Arabidopsis thaliana]	37.83	2e-35
c135253_g1	gi|145338795|ref|NP_188785.2|	BRCT domain-containing DNA repair protein [Arabidopsis thaliana]	80	4e-07
c63466_g1	gi|145338795|ref|NP_188785.2|	BRCT domain-containing DNA repair protein [Arabidopsis thaliana]	60.76	6e-25
c150857_g1	gi|145338795|ref|NP_188785.2|	BRCT domain-containing DNA repair protein [Arabidopsis thaliana]	50.29	6e-52
c55857_g2	gi|145338848|ref|NP_188957.2|	uncharacterized protein [Arabidopsis thaliana]	79.31	2e-16
c55857_g1	gi|145338848|ref|NP_188957.2|	uncharacterized protein [Arabidopsis thaliana]	55.68	1e-13
c49654_g1	gi|145338848|ref|NP_188957.2|	uncharacterized protein [Arabidopsis thaliana]	34.08	6e-33
c63879_g2	gi|145338880|ref|NP_189040.3|	protein BLISTER [Arabidopsis thaliana]	46.15	7e-55
c26166_g1	gi|145338917|ref|NP_189123.2|	protein kinase-like protein [Arabidopsis thaliana]	86.49	5e-17
c48649_g2	gi|145338992|ref|NP_189348.3|	P-loop containing nucleoside triphosphate hydrolase-like protein [Arabidopsis thaliana]	87.06	1e-119
c44867_g1	gi|145339056|ref|NP_189557.2|	uncharacterized protein [Arabidopsis thaliana]	62.14	4e-42
c101362_g1	gi|145339059|ref|NP_189570.3|	Rossmann-fold NAD(P)-binding domain-containing protein [Arabidopsis thaliana]	52	2e-08
c51905_g1	gi|145339062|ref|NP_189574.2|	uncharacterized protein [Arabidopsis thaliana]	68.49	4e-70
c51905_g3	gi|145339062|ref|NP_189574.2|	uncharacterized protein [Arabidopsis thaliana]	64.47	3e-30
c37489_g1	gi|145339083|ref|NP_189852.2|	chromosome transmission fidelity protein 4 [Arabidopsis thaliana]	70.14	6e-113
c55366_g4	gi|145339083|ref|NP_189852.2|	chromosome transmission fidelity protein 4 [Arabidopsis thaliana]	55.56	9e-10
c25582_g1	gi|145339083|ref|NP_189852.2|	chromosome transmission fidelity protein 4 [Arabidopsis thaliana]	50	3e-168
c61683_g2	gi|145339108|ref|NP_190006.2|	serine/threonine-protein kinase Nek5 [Arabidopsis thaliana]	93.18	1e-19
c61683_g1	gi|145339108|ref|NP_190006.2|	serine/threonine-protein kinase Nek5 [Arabidopsis thaliana]	90.21	4e-146
c61057_g2	gi|145339114|ref|NP_190023.2|	membrane insertion protein and OxaA/YidC with tetratricopeptide repeat domain-containing protein [Arabidopsis thaliana]	50.92	5e-49
c59355_g3	gi|145339142|ref|NP_190099.3|	lanosterol synthase 1 [Arabidopsis thaliana]	67.31	1e-19
c91255_g1	gi|145339142|ref|NP_190099.3|	lanosterol synthase 1 [Arabidopsis thaliana]	45.71	5e-14
c76503_g1	gi|145339142|ref|NP_190099.3|	lanosterol synthase 1 [Arabidopsis thaliana]	43.45	3e-32
c56277_g1	gi|145339161|ref|NP_190174.2|	phospholipase - like protein [Arabidopsis thaliana]	57.31	1e-123
c45993_g2	gi|145339225|ref|NP_190369.2|	uncharacterized protein [Arabidopsis thaliana]	50.88	2e-07
c50666_g1	gi|145339281|ref|NP_190504.2|	RabGAP/TBC domain-containing protein [Arabidopsis thaliana]	76.49	9e-134
c53998_g2	gi|145339285|ref|NP_190510.3|	Transcription factor IIIC, subunit 5 [Arabidopsis thaliana]	47.62	1e-10
c47629_g1	gi|145339313|ref|NP_190585.2|	uncharacterized protein [Arabidopsis thaliana]	25.82	1e-20
c62200_g1	gi|145339355|ref|NP_190695.2|	RIO kinase 2 [Arabidopsis thaliana]	92.86	1e-09
c95740_g1	gi|145339355|ref|NP_190695.2|	RIO kinase 2 [Arabidopsis thaliana]	54.17	3e-33
c87029_g1	gi|145339355|ref|NP_190695.2|	RIO kinase 2 [Arabidopsis thaliana]	53.29	3e-59
c115397_g1	gi|145339355|ref|NP_190695.2|	RIO kinase 2 [Arabidopsis thaliana]	44.19	5e-23
c97040_g1	gi|145339374|ref|NP_190737.2|	PIF1 helicase [Arabidopsis thaliana]	37.9	1e-43
c163358_g1	gi|145339374|ref|NP_190737.2|	PIF1 helicase [Arabidopsis thaliana]	34.25	7e-09
c49221_g1	gi|145339427|ref|NP_190859.2|	growth-regulating factor 4 [Arabidopsis thaliana]	78.43	5e-19
c53482_g2	gi|145339433|ref|NP_190869.3|	uncharacterized protein [Arabidopsis thaliana]	50.43	9e-64
c56814_g1	gi|145339441|ref|NP_190886.4|	glutamate-ammonia ligase-like protein [Arabidopsis thaliana]	62.3	8e-19
c84551_g1	gi|145339441|ref|NP_190886.4|	glutamate-ammonia ligase-like protein [Arabidopsis thaliana]	34.44	1e-09
c28902_g1	gi|145339441|ref|NP_190886.4|	glutamate-ammonia ligase-like protein [Arabidopsis thaliana]	32.16	7e-21
c124314_g1	gi|145339441|ref|NP_190886.4|	glutamate-ammonia ligase-like protein [Arabidopsis thaliana]	31.41	2e-41
c20264_g1	gi|145339441|ref|NP_190886.4|	glutamate-ammonia ligase-like protein [Arabidopsis thaliana]	30.09	5e-21
c136236_g1	gi|145339441|ref|NP_190886.4|	glutamate-ammonia ligase-like protein [Arabidopsis thaliana]	29.2	9e-08
c125694_g1	gi|145339441|ref|NP_190886.4|	glutamate-ammonia ligase-like protein [Arabidopsis thaliana]	23.66	7e-11
c61802_g1	gi|145339600|ref|NP_191265.2|	condensin complex subunit 1 [Arabidopsis thaliana]	81.63	1e-21
c114059_g1	gi|145339624|ref|NP_191353.2|	uncharacterized protein [Arabidopsis thaliana]	71.11	9e-40
c52300_g2	gi|145339643|ref|NP_191417.2|	carbon catabolite repressor protein 4-like 2 [Arabidopsis thaliana]	87.5	2e-34
c63839_g6	gi|145339643|ref|NP_191417.2|	carbon catabolite repressor protein 4-like 2 [Arabidopsis thaliana]	64.63	1e-97
c162018_g1	gi|145339693|ref|NP_191569.2|	citrate synthase 5 [Arabidopsis thaliana]	72.97	1e-12
c106007_g1	gi|145339693|ref|NP_191569.2|	citrate synthase 5 [Arabidopsis thaliana]	68.81	4e-108
c50244_g2	gi|145339693|ref|NP_191569.2|	citrate synthase 5 [Arabidopsis thaliana]	64.91	4e-87
c80090_g1	gi|145339693|ref|NP_191569.2|	citrate synthase 5 [Arabidopsis thaliana]	60	7e-10
c27035_g1	gi|145339693|ref|NP_191569.2|	citrate synthase 5 [Arabidopsis thaliana]	55.38	3e-44
c91630_g1	gi|145339693|ref|NP_191569.2|	citrate synthase 5 [Arabidopsis thaliana]	48.75	1e-23
c131680_g1	gi|145339693|ref|NP_191569.2|	citrate synthase 5 [Arabidopsis thaliana]	39.66	4e-07
c105363_g1	gi|145339751|ref|NP_191733.3|	histone-lysine N-methyltransferase ATX3 [Arabidopsis thaliana]	42.03	4e-13
c85153_g1	gi|145339751|ref|NP_191733.3|	histone-lysine N-methyltransferase ATX3 [Arabidopsis thaliana]	26.46	2e-13
c51193_g1	gi|145339793|ref|NP_567134.3|	small nuclear ribonucleoprotein D2 [Arabidopsis thaliana]	96.7	1e-57
c4119_g1	gi|145339793|ref|NP_567134.3|	small nuclear ribonucleoprotein D2 [Arabidopsis thaliana]	69.15	2e-41
c27140_g1	gi|145339793|ref|NP_567134.3|	small nuclear ribonucleoprotein D2 [Arabidopsis thaliana]	65.43	3e-34
c50148_g1	gi|145339819|ref|NP_191903.3|	cytokinin oxidase/dehydrogenase 6 [Arabidopsis thaliana]	47.26	5e-93
c60237_g1	gi|145339819|ref|NP_191903.3|	cytokinin oxidase/dehydrogenase 6 [Arabidopsis thaliana]	44.49	1e-116
c50148_g2	gi|145339819|ref|NP_191903.3|	cytokinin oxidase/dehydrogenase 6 [Arabidopsis thaliana]	37.5	3e-17
c92342_g1	gi|145339819|ref|NP_191903.3|	cytokinin oxidase/dehydrogenase 6 [Arabidopsis thaliana]	27.91	6e-07
c48777_g1	gi|145339926|ref|NP_567232.3|	U3 ribonucleoprotein-like protein [Arabidopsis thaliana]	54.95	3e-71
c16741_g1	gi|145339926|ref|NP_567232.3|	U3 ribonucleoprotein-like protein [Arabidopsis thaliana]	33.58	9e-08
c64451_g2	gi|145340080|ref|NP_192811.4|	protein kinase-like protein [Arabidopsis thaliana]	82.28	1e-74
c56768_g1	gi|145340080|ref|NP_192811.4|	protein kinase-like protein [Arabidopsis thaliana]	81.22	2e-126
c64451_g3	gi|145340080|ref|NP_192811.4|	protein kinase-like protein [Arabidopsis thaliana]	55.73	4e-26
c57953_g1	gi|145340080|ref|NP_192811.4|	protein kinase-like protein [Arabidopsis thaliana]	52.38	2e-15
c62037_g1	gi|145340093|ref|NP_192849.4|	protein SPA1-related 2 [Arabidopsis thaliana]	81.82	5e-68
c64498_g2	gi|145340093|ref|NP_192849.4|	protein SPA1-related 2 [Arabidopsis thaliana]	43.62	1e-79
c57380_g1	gi|145340110|ref|NP_192883.2|	Mitochondrial substrate carrier family protein [Arabidopsis thaliana]	68.97	5e-39
c66261_g1	gi|145340110|ref|NP_192883.2|	Mitochondrial substrate carrier family protein [Arabidopsis thaliana]	35.37	2e-08
c60768_g1	gi|145340114|ref|NP_192901.2|	serine racemase [Arabidopsis thaliana]	74.85	1e-70
c32581_g1	gi|145340119|ref|NP_192909.2|	protein hapless 2 [Arabidopsis thaliana]	78.26	9e-12
c61452_g5	gi|145340119|ref|NP_192909.2|	protein hapless 2 [Arabidopsis thaliana]	73.87	1e-50
c51184_g3	gi|145340141|ref|NP_192983.2|	OSBP(oxysterol binding protein)-related protein 2B [Arabidopsis thaliana]	79.25	8e-28
c108901_g1	gi|145340148|ref|NP_193004.2|	uncharacterized protein [Arabidopsis thaliana]	62.94	8e-40
c101326_g1	gi|145340148|ref|NP_193004.2|	uncharacterized protein [Arabidopsis thaliana]	62.5	1e-07
c72411_g1	gi|145340148|ref|NP_193004.2|	uncharacterized protein [Arabidopsis thaliana]	53.99	4e-109
c63077_g2	gi|145340151|ref|NP_193013.2|	auxilin-related protein 2 [Arabidopsis thaliana]	83.08	2e-28
c58538_g1	gi|145340151|ref|NP_193013.2|	auxilin-related protein 2 [Arabidopsis thaliana]	68.97	2e-80
c59488_g1	gi|145340151|ref|NP_193013.2|	auxilin-related protein 2 [Arabidopsis thaliana]	33.22	3e-19
c45583_g1	gi|145340274|ref|NP_193341.3|	uncharacterized protein [Arabidopsis thaliana]	78.95	2e-23
c54661_g2	gi|145340395|ref|NP_193599.3|	putative LRR receptor-like serine/threonine-protein kinase MRH1 [Arabidopsis thaliana]	73.68	7e-12
c54661_g1	gi|145340395|ref|NP_193599.3|	putative LRR receptor-like serine/threonine-protein kinase MRH1 [Arabidopsis thaliana]	71.88	2e-40
c46703_g1	gi|145340395|ref|NP_193599.3|	putative LRR receptor-like serine/threonine-protein kinase MRH1 [Arabidopsis thaliana]	56.76	4e-26
c49085_g2	gi|145340395|ref|NP_193599.3|	putative LRR receptor-like serine/threonine-protein kinase MRH1 [Arabidopsis thaliana]	53.13	6e-118
c2959_g1	gi|145340395|ref|NP_193599.3|	putative LRR receptor-like serine/threonine-protein kinase MRH1 [Arabidopsis thaliana]	47.92	5e-07
c63413_g3	gi|145340395|ref|NP_193599.3|	putative LRR receptor-like serine/threonine-protein kinase MRH1 [Arabidopsis thaliana]	47.19	4e-15
c56215_g1	gi|145340395|ref|NP_193599.3|	putative LRR receptor-like serine/threonine-protein kinase MRH1 [Arabidopsis thaliana]	38.18	2e-20
c52966_g1	gi|145340397|ref|NP_193604.2|	uncharacterized protein [Arabidopsis thaliana]	34.19	1e-32
c56890_g1	gi|145340421|ref|NP_193691.2|	Cyclin-T1-2 [Arabidopsis thaliana]	62.79	2e-09
c58119_g3	gi|145340466|ref|NP_193845.2|	U3-55K-like protein 2 [Arabidopsis thaliana]	84.44	9e-17
c68407_g1	gi|145340466|ref|NP_193845.2|	U3-55K-like protein 2 [Arabidopsis thaliana]	42.86	2e-31
c125580_g1	gi|145340466|ref|NP_193845.2|	U3-55K-like protein 2 [Arabidopsis thaliana]	36.05	2e-12
c127633_g1	gi|145340466|ref|NP_193845.2|	U3-55K-like protein 2 [Arabidopsis thaliana]	31.42	9e-30
c149695_g1	gi|145340466|ref|NP_193845.2|	U3-55K-like protein 2 [Arabidopsis thaliana]	26.32	9e-15
c57017_g2	gi|145340471|ref|NP_193852.2|	gibberellin 2-beta-dioxygenase 8 [Arabidopsis thaliana]	63.38	3e-60
c57017_g1	gi|145340471|ref|NP_193852.2|	gibberellin 2-beta-dioxygenase 8 [Arabidopsis thaliana]	53.27	5e-104
c56014_g2	gi|145340471|ref|NP_193852.2|	gibberellin 2-beta-dioxygenase 8 [Arabidopsis thaliana]	50.65	8e-101
c53589_g1	gi|145341413|ref|NP_193960.2|	ubiquitin-specific protease C19-related protein [Arabidopsis thaliana]	48.21	8e-07
c61339_g3	gi|145341413|ref|NP_193960.2|	ubiquitin-specific protease C19-related protein [Arabidopsis thaliana]	42	9e-07
c48982_g1	gi|145343904|ref|NP_194194.2|	putative S-acyltransferase [Arabidopsis thaliana]	87.5	4e-10
c60960_g2	gi|145343904|ref|NP_194194.2|	putative S-acyltransferase [Arabidopsis thaliana]	62.28	2e-130
c54733_g2	gi|145343904|ref|NP_194194.2|	putative S-acyltransferase [Arabidopsis thaliana]	62.16	1e-23
c48982_g2	gi|145343904|ref|NP_194194.2|	putative S-acyltransferase [Arabidopsis thaliana]	46.05	6e-49
c53453_g1	gi|145345290|ref|NP_194377.2|	putative calcium-binding protein CML21 [Arabidopsis thaliana]	76.47	3e-37
c61951_g3	gi|145345290|ref|NP_194377.2|	putative calcium-binding protein CML21 [Arabidopsis thaliana]	70.59	2e-52
c23943_g1	gi|145345290|ref|NP_194377.2|	putative calcium-binding protein CML21 [Arabidopsis thaliana]	52.88	9e-34
c55165_g3	gi|145345703|ref|NP_194413.2|	O-glycosyl hydrolase-17 [Arabidopsis thaliana]	43.81	2e-19
c7360_g1	gi|145346628|ref|NP_194496.2|	uncharacterized protein [Arabidopsis thaliana]	44.04	5e-24
c59415_g2	gi|145347396|ref|NP_194566.3|	RING/U-box domain-containing protein [Arabidopsis thaliana]	73.97	7e-31
c47018_g1	gi|145348229|ref|NP_194623.2|	Phosphorylase-like protein protein [Arabidopsis thaliana]	63.45	6e-112
c54082_g1	gi|145348919|ref|NP_194678.2|	Xaa-Pro dipeptidase [Arabidopsis thaliana]	72.79	8e-62
c131524_g1	gi|145348919|ref|NP_194678.2|	Xaa-Pro dipeptidase [Arabidopsis thaliana]	49.25	7e-14
c119205_g1	gi|145348919|ref|NP_194678.2|	Xaa-Pro dipeptidase [Arabidopsis thaliana]	40	5e-12
c105801_g1	gi|145348919|ref|NP_194678.2|	Xaa-Pro dipeptidase [Arabidopsis thaliana]	40	2e-38
c86562_g1	gi|145348919|ref|NP_194678.2|	Xaa-Pro dipeptidase [Arabidopsis thaliana]	39.73	2e-07
c75061_g1	gi|145348919|ref|NP_194678.2|	Xaa-Pro dipeptidase [Arabidopsis thaliana]	39.49	1e-29
c93064_g1	gi|145348919|ref|NP_194678.2|	Xaa-Pro dipeptidase [Arabidopsis thaliana]	35.37	2e-09
c93609_g1	gi|145348919|ref|NP_194678.2|	Xaa-Pro dipeptidase [Arabidopsis thaliana]	30.87	3e-09
c139534_g1	gi|145348919|ref|NP_194678.2|	Xaa-Pro dipeptidase [Arabidopsis thaliana]	29.35	8e-13
c59268_g2	gi|145350106|ref|NP_194801.4|	FAD/NAD(P)-binding oxidoreductase-like protein [Arabidopsis thaliana]	82.61	2e-23
c61086_g2	gi|145350190|ref|NP_194819.3|	endonuclease/exonuclease/phosphatase domain-containing protein [Arabidopsis thaliana]	79.15	8e-173
c53460_g3	gi|145350344|ref|NP_194837.2|	uncharacterized protein [Arabidopsis thaliana]	59.18	2e-14
c53460_g2	gi|145350344|ref|NP_194837.2|	uncharacterized protein [Arabidopsis thaliana]	54.95	2e-20
c53460_g4	gi|145350344|ref|NP_194837.2|	uncharacterized protein [Arabidopsis thaliana]	52.46	1e-10
c59238_g2	gi|145350620|ref|NP_194868.2|	N-acetyltransferase [Arabidopsis thaliana]	57.41	3e-13
c64173_g1	gi|145352486|ref|NP_195136.3|	RING/U-box domain-containing protein [Arabidopsis thaliana]	74.38	1e-89
c55595_g1	gi|145352786|ref|NP_195166.2|	AP2/B3 domain-containing protein [Arabidopsis thaliana]	46.97	7e-09
c127492_g1	gi|145353033|ref|NP_195191.2|	squalene synthase 2 [Arabidopsis thaliana]	40.78	2e-17
c86189_g1	gi|145353033|ref|NP_195191.2|	squalene synthase 2 [Arabidopsis thaliana]	38.1	1e-08
c57164_g1	gi|145353124|ref|NP_195209.2|	pentatricopeptide repeat-containing protein [Arabidopsis thaliana]	67.27	1e-155
c62163_g1	gi|145353594|ref|NP_195281.2|	transducin/WD40 domain-containing protein [Arabidopsis thaliana]	43.99	3e-133
c53692_g2	gi|145353923|ref|NP_195331.2|	calcium-dependent protein kinase 18 [Arabidopsis thaliana]	40.38	8e-18
c50198_g1	gi|145354375|ref|NP_195392.2|	homeobox protein 40 [Arabidopsis thaliana]	65	9e-11
c50198_g3	gi|145354375|ref|NP_195392.2|	homeobox protein 40 [Arabidopsis thaliana]	61.54	4e-10
c58178_g6	gi|145354479|ref|NP_195400.2|	uncharacterized protein [Arabidopsis thaliana]	61.4	7e-24
c61692_g4	gi|145354603|ref|NP_195422.3|	PATATIN-like protein 4 [Arabidopsis thaliana]	53.55	3e-48
c42159_g1	gi|145354603|ref|NP_195422.3|	PATATIN-like protein 4 [Arabidopsis thaliana]	46.97	5e-10
c35976_g1	gi|145354603|ref|NP_195422.3|	PATATIN-like protein 4 [Arabidopsis thaliana]	39.44	1e-33
c130230_g1	gi|145354603|ref|NP_195422.3|	PATATIN-like protein 4 [Arabidopsis thaliana]	38.2	3e-09
c49324_g2	gi|145355100|ref|NP_195492.2|	myb domain protein 87 [Arabidopsis thaliana]	89.29	4e-23
c62211_g5	gi|145356202|ref|NP_195636.2|	protein RAD-like 1 [Arabidopsis thaliana]	54.29	4e-18
c39377_g1	gi|145356202|ref|NP_195636.2|	protein RAD-like 1 [Arabidopsis thaliana]	51.85	3e-12
c53702_g3	gi|145357530|ref|NP_195815.3|	leucine-rich repeat protein kinase-like protein [Arabidopsis thaliana]	79.1	4e-28
c59766_g1	gi|145357530|ref|NP_195815.3|	leucine-rich repeat protein kinase-like protein [Arabidopsis thaliana]	63.16	4e-07
c61056_g1	gi|145357530|ref|NP_195815.3|	leucine-rich repeat protein kinase-like protein [Arabidopsis thaliana]	61.97	9e-44
c60361_g2	gi|145357624|ref|NP_196047.2|	putative S-acyltransferase [Arabidopsis thaliana]	53.66	3e-33
c46192_g1	gi|145357645|ref|NP_196111.2|	uncharacterized protein [Arabidopsis thaliana]	63.25	3e-41
c60780_g1	gi|145357676|ref|NP_196185.3|	transcription factor-like protein [Arabidopsis thaliana]	77.59	2e-21
c63465_g1	gi|145357786|ref|NP_568194.2|	katanin p80 subunit-like protein [Arabidopsis thaliana]	83.09	2e-83
c61377_g1	gi|145357786|ref|NP_568194.2|	katanin p80 subunit-like protein [Arabidopsis thaliana]	78.26	7e-47
c131029_g1	gi|145357786|ref|NP_568194.2|	katanin p80 subunit-like protein [Arabidopsis thaliana]	36.36	2e-12
c118869_g1	gi|145357786|ref|NP_568194.2|	katanin p80 subunit-like protein [Arabidopsis thaliana]	33.96	8e-13
c34262_g1	gi|145357815|ref|NP_196505.2|	alpha/beta-hydrolase domain-containing protein [Arabidopsis thaliana]	52.6	8e-58
c29625_g1	gi|145357815|ref|NP_196505.2|	alpha/beta-hydrolase domain-containing protein [Arabidopsis thaliana]	46.03	1e-82
c103993_g1	gi|145357815|ref|NP_196505.2|	alpha/beta-hydrolase domain-containing protein [Arabidopsis thaliana]	42.39	5e-12
c95001_g1	gi|145357818|ref|NP_196517.3|	RAB GDP-dissociation inhibitor [Arabidopsis thaliana]	76.47	2e-18
c99937_g1	gi|145357818|ref|NP_196517.3|	RAB GDP-dissociation inhibitor [Arabidopsis thaliana]	69.15	2e-41
c64906_g1	gi|145357818|ref|NP_196517.3|	RAB GDP-dissociation inhibitor [Arabidopsis thaliana]	66.23	1e-65
c38978_g1	gi|145357818|ref|NP_196517.3|	RAB GDP-dissociation inhibitor [Arabidopsis thaliana]	58.64	2e-151
c158822_g1	gi|145357818|ref|NP_196517.3|	RAB GDP-dissociation inhibitor [Arabidopsis thaliana]	57.69	9e-33
c30696_g2	gi|145357818|ref|NP_196517.3|	RAB GDP-dissociation inhibitor [Arabidopsis thaliana]	53.7	3e-133
c158132_g1	gi|145357818|ref|NP_196517.3|	RAB GDP-dissociation inhibitor [Arabidopsis thaliana]	48.76	1e-70
c152760_g1	gi|145357818|ref|NP_196517.3|	RAB GDP-dissociation inhibitor [Arabidopsis thaliana]	27.33	3e-12
c103700_g1	gi|145357850|ref|NP_196588.3|	RAB GTPase H1E [Arabidopsis thaliana]	51.55	2e-26
c132823_g1	gi|145357859|ref|NP_196604.2|	MATE efflux family protein [Arabidopsis thaliana]	58.54	4e-11
c64137_g1	gi|145357869|ref|NP_196633.2|	histidine kinase 5 [Arabidopsis thaliana]	68.31	8e-81
c157886_g1	gi|145357869|ref|NP_196633.2|	histidine kinase 5 [Arabidopsis thaliana]	48.19	4e-16
c129848_g1	gi|145357869|ref|NP_196633.2|	histidine kinase 5 [Arabidopsis thaliana]	41.25	1e-09
c150480_g1	gi|145357869|ref|NP_196633.2|	histidine kinase 5 [Arabidopsis thaliana]	39.36	8e-13
c119913_g1	gi|145357869|ref|NP_196633.2|	histidine kinase 5 [Arabidopsis thaliana]	37.89	8e-11
c161745_g1	gi|145357869|ref|NP_196633.2|	histidine kinase 5 [Arabidopsis thaliana]	36.62	3e-07
c95080_g1	gi|145357869|ref|NP_196633.2|	histidine kinase 5 [Arabidopsis thaliana]	36.46	3e-08
c149278_g1	gi|145357869|ref|NP_196633.2|	histidine kinase 5 [Arabidopsis thaliana]	34.78	1e-15
c70353_g1	gi|145357869|ref|NP_196633.2|	histidine kinase 5 [Arabidopsis thaliana]	33.57	2e-28
c159141_g1	gi|145357869|ref|NP_196633.2|	histidine kinase 5 [Arabidopsis thaliana]	32.93	1e-15
c137647_g1	gi|145357869|ref|NP_196633.2|	histidine kinase 5 [Arabidopsis thaliana]	32.31	2e-11
c119210_g1	gi|145357869|ref|NP_196633.2|	histidine kinase 5 [Arabidopsis thaliana]	32.29	1e-09
c148431_g1	gi|145357869|ref|NP_196633.2|	histidine kinase 5 [Arabidopsis thaliana]	31.9	1e-14
c34220_g1	gi|145357869|ref|NP_196633.2|	histidine kinase 5 [Arabidopsis thaliana]	31.41	4e-12
c140394_g1	gi|145357869|ref|NP_196633.2|	histidine kinase 5 [Arabidopsis thaliana]	31	2e-09
c104593_g1	gi|145357869|ref|NP_196633.2|	histidine kinase 5 [Arabidopsis thaliana]	30.28	2e-11
c83832_g1	gi|145357869|ref|NP_196633.2|	histidine kinase 5 [Arabidopsis thaliana]	26.77	1e-09
c61633_g1	gi|145357905|ref|NP_196717.3|	PQQ_DH domain-containing protein [Arabidopsis thaliana]	79.75	1e-31
c61633_g2	gi|145357905|ref|NP_196717.3|	PQQ_DH domain-containing protein [Arabidopsis thaliana]	79.55	9e-14
c62801_g1	gi|145357905|ref|NP_196717.3|	PQQ_DH domain-containing protein [Arabidopsis thaliana]	78.57	1e-46
c106597_g1	gi|145357905|ref|NP_196717.3|	PQQ_DH domain-containing protein [Arabidopsis thaliana]	45.21	7e-15
c103865_g1	gi|145357905|ref|NP_196717.3|	PQQ_DH domain-containing protein [Arabidopsis thaliana]	31.03	1e-08
c61412_g1	gi|145357918|ref|NP_196739.2|	uncharacterized protein [Arabidopsis thaliana]	33.33	3e-21
c59881_g1	gi|145357997|ref|NP_196906.3|	Endosomal targeting BRO1-like domain-containing protein [Arabidopsis thaliana]	50.93	3e-112
c45736_g1	gi|145358033|ref|NP_196990.2|	putative glucosyltransferase [Arabidopsis thaliana]	51.85	5e-29
c109508_g1	gi|145358033|ref|NP_196990.2|	putative glucosyltransferase [Arabidopsis thaliana]	44.32	2e-15
c76127_g1	gi|145358042|ref|NP_197006.2|	paired amphipathic helix protein Sin3-like 2 [Arabidopsis thaliana]	42.24	3e-19
c54174_g1	gi|145358174|ref|NP_197345.2|	uncharacterized protein [Arabidopsis thaliana]	36.59	7e-33
c31283_g1	gi|145358255|ref|NP_197517.3|	RNA polymerase II transcription mediator [Arabidopsis thaliana]	49.45	8e-20
c61555_g1	gi|145358255|ref|NP_197517.3|	RNA polymerase II transcription mediator [Arabidopsis thaliana]	48	3e-11
c55296_g1	gi|145358264|ref|NP_197532.3|	dicer-like protein 4 [Arabidopsis thaliana]	57.24	3e-115
c138898_g1	gi|145358319|ref|NP_197657.3|	histone deacetylase HDT2 [Arabidopsis thaliana]	49.02	3e-07
c58326_g4	gi|145358369|ref|NP_197794.2|	pentatricopeptide repeat-containing protein-like protein [Arabidopsis thaliana]	42.53	5e-59
c64387_g3	gi|145358405|ref|NP_197859.4|	transducin/WD40 domain-containing protein [Arabidopsis thaliana]	90.62	1e-15
c60719_g1	gi|145358405|ref|NP_197859.4|	transducin/WD40 domain-containing protein [Arabidopsis thaliana]	81.82	1e-36
c9721_g1	gi|145358405|ref|NP_197859.4|	transducin/WD40 domain-containing protein [Arabidopsis thaliana]	80.6	3e-28
c58455_g1	gi|145358475|ref|NP_568495.2|	glutathione synthetase [Arabidopsis thaliana]	82.95	5e-69
c58094_g1	gi|145358475|ref|NP_568495.2|	glutathione synthetase [Arabidopsis thaliana]	74.87	4e-90
c113361_g1	gi|145358475|ref|NP_568495.2|	glutathione synthetase [Arabidopsis thaliana]	60	7e-18
c103589_g1	gi|145358475|ref|NP_568495.2|	glutathione synthetase [Arabidopsis thaliana]	41.57	5e-17
c157608_g1	gi|145358475|ref|NP_568495.2|	glutathione synthetase [Arabidopsis thaliana]	37.82	1e-12
c55106_g1	gi|145358477|ref|NP_198091.2|	Mog1/PsbP/DUF1795-like photosystem II reaction center PsbP family protein [Arabidopsis thaliana]	76.92	6e-13
c55106_g2	gi|145358477|ref|NP_198091.2|	Mog1/PsbP/DUF1795-like photosystem II reaction center PsbP family protein [Arabidopsis thaliana]	68.42	4e-12
c61549_g3	gi|145358529|ref|NP_198287.3|	heme oxygenase-like, multi-helical protein [Arabidopsis thaliana]	62.96	6e-39
c51341_g3	gi|145358529|ref|NP_198287.3|	heme oxygenase-like, multi-helical protein [Arabidopsis thaliana]	55.29	2e-12
c51967_g1	gi|145358545|ref|NP_198408.2|	kinase-like protein [Arabidopsis thaliana]	90.57	2e-25
c50299_g1	gi|145358545|ref|NP_198408.2|	kinase-like protein [Arabidopsis thaliana]	88.68	7e-25
c75484_g1	gi|145358545|ref|NP_198408.2|	kinase-like protein [Arabidopsis thaliana]	62.86	2e-22
c59921_g2	gi|145358557|ref|NP_198470.3|	alpha/beta-hydrolase domain-containing protein [Arabidopsis thaliana]	83.56	2e-31
c32474_g1	gi|145358557|ref|NP_198470.3|	alpha/beta-hydrolase domain-containing protein [Arabidopsis thaliana]	62.16	6e-07
c38187_g1	gi|145358679|ref|NP_198856.2|	pentatricopeptide repeat-containing protein [Arabidopsis thaliana]	35.99	6e-96
c51542_g3	gi|145358719|ref|NP_198955.2|	PLAC8-like protein [Arabidopsis thaliana]	88.46	6e-67
c61944_g1	gi|145358721|ref|NP_198962.2|	Nuclear transport factor 2 (NTF2) family protein [Arabidopsis thaliana]	48.18	1e-27
c56442_g1	gi|145358747|ref|NP_199036.2|	major facilitator protein [Arabidopsis thaliana]	80.95	3e-45
c59134_g2	gi|145358747|ref|NP_199036.2|	major facilitator protein [Arabidopsis thaliana]	44.62	2e-09
c51919_g1	gi|145358779|ref|NP_199091.3|	Maf-like protein [Arabidopsis thaliana]	78.26	7e-39
c59627_g1	gi|145358843|ref|NP_199241.2|	putative E3 ubiquitin-protein ligase RING1a [Arabidopsis thaliana]	77.66	2e-46
c61609_g4	gi|145358843|ref|NP_199241.2|	putative E3 ubiquitin-protein ligase RING1a [Arabidopsis thaliana]	48.86	2e-64
c50402_g2	gi|145358843|ref|NP_199241.2|	putative E3 ubiquitin-protein ligase RING1a [Arabidopsis thaliana]	43.07	7e-85
c55532_g1	gi|145358849|ref|NP_199258.3|	methyltransferase [Arabidopsis thaliana]	68.29	1e-16
c101343_g1	gi|145358849|ref|NP_199258.3|	methyltransferase [Arabidopsis thaliana]	38.27	4e-13
c155913_g1	gi|145358849|ref|NP_199258.3|	methyltransferase [Arabidopsis thaliana]	34.67	2e-11
c63276_g1	gi|145358912|ref|NP_199419.2|	Guanylate-binding protein [Arabidopsis thaliana]	84.68	5e-153
c50498_g1	gi|145358912|ref|NP_199419.2|	Guanylate-binding protein [Arabidopsis thaliana]	41.64	3e-98
c116478_g1	gi|145358956|ref|NP_199554.2|	DWNN domain, a CCHC-type zinc finger [Arabidopsis thaliana]	36.36	8e-09
c63973_g5	gi|145358992|ref|NP_199623.2|	armadillo/beta-catenin-like repeats-containing protein [Arabidopsis thaliana]	65.91	5e-12
c63973_g1	gi|145358992|ref|NP_199623.2|	armadillo/beta-catenin-like repeats-containing protein [Arabidopsis thaliana]	36.99	7e-41
c68181_g1	gi|145358992|ref|NP_199623.2|	armadillo/beta-catenin-like repeats-containing protein [Arabidopsis thaliana]	35.25	1e-13
c62536_g2	gi|145359044|ref|NP_199734.2|	protein dehydration-INDUCED 19-7 [Arabidopsis thaliana]	36	8e-25
c62478_g2	gi|145359069|ref|NP_199819.3|	ethylene-responsive transcription factor ERF110 [Arabidopsis thaliana]	91.84	1e-14
c50543_g1	gi|145359080|ref|NP_199845.3|	ATP binding / damaged DNA binding / nucleoside-triphosphatase/ nucleotide binding protein [Arabidopsis thaliana]	67.47	6e-175
c56771_g1	gi|145359095|ref|NP_199887.2|	Heavy-metal-associated domain--containing protein [Arabidopsis thaliana]	35.8	9e-25
c62158_g3	gi|145359142|ref|NP_200019.2|	BCL-2-associated athanogene 1 [Arabidopsis thaliana]	66.67	3e-16
c62158_g2	gi|145359142|ref|NP_200019.2|	BCL-2-associated athanogene 1 [Arabidopsis thaliana]	60.1	5e-65
c52782_g1	gi|145359142|ref|NP_200019.2|	BCL-2-associated athanogene 1 [Arabidopsis thaliana]	45.63	3e-51
c53467_g1	gi|145359157|ref|NP_200047.3|	exocyst subunit exo70-A2 [Arabidopsis thaliana]	62.71	1e-14
c32810_g1	gi|145359157|ref|NP_200047.3|	exocyst subunit exo70-A2 [Arabidopsis thaliana]	45.35	4e-19
c49188_g1	gi|145359333|ref|NP_200489.2|	effector of transcription2 [Arabidopsis thaliana]	32.23	7e-63
c23877_g2	gi|145359349|ref|NP_200536.3|	cytochrome P450 71B10 [Arabidopsis thaliana]	48.68	5e-22
c47200_g1	gi|145359349|ref|NP_200536.3|	cytochrome P450 71B10 [Arabidopsis thaliana]	34.96	2e-74
c57077_g4	gi|145359382|ref|NP_200608.3|	reticulon-like protein B21 [Arabidopsis thaliana]	62.5	8e-17
c57077_g3	gi|145359382|ref|NP_200608.3|	reticulon-like protein B21 [Arabidopsis thaliana]	56.19	2e-34
c58934_g3	gi|145359387|ref|NP_200616.3|	response regulator 18 [Arabidopsis thaliana]	31.03	5e-17
c124398_g1	gi|145359458|ref|NP_568912.2|	VIRE2 interacting protein 2 [Arabidopsis thaliana]	38.81	3e-09
c151330_g1	gi|145359470|ref|NP_200812.2|	nuclear RNA polymerase C1 [Arabidopsis thaliana]	72	7e-34
c49893_g1	gi|145359470|ref|NP_200812.2|	nuclear RNA polymerase C1 [Arabidopsis thaliana]	55.52	2e-100
c66439_g1	gi|145359470|ref|NP_200812.2|	nuclear RNA polymerase C1 [Arabidopsis thaliana]	51.57	9e-97
c128450_g1	gi|145359470|ref|NP_200812.2|	nuclear RNA polymerase C1 [Arabidopsis thaliana]	50	1e-130
c87402_g1	gi|145359470|ref|NP_200812.2|	nuclear RNA polymerase C1 [Arabidopsis thaliana]	42.03	8e-08
c133636_g1	gi|145359470|ref|NP_200812.2|	nuclear RNA polymerase C1 [Arabidopsis thaliana]	36.62	3e-08
c103679_g1	gi|145359475|ref|NP_200825.2|	RNA binding (RRM/RBD/RNP motifs) family protein [Arabidopsis thaliana]	48.28	8e-14
c53662_g2	gi|145359559|ref|NP_201049.3|	Dof zinc finger protein DOF5.5 [Arabidopsis thaliana]	77.36	3e-20
c155658_g1	gi|145359559|ref|NP_201049.3|	Dof zinc finger protein DOF5.5 [Arabidopsis thaliana]	67.69	2e-24
c60172_g1	gi|145359623|ref|NP_201203.2|	inositol polyphosphate 1-phosphatase [Arabidopsis thaliana]	70.15	8e-21
c62190_g1	gi|145359623|ref|NP_201203.2|	inositol polyphosphate 1-phosphatase [Arabidopsis thaliana]	65.42	8e-42
c104113_g1	gi|145359623|ref|NP_201203.2|	inositol polyphosphate 1-phosphatase [Arabidopsis thaliana]	58.33	5e-25
c114201_g1	gi|145359623|ref|NP_201203.2|	inositol polyphosphate 1-phosphatase [Arabidopsis thaliana]	48.28	2e-24
c72026_g1	gi|145359623|ref|NP_201203.2|	inositol polyphosphate 1-phosphatase [Arabidopsis thaliana]	45.78	1e-39
c147747_g1	gi|145359623|ref|NP_201203.2|	inositol polyphosphate 1-phosphatase [Arabidopsis thaliana]	40.58	3e-14
c103440_g1	gi|145359623|ref|NP_201203.2|	inositol polyphosphate 1-phosphatase [Arabidopsis thaliana]	38.81	9e-31
c133386_g1	gi|145359623|ref|NP_201203.2|	inositol polyphosphate 1-phosphatase [Arabidopsis thaliana]	37.74	3e-14
c86621_g1	gi|145359623|ref|NP_201203.2|	inositol polyphosphate 1-phosphatase [Arabidopsis thaliana]	28.57	7e-07
c60671_g3	gi|145359710|ref|NP_201403.2|	Phosphoinositide phosphatase-like protein [Arabidopsis thaliana]	71.74	1e-14
c109870_g1	gi|145359710|ref|NP_201403.2|	Phosphoinositide phosphatase-like protein [Arabidopsis thaliana]	70.41	8e-46
c152467_g1	gi|145359710|ref|NP_201403.2|	Phosphoinositide phosphatase-like protein [Arabidopsis thaliana]	58.97	7e-09
c103421_g1	gi|145359710|ref|NP_201403.2|	Phosphoinositide phosphatase-like protein [Arabidopsis thaliana]	40.35	1e-31
c152076_g1	gi|145359710|ref|NP_201403.2|	Phosphoinositide phosphatase-like protein [Arabidopsis thaliana]	34.71	6e-25
c58558_g1	gi|145359873|ref|NP_178451.2|	ureide permease 2 [Arabidopsis thaliana]	78.72	4e-16
c58558_g2	gi|145359873|ref|NP_178451.2|	ureide permease 2 [Arabidopsis thaliana]	77.19	5e-25
c58628_g1	gi|145359900|ref|NP_178522.2|	RPM1-interacting protein 4-like protein [Arabidopsis thaliana]	63.01	3e-21
c58239_g2	gi|145359938|ref|NP_178661.2|	uncharacterized protein [Arabidopsis thaliana]	50.63	2e-32
c64618_g1	gi|145359958|ref|NP_178970.3|	chromatin remodeling 5 [Arabidopsis thaliana]	86.76	5e-37
c55522_g2	gi|145359958|ref|NP_178970.3|	chromatin remodeling 5 [Arabidopsis thaliana]	85.19	3e-08
c153334_g1	gi|145359958|ref|NP_178970.3|	chromatin remodeling 5 [Arabidopsis thaliana]	59.72	5e-25
c72467_g1	gi|145359958|ref|NP_178970.3|	chromatin remodeling 5 [Arabidopsis thaliana]	54.29	1e-22
c120882_g1	gi|145359958|ref|NP_178970.3|	chromatin remodeling 5 [Arabidopsis thaliana]	53.12	7e-56
c81666_g1	gi|145359958|ref|NP_178970.3|	chromatin remodeling 5 [Arabidopsis thaliana]	51.76	4e-22
c78569_g1	gi|145359958|ref|NP_178970.3|	chromatin remodeling 5 [Arabidopsis thaliana]	41.23	5e-16
c146654_g1	gi|145359958|ref|NP_178970.3|	chromatin remodeling 5 [Arabidopsis thaliana]	37.5	8e-17
c88021_g1	gi|145359962|ref|NP_178997.2|	uncharacterized protein [Arabidopsis thaliana]	70.49	4e-23
c117650_g1	gi|145359962|ref|NP_178997.2|	uncharacterized protein [Arabidopsis thaliana]	67.57	2e-12
c108851_g1	gi|145359962|ref|NP_178997.2|	uncharacterized protein [Arabidopsis thaliana]	67.57	4e-27
c119752_g1	gi|145359962|ref|NP_178997.2|	uncharacterized protein [Arabidopsis thaliana]	67.11	4e-29
c53075_g2	gi|145359962|ref|NP_178997.2|	uncharacterized protein [Arabidopsis thaliana]	66.67	2e-09
c79014_g1	gi|145359962|ref|NP_178997.2|	uncharacterized protein [Arabidopsis thaliana]	66.67	1e-12
c72755_g1	gi|145359962|ref|NP_178997.2|	uncharacterized protein [Arabidopsis thaliana]	65.88	8e-34
c162449_g1	gi|145359962|ref|NP_178997.2|	uncharacterized protein [Arabidopsis thaliana]	62.34	1e-28
c38775_g1	gi|145359962|ref|NP_178997.2|	uncharacterized protein [Arabidopsis thaliana]	61.96	7e-24
c116181_g1	gi|145359962|ref|NP_178997.2|	uncharacterized protein [Arabidopsis thaliana]	61.76	6e-08
c150845_g1	gi|145359962|ref|NP_178997.2|	uncharacterized protein [Arabidopsis thaliana]	61.76	4e-38
c54041_g2	gi|145359962|ref|NP_178997.2|	uncharacterized protein [Arabidopsis thaliana]	61.49	4e-49
c63054_g3	gi|145359962|ref|NP_178997.2|	uncharacterized protein [Arabidopsis thaliana]	60.34	9e-23
c50292_g3	gi|145359962|ref|NP_178997.2|	uncharacterized protein [Arabidopsis thaliana]	60.14	3e-41
c44607_g3	gi|145359962|ref|NP_178997.2|	uncharacterized protein [Arabidopsis thaliana]	59.26	3e-16
c50469_g1	gi|145359962|ref|NP_178997.2|	uncharacterized protein [Arabidopsis thaliana]	59.22	5e-36
c58406_g9	gi|145359962|ref|NP_178997.2|	uncharacterized protein [Arabidopsis thaliana]	58.7	2e-10
c56868_g3	gi|145359962|ref|NP_178997.2|	uncharacterized protein [Arabidopsis thaliana]	58.62	1e-11
c61931_g1	gi|145359962|ref|NP_178997.2|	uncharacterized protein [Arabidopsis thaliana]	58.33	3e-29
c50292_g1	gi|145359962|ref|NP_178997.2|	uncharacterized protein [Arabidopsis thaliana]	57.48	1e-40
c44625_g1	gi|145359962|ref|NP_178997.2|	uncharacterized protein [Arabidopsis thaliana]	56.82	3e-36
c15426_g1	gi|145359962|ref|NP_178997.2|	uncharacterized protein [Arabidopsis thaliana]	56.74	1e-43
c63976_g2	gi|145359962|ref|NP_178997.2|	uncharacterized protein [Arabidopsis thaliana]	55.88	5e-33
c53644_g1	gi|145359962|ref|NP_178997.2|	uncharacterized protein [Arabidopsis thaliana]	55.34	4e-33
c104200_g1	gi|145359962|ref|NP_178997.2|	uncharacterized protein [Arabidopsis thaliana]	53.66	2e-08
c147772_g1	gi|145359962|ref|NP_178997.2|	uncharacterized protein [Arabidopsis thaliana]	52.99	5e-36
c130180_g1	gi|145359962|ref|NP_178997.2|	uncharacterized protein [Arabidopsis thaliana]	52.94	2e-10
c31736_g1	gi|145359962|ref|NP_178997.2|	uncharacterized protein [Arabidopsis thaliana]	52.88	8e-32
c53715_g3	gi|145359962|ref|NP_178997.2|	uncharacterized protein [Arabidopsis thaliana]	52.54	5e-36
c165691_g1	gi|145359962|ref|NP_178997.2|	uncharacterized protein [Arabidopsis thaliana]	52.46	2e-14
c58104_g1	gi|145359962|ref|NP_178997.2|	uncharacterized protein [Arabidopsis thaliana]	52.25	3e-23
c58275_g2	gi|145359962|ref|NP_178997.2|	uncharacterized protein [Arabidopsis thaliana]	52.22	1e-26
c83537_g1	gi|145359962|ref|NP_178997.2|	uncharacterized protein [Arabidopsis thaliana]	51.76	1e-14
c59705_g1	gi|145359962|ref|NP_178997.2|	uncharacterized protein [Arabidopsis thaliana]	51.61	2e-07
c45656_g1	gi|145359962|ref|NP_178997.2|	uncharacterized protein [Arabidopsis thaliana]	51.61	1e-17
c94937_g1	gi|145359962|ref|NP_178997.2|	uncharacterized protein [Arabidopsis thaliana]	51.43	2e-07
c12121_g1	gi|145359962|ref|NP_178997.2|	uncharacterized protein [Arabidopsis thaliana]	51.11	3e-15
c45656_g2	gi|145359962|ref|NP_178997.2|	uncharacterized protein [Arabidopsis thaliana]	50.59	6e-24
c40326_g1	gi|145359962|ref|NP_178997.2|	uncharacterized protein [Arabidopsis thaliana]	50.49	7e-27
c39039_g1	gi|145359962|ref|NP_178997.2|	uncharacterized protein [Arabidopsis thaliana]	49.51	3e-27
c104069_g1	gi|145359962|ref|NP_178997.2|	uncharacterized protein [Arabidopsis thaliana]	49.49	3e-29
c77907_g1	gi|145359962|ref|NP_178997.2|	uncharacterized protein [Arabidopsis thaliana]	49.45	1e-26
c10340_g1	gi|145359962|ref|NP_178997.2|	uncharacterized protein [Arabidopsis thaliana]	48.44	4e-13
c124985_g1	gi|145359962|ref|NP_178997.2|	uncharacterized protein [Arabidopsis thaliana]	47.17	2e-09
c152244_g1	gi|145359962|ref|NP_178997.2|	uncharacterized protein [Arabidopsis thaliana]	45.78	2e-20
c30033_g1	gi|145359962|ref|NP_178997.2|	uncharacterized protein [Arabidopsis thaliana]	45.52	4e-26
c50776_g2	gi|145359962|ref|NP_178997.2|	uncharacterized protein [Arabidopsis thaliana]	44.83	3e-10
c4008_g1	gi|145359962|ref|NP_178997.2|	uncharacterized protein [Arabidopsis thaliana]	44.44	7e-30
c129859_g1	gi|145359962|ref|NP_178997.2|	uncharacterized protein [Arabidopsis thaliana]	42.11	2e-14
c17215_g1	gi|145359962|ref|NP_178997.2|	uncharacterized protein [Arabidopsis thaliana]	38.16	1e-10
c56572_g7	gi|145359962|ref|NP_178997.2|	uncharacterized protein [Arabidopsis thaliana]	33.33	9e-09
c60556_g2	gi|145360022|ref|NP_565404.2|	NAC domain containing protein 36 [Arabidopsis thaliana]	72	3e-19
c51371_g1	gi|145360022|ref|NP_565404.2|	NAC domain containing protein 36 [Arabidopsis thaliana]	55	1e-69
c111617_g1	gi|145360146|ref|NP_179637.2|	putative serine/threonine-protein kinase [Arabidopsis thaliana]	44.74	7e-19
c144991_g1	gi|145360146|ref|NP_179637.2|	putative serine/threonine-protein kinase [Arabidopsis thaliana]	35.9	2e-08
c91698_g1	gi|145360146|ref|NP_179637.2|	putative serine/threonine-protein kinase [Arabidopsis thaliana]	30.3	6e-08
c59182_g2	gi|145360248|ref|NP_179934.2|	Zinc-finger domain of monoamine-oxidase A repressor R1 [Arabidopsis thaliana]	61.54	9e-76
c57552_g2	gi|145360261|ref|NP_179978.2|	carboxypeptidase D [Arabidopsis thaliana]	80.65	2e-11
c127865_g1	gi|145360261|ref|NP_179978.2|	carboxypeptidase D [Arabidopsis thaliana]	38.36	7e-11
c54143_g2	gi|145360308|ref|NP_180104.3|	TRAF-like protein [Arabidopsis thaliana]	74.71	1e-34
c52309_g1	gi|145360316|ref|NP_180118.2|	TPX2 (targeting protein for Xklp2) family protein [Arabidopsis thaliana]	77.78	2e-26
c55995_g1	gi|145360324|ref|NP_180151.3|	uncharacterized protein [Arabidopsis thaliana]	51.33	1e-177
c51843_g1	gi|145360337|ref|NP_180185.2|	putative F-box protein [Arabidopsis thaliana]	28	2e-07
c49650_g1	gi|145360347|ref|NP_565620.2|	uncharacterized protein [Arabidopsis thaliana]	64.58	1e-43
c62513_g1	gi|145360375|ref|NP_180274.2|	Leucine-rich repeat protein kinase-like protein [Arabidopsis thaliana]	31.6	3e-17
c14401_g1	gi|145360486|ref|NP_180623.3|	3-hydroxyisobutyryl-CoA hydrolase [Arabidopsis thaliana]	83.87	2e-16
c61109_g1	gi|145360486|ref|NP_180623.3|	3-hydroxyisobutyryl-CoA hydrolase [Arabidopsis thaliana]	82.35	7e-10
c129452_g1	gi|145360548|ref|NP_180818.2|	condensin complex subunit 2 [Arabidopsis thaliana]	51.52	1e-15
c140012_g1	gi|145360548|ref|NP_180818.2|	condensin complex subunit 2 [Arabidopsis thaliana]	45.57	2e-13
c97620_g1	gi|145360548|ref|NP_180818.2|	condensin complex subunit 2 [Arabidopsis thaliana]	41.38	3e-16
c72055_g1	gi|145360634|ref|NP_181077.3|	helicase domain-containing protein [Arabidopsis thaliana]	52	2e-41
c97632_g1	gi|145360634|ref|NP_181077.3|	helicase domain-containing protein [Arabidopsis thaliana]	44.23	3e-18
c62230_g2	gi|145360675|ref|NP_181174.2|	uncharacterized protein [Arabidopsis thaliana]	62.16	9e-08
c38929_g1	gi|145360675|ref|NP_181174.2|	uncharacterized protein [Arabidopsis thaliana]	56.67	4e-13
c55815_g1	gi|145360675|ref|NP_181174.2|	uncharacterized protein [Arabidopsis thaliana]	45.45	5e-33
c57088_g1	gi|145360675|ref|NP_181174.2|	uncharacterized protein [Arabidopsis thaliana]	39.01	2e-18
c60861_g1	gi|145360678|ref|NP_565845.2|	ubiquitin-protein ligase [Arabidopsis thaliana]	49.28	1e-09
c56637_g1	gi|145360678|ref|NP_565845.2|	ubiquitin-protein ligase [Arabidopsis thaliana]	48.84	1e-17
c62172_g4	gi|145360726|ref|NP_181304.2|	uncharacterized protein [Arabidopsis thaliana]	85.71	3e-91
c62905_g4	gi|145360726|ref|NP_181304.2|	uncharacterized protein [Arabidopsis thaliana]	60.42	1e-10
c14000_g1	gi|145360726|ref|NP_181304.2|	uncharacterized protein [Arabidopsis thaliana]	41.18	6e-12
c87020_g1	gi|145360726|ref|NP_181304.2|	uncharacterized protein [Arabidopsis thaliana]	36.42	9e-31
c101693_g1	gi|145360726|ref|NP_181304.2|	uncharacterized protein [Arabidopsis thaliana]	31.65	8e-08
c127203_g1	gi|145360726|ref|NP_181304.2|	uncharacterized protein [Arabidopsis thaliana]	29.1	3e-12
c49795_g4	gi|145360782|ref|NP_181441.3|	Rossmann-fold NAD(P)-binding domain-containing protein [Arabidopsis thaliana]	73.56	2e-27
c47587_g1	gi|145360782|ref|NP_181441.3|	Rossmann-fold NAD(P)-binding domain-containing protein [Arabidopsis thaliana]	70.11	3e-91
c47587_g2	gi|145360782|ref|NP_181441.3|	Rossmann-fold NAD(P)-binding domain-containing protein [Arabidopsis thaliana]	69.05	5e-14
c27189_g2	gi|145360806|ref|NP_181513.3|	DA1-related protein 2 [Arabidopsis thaliana]	63.16	1e-19
c54717_g1	gi|145360829|ref|NP_181562.4|	uncharacterized protein [Arabidopsis thaliana]	51.34	2e-61
c48750_g1	gi|145360865|ref|NP_181648.2|	uncharacterized protein [Arabidopsis thaliana]	73.91	5e-72
c60154_g6	gi|145360869|ref|NP_181662.3|	strictosidine synthase-like 1 [Arabidopsis thaliana]	55.32	2e-08
c47317_g2	gi|145360893|ref|NP_181717.3|	calcium-dependent protein kinase 14 [Arabidopsis thaliana]	25.1	3e-14
c138052_g1	gi|145360944|ref|NP_181869.2|	Flowering time control protein FPA [Arabidopsis thaliana]	38.18	2e-10
c54894_g1	gi|145360944|ref|NP_181869.2|	Flowering time control protein FPA [Arabidopsis thaliana]	36.71	8e-119
c40690_g1	gi|145360944|ref|NP_181869.2|	Flowering time control protein FPA [Arabidopsis thaliana]	27.08	8e-09
c53438_g1	gi|145360979|ref|NP_181956.2|	cytoplasmic tRNA 2-thiolation protein 1 [Arabidopsis thaliana]	100	3e-93
c110358_g1	gi|145360979|ref|NP_181956.2|	cytoplasmic tRNA 2-thiolation protein 1 [Arabidopsis thaliana]	67.62	1e-46
c24624_g1	gi|145360979|ref|NP_181956.2|	cytoplasmic tRNA 2-thiolation protein 1 [Arabidopsis thaliana]	63.72	3e-44
c62123_g1	gi|145360981|ref|NP_181957.2|	major facilitator protein [Arabidopsis thaliana]	68.71	4e-159
c61382_g1	gi|145360995|ref|NP_181986.2|	sister chromatid cohesion protein DCC1 [Arabidopsis thaliana]	70.59	2e-07
c62418_g2	gi|145361001|ref|NP_182004.2|	uncharacterized protein [Arabidopsis thaliana]	67.19	4e-91
c67481_g1	gi|145361010|ref|NP_182035.2|	Cyclin/Brf1-like TBP-binding protein [Arabidopsis thaliana]	36.67	6e-13
c60640_g1	gi|145361024|ref|NP_182074.4|	AAA-type ATPase-like protein [Arabidopsis thaliana]	76.74	3e-69
c29428_g1	gi|145361024|ref|NP_182074.4|	AAA-type ATPase-like protein [Arabidopsis thaliana]	67.65	2e-09
c57027_g1	gi|145361063|ref|NP_182161.3|	uncharacterized protein [Arabidopsis thaliana]	71.3	3e-43
c63858_g3	gi|145361063|ref|NP_182161.3|	uncharacterized protein [Arabidopsis thaliana]	70.45	1e-50
c57251_g1	gi|145361063|ref|NP_182161.3|	uncharacterized protein [Arabidopsis thaliana]	36.02	5e-77
c55145_g2	gi|145361138|ref|NP_680142.2|	DEA(D/H)-box RNA helicase family protein [Arabidopsis thaliana]	86.36	5e-48
c55381_g3	gi|145361161|ref|NP_680197.2|	DNA polymerase epsilon subunit B2 [Arabidopsis thaliana]	82.05	4e-59
c46166_g1	gi|145361197|ref|NP_680559.2|	uncharacterized protein [Arabidopsis thaliana]	58.62	3e-62
c58637_g3	gi|145361214|ref|NP_680755.2|	PNAS-3 related protein [Arabidopsis thaliana]	87.5	2e-10
c58637_g1	gi|145361214|ref|NP_680755.2|	PNAS-3 related protein [Arabidopsis thaliana]	78.57	6e-24
c50406_g1	gi|145361217|ref|NP_680763.2|	uncharacterized protein [Arabidopsis thaliana]	73.26	3e-55
c65167_g1	gi|145361217|ref|NP_680763.2|	uncharacterized protein [Arabidopsis thaliana]	29.9	7e-11
c151748_g1	gi|145361227|ref|NP_683286.2|	exocyst complex component 7 [Arabidopsis thaliana]	45.31	9e-10
c41822_g1	gi|145361231|ref|NP_683300.2|	stigma-specific stig1-like protein [Arabidopsis thaliana]	43.75	1e-14
c81103_g1	gi|145361231|ref|NP_683300.2|	stigma-specific stig1-like protein [Arabidopsis thaliana]	41.67	3e-09
c54091_g3	gi|145361239|ref|NP_683335.2|	cell growth defect factor -2 [Arabidopsis thaliana]	67.86	3e-32
c163491_g1	gi|145361293|ref|NP_849276.2|	myb domain protein 3r2 [Arabidopsis thaliana]	58.54	1e-07
c88181_g1	gi|145361293|ref|NP_849276.2|	myb domain protein 3r2 [Arabidopsis thaliana]	58.54	2e-08
c58601_g1	gi|145361356|ref|NP_849472.2|	NADPH-ferrihemoprotein reductase [Arabidopsis thaliana]	87.23	4e-26
c61935_g1	gi|145361356|ref|NP_849472.2|	NADPH-ferrihemoprotein reductase [Arabidopsis thaliana]	83.91	2e-48
c58675_g2	gi|145361356|ref|NP_849472.2|	NADPH-ferrihemoprotein reductase [Arabidopsis thaliana]	77.78	2e-29
c119950_g1	gi|145361356|ref|NP_849472.2|	NADPH-ferrihemoprotein reductase [Arabidopsis thaliana]	56.96	6e-23
c91263_g1	gi|145361356|ref|NP_849472.2|	NADPH-ferrihemoprotein reductase [Arabidopsis thaliana]	40.71	7e-21
c149406_g1	gi|145361356|ref|NP_849472.2|	NADPH-ferrihemoprotein reductase [Arabidopsis thaliana]	32.22	8e-12
c57946_g1	gi|145361365|ref|NP_849490.2|	abscisic acid-insensitive 5-like protein 6 [Arabidopsis thaliana]	68.81	1e-38
c165537_g1	gi|145361370|ref|NP_849505.2|	uncharacterized protein [Arabidopsis thaliana]	45.63	4e-23
c116988_g1	gi|145361384|ref|NP_849541.2|	sec23/sec24-like transport protein [Arabidopsis thaliana]	69.01	6e-33
c113146_g1	gi|145361384|ref|NP_849541.2|	sec23/sec24-like transport protein [Arabidopsis thaliana]	52.27	7e-07
c103985_g1	gi|145361384|ref|NP_849541.2|	sec23/sec24-like transport protein [Arabidopsis thaliana]	50	8e-30
c63459_g3	gi|145361505|ref|NP_849862.2|	agenet domain-containing protein / bromo-adjacent homology (BAH) domain-containing protein [Arabidopsis thaliana]	57.63	5e-15
c97812_g1	gi|145361520|ref|NP_849882.2|	uncharacterized protein [Arabidopsis thaliana]	40.91	1e-09
c46637_g1	gi|145361638|ref|NP_850204.2|	Haloacid dehalogenase-like hydrolase [Arabidopsis thaliana]	75	1e-29
c57541_g1	gi|145361750|ref|NP_850466.2|	uncharacterized protein [Arabidopsis thaliana]	38.18	2e-19
c63508_g2	gi|145361758|ref|NP_850475.2|	putative kinesin heavy chain [Arabidopsis thaliana]	92.98	2e-28
c56366_g2	gi|145361758|ref|NP_850475.2|	putative kinesin heavy chain [Arabidopsis thaliana]	82.41	2e-107
c149950_g1	gi|145361758|ref|NP_850475.2|	putative kinesin heavy chain [Arabidopsis thaliana]	80.24	3e-139
c56366_g1	gi|145361758|ref|NP_850475.2|	putative kinesin heavy chain [Arabidopsis thaliana]	64.44	1e-28
c152158_g1	gi|145361758|ref|NP_850475.2|	putative kinesin heavy chain [Arabidopsis thaliana]	61.73	7e-28
c63508_g1	gi|145361758|ref|NP_850475.2|	putative kinesin heavy chain [Arabidopsis thaliana]	61.38	7e-93
c54868_g3	gi|145361806|ref|NP_850585.2|	putative peroxisomal (S)-2-hydroxy-acid oxidase 2 [Arabidopsis thaliana]	94.57	1e-79
c51143_g9	gi|145361853|ref|NP_850694.2|	UDP-glucuronic acid decarboxylase 1 [Arabidopsis thaliana]	88.35	3e-136
c64479_g2	gi|145361853|ref|NP_850694.2|	UDP-glucuronic acid decarboxylase 1 [Arabidopsis thaliana]	80.67	8e-66
c60443_g1	gi|145361904|ref|NP_850812.2|	receptor-like kinase CORYNE [Arabidopsis thaliana]	64.15	4e-26
c53257_g1	gi|145361948|ref|NP_850932.2|	CER1 protein [Arabidopsis thaliana]	57.21	2e-178
c57111_g1	gi|145362016|ref|NP_851104.2|	uncharacterized protein [Arabidopsis thaliana]	63.79	1e-59
c50930_g2	gi|145362057|ref|NP_851212.2|	phototropin 2 [Arabidopsis thaliana]	85.22	3e-65
c5481_g1	gi|145362057|ref|NP_851212.2|	phototropin 2 [Arabidopsis thaliana]	56.6	4e-30
c126908_g1	gi|145362057|ref|NP_851212.2|	phototropin 2 [Arabidopsis thaliana]	53.36	8e-86
c61772_g2	gi|145362059|ref|NP_851213.2|	Kinase interacting (KIP1-like) family protein [Arabidopsis thaliana]	69.74	3e-28
c57079_g1	gi|145362059|ref|NP_851213.2|	Kinase interacting (KIP1-like) family protein [Arabidopsis thaliana]	44.7	1e-43
c57366_g1	gi|145362106|ref|NP_973418.2|	protein-tyrosine-phosphatase IBR5 [Arabidopsis thaliana]	67.74	7e-23
c65805_g1	gi|145362118|ref|NP_973468.2|	xyloglucan fucosyltransferase [Arabidopsis thaliana]	54.88	1e-15
c82596_g1	gi|145362176|ref|NP_973626.2|	NAD(P)-linked oxidoreductase-like protein [Arabidopsis thaliana]	38.34	6e-65
c113332_g1	gi|145362176|ref|NP_973626.2|	NAD(P)-linked oxidoreductase-like protein [Arabidopsis thaliana]	29.79	7e-08
c58378_g1	gi|145362201|ref|NP_973689.2|	SNF2 and helicase domain-containing protein [Arabidopsis thaliana]	70.27	6e-28
c60628_g1	gi|145362223|ref|NP_973754.2|	targeting protein for XKLP2 [Arabidopsis thaliana]	72.34	1e-34
c88000_g1	gi|145362227|ref|NP_973758.2|	BRCA1-associated RING domain protein 1 [Arabidopsis thaliana]	34.86	5e-14
c58340_g3	gi|145362395|ref|NP_974164.2|	beta-1,3-galactosyltransferase 7 [Arabidopsis thaliana]	85.2	2e-134
c43176_g1	gi|145362395|ref|NP_974164.2|	beta-1,3-galactosyltransferase 7 [Arabidopsis thaliana]	82	2e-47
c57320_g1	gi|145362432|ref|NP_974267.2|	putative pectinacetylesterase [Arabidopsis thaliana]	60.42	8e-57
c60477_g1	gi|145362491|ref|NP_974432.2|	uncharacterized protein [Arabidopsis thaliana]	49.21	4e-10
c52256_g1	gi|145362642|ref|NP_974805.2|	alpha/beta-hydrolase domain-containing protein [Arabidopsis thaliana]	72.73	7e-13
c64222_g3	gi|145362642|ref|NP_974805.2|	alpha/beta-hydrolase domain-containing protein [Arabidopsis thaliana]	56.06	1e-18
c48756_g1	gi|145362692|ref|NP_974945.2|	zinc finger CCCH domain-containing protein 64 [Arabidopsis thaliana]	74.42	2e-08
c61098_g1	gi|15217434|ref|NP_172387.1|	pseudouridine synthase and archaeosine transglycosylase domain-containing protein [Arabidopsis thaliana]	90.91	7e-20
c100055_g1	gi|15217434|ref|NP_172387.1|	pseudouridine synthase and archaeosine transglycosylase domain-containing protein [Arabidopsis thaliana]	53.85	9e-19
c123400_g1	gi|15217434|ref|NP_172387.1|	pseudouridine synthase and archaeosine transglycosylase domain-containing protein [Arabidopsis thaliana]	46.74	2e-20
c109586_g1	gi|15217434|ref|NP_172387.1|	pseudouridine synthase and archaeosine transglycosylase domain-containing protein [Arabidopsis thaliana]	41.67	1e-07
c83364_g1	gi|15217434|ref|NP_172387.1|	pseudouridine synthase and archaeosine transglycosylase domain-containing protein [Arabidopsis thaliana]	39.29	7e-39
c111326_g1	gi|15217434|ref|NP_172387.1|	pseudouridine synthase and archaeosine transglycosylase domain-containing protein [Arabidopsis thaliana]	38	1e-34
c135783_g1	gi|15217436|ref|NP_177289.1|	putative non-intrinsic ABC protein 5 [Arabidopsis thaliana]	57.83	2e-26
c91952_g1	gi|15217440|ref|NP_177890.1|	putative aminotransferase [Arabidopsis thaliana]	39.63	5e-35
c69736_g1	gi|15217440|ref|NP_177890.1|	putative aminotransferase [Arabidopsis thaliana]	38.52	2e-25
c55494_g1	gi|15217440|ref|NP_177890.1|	putative aminotransferase [Arabidopsis thaliana]	37.99	4e-58
c79983_g1	gi|15217440|ref|NP_177890.1|	putative aminotransferase [Arabidopsis thaliana]	35.62	5e-10
c15876_g1	gi|15217440|ref|NP_177890.1|	putative aminotransferase [Arabidopsis thaliana]	30.38	1e-07
c87624_g1	gi|15217440|ref|NP_177890.1|	putative aminotransferase [Arabidopsis thaliana]	27.92	5e-10
c74420_g1	gi|15217442|ref|NP_177293.1|	DEAD-box ATP-dependent RNA helicase 49 [Arabidopsis thaliana]	45.95	7e-23
c64003_g1	gi|15217443|ref|NP_177892.1|	auxin transporter-like protein 3 [Arabidopsis thaliana]	94.59	8e-18
c43773_g1	gi|15217443|ref|NP_177892.1|	auxin transporter-like protein 3 [Arabidopsis thaliana]	81.63	7e-84
c41670_g1	gi|15217443|ref|NP_177892.1|	auxin transporter-like protein 3 [Arabidopsis thaliana]	51.43	3e-17
c120541_g1	gi|15217446|ref|NP_177294.1|	endoglucanase 9 [Arabidopsis thaliana]	68.85	6e-53
c77697_g1	gi|15217446|ref|NP_177294.1|	endoglucanase 9 [Arabidopsis thaliana]	64.96	2e-41
c51191_g1	gi|15217447|ref|NP_177894.1|	ubiquitin-fold modifier 1 [Arabidopsis thaliana]	95.18	4e-49
c62597_g2	gi|15217450|ref|NP_174978.1|	glutamate receptor 3.3 [Arabidopsis thaliana]	89.58	9e-09
c160998_g1	gi|15217450|ref|NP_174978.1|	glutamate receptor 3.3 [Arabidopsis thaliana]	70.21	3e-13
c54770_g1	gi|15217450|ref|NP_174978.1|	glutamate receptor 3.3 [Arabidopsis thaliana]	59.52	3e-29
c61003_g2	gi|15217450|ref|NP_174978.1|	glutamate receptor 3.3 [Arabidopsis thaliana]	50.63	8e-14
c62827_g1	gi|15217451|ref|NP_177897.1|	phosphatidylinositol-4-phosphate 5-kinase 2 [Arabidopsis thaliana]	63.11	3e-36
c47123_g1	gi|15217451|ref|NP_177897.1|	phosphatidylinositol-4-phosphate 5-kinase 2 [Arabidopsis thaliana]	62.4	1e-139
c58156_g2	gi|15217459|ref|NP_172392.1|	calreticulin-2 [Arabidopsis thaliana]	83.42	1e-117
c37163_g1	gi|15217459|ref|NP_172392.1|	calreticulin-2 [Arabidopsis thaliana]	61.51	4e-112
c37163_g2	gi|15217459|ref|NP_172392.1|	calreticulin-2 [Arabidopsis thaliana]	55.49	2e-124
c145222_g1	gi|15217459|ref|NP_172392.1|	calreticulin-2 [Arabidopsis thaliana]	50	8e-08
c52109_g1	gi|15217461|ref|NP_172394.1|	U11/U12 small nuclear ribonucleoprotein 65 kDa protein [Arabidopsis thaliana]	64.25	8e-70
c60100_g1	gi|15217467|ref|NP_177297.1|	armadillo/beta-catenin-like repeats-containing protein [Arabidopsis thaliana]	76.74	1e-33
c74566_g1	gi|15217467|ref|NP_177297.1|	armadillo/beta-catenin-like repeats-containing protein [Arabidopsis thaliana]	45.65	7e-09
c52116_g1	gi|15217472|ref|NP_174594.1|	protein GT-2-like 1 [Arabidopsis thaliana]	83.78	9e-14
c58532_g3	gi|15217472|ref|NP_174594.1|	protein GT-2-like 1 [Arabidopsis thaliana]	83.02	2e-24
c62552_g1	gi|15217472|ref|NP_174594.1|	protein GT-2-like 1 [Arabidopsis thaliana]	75	1e-15
c62552_g4	gi|15217472|ref|NP_174594.1|	protein GT-2-like 1 [Arabidopsis thaliana]	71.88	5e-09
c62552_g3	gi|15217472|ref|NP_174594.1|	protein GT-2-like 1 [Arabidopsis thaliana]	71.43	2e-10
c58115_g12	gi|15217473|ref|NP_174595.1|	fringe-related protein [Arabidopsis thaliana]	62.18	2e-50
c58115_g14	gi|15217473|ref|NP_174595.1|	fringe-related protein [Arabidopsis thaliana]	57.03	2e-34
c63017_g2	gi|15217485|ref|NP_172405.1|	RNA binding protein [Arabidopsis thaliana]	88.89	1e-69
c60364_g3	gi|15217486|ref|NP_172406.1|	galactinol synthase 3 [Arabidopsis thaliana]	72.73	5e-40
c59555_g1	gi|15217492|ref|NP_174599.1|	putative stage III sporulation protein AA [Arabidopsis thaliana]	81.08	3e-179
c48717_g1	gi|15217493|ref|NP_177302.1|	pentatricopeptide repeat-containing protein [Arabidopsis thaliana]	24.17	7e-17
c79979_g1	gi|15217498|ref|NP_174600.1|	putative cystathionine gamma-synthase [Arabidopsis thaliana]	45.35	7e-15
c33298_g1	gi|15217505|ref|NP_172409.1|	nodulin MtN21 /EamA-like transporter protein [Arabidopsis thaliana]	57.04	7e-49
c30322_g1	gi|15217505|ref|NP_172409.1|	nodulin MtN21 /EamA-like transporter protein [Arabidopsis thaliana]	54.9	1e-31
c13129_g1	gi|15217505|ref|NP_172409.1|	nodulin MtN21 /EamA-like transporter protein [Arabidopsis thaliana]	52.24	4e-16
c40208_g1	gi|15217505|ref|NP_172409.1|	nodulin MtN21 /EamA-like transporter protein [Arabidopsis thaliana]	39.13	5e-37
c148866_g1	gi|15217506|ref|NP_172410.1|	GDSL esterase/lipase [Arabidopsis thaliana]	73.17	2e-12
c61591_g2	gi|15217506|ref|NP_172410.1|	GDSL esterase/lipase [Arabidopsis thaliana]	66.67	1e-14
c62304_g1	gi|15217506|ref|NP_172410.1|	GDSL esterase/lipase [Arabidopsis thaliana]	58.33	4e-20
c152868_g1	gi|15217507|ref|NP_172411.1|	putative 12-oxophytodienoate reductase-like protein 1 [Arabidopsis thaliana]	48.92	2e-59
c120074_g1	gi|15217507|ref|NP_172411.1|	putative 12-oxophytodienoate reductase-like protein 1 [Arabidopsis thaliana]	41.88	7e-24
c6180_g1	gi|15217507|ref|NP_172411.1|	putative 12-oxophytodienoate reductase-like protein 1 [Arabidopsis thaliana]	36.43	5e-25
c18491_g1	gi|15217507|ref|NP_172411.1|	putative 12-oxophytodienoate reductase-like protein 1 [Arabidopsis thaliana]	33.92	3e-30
c149887_g1	gi|15217507|ref|NP_172411.1|	putative 12-oxophytodienoate reductase-like protein 1 [Arabidopsis thaliana]	32.67	9e-10
c105930_g1	gi|15217507|ref|NP_172411.1|	putative 12-oxophytodienoate reductase-like protein 1 [Arabidopsis thaliana]	30.36	5e-24
c30103_g1	gi|15217507|ref|NP_172411.1|	putative 12-oxophytodienoate reductase-like protein 1 [Arabidopsis thaliana]	29.82	7e-23
c29979_g1	gi|15217508|ref|NP_172412.1|	pentatricopeptide repeat-containing protein [Arabidopsis thaliana]	39.63	8e-145
c50193_g1	gi|15217510|ref|NP_172414.1|	ATP-citrate lyase A-3 [Arabidopsis thaliana]	90.3	3e-102
c61080_g5	gi|15217510|ref|NP_172414.1|	ATP-citrate lyase A-3 [Arabidopsis thaliana]	89.33	2e-89
c61080_g4	gi|15217510|ref|NP_172414.1|	ATP-citrate lyase A-3 [Arabidopsis thaliana]	89.09	2e-68
c129869_g1	gi|15217510|ref|NP_172414.1|	ATP-citrate lyase A-3 [Arabidopsis thaliana]	58.06	2e-44
c139871_g1	gi|15217510|ref|NP_172414.1|	ATP-citrate lyase A-3 [Arabidopsis thaliana]	55.7	5e-23
c4113_g1	gi|15217510|ref|NP_172414.1|	ATP-citrate lyase A-3 [Arabidopsis thaliana]	42.07	1e-69
c53709_g1	gi|15217513|ref|NP_177304.1|	nuclear transport factor 2-like protein [Arabidopsis thaliana]	62.2	9e-36
c42746_g1	gi|15217514|ref|NP_177305.1|	pentatricopeptide repeat-containing protein [Arabidopsis thaliana]	42.51	2e-158
c56955_g1	gi|15217514|ref|NP_177305.1|	pentatricopeptide repeat-containing protein [Arabidopsis thaliana]	21.75	2e-22
c50961_g2	gi|15217515|ref|NP_174602.1|	putative clathrin assembly protein [Arabidopsis thaliana]	42.65	3e-12
c44231_g1	gi|15217517|ref|NP_174603.1|	pentatricopeptide repeat-containing protein [Arabidopsis thaliana]	48.57	8e-160
c57182_g7	gi|15217518|ref|NP_177307.1|	ethylene-responsive transcription factor ERF020 [Arabidopsis thaliana]	48.75	8e-12
c102316_g1	gi|15217518|ref|NP_177307.1|	ethylene-responsive transcription factor ERF020 [Arabidopsis thaliana]	45.45	8e-10
c130884_g1	gi|15217523|ref|NP_174994.1|	General transcription factor 2-related zinc finger protein [Arabidopsis thaliana]	44.68	9e-18
c56646_g1	gi|15217524|ref|NP_174605.1|	putative RNA helicase [Arabidopsis thaliana]	54.17	3e-07
c26572_g1	gi|15217528|ref|NP_172419.1|	Rossmann-fold NAD(P)-binding domain-containing protein [Arabidopsis thaliana]	31.55	6e-09
c10824_g1	gi|15217529|ref|NP_172420.1|	Rossmann-fold NAD(P)-binding domain-containing protein [Arabidopsis thaliana]	37.09	5e-16
c62941_g1	gi|15217533|ref|NP_172424.1|	transcription factor PIF3 [Arabidopsis thaliana]	79.07	7e-14
c53740_g1	gi|15217533|ref|NP_172424.1|	transcription factor PIF3 [Arabidopsis thaliana]	70.59	8e-08
c56212_g1	gi|15217539|ref|NP_177313.1|	peroxidase 12 [Arabidopsis thaliana]	58.82	1e-36
c94905_g1	gi|15217539|ref|NP_177313.1|	peroxidase 12 [Arabidopsis thaliana]	58.75	5e-27
c57877_g5	gi|15217539|ref|NP_177313.1|	peroxidase 12 [Arabidopsis thaliana]	58.18	1e-43
c56212_g2	gi|15217539|ref|NP_177313.1|	peroxidase 12 [Arabidopsis thaliana]	55.65	4e-38
c54812_g3	gi|15217539|ref|NP_177313.1|	peroxidase 12 [Arabidopsis thaliana]	50.45	5e-61
c104016_g1	gi|15217539|ref|NP_177313.1|	peroxidase 12 [Arabidopsis thaliana]	43.68	5e-35
c56212_g4	gi|15217539|ref|NP_177313.1|	peroxidase 12 [Arabidopsis thaliana]	42.77	3e-64
c57877_g6	gi|15217539|ref|NP_177313.1|	peroxidase 12 [Arabidopsis thaliana]	40	1e-19
c32792_g1	gi|15217549|ref|NP_177318.1|	Gcn5-interacting protein [Arabidopsis thaliana]	62.65	1e-09
c107125_g1	gi|15217551|ref|NP_177319.1|	uncharacterized protein [Arabidopsis thaliana]	75.86	5e-08
c61768_g1	gi|15217555|ref|NP_174996.1|	glyceraldehyde-3-phosphate dehydrogenase B [Arabidopsis thaliana]	87.18	3e-95
c56517_g2	gi|15217555|ref|NP_174996.1|	glyceraldehyde-3-phosphate dehydrogenase B [Arabidopsis thaliana]	85.14	2e-99
c56349_g1	gi|15217559|ref|NP_174998.1|	bZIP transcription factor 60 [Arabidopsis thaliana]	53.03	1e-10
c53208_g3	gi|15217561|ref|NP_172427.1|	germin-like protein subfamily 2 member 1 [Arabidopsis thaliana]	58.68	7e-66
c50213_g1	gi|15217561|ref|NP_172427.1|	germin-like protein subfamily 2 member 1 [Arabidopsis thaliana]	58.18	1e-44
c50213_g2	gi|15217561|ref|NP_172427.1|	germin-like protein subfamily 2 member 1 [Arabidopsis thaliana]	57.53	3e-19
c69877_g1	gi|15217561|ref|NP_172427.1|	germin-like protein subfamily 2 member 1 [Arabidopsis thaliana]	56.03	3e-39
c61024_g1	gi|15217562|ref|NP_172428.1|	phytochrome A [Arabidopsis thaliana]	61.9	9e-08
c24674_g1	gi|15217562|ref|NP_172428.1|	phytochrome A [Arabidopsis thaliana]	52.56	4e-24
c60036_g3	gi|15217563|ref|NP_172429.1|	emp24/gp25L/p24 family/GOLD domain-containing protein [Arabidopsis thaliana]	69.06	2e-85
c48529_g1	gi|15217563|ref|NP_172429.1|	emp24/gp25L/p24 family/GOLD domain-containing protein [Arabidopsis thaliana]	68.45	1e-86
c6014_g1	gi|15217563|ref|NP_172429.1|	emp24/gp25L/p24 family/GOLD domain-containing protein [Arabidopsis thaliana]	31.94	6e-17
c2677_g1	gi|15217563|ref|NP_172429.1|	emp24/gp25L/p24 family/GOLD domain-containing protein [Arabidopsis thaliana]	25.41	1e-16
c115749_g1	gi|15217565|ref|NP_172431.1|	protein kinase-like protein [Arabidopsis thaliana]	58.9	8e-74
c57783_g3	gi|15217568|ref|NP_172434.1|	Ras-related protein RABA2a [Arabidopsis thaliana]	75.46	2e-118
c49285_g1	gi|15217568|ref|NP_172434.1|	Ras-related protein RABA2a [Arabidopsis thaliana]	72.29	1e-75
c48131_g1	gi|15217568|ref|NP_172434.1|	Ras-related protein RABA2a [Arabidopsis thaliana]	51.68	1e-41
c52849_g1	gi|15217571|ref|NP_177320.1|	hypoxanthine phosphoribosyltransferase [Arabidopsis thaliana]	76.74	3e-40
c140611_g1	gi|15217579|ref|NP_171698.1|	SEC7-like guanine nucleotide exchange protein [Arabidopsis thaliana]	41.11	1e-20
c103921_g1	gi|15217579|ref|NP_171698.1|	SEC7-like guanine nucleotide exchange protein [Arabidopsis thaliana]	35.71	4e-12
c52570_g1	gi|15217581|ref|NP_174619.1|	serine carboxypeptidase-like 18 [Arabidopsis thaliana]	57.58	6e-07
c63043_g1	gi|15217581|ref|NP_174619.1|	serine carboxypeptidase-like 18 [Arabidopsis thaliana]	55.31	3e-85
c58582_g2	gi|15217583|ref|NP_171699.1|	pentatricopeptide repeat-containing protein [Arabidopsis thaliana]	51.8	1e-111
c61343_g1	gi|15217584|ref|NP_177328.1|	somatic embryogenesis receptor kinase 1 [Arabidopsis thaliana]	80.83	4e-53
c57733_g3	gi|15217584|ref|NP_177328.1|	somatic embryogenesis receptor kinase 1 [Arabidopsis thaliana]	63.93	2e-46
c63567_g1	gi|15217584|ref|NP_177328.1|	somatic embryogenesis receptor kinase 1 [Arabidopsis thaliana]	49.09	5e-08
c60455_g1	gi|15217591|ref|NP_171702.1|	UDP-D-glucuronate 4-epimerase 2 [Arabidopsis thaliana]	76	6e-153
c44211_g1	gi|15217591|ref|NP_171702.1|	UDP-D-glucuronate 4-epimerase 2 [Arabidopsis thaliana]	71.43	8e-12
c66673_g1	gi|15217595|ref|NP_171705.1|	C2H2-like zinc finger protein [Arabidopsis thaliana]	34.55	9e-19
c34775_g1	gi|15217595|ref|NP_171705.1|	C2H2-like zinc finger protein [Arabidopsis thaliana]	29.04	2e-15
c47260_g1	gi|15217597|ref|NP_177330.1|	ubiquitin carboxyl-terminal hydrolase-like protein [Arabidopsis thaliana]	39.41	1e-58
c50900_g2	gi|15217599|ref|NP_177332.1|	protein novel ion carrier-2 [Arabidopsis thaliana]	76.09	1e-12
c50900_g1	gi|15217599|ref|NP_177332.1|	protein novel ion carrier-2 [Arabidopsis thaliana]	52.08	8e-32
c64057_g1	gi|15217608|ref|NP_171708.1|	pentatricopeptide repeat-containing protein [Arabidopsis thaliana]	42.8	9e-127
c53539_g2	gi|15217612|ref|NP_177338.1|	vascular related NAC-domain protein 7 [Arabidopsis thaliana]	72.26	1e-64
c50924_g1	gi|15217622|ref|NP_171715.1|	Ras-related protein RABD2A [Arabidopsis thaliana]	76.19	6e-103
c61515_g1	gi|15217622|ref|NP_171715.1|	Ras-related protein RABD2A [Arabidopsis thaliana]	73.58	2e-88
c77408_g1	gi|15217622|ref|NP_171715.1|	Ras-related protein RABD2A [Arabidopsis thaliana]	71.91	1e-40
c91540_g1	gi|15217622|ref|NP_171715.1|	Ras-related protein RABD2A [Arabidopsis thaliana]	66.67	4e-32
c142178_g1	gi|15217622|ref|NP_171715.1|	Ras-related protein RABD2A [Arabidopsis thaliana]	40.43	2e-18
c102274_g1	gi|15217622|ref|NP_171715.1|	Ras-related protein RABD2A [Arabidopsis thaliana]	34.21	3e-10
c51144_g2	gi|15217623|ref|NP_171716.1|	protein mago nashi [Arabidopsis thaliana]	85.21	7e-84
c67658_g1	gi|15217623|ref|NP_171716.1|	protein mago nashi [Arabidopsis thaliana]	70.92	2e-72
c104481_g1	gi|15217623|ref|NP_171716.1|	protein mago nashi [Arabidopsis thaliana]	66.67	5e-68
c10309_g1	gi|15217623|ref|NP_171716.1|	protein mago nashi [Arabidopsis thaliana]	63.89	2e-60
c27905_g1	gi|15217630|ref|NP_176621.1|	endoglucanase 6 [Arabidopsis thaliana]	76.22	4e-62
c42929_g1	gi|15217630|ref|NP_176621.1|	endoglucanase 6 [Arabidopsis thaliana]	65.82	2e-119
c56847_g1	gi|15217631|ref|NP_176622.1|	long-chain acyl-CoA synthetase [Arabidopsis thaliana]	72.79	3e-70
c93838_g1	gi|15217631|ref|NP_176622.1|	long-chain acyl-CoA synthetase [Arabidopsis thaliana]	37.21	6e-11
c127352_g1	gi|15217631|ref|NP_176622.1|	long-chain acyl-CoA synthetase [Arabidopsis thaliana]	35.83	3e-40
c107705_g1	gi|15217636|ref|NP_174633.1|	cytochrome P450, family 76, subfamily C, polypeptide 6 [Arabidopsis thaliana]	51.72	7e-12
c56194_g2	gi|15217636|ref|NP_174633.1|	cytochrome P450, family 76, subfamily C, polypeptide 6 [Arabidopsis thaliana]	50	2e-11
c56635_g1	gi|15217643|ref|NP_174637.1|	protein kinase-like protein [Arabidopsis thaliana]	77.55	9e-45
c153929_g1	gi|15217643|ref|NP_174637.1|	protein kinase-like protein [Arabidopsis thaliana]	66.07	1e-18
c1858_g1	gi|15217643|ref|NP_174637.1|	protein kinase-like protein [Arabidopsis thaliana]	38.14	2e-10
c52676_g2	gi|15217644|ref|NP_174083.1|	HXXXD-type acyl-transferase-like protein [Arabidopsis thaliana]	50.54	8e-149
c45314_g1	gi|15217646|ref|NP_171718.1|	Cox19 family protein (CHCH motif) [Arabidopsis thaliana]	78.95	8e-12
c35676_g1	gi|15217653|ref|NP_176625.1|	UDP-glucose 4-epimerase [Arabidopsis thaliana]	67.92	3e-47
c100798_g1	gi|15217653|ref|NP_176625.1|	UDP-glucose 4-epimerase [Arabidopsis thaliana]	53.97	2e-29
c47292_g1	gi|15217655|ref|NP_176627.1|	protein kinase-like protein [Arabidopsis thaliana]	62.24	4e-76
c59743_g1	gi|15217659|ref|NP_176631.1|	glutaredoxin-like protein [Arabidopsis thaliana]	60.53	9e-09
c59743_g2	gi|15217659|ref|NP_176631.1|	glutaredoxin-like protein [Arabidopsis thaliana]	54.41	5e-15
c59033_g1	gi|15217661|ref|NP_176633.1|	26S proteasome non-ATPase regulatory subunit RPN12A [Arabidopsis thaliana]	81.08	8e-12
c102433_g1	gi|15217661|ref|NP_176633.1|	26S proteasome non-ATPase regulatory subunit RPN12A [Arabidopsis thaliana]	40.79	3e-13
c113024_g1	gi|15217661|ref|NP_176633.1|	26S proteasome non-ATPase regulatory subunit RPN12A [Arabidopsis thaliana]	35.45	2e-29
c7467_g1	gi|15217661|ref|NP_176633.1|	26S proteasome non-ATPase regulatory subunit RPN12A [Arabidopsis thaliana]	34.22	3e-26
c52385_g1	gi|15217662|ref|NP_176634.1|	RWP-RK domain-containing protein [Arabidopsis thaliana]	86.96	2e-19
c63594_g1	gi|15217662|ref|NP_176634.1|	RWP-RK domain-containing protein [Arabidopsis thaliana]	64.82	6e-77
c49312_g1	gi|15217662|ref|NP_176634.1|	RWP-RK domain-containing protein [Arabidopsis thaliana]	47.88	9e-130
c58761_g2	gi|15217663|ref|NP_174084.1|	cyclin-T1-3 [Arabidopsis thaliana]	55.56	3e-22
c48275_g1	gi|15217663|ref|NP_174084.1|	cyclin-T1-3 [Arabidopsis thaliana]	54.79	8e-24
c63861_g1	gi|15217666|ref|NP_174086.1|	splicing factor U2af small subunit A [Arabidopsis thaliana]	87.5	3e-108
c24377_g1	gi|15217666|ref|NP_174086.1|	splicing factor U2af small subunit A [Arabidopsis thaliana]	53.8	6e-64
c59057_g5	gi|15217667|ref|NP_174087.1|	transcription factor bHLH110 [Arabidopsis thaliana]	73.04	4e-42
c59057_g8	gi|15217667|ref|NP_174087.1|	transcription factor bHLH110 [Arabidopsis thaliana]	64.52	7e-37
c47332_g1	gi|15217667|ref|NP_174087.1|	transcription factor bHLH110 [Arabidopsis thaliana]	46.59	8e-14
c60013_g4	gi|15217670|ref|NP_174089.1|	glucose-1-phosphate adenylyltransferase large subunit 2 [Arabidopsis thaliana]	71.95	1e-29
c52822_g1	gi|15217670|ref|NP_174089.1|	glucose-1-phosphate adenylyltransferase large subunit 2 [Arabidopsis thaliana]	63.43	2e-179
c55678_g3	gi|15217679|ref|NP_176635.1|	putative F-box protein [Arabidopsis thaliana]	33.33	2e-08
c57336_g2	gi|15217680|ref|NP_176636.1|	ABC transporter F family member 3 [Arabidopsis thaliana]	86.26	7e-165
c51039_g1	gi|15217680|ref|NP_176636.1|	ABC transporter F family member 3 [Arabidopsis thaliana]	67.86	2e-08
c40252_g1	gi|15217680|ref|NP_176636.1|	ABC transporter F family member 3 [Arabidopsis thaliana]	53.85	2e-15
c90119_g1	gi|15217680|ref|NP_176636.1|	ABC transporter F family member 3 [Arabidopsis thaliana]	52.22	2e-14
c106645_g1	gi|15217680|ref|NP_176636.1|	ABC transporter F family member 3 [Arabidopsis thaliana]	51.67	4e-66
c66237_g1	gi|15217680|ref|NP_176636.1|	ABC transporter F family member 3 [Arabidopsis thaliana]	48.08	2e-45
[truncated: 39,429 more rows]

## Sheet: list of homologs
Arabidopsis:15643		maize:27379
[truncated: 27,379 more rows]
