# Supplementary material for: RNA-seq Analysis of Cold and Drought Responsive Transcriptomes of Zea mays ssp. mexicana L
Source: Front Plant Sci. 2017 Feb 7;8:136. doi: 10.3389/fpls.2017.00136 (PMC5293773; doi:10.3389/fpls.2017.00136)
Supplement: Supplemental File 3 — Blast against maize and Arabidopsis protein database. [file DataSheet3.XLSX]

## Sheet: Cold vs. Control DEGs
Unigene ID	log2FoldChange	SE	adjusted p-value	All Database Annotation	Arabidopsis thaliana Annotation	Zea_may Annotation
c61418_g2	6.91109	0.224847	9.0652e-203	c61418_g2_i1(uncharacterized protein LOC100279070 [Zea mays]);c61418_g2_i10(uncharacterized protein LOC100279070 [Zea mays]);c61418_g2_i2(uncharacterized protein LOC100279070 [Zea mays]);c61418_g2_i4(uncharacterized protein LOC100279070 [Zea mays]);c61418_g2_i9(uncharacterized protein LOC100279070 [Zea mays])	c61418_g2_i1(myb family transcription factor [Arabidopsis thaliana]);c61418_g2_i9(myb family transcription factor [Arabidopsis thaliana])	c61418_g2_i1(uncharacterized protein LOC100279070 [Zea mays]);c61418_g2_i2(uncharacterized protein LOC100279070 [Zea mays]);c61418_g2_i4(uncharacterized protein LOC100279070 [Zea mays]);c61418_g2_i9(uncharacterized protein LOC100279070 [Zea mays]);c61418_g2_i10(uncharacterized protein LOC100279070 [Zea mays])
c52842_g4	4.75785	0.184209	1.04786e-142	c52842_g4_i2(hypothetical protein precursor [Zea mays]);c52842_g4_i3(unknown [Zea mays])	c52842_g4_i2(AAA-ATPase 1 [Arabidopsis thaliana]);c52842_g4_i3(AAA-ATPase 1 [Arabidopsis thaliana])	c52842_g4_i2(hypothetical protein precursor [Zea mays]);c52842_g4_i3(ATPase 3 [Zea mays])
c50546_g1	4.07533	0.162105	2.99547e-135	c50546_g1_i2(uncharacterized protein LOC100276436 [Zea mays])	--	c50546_g1_i2(uncharacterized protein LOC100276436 [Zea mays])
c52482_g3	5.06069	0.201837	1.20801e-134	c52482_g3_i1(unknown [Zea mays])	c52482_g3_i1(protein phosphatase 2C 3 [Arabidopsis thaliana])	c52482_g3_i1(uncharacterized protein LOC100192073 [Zea mays])
c52972_g1	3.83131	0.156383	1.47727e-128	c52972_g1_i1(S-adenosylmethionine decarboxylase proenzyme [Zea mays]);c52972_g1_i3(S-adenosylmethionine decarboxylase proenzyme [Zea mays])	c52972_g1_i1(S-adenosylmethionine decarboxylase [Arabidopsis thaliana]);c52972_g1_i3(S-adenosylmethionine decarboxylase [Arabidopsis thaliana])	c52972_g1_i1(S-adenosylmethionine decarboxylase proenzyme [Zea mays]);c52972_g1_i3(S-adenosylmethionine decarboxylase proenzyme [Zea mays])
c63882_g2	4.46581	0.187254	8.56459e-122	c63882_g2_i1(putative cytochrome P450 superfamily protein precursor [Zea mays]);c63882_g2_i3(putative cytochrome P450 superfamily protein, partial [Zea mays]);c63882_g2_i4(putative cytochrome P450 superfamily protein precursor [Zea mays]);c63882_g2_i5(putative cytochrome P450 superfamily protein precursor [Zea mays])	c63882_g2_i1(abscisic acid 8'-hydroxylase 3 [Arabidopsis thaliana]);c63882_g2_i3(abscisic acid 8'-hydroxylase 3 [Arabidopsis thaliana]);c63882_g2_i4(abscisic acid 8'-hydroxylase 3 [Arabidopsis thaliana]);c63882_g2_i5(abscisic acid 8'-hydroxylase 3 [Arabidopsis thaliana])	c63882_g2_i1(putative cytochrome P450 superfamily protein precursor [Zea mays]);c63882_g2_i3(putative cytochrome P450 superfamily protein precursor [Zea mays]);c63882_g2_i4(putative cytochrome P450 superfamily protein precursor [Zea mays]);c63882_g2_i5(putative cytochrome P450 superfamily protein precursor [Zea mays])
c46223_g1	4.184	0.175516	9.46577e-122	c46223_g1_i1(unknown [Zea mays]);c46223_g1_i2(unknown [Zea mays])	c46223_g1_i1(S-adenosyl-L-methionine-dependent methyltransferase-like protein [Arabidopsis thaliana]);c46223_g1_i2(S-adenosyl-L-methionine-dependent methyltransferase-like protein [Arabidopsis thaliana])	c46223_g1_i1(embryonic abundant protein-like [Zea mays]);c46223_g1_i2(embryonic abundant protein-like [Zea mays])
c45624_g2	4.37128	0.185332	3.30051e-119	c45624_g2_i1(unknown [Zea mays]);c45624_g2_i2(unknown [Zea mays]);c45624_g2_i3(uncharacterized protein LOC100273093 [Zea mays]);c45624_g2_i5(PREDICTED: trehalose-phosphate phosphatase-like [Brachypodium distachyon])	c45624_g2_i1(haloacid dehalogenase-like hydrolase domain-containing protein [Arabidopsis thaliana]);c45624_g2_i2(haloacid dehalogenase-like hydrolase domain-containing protein [Arabidopsis thaliana]);c45624_g2_i3(haloacid dehalogenase-like hydrolase domain-containing protein [Arabidopsis thaliana]);c45624_g2_i5(haloacid dehalogenase-like hydrolase domain-containing protein [Arabidopsis thaliana])	c45624_g2_i1(uncharacterized protein LOC100273093 [Zea mays]);c45624_g2_i2(uncharacterized protein LOC100273093 [Zea mays]);c45624_g2_i3(uncharacterized protein LOC100273093 [Zea mays]);c45624_g2_i5(LOC677667 [Zea mays])
c51306_g1	5.38605	0.2289	1.10255e-118	c51306_g1_i1(uncharacterized protein LOC100275712 [Zea mays]);c51306_g1_i2(uncharacterized protein LOC100275712 [Zea mays])	c51306_g1_i1(Dof zinc finger protein DOF5.2 [Arabidopsis thaliana]);c51306_g1_i2(Dof zinc finger protein DOF5.2 [Arabidopsis thaliana])	c51306_g1_i1(uncharacterized protein LOC100275712 [Zea mays]);c51306_g1_i2(uncharacterized protein LOC100275712 [Zea mays])
c59392_g2	4.89871	0.208878	6.18033e-118	c59392_g2_i3(hypothetical protein ZEAMMB73_209668 [Zea mays]);c59392_g2_i4(phi-1-like phosphate-induced protein [Zea mays]);c59392_g2_i5(hypothetical protein ZEAMMB73_209668 [Zea mays])	c59392_g2_i3(Phosphate-responsive 1 family protein [Arabidopsis thaliana]);c59392_g2_i4(Phosphate-responsive 1 family protein [Arabidopsis thaliana]);c59392_g2_i5(Phosphate-responsive 1 family protein [Arabidopsis thaliana])	c59392_g2_i3(PREDICTED: uncharacterized protein LOC103627762 [Zea mays]);c59392_g2_i4(phi-1-like phosphate-induced protein [Zea mays]);c59392_g2_i5(PREDICTED: uncharacterized protein LOC103627762 [Zea mays])
c52517_g2	2.82773	0.123385	1.37533e-112	--	--	--
c60236_g1	3.30765	0.144347	1.37533e-112	c60236_g1_i2(NAC domain-containing protein 48 [Zea mays])	c60236_g1_i2(NAC domain-containing protein 2 [Arabidopsis thaliana])	c60236_g1_i2(NAC domain-containing protein 48 [Zea mays])
c62286_g1	3.91789	0.174533	4.43658e-108	c62286_g1_i1(uncharacterized protein LOC100304421 [Zea mays]);c62286_g1_i3(uncharacterized protein LOC100193195 [Zea mays]);c62286_g1_i5(uncharacterized protein LOC100304421 [Zea mays])	c62286_g1_i1(zinc finger protein CONSTANS-LIKE 10 [Arabidopsis thaliana]);c62286_g1_i3(zinc finger protein CONSTANS-LIKE 9 [Arabidopsis thaliana]);c62286_g1_i5(zinc finger protein CONSTANS-LIKE 9 [Arabidopsis thaliana])	c62286_g1_i1(PREDICTED: uncharacterized protein LOC100304421 isoform X1 [Zea mays]);c62286_g1_i3(PREDICTED: zinc finger protein CONSTANS-LIKE 9-like isoform X1 [Zea mays]);c62286_g1_i5(PREDICTED: uncharacterized protein LOC100304421 isoform X1 [Zea mays])
c59905_g1	3.85499	0.173637	1.03084e-105	c59905_g1_i1(uncharacterized protein LOC100272419 [Zea mays]);c59905_g1_i2(uncharacterized protein LOC100272419 [Zea mays]);c59905_g1_i3(hypothetical protein SORBIDRAFT_03g032190 [Sorghum bicolor]);c59905_g1_i4(uncharacterized protein LOC100272419 [Zea mays]);c59905_g1_i5(hypothetical protein SORBIDRAFT_03g032190 [Sorghum bicolor]);c59905_g1_i6(hypothetical protein SORBIDRAFT_03g032190 [Sorghum b…	c59905_g1_i1(nodulin MtN3-like protein [Arabidopsis thaliana]);c59905_g1_i2(nodulin MtN3-like protein [Arabidopsis thaliana]);c59905_g1_i3(nodulin MtN3-like protein [Arabidopsis thaliana]);c59905_g1_i4(nodulin MtN3-like protein [Arabidopsis thaliana]);c59905_g1_i5(nodulin MtN3-like protein [Arabidopsis thaliana]);c59905_g1_i6(nodulin MtN3-like protein [Arabidopsis thaliana])	c59905_g1_i1(uncharacterized protein LOC100272419 [Zea mays]);c59905_g1_i2(uncharacterized protein LOC100272419 [Zea mays]);c59905_g1_i3(uncharacterized protein LOC100272419 [Zea mays]);c59905_g1_i4(uncharacterized protein LOC100272419 [Zea mays]);c59905_g1_i5(uncharacterized protein LOC100272419 [Zea mays]);c59905_g1_i6(uncharacterized protein LOC100272419 [Zea mays])
c56807_g1	3.26372	0.148317	7.49529e-104	c56807_g1_i1(putative MAP kinase family protein [Zea mays]);c56807_g1_i4(putative MAP kinase family protein [Zea mays]);c56807_g1_i6(putative MAP kinase family protein [Zea mays])	c56807_g1_i4(mitogen-activated protein kinase 20 [Arabidopsis thaliana])	c56807_g1_i1(uncharacterized protein LOC100279919 [Zea mays]);c56807_g1_i4(uncharacterized protein LOC100279919 [Zea mays]);c56807_g1_i6(uncharacterized protein LOC100279919 [Zea mays])
c57094_g1	2.74505	0.125364	7.68906e-103	c57094_g1_i1(carbohydrate transporter/ sugar porter/ transporter [Zea mays]);c57094_g1_i10(TPA: carbohydrate transporter/ sugar porter/ transporter [Zea mays]);c57094_g1_i11(TPA: carbohydrate transporter/ sugar porter/ transporter [Zea mays]);c57094_g1_i12(TPA: carbohydrate transporter/ sugar porter/ transporter [Zea mays]);c57094_g1_i13(TPA: carbohydrate transporter/ sugar porter/ transporter [Z…	c57094_g1_i1(zinc induced facilitator-like 1 protein [Arabidopsis thaliana]);c57094_g1_i2(zinc induced facilitator-like 1 protein [Arabidopsis thaliana]);c57094_g1_i4(zinc induced facilitator-like 1 protein [Arabidopsis thaliana]);c57094_g1_i5(zinc induced facilitator-like 1 protein [Arabidopsis thaliana]);c57094_g1_i6(zinc induced facilitator-like 2 protein [Arabidopsis thaliana]);c57094_g1_i9(z…	c57094_g1_i1(carbohydrate transporter/ sugar porter/ transporter [Zea mays]);c57094_g1_i2(carbohydrate transporter/ sugar porter/ transporter [Zea mays]);c57094_g1_i4(carbohydrate transporter/ sugar porter/ transporter [Zea mays]);c57094_g1_i5(carbohydrate transporter/ sugar porter/ transporter [Zea mays]);c57094_g1_i6(carbohydrate transporter/ sugar porter/ transporter [Zea mays]);c57094_g1_i9(c…
c50559_g2	3.72023	0.171775	1.34381e-100	c50559_g2_i1(DOF40 C2C2-DOF type transcription factor, partial [Zea mays subsp. mays])	c50559_g2_i1(Dof zinc finger protein DOF5.2 [Arabidopsis thaliana])	c50559_g2_i1(uncharacterized protein LOC100275567 [Zea mays])
c61468_g1	3.81644	0.176673	4.28864e-100	c61468_g1_i10(uncharacterized protein LOC100273896 [Zea mays]);c61468_g1_i2(unknown [Zea mays]);c61468_g1_i3(uncharacterized protein LOC100273896 [Zea mays]);c61468_g1_i5(uncharacterized protein LOC100273896 [Zea mays]);c61468_g1_i6(uncharacterized protein LOC100273896 [Zea mays]);c61468_g1_i7(unknown [Zea mays]);c61468_g1_i9(uncharacterized protein LOC100273896 [Zea mays])	c61468_g1_i2(chalcone-flavanone isomerase-like protein [Arabidopsis thaliana]);c61468_g1_i3(chalcone-flavanone isomerase-like protein [Arabidopsis thaliana]);c61468_g1_i6(chalcone-flavanone isomerase-like protein [Arabidopsis thaliana]);c61468_g1_i7(chalcone-flavanone isomerase-like protein [Arabidopsis thaliana]);c61468_g1_i9(chalcone-flavanone isomerase-like protein [Arabidopsis thaliana]);c614…	c61468_g1_i2(uncharacterized protein LOC100273896 [Zea mays]);c61468_g1_i3(uncharacterized protein LOC100273896 [Zea mays]);c61468_g1_i5(uncharacterized protein LOC100273896 [Zea mays]);c61468_g1_i6(uncharacterized protein LOC100273896 [Zea mays]);c61468_g1_i7(uncharacterized protein LOC100273896 [Zea mays]);c61468_g1_i9(uncharacterized protein LOC100273896 [Zea mays]);c61468_g1_i10(uncharacteriz…
c63210_g2	2.74639	0.1276	2.11127e-99	c63210_g2_i13(soluble inorganic pyrophosphatase [Zea mays]);c63210_g2_i4(soluble inorganic pyrophosphatase [Zea mays]);c63210_g2_i6(soluble inorganic pyrophosphatase [Papaver rhoeas]);c63210_g2_i7(soluble inorganic pyrophosphatase [Zea mays]);c63210_g2_i8(soluble inorganic pyrophosphatase [Zea mays]);c63210_g2_i9(soluble inorganic pyrophosphatase [Papaver rhoeas])	c63210_g2_i4(pyrophosphorylase 3 [Arabidopsis thaliana]);c63210_g2_i6(pyrophosphorylase 3 [Arabidopsis thaliana]);c63210_g2_i7(pyrophosphorylase 3 [Arabidopsis thaliana]);c63210_g2_i8(pyrophosphorylase 3 [Arabidopsis thaliana]);c63210_g2_i9(pyrophosphorylase 3 [Arabidopsis thaliana]);c63210_g2_i13(pyrophosphorylase 3 [Arabidopsis thaliana])	c63210_g2_i4(soluble inorganic pyrophosphatase [Zea mays]);c63210_g2_i6(soluble inorganic pyrophosphatase [Zea mays]);c63210_g2_i7(soluble inorganic pyrophosphatase [Zea mays]);c63210_g2_i8(soluble inorganic pyrophosphatase [Zea mays]);c63210_g2_i9(soluble inorganic pyrophosphatase [Zea mays]);c63210_g2_i13(soluble inorganic pyrophosphatase [Zea mays])
c52220_g1	4.79877	0.223113	2.80862e-99	--	--	--
c62962_g1	3.68761	0.173119	2.29075e-97	c62962_g1_i1(TPA: hypothetical protein ZEAMMB73_080734 [Zea mays]);c62962_g1_i2(hypothetical protein ZEAMMB73_675891 [Zea mays])	c62962_g1_i1(beta-amylase 3 [Arabidopsis thaliana]);c62962_g1_i2(beta-amylase 3 [Arabidopsis thaliana])	c62962_g1_i1(PREDICTED: beta-amylase 3, chloroplastic-like [Zea mays]);c62962_g1_i2(PREDICTED: uncharacterized protein LOC100502394 isoform X1 [Zea mays])
c62347_g1	3.01726	0.141715	2.72279e-97	c62347_g1_i1(PREDICTED: inactive rhomboid protein 1-like [Brachypodium distachyon]);c62347_g1_i2(hypothetical protein ZEAMMB73_333041 [Zea mays]);c62347_g1_i3(membrane protein [Zea mays]);c62347_g1_i4(membrane protein [Zea mays])	c62347_g1_i1(RHOMBOID-like protein 4 [Arabidopsis thaliana]);c62347_g1_i2(rhomboid -like 2 [Arabidopsis thaliana]);c62347_g1_i3(RHOMBOID-like protein 3 [Arabidopsis thaliana]);c62347_g1_i4(rhomboid -like 2 [Arabidopsis thaliana])	c62347_g1_i1(uncharacterized protein LOC100194066 [Zea mays]);c62347_g1_i2(membrane protein [Zea mays]);c62347_g1_i3(membrane protein [Zea mays]);c62347_g1_i4(membrane protein [Zea mays])
c55871_g4	2.90076	0.136356	3.81214e-97	c55871_g4_i1(unknown [Zea mays])	--	c55871_g4_i1(uncharacterized protein LOC100279570 [Zea mays])
c52482_g6	4.78189	0.224897	4.62103e-97	c52482_g6_i1(uncharacterized protein LOC101027236 [Zea mays]);c52482_g6_i2(uncharacterized protein LOC101027236 [Zea mays])	c52482_g6_i1(protein phosphatase 2C 3 [Arabidopsis thaliana]);c52482_g6_i2(protein phosphatase 2C 3 [Arabidopsis thaliana])	c52482_g6_i1(PREDICTED: uncharacterized protein LOC100192073 isoform X1 [Zea mays]);c52482_g6_i2(PREDICTED: uncharacterized protein LOC100192073 isoform X1 [Zea mays])
c53662_g2	5.41821	0.257507	4.71636e-95	c53662_g2_i1(uncharacterized protein LOC100275712 [Zea mays]);c53662_g2_i2(uncharacterized protein LOC100275712 [Zea mays])	c53662_g2_i1(Dof zinc finger protein DOF5.5 [Arabidopsis thaliana]);c53662_g2_i2(Dof zinc finger protein DOF5.5 [Arabidopsis thaliana])	c53662_g2_i1(uncharacterized protein LOC100275712 [Zea mays]);c53662_g2_i2(uncharacterized protein LOC100275712 [Zea mays])
c55590_g2	4.93482	0.235241	1.72961e-94	c55590_g2_i1(indole-3-glycerol phosphate lyase [Zea mays]);c55590_g2_i3(indole-3-glycerol phosphate lyase [Zea mays]);c55590_g2_i5(uncharacterized protein LOC100273163 [Zea mays]);c55590_g2_i8(indole-3-glycerol phosphate lyase [Zea mays])	c55590_g2_i1(tryptophan synthase alpha chain [Arabidopsis thaliana]);c55590_g2_i3(tryptophan synthase alpha chain [Arabidopsis thaliana]);c55590_g2_i5(tryptophan synthase alpha chain [Arabidopsis thaliana]);c55590_g2_i8(tryptophan synthase alpha chain [Arabidopsis thaliana])	c55590_g2_i1(uncharacterized protein LOC100273163 [Zea mays]);c55590_g2_i3(PREDICTED: indole-3-glycerol phosphate lyase, chloroplastic-like [Zea mays]);c55590_g2_i5(uncharacterized protein LOC100273163 [Zea mays]);c55590_g2_i8(PREDICTED: indole-3-glycerol phosphate lyase, chloroplastic-like [Zea mays])
c63560_g1	3.50316	0.167649	9.34652e-94	c63560_g1_i1(TPA: hypothetical protein ZEAMMB73_092281 [Zea mays]);c63560_g1_i3(TPA: hypothetical protein ZEAMMB73_092281 [Zea mays]);c63560_g1_i4(TPA: hypothetical protein ZEAMMB73_092281 [Zea mays]);c63560_g1_i5(TPA: hypothetical protein ZEAMMB73_092281 [Zea mays])	c63560_g1_i1(autoinhibited Ca2+-ATPase 1 [Arabidopsis thaliana]);c63560_g1_i3(autoinhibited Ca2+-ATPase 1 [Arabidopsis thaliana]);c63560_g1_i4(autoinhibited Ca2+-ATPase 1 [Arabidopsis thaliana]);c63560_g1_i5(autoinhibited Ca2+-ATPase 1 [Arabidopsis thaliana])	c63560_g1_i1(PREDICTED: uncharacterized protein LOC100383926 isoform X1 [Zea mays]);c63560_g1_i3(PREDICTED: uncharacterized protein LOC100383926 isoform X1 [Zea mays]);c63560_g1_i4(PREDICTED: uncharacterized protein LOC100383926 isoform X1 [Zea mays]);c63560_g1_i5(PREDICTED: uncharacterized protein LOC100383926 isoform X1 [Zea mays])
c63424_g1	4.87398	0.23386	2.82001e-93	c63424_g1_i1(putative MYB DNA-binding domain superfamily protein [Zea mays]);c63424_g1_i11(uncharacterized protein LOC100276850 [Zea mays]);c63424_g1_i14(unknown [Zea mays]);c63424_g1_i15(putative MYB DNA-binding domain superfamily protein [Zea mays]);c63424_g1_i16(uncharacterized protein LOC100276850 [Zea mays]);c63424_g1_i2(uncharacterized protein LOC100276850 [Zea mays]);c63424_g1_i4(unknown […	c63424_g1_i1(protein late elongated hypocotyl [Arabidopsis thaliana]);c63424_g1_i2(protein late elongated hypocotyl [Arabidopsis thaliana]);c63424_g1_i4(protein CCA1 [Arabidopsis thaliana]);c63424_g1_i6(protein CCA1 [Arabidopsis thaliana]);c63424_g1_i7(protein CCA1 [Arabidopsis thaliana]);c63424_g1_i11(protein CCA1 [Arabidopsis thaliana]);c63424_g1_i14(protein late elongated hypocotyl [Arabidopsi…	c63424_g1_i1(putative MYB DNA-binding domain superfamily protein [Zea mays]);c63424_g1_i2(uncharacterized protein LOC100276850 [Zea mays]);c63424_g1_i4(PREDICTED: putative MYB DNA-binding domain superfamily protein isoform X2 [Zea mays]);c63424_g1_i6(uncharacterized protein LOC100276850 [Zea mays]);c63424_g1_i7(uncharacterized protein LOC100276850 [Zea mays]);c63424_g1_i11(uncharacterized protein…
c53331_g2	4.9981	0.240045	4.14657e-93	c53331_g2_i1(hypothetical protein OsI_29212 [Oryza sativa Indica Group]);c53331_g2_i3(hypothetical protein OsI_29212 [Oryza sativa Indica Group])	--	c53331_g2_i1(PREDICTED: putative ribonuclease H protein At1g65750 [Zea mays]);c53331_g2_i3(PREDICTED: putative ribonuclease H protein At1g65750 [Zea mays])
c63582_g1	3.54333	0.170916	2.62428e-92	c63582_g1_i3(unknown [Zea mays]);c63582_g1_i4(unknown [Zea mays]);c63582_g1_i5(TPA: putative RING zinc finger domain superfamily protein [Zea mays]);c63582_g1_i6(TPA: putative RING zinc finger domain superfamily protein [Zea mays]);c63582_g1_i7(unknown [Zea mays])	c63582_g1_i3(RING/U-box domain-containing protein [Arabidopsis thaliana]);c63582_g1_i4(RING/U-box domain-containing protein [Arabidopsis thaliana]);c63582_g1_i7(RING/U-box domain-containing protein [Arabidopsis thaliana])	c63582_g1_i3(PREDICTED: uncharacterized protein LOC100277549 isoform X1 [Zea mays]);c63582_g1_i4(PREDICTED: uncharacterized protein LOC100277549 isoform X1 [Zea mays]);c63582_g1_i5(PREDICTED: E3 ubiquitin-protein ligase MBR1 [Zea mays]);c63582_g1_i6(PREDICTED: E3 ubiquitin-protein ligase MBR1 [Zea mays]);c63582_g1_i7(PREDICTED: uncharacterized protein LOC100277549 isoform X1 [Zea mays])
c62067_g7	6.97748	0.336683	2.96583e-92	--	--	--
c55639_g1	3.45819	0.169071	7.59181e-90	c55639_g1_i2(uncharacterized protein LOC100381752 [Zea mays]);c55639_g1_i4(uncharacterized protein LOC100381752 [Zea mays]);c55639_g1_i6(uncharacterized protein LOC100381752 [Zea mays]);c55639_g1_i7(uncharacterized protein LOC100381752 [Zea mays]);c55639_g1_i8(uncharacterized protein LOC100381752 [Zea mays])	--	c55639_g1_i2(uncharacterized protein LOC100381752 [Zea mays]);c55639_g1_i4(uncharacterized protein LOC100381752 [Zea mays]);c55639_g1_i6(uncharacterized protein LOC100381752 [Zea mays]);c55639_g1_i7(uncharacterized protein LOC100381752 [Zea mays]);c55639_g1_i8(uncharacterized protein LOC100381752 [Zea mays])
c60157_g3	2.89021	0.14564	1.58797e-84	c60157_g3_i1(uncharacterized protein LOC100275557 [Zea mays]);c60157_g3_i10(hydrolase/ zinc ion binding protein [Zea mays]);c60157_g3_i3(uncharacterized protein LOC100275557 [Zea mays]);c60157_g3_i5(uncharacterized protein LOC100275557 [Zea mays]);c60157_g3_i9(hydrolase/ zinc ion binding protein [Zea mays])	c60157_g3_i1(NAD(P)H dehydrogenase B2 [Arabidopsis thaliana]);c60157_g3_i3(NAD(P)H dehydrogenase B2 [Arabidopsis thaliana]);c60157_g3_i5(NADH dehydrogenase [Arabidopsis thaliana]);c60157_g3_i9(aarF domain-containing kinase [Arabidopsis thaliana]);c60157_g3_i10(cytidine/deoxycytidylate deaminase-like protein [Arabidopsis thaliana])	c60157_g3_i1(uncharacterized protein LOC100275557 [Zea mays]);c60157_g3_i3(uncharacterized protein LOC100275557 [Zea mays]);c60157_g3_i5(uncharacterized protein LOC100275557 [Zea mays]);c60157_g3_i9(hydrolase/ zinc ion binding protein [Zea mays]);c60157_g3_i10(hydrolase/ zinc ion binding protein [Zea mays])
c54133_g1	2.41914	0.122979	4.84046e-83	c54133_g1_i1(ZIM motif family protein [Zea mays]);c54133_g1_i11(ZIM motif family protein [Zea mays]);c54133_g1_i12(hypothetical protein SORBIDRAFT_02g024270 [Sorghum bicolor]);c54133_g1_i13(unknown [Zea mays]);c54133_g1_i3(unknown [Zea mays]);c54133_g1_i4(uncharacterized protein LOC100273108 [Zea mays]);c54133_g1_i7(unknown [Zea mays]);c54133_g1_i8(unknown [Zea mays]);c54133_g1_i9(hypothetical pr…	c54133_g1_i1(protein TIFY 6A [Arabidopsis thaliana]);c54133_g1_i3(protein TIFY 10A [Arabidopsis thaliana]);c54133_g1_i7(protein TIFY 6A [Arabidopsis thaliana]);c54133_g1_i8(protein TIFY 6A [Arabidopsis thaliana]);c54133_g1_i11(protein TIFY 6A [Arabidopsis thaliana]);c54133_g1_i12(protein TIFY 10A [Arabidopsis thaliana])	c54133_g1_i1(ZIM motif family protein [Zea mays]);c54133_g1_i3(uncharacterized protein LOC100273108 [Zea mays]);c54133_g1_i4(uncharacterized protein LOC100273108 [Zea mays]);c54133_g1_i7(uncharacterized protein LOC100273108 [Zea mays]);c54133_g1_i8(uncharacterized protein LOC100273108 [Zea mays]);c54133_g1_i9(ZIM motif family protein [Zea mays]);c54133_g1_i11(ZIM motif family protein [Zea mays]);…
c63882_g1	3.70558	0.188569	7.01426e-83	c63882_g1_i1(uncharacterized protein LOC100274595 [Zea mays]);c63882_g1_i2(uncharacterized protein LOC100274595 [Zea mays]);c63882_g1_i3(putative cytochrome P450 superfamily protein precursor [Zea mays]);c63882_g1_i4(uncharacterized protein LOC100274595 [Zea mays]);c63882_g1_i5(putative cytochrome P450 superfamily protein precursor [Zea mays])	c63882_g1_i1(abscisic acid 8'-hydroxylase 1 [Arabidopsis thaliana]);c63882_g1_i2(abscisic acid 8'-hydroxylase 1 [Arabidopsis thaliana]);c63882_g1_i3(abscisic acid 8'-hydroxylase 1 [Arabidopsis thaliana]);c63882_g1_i4(abscisic acid 8'-hydroxylase 1 [Arabidopsis thaliana]);c63882_g1_i5(abscisic acid 8'-hydroxylase 1 [Arabidopsis thaliana])	c63882_g1_i1(uncharacterized protein LOC100274595 [Zea mays]);c63882_g1_i2(uncharacterized protein LOC100274595 [Zea mays]);c63882_g1_i3(putative cytochrome P450 superfamily protein precursor [Zea mays]);c63882_g1_i4(uncharacterized protein LOC100274595 [Zea mays]);c63882_g1_i5(putative cytochrome P450 superfamily protein precursor [Zea mays])
c58445_g2	3.47194	0.178007	1.21477e-81	c58445_g2_i1(TPA: hypothetical protein ZEAMMB73_092281 [Zea mays]);c58445_g2_i2(TPA: hypothetical protein ZEAMMB73_092281 [Zea mays]);c58445_g2_i3(TPA: hypothetical protein ZEAMMB73_092281 [Zea mays]);c58445_g2_i4(hypothetical protein [Zea mays]);c58445_g2_i6(TPA: hypothetical protein ZEAMMB73_092281 [Zea mays]);c58445_g2_i8(TPA: hypothetical protein ZEAMMB73_092281 [Zea mays])	c58445_g2_i1(Ca2+-transporting ATPase [Arabidopsis thaliana]);c58445_g2_i2(autoinhibited Ca2+-ATPase 1 [Arabidopsis thaliana]);c58445_g2_i3(Ca2+-transporting ATPase [Arabidopsis thaliana]);c58445_g2_i6(Ca2+-transporting ATPase [Arabidopsis thaliana]);c58445_g2_i8(Ca2+-transporting ATPase [Arabidopsis thaliana])	c58445_g2_i1(PREDICTED: uncharacterized protein LOC100383926 isoform X1 [Zea mays]);c58445_g2_i2(PREDICTED: uncharacterized protein LOC100383926 isoform X1 [Zea mays]);c58445_g2_i3(PREDICTED: uncharacterized protein LOC100383926 isoform X1 [Zea mays]);c58445_g2_i6(PREDICTED: uncharacterized protein LOC100383926 isoform X1 [Zea mays]);c58445_g2_i8(PREDICTED: uncharacterized protein LOC100383926 is…
c57453_g3	2.97027	0.152373	1.47182e-81	c57453_g3_i1(unknown [Zea mays]);c57453_g3_i10(Katanin p60 ATPase-containing subunit A-like 2 [Triticum urartu]);c57453_g3_i11(unknown [Zea mays]);c57453_g3_i12(unknown [Zea mays]);c57453_g3_i13(Katanin p60 ATPase-containing subunit A-like 2 [Triticum urartu]);c57453_g3_i14(unknown [Zea mays]);c57453_g3_i2(uncharacterized protein LOC100382416 [Zea mays]);c57453_g3_i3(uncharacterized protein LOC10…	c57453_g3_i1(P-loop containing nucleoside triphosphate hydrolase-like protein [Arabidopsis thaliana]);c57453_g3_i5(P-loop containing nucleoside triphosphate hydrolase-like protein [Arabidopsis thaliana]);c57453_g3_i7(P-loop containing nucleoside triphosphate hydrolase-like protein [Arabidopsis thaliana]);c57453_g3_i8(P-loop containing nucleoside triphosphate hydrolase-like protein [Arabidopsis th…	c57453_g3_i1(uncharacterized protein LOC100382416 [Zea mays]);c57453_g3_i2(uncharacterized protein LOC100382416 [Zea mays]);c57453_g3_i3(uncharacterized protein LOC100382416 [Zea mays]);c57453_g3_i4(uncharacterized protein LOC100382416 [Zea mays]);c57453_g3_i5(uncharacterized protein LOC100382416 [Zea mays]);c57453_g3_i7(uncharacterized protein LOC100382416 [Zea mays]);c57453_g3_i8(uncharacterize…
c60327_g1	3.48223	0.181052	2.24283e-79	c60327_g1_i1(unknown [Zea mays])	--	c60327_g1_i1(PREDICTED: uncharacterized protein LOC100384376 isoform X1 [Zea mays])
c62460_g1	4.32248	0.224864	2.69269e-79	c62460_g1_i10(uncharacterized protein LOC100192597 [Zea mays]);c62460_g1_i11(unknown [Zea mays]);c62460_g1_i12(TPA: hypothetical protein ZEAMMB73_485503 [Zea mays]);c62460_g1_i13(unknown [Zea mays]);c62460_g1_i14(uncharacterized protein LOC100192597 [Zea mays]);c62460_g1_i15(uncharacterized protein LOC100192597 [Zea mays]);c62460_g1_i2(uncharacterized protein LOC100192597 [Zea mays]);c62460_g1_i5…	c62460_g1_i2(chaperone DnaJ-domain containing protein [Arabidopsis thaliana]);c62460_g1_i5(chaperone DnaJ-domain containing protein [Arabidopsis thaliana]);c62460_g1_i8(chaperone DnaJ-domain containing protein [Arabidopsis thaliana]);c62460_g1_i11(chaperone DnaJ-domain containing protein [Arabidopsis thaliana]);c62460_g1_i14(chaperone DnaJ-domain containing protein [Arabidopsis thaliana]);c62460_…	c62460_g1_i2(PREDICTED: uncharacterized protein LOC100192597 isoform X1 [Zea mays]);c62460_g1_i5(PREDICTED: uncharacterized protein LOC100192597 isoform X1 [Zea mays]);c62460_g1_i6(uncharacterized protein LOC100192597 [Zea mays]);c62460_g1_i8(PREDICTED: uncharacterized protein LOC100192597 isoform X2 [Zea mays]);c62460_g1_i9(uncharacterized protein LOC100192597 [Zea mays]);c62460_g1_i10(uncharact…
c58709_g1	2.56792	0.133945	6.8979e-79	c58709_g1_i1(AER [Zea mays]);c58709_g1_i3(hypothetical protein ZEAMMB73_932194 [Zea mays])	c58709_g1_i1(HXXXD-type acyl-transferase-like protein [Arabidopsis thaliana]);c58709_g1_i3(HXXXD-type acyl-transferase-like protein [Arabidopsis thaliana])	c58709_g1_i1(AER [Zea mays]);c58709_g1_i3(PREDICTED: uncharacterized acetyltransferase At3g50280-like [Zea mays])
c59418_g3	3.74589	0.19652	5.60297e-78	c59418_g3_i2(TPA: hypothetical protein ZEAMMB73_080734 [Zea mays])	c59418_g3_i2(beta-amylase 3 [Arabidopsis thaliana])	c59418_g3_i2(PREDICTED: beta-amylase 3, chloroplastic-like [Zea mays])
c63752_g1	2.70745	0.142546	1.99241e-77	c63752_g1_i1(lipoxygenase [Zea mays]);c63752_g1_i12(unknown [Zea mays]);c63752_g1_i2(hypothetical protein ZEAMMB73_739462 [Zea mays]);c63752_g1_i3(unknown [Zea mays]);c63752_g1_i5(lipoxygenase [Zea mays]);c63752_g1_i8(unknown [Zea mays]);c63752_g1_i9(unknown [Zea mays])	c63752_g1_i1(lipoxygenase 1 [Arabidopsis thaliana]);c63752_g1_i2(lipoxygenase 1 [Arabidopsis thaliana]);c63752_g1_i3(lipoxygenase 5 [Arabidopsis thaliana]);c63752_g1_i5(lipoxygenase 1 [Arabidopsis thaliana]);c63752_g1_i8(lipoxygenase 5 [Arabidopsis thaliana]);c63752_g1_i9(lipoxygenase 1 [Arabidopsis thaliana]);c63752_g1_i12(lipoxygenase 5 [Arabidopsis thaliana])	c63752_g1_i1(lipoxygenase [Zea mays]);c63752_g1_i2(lipoxygenase [Zea mays]);c63752_g1_i3(lipoxygenase [Zea mays]);c63752_g1_i5(lipoxygenase [Zea mays]);c63752_g1_i8(lipoxygenase [Zea mays]);c63752_g1_i9(lipoxygenase [Zea mays]);c63752_g1_i12(lipoxygenase [Zea mays])
c59444_g1	3.47038	0.183984	2.34739e-76	c59444_g1_i1(uncharacterized protein LOC100194066 [Zea mays]);c59444_g1_i2(TPA: hypothetical protein ZEAMMB73_979905 [Zea mays]);c59444_g1_i5(PREDICTED: inactive rhomboid protein 1-like isoform X1 [Setaria italica]);c59444_g1_i6(unknown [Zea mays]);c59444_g1_i8(unknown [Zea mays]);c59444_g1_i9(uncharacterized protein LOC100194066 [Zea mays])	c59444_g1_i1(RHOMBOID-like protein 3 [Arabidopsis thaliana]);c59444_g1_i2(RHOMBOID-like protein 3 [Arabidopsis thaliana]);c59444_g1_i5(rhomboid -like 2 [Arabidopsis thaliana]);c59444_g1_i6(rhomboid -like 2 [Arabidopsis thaliana]);c59444_g1_i8(rhomboid -like 2 [Arabidopsis thaliana]);c59444_g1_i9(RHOMBOID-like protein 3 [Arabidopsis thaliana])	c59444_g1_i1(uncharacterized protein LOC100194066 [Zea mays]);c59444_g1_i2(uncharacterized protein LOC100194066 [Zea mays]);c59444_g1_i5(PREDICTED: uncharacterized protein LOC100194066 isoform X1 [Zea mays]);c59444_g1_i6(PREDICTED: uncharacterized protein LOC100194066 isoform X1 [Zea mays]);c59444_g1_i8(PREDICTED: uncharacterized protein LOC100194066 isoform X1 [Zea mays]);c59444_g1_i9(uncharacte…
c60414_g2	3.61705	0.192558	1.00822e-75	--	--	--
c62607_g4	3.42887	0.183445	5.52248e-75	c62607_g4_i1(TPA: putative tify domain/CCT motif transcription factor family protein [Zea mays]);c62607_g4_i3(TPA: putative tify domain/CCT motif transcription factor family protein [Zea mays]);c62607_g4_i5(TPA: putative tify domain/CCT motif transcription factor family protein [Zea mays])	--	c62607_g4_i1(uncharacterized protein LOC100384222 [Zea mays]);c62607_g4_i3(uncharacterized protein LOC100191257 [Zea mays]);c62607_g4_i5(uncharacterized protein LOC100384222 [Zea mays])
c59381_g1	3.66434	0.197511	7.26739e-74	c59381_g1_i2(hypothetical protein SORBIDRAFT_09g028690 [Sorghum bicolor]);c59381_g1_i4(PREDICTED: mitogen-activated protein kinase 7-like [Setaria italica]);c59381_g1_i6(hypothetical protein SORBIDRAFT_09g028690 [Sorghum bicolor]);c59381_g1_i7(PREDICTED: mitogen-activated protein kinase 7-like [Setaria italica])	c59381_g1_i2(mitogen-activated protein kinase 20 [Arabidopsis thaliana]);c59381_g1_i4(mitogen-activated protein kinase 20 [Arabidopsis thaliana]);c59381_g1_i6(mitogen-activated protein kinase 20 [Arabidopsis thaliana]);c59381_g1_i7(mitogen-activated protein kinase 20 [Arabidopsis thaliana])	c59381_g1_i2(PREDICTED: uncharacterized protein LOC100279919 isoform X3 [Zea mays]);c59381_g1_i4(PREDICTED: uncharacterized protein LOC100279919 isoform X1 [Zea mays]);c59381_g1_i6(PREDICTED: uncharacterized protein LOC100279919 isoform X2 [Zea mays]);c59381_g1_i7(PREDICTED: uncharacterized protein LOC100279919 isoform X3 [Zea mays])
c54476_g7	3.91034	0.211367	1.88343e-73	c54476_g7_i1(putative tify domain/CCT motif transcription factor family protein [Zea mays]);c54476_g7_i2(putative tify domain/CCT motif transcription factor family protein [Zea mays]);c54476_g7_i3(putative tify domain/CCT motif transcription factor family protein [Zea mays])	c54476_g7_i2(protein TIFY 10A [Arabidopsis thaliana]);c54476_g7_i3(protein TIFY 10B [Arabidopsis thaliana])	c54476_g7_i1(uncharacterized protein LOC100384222 [Zea mays]);c54476_g7_i2(uncharacterized protein LOC100191257 [Zea mays]);c54476_g7_i3(uncharacterized protein LOC100191257 [Zea mays])
c48343_g1	3.29345	0.178168	2.45175e-73	--	--	--
c64452_g8	3.13945	0.17056	1.02613e-72	c64452_g8_i1(TPA: hypothetical protein ZEAMMB73_807797 [Zea mays])	c64452_g8_i1(uncharacterized protein [Arabidopsis thaliana])	c64452_g8_i1(uncharacterized protein LOC100278972 [Zea mays])
c62191_g3	4.02821	0.219055	1.39733e-72	c62191_g3_i1(hypothetical protein ZEAMMB73_569048, partial [Zea mays])	--	--
c63756_g2	3.99727	0.217637	2.0723e-72	c63756_g2_i1(uncharacterized protein LOC100276436 [Zea mays])	--	c63756_g2_i1(uncharacterized protein LOC100276436 [Zea mays])
c52554_g1	5.78532	0.31994	3.61086e-70	--	--	--
c46731_g1	3.69536	0.205457	2.00103e-69	c46731_g1_i2(DOF40 C2C2-DOF type transcription factor, partial [Zea mays subsp. mays]);c46731_g1_i3(DOF40 C2C2-DOF type transcription factor, partial [Zea mays subsp. mays])	--	c46731_g1_i2(uncharacterized protein LOC100275567 [Zea mays]);c46731_g1_i3(uncharacterized protein LOC100275567 [Zea mays])
c64205_g1	3.08299	0.172059	6.67725e-69	c64205_g1_i7(uncharacterized protein LOC100275414 [Zea mays])	--	c64205_g1_i7(uncharacterized protein LOC100275414 [Zea mays])
c59964_g3	2.61912	0.146699	2.09377e-68	c59964_g3_i1(NAC domain-containing protein 48 [Zea mays]);c59964_g3_i2(NAC domain-containing protein 48 [Zea mays]);c59964_g3_i4(NAC domain-containing protein 48 [Zea mays]);c59964_g3_i5(hypothetical protein SORBIDRAFT_09g020750 [Sorghum bicolor]);c59964_g3_i6(PREDICTED: NAC domain-containing protein 48-like [Setaria italica])	c59964_g3_i1(NAC domain-containing protein 2 [Arabidopsis thaliana]);c59964_g3_i2(NAC domain-containing protein 72 [Arabidopsis thaliana]);c59964_g3_i4(NAC domain-containing protein 2 [Arabidopsis thaliana]);c59964_g3_i5(NAC domain-containing protein 2 [Arabidopsis thaliana]);c59964_g3_i6(NAC domain-containing protein 2 [Arabidopsis thaliana])	c59964_g3_i1(putative NAC domain transcription factor superfamily protein [Zea mays]);c59964_g3_i2(NAC domain-containing protein 48 [Zea mays]);c59964_g3_i4(putative NAC domain transcription factor superfamily protein [Zea mays]);c59964_g3_i5(NAC domain-containing protein 48 [Zea mays]);c59964_g3_i6(putative NAC domain transcription factor superfamily protein [Zea mays])
c63756_g1	3.12301	0.17728	1.38667e-66	c63756_g1_i3(hypothetical protein [Zea mays]);c63756_g1_i8(hypothetical protein [Zea mays])	--	c63756_g1_i3(PREDICTED: uncharacterized protein LOC100192857 isoform X1 [Zea mays]);c63756_g1_i8(PREDICTED: uncharacterized protein LOC100192857 isoform X1 [Zea mays])
c60876_g1	2.27603	0.130014	9.53718e-66	c60876_g1_i2(TPA: putative calcium-dependent protein kinase family protein [Zea mays]);c60876_g1_i4(TPA: putative calcium-dependent protein kinase family protein [Zea mays])	c60876_g1_i2(Calcium-dependent protein kinase family protein [Arabidopsis thaliana]);c60876_g1_i4(Calcium-dependent protein kinase family protein [Arabidopsis thaliana])	c60876_g1_i2(uncharacterized LOC100383301 [Zea mays]);c60876_g1_i4(uncharacterized LOC100383301 [Zea mays])
c59418_g6	3.872	0.22149	1.44065e-65	c59418_g6_i1(hypothetical protein ZEAMMB73_675891 [Zea mays]);c59418_g6_i3(TPA: hypothetical protein ZEAMMB73_080734 [Zea mays]);c59418_g6_i4(hypothetical protein ZEAMMB73_675891 [Zea mays])	c59418_g6_i1(beta-amylase 3 [Arabidopsis thaliana]);c59418_g6_i3(beta-amylase 3 [Arabidopsis thaliana]);c59418_g6_i4(beta-amylase 3 [Arabidopsis thaliana])	c59418_g6_i1(PREDICTED: beta-amylase 3, chloroplastic-like [Zea mays]);c59418_g6_i3(PREDICTED: beta-amylase 3, chloroplastic-like [Zea mays]);c59418_g6_i4(PREDICTED: uncharacterized protein LOC100502394 isoform X1 [Zea mays])
c61784_g3	2.70644	0.155823	1.02157e-64	c61784_g3_i1(TPA: hypothetical protein ZEAMMB73_880748 [Zea mays]);c61784_g3_i2(hypothetical protein ZEAMMB73_951764 [Zea mays])	c61784_g3_i1(uncharacterized protein [Arabidopsis thaliana]);c61784_g3_i2(uncharacterized protein [Arabidopsis thaliana])	c61784_g3_i1(uncharacterized protein LOC100277020 [Zea mays]);c61784_g3_i2(PREDICTED: uncharacterized protein LOC103636401 [Zea mays])
c49449_g1	4.06322	0.234124	1.27817e-64	c49449_g1_i2(uncharacterized protein LOC100278795 [Zea mays])	--	c49449_g1_i2(uncharacterized protein LOC100278795 [Zea mays])
c56811_g1	3.12225	0.181971	3.76807e-63	c56811_g1_i1(TPA: hypothetical protein ZEAMMB73_349904 [Zea mays])	c56811_g1_i1(ATP-dependent RNA helicase DHX8/PRP22 [Arabidopsis thaliana])	c56811_g1_i1(PREDICTED: probable pre-mRNA-splicing factor ATP-dependent RNA helicase [Zea mays])
c51860_g2	5.36649	0.313129	5.21419e-63	c51860_g2_i1(TPA: xyloglucan endotransglucosylase/hydrolase protein 15 [Zea mays])	c51860_g2_i1(xyloglucan:xyloglucosyl transferase [Arabidopsis thaliana])	c51860_g2_i1(xyloglucan endotransglucosylase/hydrolase protein 15 precursor [Zea mays])
c52906_g3	2.70037	0.157881	9.30376e-63	c52906_g3_i1(hypothetical protein ZEAMMB73_519077 [Zea mays])	c52906_g3_i1(HXXXD-type acyl-transferase-like protein [Arabidopsis thaliana])	c52906_g3_i1(PREDICTED: uncharacterized acetyltransferase At3g50280-like [Zea mays])
c46925_g1	3.81259	0.223433	1.80126e-62	c46925_g1_i1(S-adenosylmethionine decarboxylase proenzyme [Zea mays])	c46925_g1_i1(S-adenosylmethionine decarboxylase [Arabidopsis thaliana])	c46925_g1_i1(S-adenosylmethionine decarboxylase proenzyme [Zea mays])
c62592_g3	3.18079	0.187035	4.73995e-62	c62592_g3_i3(hypothetical protein ZEAMMB73_460468 [Zea mays]);c62592_g3_i5(beta-amylase [Zea mays])	c62592_g3_i3(inactive beta-amylase 9 [Arabidopsis thaliana]);c62592_g3_i5(beta-amylase 3 [Arabidopsis thaliana])	c62592_g3_i3(PREDICTED: inactive beta-amylase 9-like [Zea mays]);c62592_g3_i5(beta-amylase [Zea mays])
c41317_g1	3.37116	0.200273	8.9038e-61	c41317_g1_i1(uncharacterized protein LOC100273206 precursor [Zea mays]);c41317_g1_i2(uncharacterized protein LOC100273206 precursor [Zea mays])	c41317_g1_i1(early nodulin-like protein 9 [Arabidopsis thaliana]);c41317_g1_i2(early nodulin-like protein 9 [Arabidopsis thaliana])	c41317_g1_i1(uncharacterized protein LOC100273206 precursor [Zea mays]);c41317_g1_i2(uncharacterized protein LOC100273206 precursor [Zea mays])
c58943_g1	2.44917	0.145897	1.9063e-60	c58943_g1_i1(TPA: hypothetical protein ZEAMMB73_076801 [Zea mays]);c58943_g1_i2(TPA: hypothetical protein ZEAMMB73_076801 [Zea mays]);c58943_g1_i3(TPA: hypothetical protein ZEAMMB73_076801 [Zea mays]);c58943_g1_i4(TPA: hypothetical protein ZEAMMB73_076801 [Zea mays])	c58943_g1_i1(trehalase 1 [Arabidopsis thaliana]);c58943_g1_i2(trehalase 1 [Arabidopsis thaliana]);c58943_g1_i3(trehalase 1 [Arabidopsis thaliana]);c58943_g1_i4(trehalase 1 [Arabidopsis thaliana])	c58943_g1_i1(PREDICTED: uncharacterized protein LOC100280412 isoform X1 [Zea mays]);c58943_g1_i2(PREDICTED: uncharacterized protein LOC100280412 isoform X1 [Zea mays]);c58943_g1_i3(PREDICTED: uncharacterized protein LOC100280412 isoform X2 [Zea mays]);c58943_g1_i4(PREDICTED: uncharacterized protein LOC100280412 isoform X2 [Zea mays])
c60506_g1	2.24159	0.133738	2.91309e-60	c60506_g1_i2(hypothetical protein ZEAMMB73_479538 [Zea mays]);c60506_g1_i5(TPA: hypothetical protein ZEAMMB73_670696 [Zea mays]);c60506_g1_i7(TPA: hypothetical protein ZEAMMB73_670696 [Zea mays])	c60506_g1_i2(plant glycogenin-like starch initiation protein 2 [Arabidopsis thaliana]);c60506_g1_i5(plant glycogenin-like starch initiation protein 1 [Arabidopsis thaliana]);c60506_g1_i7(plant glycogenin-like starch initiation protein 1 [Arabidopsis thaliana])	c60506_g1_i2(PREDICTED: uncharacterized protein LOC100272808 isoform X1 [Zea mays]);c60506_g1_i4(PREDICTED: uncharacterized protein LOC100277266 [Zea mays]);c60506_g1_i5(PREDICTED: UDP-glucuronate:xylan alpha-glucuronosyltransferase 1-like [Zea mays]);c60506_g1_i7(PREDICTED: UDP-glucuronate:xylan alpha-glucuronosyltransferase 1-like [Zea mays])
c54476_g8	3.3318	0.200526	3.30123e-59	c54476_g8_i1(uncharacterized protein LOC100191257 [Zea mays]);c54476_g8_i2(uncharacterized protein LOC100191257 [Zea mays]);c54476_g8_i3(uncharacterized protein LOC100191257 [Zea mays]);c54476_g8_i4(uncharacterized protein LOC100191257 [Zea mays]);c54476_g8_i5(TPA: putative tify domain/CCT motif transcription factor family protein [Zea mays])	c54476_g8_i1(protein TIFY 3B [Arabidopsis thaliana]);c54476_g8_i2(protein TIFY 10A [Arabidopsis thaliana]);c54476_g8_i3(protein TIFY 3B [Arabidopsis thaliana]);c54476_g8_i4(protein TIFY 3B [Arabidopsis thaliana]);c54476_g8_i5(protein TIFY 10A [Arabidopsis thaliana])	c54476_g8_i1(uncharacterized protein LOC100191257 [Zea mays]);c54476_g8_i2(uncharacterized protein LOC100191257 [Zea mays]);c54476_g8_i3(uncharacterized protein LOC100191257 [Zea mays]);c54476_g8_i4(uncharacterized protein LOC100191257 [Zea mays]);c54476_g8_i5(uncharacterized protein LOC100191257 [Zea mays])
c62830_g2	3.12141	0.187976	3.84776e-59	c62830_g2_i2(hypothetical protein ZEAMMB73_941622 [Zea mays]);c62830_g2_i3(TPA: hypothetical protein ZEAMMB73_158636 [Zea mays]);c62830_g2_i4(protein phosphatase 2C family protein, putative, expressed [Oryza sativa Japonica Group])	c62830_g2_i2(putative protein phosphatase 2C 63 [Arabidopsis thaliana]);c62830_g2_i3(putative protein phosphatase 2C 63 [Arabidopsis thaliana]);c62830_g2_i4(putative protein phosphatase 2C 63 [Arabidopsis thaliana])	c62830_g2_i2(PREDICTED: probable protein phosphatase 2C 34 [Zea mays]);c62830_g2_i3(PREDICTED: probable protein phosphatase 2C 34 [Zea mays]);c62830_g2_i4(PREDICTED: probable protein phosphatase 2C 34 [Zea mays])
c62830_g5	3.20665	0.19319	4.27002e-59	c62830_g5_i1(TPA: hypothetical protein ZEAMMB73_158636 [Zea mays])	c62830_g5_i1(putative protein phosphatase 2C 63 [Arabidopsis thaliana])	c62830_g5_i1(PREDICTED: probable protein phosphatase 2C 34 [Zea mays])
c62232_g1	2.70508	0.163529	1.08e-58	c62232_g1_i1(TPA: putative leucine-rich repeat receptor-like protein kinase family protein [Zea mays]);c62232_g1_i14(TPA: hypothetical protein ZEAMMB73_093943 [Zea mays]);c62232_g1_i15(TPA: putative leucine-rich repeat receptor-like protein kinase family protein [Zea mays]);c62232_g1_i17(TPA: hypothetical protein ZEAMMB73_093943 [Zea mays]);c62232_g1_i18(TPA: putative leucine-rich repeat receptor…	c62232_g1_i1(putative leucine-rich repeat transmembrane protein kinase [Arabidopsis thaliana]);c62232_g1_i4(putative leucine-rich repeat transmembrane protein kinase [Arabidopsis thaliana]);c62232_g1_i6(leucine-rich repeat protein kinase-like protein [Arabidopsis thaliana]);c62232_g1_i7(putative leucine-rich repeat transmembrane protein kinase [Arabidopsis thaliana]);c62232_g1_i8(leucine-rich rep…	c62232_g1_i1(PREDICTED: probable LRR receptor-like serine/threonine-protein kinase At1g06840 isoform X1 [Zea mays]);c62232_g1_i4(PREDICTED: probable LRR receptor-like serine/threonine-protein kinase At1g06840 isoform X2 [Zea mays]);c62232_g1_i6(PREDICTED: probable LRR receptor-like serine/threonine-protein kinase At1g06840 isoform X1 [Zea mays]);c62232_g1_i7(PREDICTED: probable LRR receptor-like …
c55795_g1	2.34859	0.142066	1.2633e-58	c55795_g1_i1(hypothetical protein [Zea mays]);c55795_g1_i4(uncharacterized protein LOC100275697 [Zea mays]);c55795_g1_i6(TPA: hypothetical protein ZEAMMB73_417637 [Zea mays])	c55795_g1_i1(RPM1 interacting protein 4 [Arabidopsis thaliana]);c55795_g1_i4(RPM1 interacting protein 4 [Arabidopsis thaliana]);c55795_g1_i6(RPM1 interacting protein 4 [Arabidopsis thaliana])	c55795_g1_i1(PREDICTED: uncharacterized protein LOC100275697 isoform X1 [Zea mays]);c55795_g1_i4(uncharacterized protein LOC100275697 [Zea mays]);c55795_g1_i6(PREDICTED: uncharacterized protein LOC100275697 isoform X2 [Zea mays])
c62415_g1	2.11727	0.128772	5.51379e-58	c62415_g1_i2(hypothetical protein SORBIDRAFT_06g030230 [Sorghum bicolor]);c62415_g1_i3(hypothetical protein ZEAMMB73_545725 [Zea mays]);c62415_g1_i4(2-Sep [Zea mays]);c62415_g1_i5(TPA: hypothetical protein ZEAMMB73_504936 [Zea mays]);c62415_g1_i7(2-Sep [Zea mays])	c62415_g1_i2(stress enhanced protein 2 [Arabidopsis thaliana]);c62415_g1_i3(HS1 PRO-1 2-like protein [Arabidopsis thaliana]);c62415_g1_i4(stress enhanced protein 2 [Arabidopsis thaliana]);c62415_g1_i5(stress enhanced protein 2 [Arabidopsis thaliana]);c62415_g1_i7(stress enhanced protein 2 [Arabidopsis thaliana])	c62415_g1_i2(2-Sep [Zea mays]);c62415_g1_i3(nematode-resistance protein [Zea mays]);c62415_g1_i4(PREDICTED: stress enhanced protein 2, chloroplastic-like [Zea mays]);c62415_g1_i5(2-Sep [Zea mays]);c62415_g1_i7(PREDICTED: stress enhanced protein 2, chloroplastic-like [Zea mays])
c61862_g1	4.58005	0.284039	9.73613e-56	c61862_g1_i2(unknown [Zea mays]);c61862_g1_i5(unknown [Zea mays]);c61862_g1_i6( uncharacterized LOC100275450);c61862_g1_i9( uncharacterized LOC100275450)	--	c61862_g1_i6(PREDICTED: uncharacterized protein LOC103638130 [Zea mays])
c59842_g1	5.70969	0.35413	9.87263e-56	c59842_g1_i1(TPA: hypothetical protein ZEAMMB73_875667 [Zea mays]);c59842_g1_i2(TPA: hypothetical protein ZEAMMB73_875667 [Zea mays])	--	--
c64580_g1	2.02108	0.125732	2.11806e-55	c64580_g1_i1(hypothetical protein SORBIDRAFT_02g036890 [Sorghum bicolor]);c64580_g1_i2(TPA: hypothetical protein ZEAMMB73_624815 [Zea mays]);c64580_g1_i3(TPA: hypothetical protein ZEAMMB73_624815 [Zea mays])	c64580_g1_i2(peroxidase 30 [Arabidopsis thaliana]);c64580_g1_i3(peroxidase 30 [Arabidopsis thaliana])	c64580_g1_i1(PREDICTED: uncharacterized protein LOC100502414 isoform X1 [Zea mays]);c64580_g1_i2(PREDICTED: uncharacterized protein LOC100502414 isoform X1 [Zea mays]);c64580_g1_i3(PREDICTED: uncharacterized protein LOC100502414 isoform X1 [Zea mays])
c63996_g2	4.53203	0.282025	2.26744e-55	c63996_g2_i5(TPA: hypothetical protein ZEAMMB73_120456 [Zea mays]);c63996_g2_i8(TPA: hypothetical protein ZEAMMB73_120456 [Zea mays])	c63996_g2_i5(uncharacterized protein [Arabidopsis thaliana]);c63996_g2_i8(uncharacterized protein [Arabidopsis thaliana])	c63996_g2_i5(PREDICTED: uncharacterized protein LOC100193251 isoform X1 [Zea mays]);c63996_g2_i8(PREDICTED: uncharacterized protein LOC100193251 isoform X1 [Zea mays])
c61451_g1	3.05946	0.190619	3.06804e-55	c61451_g1_i1(TPA: disease resistance analog PIC17 [Zea mays]);c61451_g1_i2(TPA: disease resistance analog PIC17 [Zea mays])	c61451_g1_i1(disease resistance protein RPS2 [Arabidopsis thaliana]);c61451_g1_i2(LRR and NB-ARC domain-containing disease resistance protein [Arabidopsis thaliana])	c61451_g1_i1(PREDICTED: disease resistance protein RPS2-like isoform X1 [Zea mays]);c61451_g1_i2(PREDICTED: disease resistance protein RPS2-like isoform X1 [Zea mays])
c61126_g1	3.25965	0.203499	5.09058e-55	c61126_g1_i1(PREDICTED: zinc finger CCCH domain-containing protein 33-like [Setaria italica]);c61126_g1_i2(hypothetical protein ZEAMMB73_845546 [Zea mays]);c61126_g1_i4(hypothetical protein ZEAMMB73_845546 [Zea mays]);c61126_g1_i5(hypothetical protein ZEAMMB73_845546 [Zea mays])	c61126_g1_i1(zinc finger CCCH domain-containing protein 47 [Arabidopsis thaliana]);c61126_g1_i2(zinc finger CCCH domain-containing protein 66 [Arabidopsis thaliana]);c61126_g1_i4(zinc finger CCCH domain-containing protein 66 [Arabidopsis thaliana]);c61126_g1_i5(zinc finger CCCH domain-containing protein 66 [Arabidopsis thaliana])	c61126_g1_i1(uncharacterized protein LOC100275781 [Zea mays]);c61126_g1_i2(uncharacterized protein LOC100275781 [Zea mays]);c61126_g1_i4(uncharacterized protein LOC100275781 [Zea mays]);c61126_g1_i5(uncharacterized protein LOC100275781 [Zea mays])
c54856_g1	2.49265	0.155762	6.41515e-55	c54856_g1_i1(hypothetical protein [Zea mays]);c54856_g1_i3(hypothetical protein [Zea mays]);c54856_g1_i5(hypothetical protein [Zea mays])	c54856_g1_i1(putative F-box protein [Arabidopsis thaliana]);c54856_g1_i3(putative F-box protein [Arabidopsis thaliana]);c54856_g1_i5(putative F-box protein [Arabidopsis thaliana])	c54856_g1_i1(PREDICTED: hypothetical protein isoform X1 [Zea mays]);c54856_g1_i3(PREDICTED: hypothetical protein isoform X1 [Zea mays]);c54856_g1_i5(PREDICTED: hypothetical protein isoform X1 [Zea mays])
c55234_g2	3.27849	0.205237	1.0076e-54	c55234_g2_i2(10-deacetylbaccatin III 10-O-acetyltransferase [Zea mays]);c55234_g2_i3(10-deacetylbaccatin III 10-O-acetyltransferase [Zea mays])	c55234_g2_i2(HXXXD-type acyl-transferase-like protein [Arabidopsis thaliana])	c55234_g2_i2(10-deacetylbaccatin III 10-O-acetyltransferase [Zea mays]);c55234_g2_i3(10-deacetylbaccatin III 10-O-acetyltransferase [Zea mays])
c55771_g1	3.50867	0.220059	1.61182e-54	c55771_g1_i1(uncharacterized protein LOC100382601 [Zea mays])	--	c55771_g1_i1(uncharacterized protein LOC100382601 [Zea mays])
c59856_g7	4.01129	0.251975	2.37233e-54	c59856_g7_i1(heat shock factor protein HSF30 [Zea mays])	c59856_g7_i1(heat stress transcription factor C-1 [Arabidopsis thaliana])	c59856_g7_i1(heat shock factor protein HSF30 [Zea mays])
c58088_g4	4.90368	0.310562	1.83255e-53	--	--	--
c51913_g2	2.50569	0.158749	1.98593e-53	c51913_g2_i1(putative calcium-dependent protein kinase family protein [Zea mays]);c51913_g2_i10(putative calcium-dependent protein kinase family protein [Zea mays]);c51913_g2_i2(Calcium-dependent protein kinase [Medicago truncatula]);c51913_g2_i3(putative calcium-dependent protein kinase family protein [Zea mays]);c51913_g2_i4(Calcium-dependent protein kinase [Medicago truncatula]);c51913_g2_i5(p…	c51913_g2_i1(calcium-dependent protein kinase 28 [Arabidopsis thaliana]);c51913_g2_i2(calcium-dependent protein kinase 28 [Arabidopsis thaliana]);c51913_g2_i3(calcium-dependent protein kinase 16 [Arabidopsis thaliana]);c51913_g2_i4(calcium-dependent protein kinase 28 [Arabidopsis thaliana]);c51913_g2_i5(calcium-dependent protein kinase 28 [Arabidopsis thaliana]);c51913_g2_i6(calcium-dependent pro…	c51913_g2_i1(PREDICTED: uncharacterized protein LOC100217278 isoform X1 [Zea mays]);c51913_g2_i2(PREDICTED: uncharacterized protein LOC100217278 isoform X1 [Zea mays]);c51913_g2_i3(PREDICTED: uncharacterized protein LOC100217278 isoform X2 [Zea mays]);c51913_g2_i4(PREDICTED: uncharacterized protein LOC100217278 isoform X2 [Zea mays]);c51913_g2_i5(PREDICTED: uncharacterized protein LOC100217278 is…
c62843_g1	2.22913	0.141901	6.36766e-53	c62843_g1_i5(TPA: hypothetical protein ZEAMMB73_832910 [Zea mays]);c62843_g1_i6(TPA: hypothetical protein ZEAMMB73_832910 [Zea mays])	--	--
c56080_g2	2.74325	0.1749	9.26174e-53	c56080_g2_i1(hypothetical protein ZEAMMB73_268309 [Zea mays]);c56080_g2_i3(hypothetical protein ZEAMMB73_268309 [Zea mays]);c56080_g2_i4(PREDICTED: magnesium transporter NIPA2-like [Cicer arietinum]);c56080_g2_i5(hypothetical protein SORBIDRAFT_10g030180 [Sorghum bicolor]);c56080_g2_i6(hypothetical protein SORBIDRAFT_10g030180 [Sorghum bicolor]);c56080_g2_i7(hypothetical protein SORBIDRAFT_10g030…	c56080_g2_i1(uncharacterized protein [Arabidopsis thaliana]);c56080_g2_i3(uncharacterized protein [Arabidopsis thaliana]);c56080_g2_i4(uncharacterized protein [Arabidopsis thaliana]);c56080_g2_i5(uncharacterized protein [Arabidopsis thaliana]);c56080_g2_i6(uncharacterized protein [Arabidopsis thaliana]);c56080_g2_i7(uncharacterized protein [Arabidopsis thaliana]);c56080_g2_i9(uncharacterized prot…	c56080_g2_i1(PREDICTED: magnesium transporter NIPA2-like [Zea mays]);c56080_g2_i3(PREDICTED: magnesium transporter NIPA2-like [Zea mays]);c56080_g2_i4(PREDICTED: magnesium transporter NIPA2-like [Zea mays]);c56080_g2_i5(hypothetical protein [Zea mays]);c56080_g2_i6(PREDICTED: magnesium transporter NIPA2-like [Zea mays]);c56080_g2_i7(PREDICTED: magnesium transporter NIPA2-like [Zea mays]);c56080_g…
c58683_g1	2.32999	0.14882	1.41678e-52	c58683_g1_i2(acc oxidase [Zea mays]);c58683_g1_i3(acc oxidase [Zea mays]);c58683_g1_i5(acc oxidase [Zea mays])	c58683_g1_i2(aminocyclopropanecarboxylate oxidase [Arabidopsis thaliana]);c58683_g1_i3(aminocyclopropanecarboxylate oxidase [Arabidopsis thaliana]);c58683_g1_i5(aminocyclopropanecarboxylate oxidase [Arabidopsis thaliana])	c58683_g1_i2(PREDICTED: 1-aminocyclopropane-1-carboxylate oxidase-like [Zea mays]);c58683_g1_i3(acc oxidase [Zea mays]);c58683_g1_i5(uncharacterized protein LOC100273458 [Zea mays])
c61785_g1	2.26329	0.144583	1.45986e-52	c61785_g1_i2(uncharacterized protein LOC100191591 [Zea mays]);c61785_g1_i3(uncharacterized protein LOC100382511 [Zea mays]);c61785_g1_i4(uncharacterized protein LOC100191591 [Zea mays]);c61785_g1_i5(uncharacterized protein LOC100382511 [Zea mays]);c61785_g1_i6(uncharacterized protein LOC100382511 [Zea mays]);c61785_g1_i7(PREDICTED: alkaline/neutral invertase CINV2-like [Setaria italica]);c61785_g…	c61785_g1_i2(cytosolic invertase 2 [Arabidopsis thaliana]);c61785_g1_i3(putative neutral invertase [Arabidopsis thaliana]);c61785_g1_i4(cytosolic invertase 2 [Arabidopsis thaliana]);c61785_g1_i5(cytosolic invertase 2 [Arabidopsis thaliana]);c61785_g1_i6(cytosolic invertase 2 [Arabidopsis thaliana]);c61785_g1_i7(cytosolic invertase 2 [Arabidopsis thaliana]);c61785_g1_i8(putative neutral invertase …	c61785_g1_i2(uncharacterized protein LOC100191591 [Zea mays]);c61785_g1_i3(uncharacterized protein LOC100382511 [Zea mays]);c61785_g1_i4(uncharacterized protein LOC100191591 [Zea mays]);c61785_g1_i5(uncharacterized protein LOC100382511 [Zea mays]);c61785_g1_i6(uncharacterized protein LOC100382511 [Zea mays]);c61785_g1_i7(uncharacterized protein LOC100191591 [Zea mays]);c61785_g1_i8(uncharacterize…
c62704_g3	4.63588	0.296265	1.57888e-52	--	--	--
c55411_g1	2.81778	0.180649	3.37557e-52	c55411_g1_i3(hypothetical protein SORBIDRAFT_01g002760 [Sorghum bicolor]);c55411_g1_i4(hypothetical protein SORBIDRAFT_01g002760 [Sorghum bicolor]);c55411_g1_i5(hypothetical protein SORBIDRAFT_01g002760 [Sorghum bicolor]);c55411_g1_i8(hypothetical protein SORBIDRAFT_01g002760 [Sorghum bicolor]);c55411_g1_i9(hypothetical protein SORBIDRAFT_01g002760 [Sorghum bicolor])	c55411_g1_i3(anthranilate synthase component I-1 [Arabidopsis thaliana]);c55411_g1_i4(anthranilate synthase component I-1 [Arabidopsis thaliana]);c55411_g1_i5(anthranilate synthase component I-2 [Arabidopsis thaliana]);c55411_g1_i8(anthranilate synthase component I-2 [Arabidopsis thaliana]);c55411_g1_i9(anthranilate synthase component I-2 [Arabidopsis thaliana])	c55411_g1_i3(PREDICTED: LOW QUALITY PROTEIN: anthranilate synthase alpha subunit 1, chloroplastic-like [Zea mays]);c55411_g1_i4(PREDICTED: LOW QUALITY PROTEIN: anthranilate synthase alpha subunit 1, chloroplastic-like [Zea mays]);c55411_g1_i5(PREDICTED: LOW QUALITY PROTEIN: anthranilate synthase alpha subunit 1, chloroplastic-like [Zea mays]);c55411_g1_i8(PREDICTED: anthranilate synthase alpha su…
c64087_g1	2.09604	0.136414	1.23642e-50	c64087_g1_i1(Calcium-dependent protein kinase [Zea mays]);c64087_g1_i10(calcium dependent protein kinase [Zea mays]);c64087_g1_i2(calcium-dependent protein kinase 2 [Zea mays]);c64087_g1_i4(Calcium-dependent protein kinase [Zea mays]);c64087_g1_i5(TPA: putative calcium-dependent protein kinase family protein [Zea mays]);c64087_g1_i6(calcium-dependent protein kinase 2 [Zea mays]);c64087_g1_i8(calc…	c64087_g1_i1(calmodulin-domain protein kinase 5 [Arabidopsis thaliana]);c64087_g1_i2(calmodulin-domain protein kinase 7 [Arabidopsis thaliana]);c64087_g1_i4(calmodulin-domain protein kinase 5 [Arabidopsis thaliana]);c64087_g1_i5(calcium-dependent protein kinase 13 [Arabidopsis thaliana]);c64087_g1_i6(calmodulin-domain protein kinase 7 [Arabidopsis thaliana]);c64087_g1_i8(calmodulin-domain protein…	c64087_g1_i1(Calcium-dependent protein kinase [Zea mays]);c64087_g1_i2(LOC100281687 [Zea mays]);c64087_g1_i4(Calcium-dependent protein kinase [Zea mays]);c64087_g1_i5(PREDICTED: calcium-dependent protein kinase 13-like [Zea mays]);c64087_g1_i6(LOC100281687 [Zea mays]);c64087_g1_i8(LOC100281687 [Zea mays]);c64087_g1_i9(LOC100281687 [Zea mays]);c64087_g1_i10(calcium dependent protein kinase [Zea ma…
c52010_g2	3.61193	0.235351	1.62577e-50	c52010_g2_i1(hypothetical protein [Zea mays])	c52010_g2_i1(uncharacterized protein [Arabidopsis thaliana])	c52010_g2_i1(hypothetical protein [Zea mays])
c59831_g2	2.29477	0.149922	3.00905e-50	c59831_g2_i1(TPA: hypothetical protein ZEAMMB73_327348 [Zea mays]);c59831_g2_i10(TPA: hypothetical protein ZEAMMB73_327348 [Zea mays]);c59831_g2_i2(TPA: hypothetical protein ZEAMMB73_327348 [Zea mays]);c59831_g2_i3(TPA: hypothetical protein ZEAMMB73_327348 [Zea mays]);c59831_g2_i5(TPA: hypothetical protein ZEAMMB73_327348 [Zea mays]);c59831_g2_i6(TPA: hypothetical protein ZEAMMB73_327348 [Zea may…	c59831_g2_i1(uncharacterized protein [Arabidopsis thaliana]);c59831_g2_i3(uncharacterized protein [Arabidopsis thaliana]);c59831_g2_i5(uncharacterized protein [Arabidopsis thaliana]);c59831_g2_i6(uncharacterized protein [Arabidopsis thaliana]);c59831_g2_i8(uncharacterized protein [Arabidopsis thaliana]);c59831_g2_i9(uncharacterized protein [Arabidopsis thaliana])	c59831_g2_i1(PREDICTED: uncharacterized protein LOC103643812 [Zea mays]);c59831_g2_i2(PREDICTED: uncharacterized protein LOC103643812 [Zea mays]);c59831_g2_i3(PREDICTED: uncharacterized protein LOC103643812 [Zea mays]);c59831_g2_i5(PREDICTED: uncharacterized protein LOC103643812 [Zea mays]);c59831_g2_i6(PREDICTED: uncharacterized protein LOC103643812 [Zea mays]);c59831_g2_i8(PREDICTED: uncharacte…
c54841_g3	2.56689	0.168005	4.56553e-50	c54841_g3_i1(putative phosphoenolpyruvate carboxylase kinase family protein [Zea mays]);c54841_g3_i3(putative phosphoenolpyruvate carboxylase kinase family protein [Zea mays])	c54841_g3_i1(phosphoenolpyruvate carboxylase kinase 1 [Arabidopsis thaliana]);c54841_g3_i3(phosphoenolpyruvate carboxylase kinase 1 [Arabidopsis thaliana])	c54841_g3_i1(phosphoenolpyruvate carboxylase kinase 2 [Zea mays]);c54841_g3_i3(phosphoenolpyruvate carboxylase kinase 2 [Zea mays])
c63227_g2	2.32678	0.152357	5.02269e-50	c63227_g2_i1(uncharacterized protein LOC100273108 [Zea mays])	--	c63227_g2_i1(uncharacterized protein LOC100273108 [Zea mays])
c63608_g4	2.43011	0.159275	6.17734e-50	c63608_g4_i1(unknown [Zea mays]);c63608_g4_i2(unknown [Zea mays])	--	c63608_g4_i1(ethylene-responsive element binding protein 2 [Zea mays]);c63608_g4_i2(ethylene-responsive element binding protein 2 [Zea mays])
c64671_g3	2.70744	0.177654	7.99425e-50	c64671_g3_i1(unknown [Zea mays]);c64671_g3_i3(unknown [Zea mays])	c64671_g3_i1(putative glucosamine-fructose-6-phosphate aminotransferase [Arabidopsis thaliana]);c64671_g3_i3(putative glucosamine-fructose-6-phosphate aminotransferase [Arabidopsis thaliana])	c64671_g3_i1(PREDICTED: glutamine--fructose-6-phosphate aminotransferase [isomerizing] 2 [Zea mays]);c64671_g3_i3(PREDICTED: glutamine--fructose-6-phosphate aminotransferase [isomerizing] 2 [Zea mays])
c56800_g1	3.22463	0.212711	2.69955e-49	c56800_g1_i2(WRKY74 - superfamily of TFs having WRKY and zinc finger domains [Zea mays]);c56800_g1_i3(WRKY74 - superfamily of TFs having WRKY and zinc finger domains [Zea mays]);c56800_g1_i4(WRKY74 - superfamily of TFs having WRKY and zinc finger domains [Zea mays]);c56800_g1_i5(WRKY74 - superfamily of TFs having WRKY and zinc finger domains [Zea mays]);c56800_g1_i6(WRKY74 - superfamily of TFs ha…	c56800_g1_i2(putative WRKY transcription factor 53 [Arabidopsis thaliana]);c56800_g1_i3(putative WRKY transcription factor 46 [Arabidopsis thaliana]);c56800_g1_i4(putative WRKY transcription factor 46 [Arabidopsis thaliana]);c56800_g1_i5(putative WRKY transcription factor 53 [Arabidopsis thaliana]);c56800_g1_i6(putative WRKY transcription factor 46 [Arabidopsis thaliana])	c56800_g1_i2(PREDICTED: probable WRKY transcription factor 53 [Zea mays]);c56800_g1_i3(WRKY74 - superfamily of TFs having WRKY and zinc finger domains [Zea mays]);c56800_g1_i4(PREDICTED: probable WRKY transcription factor 53 [Zea mays]);c56800_g1_i5(PREDICTED: probable WRKY transcription factor 53 [Zea mays]);c56800_g1_i6(WRKY74 - superfamily of TFs having WRKY and zinc finger domains [Zea mays])
c38115_g1	3.3105	0.219303	7.09099e-49	c38115_g1_i1(WRKY74 - superfamily of TFs having WRKY and zinc finger domains [Zea mays]);c38115_g1_i2(WRKY74 - superfamily of TFs having WRKY and zinc finger domains [Zea mays])	--	c38115_g1_i1(WRKY74 - superfamily of TFs having WRKY and zinc finger domains [Zea mays]);c38115_g1_i2(WRKY74 - superfamily of TFs having WRKY and zinc finger domains [Zea mays])
c58073_g5	7.86366	0.52144	8.81241e-49	--	--	--
c63100_g1	2.97003	0.196998	9.3185e-49	c63100_g1_i1(hypothetical protein SORBIDRAFT_03g026840 [Sorghum bicolor]);c63100_g1_i3(TPA: hypothetical protein ZEAMMB73_453562 [Zea mays]);c63100_g1_i4(TPA: hypothetical protein ZEAMMB73_453562 [Zea mays])	c63100_g1_i1(hydrolase, alpha/beta fold family protein [Arabidopsis thaliana]);c63100_g1_i3(hydrolase, alpha/beta fold family protein [Arabidopsis thaliana]);c63100_g1_i4(hydrolase, alpha/beta fold family protein [Arabidopsis thaliana])	c63100_g1_i1(PREDICTED: probable esterase KAI2 [Zea mays]);c63100_g1_i3(PREDICTED: probable esterase KAI2 [Zea mays]);c63100_g1_i4(PREDICTED: probable esterase KAI2 [Zea mays])
c54786_g1	2.00622	0.133312	1.39909e-48	c54786_g1_i1(Peptidase S24/S26A/S26B/S26C family protein isoform 4 [Theobroma cacao]);c54786_g1_i2(hypothetical protein MIMGU_mgv1a007290mg [Erythranthe guttata]);c54786_g1_i3(LOC100283156 [Zea mays]);c54786_g1_i4(TPA: hypothetical protein ZEAMMB73_502509 [Zea mays]);c54786_g1_i6(TPA: hypothetical protein ZEAMMB73_502509 [Zea mays]);c54786_g1_i7(TPA: hypothetical protein ZEAMMB73_502509 [Zea mays…	c54786_g1_i1(signal peptidase I [Arabidopsis thaliana]);c54786_g1_i2(signal peptidase I [Arabidopsis thaliana]);c54786_g1_i3(thylakoidal processing peptidase 1 [Arabidopsis thaliana]);c54786_g1_i4(thylakoidal processing peptidase 1 [Arabidopsis thaliana]);c54786_g1_i6(thylakoidal processing peptidase 1 [Arabidopsis thaliana]);c54786_g1_i7(thylakoidal processing peptidase 1 [Arabidopsis thaliana])…	c54786_g1_i1(LOC100283156 [Zea mays]);c54786_g1_i2(LOC100283156 [Zea mays]);c54786_g1_i3(LOC100283156 [Zea mays]);c54786_g1_i4(LOC100283156 [Zea mays]);c54786_g1_i6(LOC100283156 [Zea mays]);c54786_g1_i7(LOC100283156 [Zea mays]);c54786_g1_i8(LOC100283156 [Zea mays])
c50689_g1	2.56396	0.170637	1.97024e-48	c50689_g1_i1(LOC100384476 [Zea mays]);c50689_g1_i3(unknown [Zea mays])	--	c50689_g1_i1(LOC100384476 [Zea mays]);c50689_g1_i3(PREDICTED: calcium dependent protein kinase isoform X1 [Zea mays])
c52323_g1	2.66484	0.177839	3.60897e-48	c52323_g1_i1(hypothetical protein ZEAMMB73_859338 [Zea mays]);c52323_g1_i5(hypothetical protein ZEAMMB73_859338 [Zea mays]);c52323_g1_i6(hypothetical protein ZEAMMB73_859338 [Zea mays]);c52323_g1_i7(hypothetical protein ZEAMMB73_859338 [Zea mays])	c52323_g1_i1(NT domain of poly(A) polymerase and terminal uridylyl transferase-containing protein [Arabidopsis thaliana]);c52323_g1_i5(NT domain of poly(A) polymerase and terminal uridylyl transferase-containing protein [Arabidopsis thaliana]);c52323_g1_i6(NT domain of poly(A) polymerase and terminal uridylyl transferase-containing protein [Arabidopsis thaliana]);c52323_g1_i7(NT domain of poly(A)…	c52323_g1_i1(uncharacterized protein LOC100273722 [Zea mays]);c52323_g1_i5(uncharacterized protein LOC100381756 [Zea mays]);c52323_g1_i6(uncharacterized protein LOC100381756 [Zea mays]);c52323_g1_i7(uncharacterized protein LOC100273722 [Zea mays])
c56648_g4	3.14609	0.21013	4.32358e-48	c56648_g4_i2(TPA: hypothetical protein ZEAMMB73_918889 [Zea mays]);c56648_g4_i3(TPA: hypothetical protein ZEAMMB73_918889 [Zea mays]);c56648_g4_i5(PREDICTED: 65-kDa microtubule-associated protein 6-like [Setaria italica]);c56648_g4_i6(TPA: hypothetical protein ZEAMMB73_918889 [Zea mays]);c56648_g4_i7(TPA: hypothetical protein ZEAMMB73_918889 [Zea mays])	c56648_g4_i2(microtubule-associated protein 6 [Arabidopsis thaliana]);c56648_g4_i3(microtubule-associated protein 6 [Arabidopsis thaliana]);c56648_g4_i5(microtubule-associated protein 65-7 [Arabidopsis thaliana]);c56648_g4_i6(microtubule-associated protein 6 [Arabidopsis thaliana]);c56648_g4_i7(microtubule-associated protein 6 [Arabidopsis thaliana])	c56648_g4_i2(PREDICTED: 65-kDa microtubule-associated protein 6-like [Zea mays]);c56648_g4_i3(PREDICTED: 65-kDa microtubule-associated protein 6-like [Zea mays]);c56648_g4_i5(PREDICTED: 65-kDa microtubule-associated protein 6-like [Zea mays]);c56648_g4_i6(PREDICTED: 65-kDa microtubule-associated protein 6-like [Zea mays]);c56648_g4_i7(PREDICTED: 65-kDa microtubule-associated protein 6-like [Zea m…
c52728_g1	4.36875	0.292901	1.00401e-47	c52728_g1_i3(putative RING zinc finger domain superfamily protein [Zea mays]);c52728_g1_i5(putative RING zinc finger domain superfamily protein [Zea mays])	c52728_g1_i3(putative RING-H2 finger protein ATL36 [Arabidopsis thaliana]);c52728_g1_i5(E3 ubiquitin-protein ligase ATL31 [Arabidopsis thaliana])	c52728_g1_i3(PREDICTED: E3 ubiquitin-protein ligase ATL31-like [Zea mays]);c52728_g1_i5(PREDICTED: E3 ubiquitin-protein ligase ATL31-like [Zea mays])
c54146_g4	5.11326	0.344309	2.57958e-47	c54146_g4_i2(TPA: hypothetical protein ZEAMMB73_341899 [Zea mays])	--	--
c58181_g1	2.84598	0.191633	2.57958e-47	c58181_g1_i1(sugar carrier protein C [Zea mays]);c58181_g1_i2(sugar carrier protein C [Zea mays])	--	c58181_g1_i1(sugar carrier protein C [Zea mays]);c58181_g1_i2(sugar carrier protein C [Zea mays])
c55007_g5	5.92749	0.400414	5.14674e-47	c55007_g5_i1(ATPase 3 [Zea mays])	c55007_g5_i1(AAA-ATPase 1 [Arabidopsis thaliana])	c55007_g5_i1(ATPase 3 [Zea mays])
c58562_g3	4.73703	0.322349	2.5325e-46	--	--	--
c63496_g1	3.62091	0.24732	5.63603e-46	c63496_g1_i3(hypothetical protein ZEAMMB73_924071 [Zea mays]);c63496_g1_i5(hypothetical protein SORBIDRAFT_06g033530 [Sorghum bicolor])	c63496_g1_i3(putative CCR4-associated factor 1-11 [Arabidopsis thaliana]);c63496_g1_i5(pentatricopeptide repeat-containing protein [Arabidopsis thaliana])	c63496_g1_i3(PREDICTED: probable CCR4-associated factor 1 homolog 11, partial [Zea mays]);c63496_g1_i5(uncharacterized protein LOC100501345 [Zea mays])
c56624_g1	3.69679	0.252918	7.96151e-46	c56624_g1_i3(aquaporin TIP4.1 [Zea mays]);c56624_g1_i4(unknown [Zea mays]);c56624_g1_i7(unknown [Zea mays]);c56624_g1_i9(aquaporin TIP4.1 [Zea mays])	c56624_g1_i3(aquaporin TIP4-1 [Arabidopsis thaliana]);c56624_g1_i4(aquaporin TIP4-1 [Arabidopsis thaliana]);c56624_g1_i7(aquaporin TIP4-1 [Arabidopsis thaliana]);c56624_g1_i9(aquaporin TIP4-1 [Arabidopsis thaliana])	c56624_g1_i3(aquaporin TIP4-2 [Zea mays]);c56624_g1_i4(aquaporin TIP4-1 [Zea mays]);c56624_g1_i7(aquaporin TIP4-1 [Zea mays]);c56624_g1_i9(aquaporin TIP4-2 [Zea mays])
c56315_g3	2.047	0.140853	2.67498e-45	c56315_g3_i1(anthranilate N-benzoyltransferase protein 1 [Zea mays]);c56315_g3_i2(anthranilate N-benzoyltransferase protein 1 [Zea mays])	c56315_g3_i1(hydroxycinnamoyl-CoA shikimate/quinate hydroxycinnamoyl transferase [Arabidopsis thaliana]);c56315_g3_i2(hydroxycinnamoyl-CoA shikimate/quinate hydroxycinnamoyl transferase [Arabidopsis thaliana])	c56315_g3_i1(LOC100284063 [Zea mays]);c56315_g3_i2(LOC100284063 [Zea mays])
c63232_g6	2.5708	0.176966	2.84782e-45	c63232_g6_i1(allene oxide synthase1 [Zea mays]);c63232_g6_i6(allene oxide synthase1 [Zea mays])	c63232_g6_i1(allene oxide synthase [Arabidopsis thaliana]);c63232_g6_i6(allene oxide synthase [Arabidopsis thaliana])	c63232_g6_i1(allene oxide synthase1 [Zea mays]);c63232_g6_i6(allene oxide synthase1 [Zea mays])
c61291_g2	3.77714	0.260376	3.81828e-45	c61291_g2_i1(LOC100286349 [Zea mays]);c61291_g2_i9(LOC100286349 [Zea mays])	c61291_g2_i1(calcium-binding protein CML24 [Arabidopsis thaliana]);c61291_g2_i9(calcium-binding protein CML24 [Arabidopsis thaliana])	c61291_g2_i1(calmodulin-related protein 2, touch-induced [Zea mays]);c61291_g2_i9(calmodulin-related protein 2, touch-induced [Zea mays])
c45624_g1	3.98461	0.274738	3.97217e-45	c45624_g1_i1(unknown [Zea mays])	c45624_g1_i1(haloacid dehalogenase-like hydrolase domain-containing protein [Arabidopsis thaliana])	c45624_g1_i1(uncharacterized protein LOC100273093 [Zea mays])
c48343_g2	3.42987	0.237438	9.09921e-45	--	--	--
c61171_g1	3.97334	0.275226	1.02537e-44	c61171_g1_i2(PREDICTED: uncharacterized protein LOC101754054 [Setaria italica]);c61171_g1_i3(PREDICTED: uncharacterized protein LOC101754054 [Setaria italica])	--	c61171_g1_i2(PREDICTED: putative ribonuclease H protein At1g65750 [Zea mays]);c61171_g1_i3(PREDICTED: putative ribonuclease H protein At1g65750 [Zea mays])
c62175_g2	2.83374	0.196776	1.7111e-44	c62175_g2_i3(MPK3 - putative MAPK [Zea mays]);c62175_g2_i6(MPK3 - putative MAPK [Zea mays]);c62175_g2_i7(putative MAP kinase family protein [Zea mays]);c62175_g2_i8(putative MAP kinase family protein [Zea mays])	c62175_g2_i3(extracellular signal-regulated kinase 1/2 [Arabidopsis thaliana]);c62175_g2_i6(extracellular signal-regulated kinase 1/2 [Arabidopsis thaliana]);c62175_g2_i7(extracellular signal-regulated kinase 1/2 [Arabidopsis thaliana]);c62175_g2_i8(extracellular signal-regulated kinase 1/2 [Arabidopsis thaliana])	c62175_g2_i3(PREDICTED: mitogen-activated protein kinase 5 isoform X1 [Zea mays]);c62175_g2_i6(PREDICTED: mitogen-activated protein kinase 5 isoform X1 [Zea mays]);c62175_g2_i7(PREDICTED: mitogen-activated protein kinase 5 isoform X2 [Zea mays]);c62175_g2_i8(PREDICTED: mitogen-activated protein kinase 5 isoform X2 [Zea mays])
c51288_g5	4.56942	0.317403	1.81528e-44	c51288_g5_i1(TPA: putative thaumatin domain family protein [Zea mays])	--	--
c56057_g4	4.48755	0.312115	2.35266e-44	--	--	--
c44810_g1	2.49821	0.174507	5.7155e-44	c44810_g1_i1(putative early drought-induced protein [Cupressus sempervirens])	c44810_g1_i1(Hydrophobic protein RCI2A [Arabidopsis thaliana])	c44810_g1_i1(LOC100135422 [Zea mays])
c61506_g2	4.49753	0.314453	6.85893e-44	--	--	--
c50480_g1	5.41436	0.381285	2.95248e-43	c50480_g1_i1(catalytic/ protein phosphatase type 2C [Zea mays]);c50480_g1_i3(catalytic/ protein phosphatase type 2C [Zea mays]);c50480_g1_i4(catalytic/ protein phosphatase type 2C [Zea mays])	c50480_g1_i1(putative protein phosphatase 2C 68 [Arabidopsis thaliana]);c50480_g1_i3(putative protein phosphatase 2C 68 [Arabidopsis thaliana]);c50480_g1_i4(putative protein phosphatase 2C 68 [Arabidopsis thaliana])	c50480_g1_i1(PREDICTED: uncharacterized protein LOC100273914 isoform X1 [Zea mays]);c50480_g1_i3(PREDICTED: uncharacterized protein LOC100273914 isoform X1 [Zea mays]);c50480_g1_i4(PREDICTED: uncharacterized protein LOC100273914 isoform X1 [Zea mays])
c62950_g1	2.4006	0.169385	4.33774e-43	c62950_g1_i3(TPA: hypothetical protein ZEAMMB73_126881, partial [Zea mays]);c62950_g1_i6(TPA: hypothetical protein ZEAMMB73_126881, partial [Zea mays]);c62950_g1_i8(TPA: hypothetical protein ZEAMMB73_126881, partial [Zea mays])	c62950_g1_i3(F-box protein PP2-A12 [Arabidopsis thaliana]);c62950_g1_i6(F-box protein PP2-A12 [Arabidopsis thaliana]);c62950_g1_i8(F-box protein PP2-A12 [Arabidopsis thaliana])	c62950_g1_i3(ATPP2-A13 [Zea mays]);c62950_g1_i6(ATPP2-A13 [Zea mays]);c62950_g1_i8(ATPP2-A13 [Zea mays])
c58504_g1	2.48341	0.175541	6.1724e-43	--	--	--
c54255_g2	2.40846	0.170267	6.3047e-43	c54255_g2_i11(axial regulator [Saccharum hybrid cultivar R570]);c54255_g2_i2(ocs element-binding factor 1 [Zea mays]);c54255_g2_i3(uncharacterized protein LOC100273901 [Zea mays]);c54255_g2_i8(unknown [Zea mays])	c54255_g2_i2(basic region/leucine zipper motif 53 protein [Arabidopsis thaliana]);c54255_g2_i3(axial regulator YABBY 5 [Arabidopsis thaliana]);c54255_g2_i8(axial regulator YABBY 5 [Arabidopsis thaliana]);c54255_g2_i11(axial regulator YABBY 5 [Arabidopsis thaliana])	c54255_g2_i2(low temperature-induced protein15 [Zea mays]);c54255_g2_i3(uncharacterized protein LOC100273901 [Zea mays]);c54255_g2_i8(PREDICTED: protein YABBY 2-like [Zea mays]);c54255_g2_i11(uncharacterized protein LOC100273901 [Zea mays])
c62016_g1	2.38277	0.168494	6.59493e-43	c62016_g1_i2(MAP kinase kinase [Zea mays]);c62016_g1_i4(putative protein kinase [Zea mays]);c62016_g1_i6(PREDICTED: mitogen-activated protein kinase kinase 4-like [Setaria italica]);c62016_g1_i9(MAP kinase kinase [Zea mays])	c62016_g1_i2(mitogen-activated protein kinase kinase 5 [Arabidopsis thaliana]);c62016_g1_i4(mitogen-activated protein kinase kinase 5 [Arabidopsis thaliana]);c62016_g1_i6(mitogen-activated protein kinase kinase 5 [Arabidopsis thaliana]);c62016_g1_i9(mitogen-activated protein kinase kinase 5 [Arabidopsis thaliana])	c62016_g1_i2(PREDICTED: uncharacterized protein LOC100383746 isoform X1 [Zea mays]);c62016_g1_i4(MKK4 - putative MAPKK [Zea mays]);c62016_g1_i6(MKK4 - putative MAPKK [Zea mays]);c62016_g1_i9(PREDICTED: uncharacterized protein LOC100383746 isoform X1 [Zea mays])
c62830_g6	3.69365	0.262316	1.5406e-42	c62830_g6_i1(TPA: hypothetical protein ZEAMMB73_158636 [Zea mays])	c62830_g6_i1(putative protein phosphatase 2C 63 [Arabidopsis thaliana])	c62830_g6_i1(PREDICTED: probable protein phosphatase 2C 34 [Zea mays])
c62485_g2	2.03265	0.145504	7.25064e-42	c62485_g2_i1(hypothetical protein ZEAMMB73_163439 [Zea mays]);c62485_g2_i10(hypothetical protein ZEAMMB73_163439 [Zea mays]);c62485_g2_i14(hypothetical protein ZEAMMB73_163439 [Zea mays]);c62485_g2_i15(hypothetical protein ZEAMMB73_163439 [Zea mays]);c62485_g2_i2(hypothetical protein ZEAMMB73_163439 [Zea mays]);c62485_g2_i4(TPA: hypothetical protein ZEAMMB73_161696 [Zea mays]);c62485_g2_i7(hypoth…	c62485_g2_i1(transcription factor jumonji and C5HC2 type zinc finger domain-containing protein [Arabidopsis thaliana]);c62485_g2_i2(transcription factor jumonji and C5HC2 type zinc finger domain-containing protein [Arabidopsis thaliana]);c62485_g2_i4(transcription factor jumonji and C5HC2 type zinc finger domain-containing protein [Arabidopsis thaliana]);c62485_g2_i7(transcription factor jumonji …	c62485_g2_i1(PREDICTED: lysine-specific demethylase 5A-like isoform X1 [Zea mays]);c62485_g2_i2(PREDICTED: lysine-specific demethylase 5A-like isoform X1 [Zea mays]);c62485_g2_i4(PREDICTED: lysine-specific demethylase 5A-like isoform X3 [Zea mays]);c62485_g2_i7(PREDICTED: lysine-specific demethylase 5C-like isoform X2 [Zea mays]);c62485_g2_i8(PREDICTED: lysine-specific demethylase 5C-like isoform…
c59456_g2	3.57515	0.256001	7.65779e-42	c59456_g2_i3(RNA binding protein [Zea mays]);c59456_g2_i4(unknown [Zea mays]);c59456_g2_i5(RNA binding protein [Zea mays]);c59456_g2_i6(RNA binding protein [Zea mays]);c59456_g2_i8(unknown [Zea mays])	c59456_g2_i3(RNA recognition motif-containing protein [Arabidopsis thaliana]);c59456_g2_i4(RNA recognition motif-containing protein [Arabidopsis thaliana]);c59456_g2_i6(RNA recognition motif-containing protein [Arabidopsis thaliana])	c59456_g2_i3(PREDICTED: cold-inducible RNA-binding protein [Zea mays]);c59456_g2_i4(PREDICTED: cold-inducible RNA-binding protein [Zea mays]);c59456_g2_i5(PREDICTED: cold-inducible RNA-binding protein [Zea mays]);c59456_g2_i6(PREDICTED: cold-inducible RNA-binding protein [Zea mays]);c59456_g2_i8(PREDICTED: cold-inducible RNA-binding protein [Zea mays])
c54272_g1	5.20997	0.376161	3.75439e-41	c54272_g1_i1(monooxygenase [Zea mays]);c54272_g1_i2(monooxygenase [Zea mays]);c54272_g1_i4(unknown [Zea mays]);c54272_g1_i5(monooxygenase [Zea mays]);c54272_g1_i8(monooxygenase [Zea mays]);c54272_g1_i9(monooxygenase [Zea mays])	c54272_g1_i1(FAD/NAD(P)-binding oxidoreductase family protein [Arabidopsis thaliana]);c54272_g1_i2(FAD/NAD(P)-binding oxidoreductase family protein [Arabidopsis thaliana]);c54272_g1_i4(FAD/NAD(P)-binding oxidoreductase family protein [Arabidopsis thaliana]);c54272_g1_i5(FAD/NAD(P)-binding oxidoreductase family protein [Arabidopsis thaliana]);c54272_g1_i8(FAD/NAD(P)-binding oxidoreductase family p…	c54272_g1_i1(uncharacterized protein LOC100217165 [Zea mays]);c54272_g1_i2(uncharacterized protein LOC100217165 [Zea mays]);c54272_g1_i4(uncharacterized protein LOC100217165 [Zea mays]);c54272_g1_i5(uncharacterized protein LOC100217165 [Zea mays]);c54272_g1_i8(uncharacterized protein LOC100217165 [Zea mays]);c54272_g1_i9(uncharacterized protein LOC100217165 [Zea mays])
c58958_g2	2.8939	0.20894	3.75439e-41	c58958_g2_i3(hypothetical protein ZEAMMB73_085499 [Zea mays]);c58958_g2_i5(hypothetical protein ZEAMMB73_085499 [Zea mays])	--	c58958_g2_i3(proline oxidase [Zea mays])
c56287_g1	2.47486	0.179432	8.30443e-41	c56287_g1_i2(TPA: hypothetical protein ZEAMMB73_822305 [Zea mays]);c56287_g1_i4(auxin response factor 6 [Zea mays]);c56287_g1_i5(TPA: hypothetical protein ZEAMMB73_822305 [Zea mays]);c56287_g1_i6(TPA: hypothetical protein ZEAMMB73_822305 [Zea mays]);c56287_g1_i7(TPA: hypothetical protein ZEAMMB73_822305 [Zea mays]);c56287_g1_i8(TPA: hypothetical protein ZEAMMB73_822305 [Zea mays])	c56287_g1_i2(auxin response factor 1 [Arabidopsis thaliana]);c56287_g1_i4(auxin response factor 1 [Arabidopsis thaliana]);c56287_g1_i5(auxin response factor 1 [Arabidopsis thaliana]);c56287_g1_i6(auxin response factor 1 [Arabidopsis thaliana]);c56287_g1_i7(auxin response factor 1 [Arabidopsis thaliana]);c56287_g1_i8(auxin response factor 1 [Arabidopsis thaliana])	c56287_g1_i2(PREDICTED: auxin response factor 9-like isoform X1 [Zea mays]);c56287_g1_i4(PREDICTED: auxin response factor 9-like isoform X1 [Zea mays]);c56287_g1_i5(PREDICTED: auxin response factor 9-like isoform X2 [Zea mays]);c56287_g1_i6(PREDICTED: auxin response factor 9-like isoform X2 [Zea mays]);c56287_g1_i7(PREDICTED: auxin response factor 9-like isoform X1 [Zea mays]);c56287_g1_i8(PREDIC…
c59299_g1	3.4964	0.253999	1.20551e-40	c59299_g1_i1(unknown [Zea mays]);c59299_g1_i12(unknown [Zea mays]);c59299_g1_i13(unknown [Zea mays]);c59299_g1_i4(unknown [Zea mays]);c59299_g1_i7(PREDICTED: G-box-binding factor 3-like [Setaria italica]);c59299_g1_i8(unknown [Zea mays])	c59299_g1_i1(G-box binding factor 3 [Arabidopsis thaliana]);c59299_g1_i7(G-box binding factor 3 [Arabidopsis thaliana]);c59299_g1_i8(leucine-rich receptor-like protein kinase BAM3 [Arabidopsis thaliana]);c59299_g1_i12(G-box binding factor 3 [Arabidopsis thaliana]);c59299_g1_i13(leucine-rich receptor-like protein kinase BAM3 [Arabidopsis thaliana])	c59299_g1_i1(bZIP transcription factor1 [Zea mays]);c59299_g1_i4(bZIP transcription factor1 [Zea mays]);c59299_g1_i6(bZIP transcription factor1 [Zea mays]);c59299_g1_i7(bZIP transcription factor1 [Zea mays]);c59299_g1_i8(PREDICTED: uncharacterized LOC100272700 isoform X2 [Zea mays]);c59299_g1_i12(bZIP transcription factor1 [Zea mays]);c59299_g1_i13(PREDICTED: uncharacterized LOC100272700 isoform …
c57839_g3	2.04434	0.148575	1.29885e-40	c57839_g3_i1(uncharacterized protein LOC100502414 [Zea mays]);c57839_g3_i2(uncharacterized protein LOC100502414 [Zea mays]);c57839_g3_i3(uncharacterized protein LOC100502414 [Zea mays]);c57839_g3_i4(unknown [Zea mays])	--	c57839_g3_i1(uncharacterized protein LOC100502414 [Zea mays]);c57839_g3_i2(uncharacterized protein LOC100502414 [Zea mays]);c57839_g3_i3(uncharacterized protein LOC100502414 [Zea mays]);c57839_g3_i4(uncharacterized protein LOC100502414 [Zea mays])
c63796_g6	2.56055	0.186138	1.35382e-40	--	--	--
c62969_g1	3.23269	0.235103	1.46441e-40	c62969_g1_i3(unknown [Zea mays]);c62969_g1_i4(unknown [Zea mays]);c62969_g1_i5(unknown [Zea mays]);c62969_g1_i6(unknown [Zea mays])	c62969_g1_i3(12-oxophytodienoate reductase 2 [Arabidopsis thaliana]);c62969_g1_i4(12-oxophytodienoate reductase 2 [Arabidopsis thaliana]);c62969_g1_i5(12-oxophytodienoate reductase 2 [Arabidopsis thaliana]);c62969_g1_i6(12-oxophytodienoate reductase 1 [Arabidopsis thaliana])	c62969_g1_i3(12-oxo-phytodienoic acid reductase1 [Zea mays]);c62969_g1_i4(12-oxo-phytodienoic acid reductase1 [Zea mays]);c62969_g1_i5(12-oxo-phytodienoic acid reductase1 [Zea mays]);c62969_g1_i6(12-oxo-phytodienoic acid reductase2 [Zea mays])
c63782_g3	2.81473	0.204936	1.80126e-40	c63782_g3_i2(vacuolar invertase [Zea mays])	c63782_g3_i2(beta-fructofuranosidase [Arabidopsis thaliana])	c63782_g3_i2(PREDICTED: sucrose:sucrose 1-fructosyltransferase [Zea mays])
c63052_g5	2.54903	0.185719	2.04149e-40	c63052_g5_i1(TPA: putative HLH DNA-binding domain superfamily protein [Zea mays]);c63052_g5_i2(TPA: putative HLH DNA-binding domain superfamily protein [Zea mays]);c63052_g5_i3(LOC100284495 [Zea mays]);c63052_g5_i4(TPA: putative HLH DNA-binding domain superfamily protein [Zea mays])	c63052_g5_i1(transcription factor bHLH128 [Arabidopsis thaliana]);c63052_g5_i3(transcription factor bHLH128 [Arabidopsis thaliana]);c63052_g5_i4(transcription factor bHLH128 [Arabidopsis thaliana])	c63052_g5_i1(PREDICTED: LOC100284495 isoform X1 [Zea mays]);c63052_g5_i2(PREDICTED: LOC100284495 isoform X1 [Zea mays]);c63052_g5_i3(PREDICTED: LOC100284495 isoform X1 [Zea mays]);c63052_g5_i4(PREDICTED: LOC100284495 isoform X1 [Zea mays])
c64467_g1	4.50745	0.32989	4.71917e-40	c64467_g1_i1(unknown [Zea mays]);c64467_g1_i2(TPA: hypothetical protein ZEAMMB73_730434 [Zea mays])	c64467_g1_i1(adagio protein 3 [Arabidopsis thaliana]);c64467_g1_i2(adagio protein 3 [Arabidopsis thaliana])	c64467_g1_i1(hypothetical protein [Zea mays]);c64467_g1_i2(PREDICTED: uncharacterized protein LOC100383277 isoform X1 [Zea mays])
c55782_g2	2.03554	0.149116	5.56388e-40	c55782_g2_i1(hypothetical protein F775_27680 [Aegilops tauschii])	c55782_g2_i1(GDP-L-galactose phosphorylase [Arabidopsis thaliana])	c55782_g2_i1(PREDICTED: VTC2 isoform X2 [Zea mays])
c51997_g1	4.44444	0.32583	6.37369e-40	c51997_g1_i1(TPA: putative thaumatin domain family protein [Zea mays])	c51997_g1_i1(pathogenesis-related thaumatin family protein [Arabidopsis thaliana])	c51997_g1_i1(putative thaumatin domain family protein [Zea mays])
c62645_g1	3.78007	0.277162	6.50362e-40	--	--	--
c62149_g1	4.3951	0.322536	7.60299e-40	c62149_g1_i5(unknown [Zea mays]);c62149_g1_i6(unknown [Zea mays]);c62149_g1_i7(unknown [Zea mays]);c62149_g1_i8(unknown [Zea mays])	c62149_g1_i5(protein HOTHEAD [Arabidopsis thaliana]);c62149_g1_i6(protein HOTHEAD [Arabidopsis thaliana]);c62149_g1_i7(protein HOTHEAD [Arabidopsis thaliana]);c62149_g1_i8(protein HOTHEAD [Arabidopsis thaliana])	c62149_g1_i5(protein HOTHEAD precursor [Zea mays]);c62149_g1_i6(protein HOTHEAD precursor [Zea mays]);c62149_g1_i7(protein HOTHEAD precursor [Zea mays]);c62149_g1_i8(protein HOTHEAD precursor [Zea mays])
c53957_g2	2.25994	0.165856	7.6439e-40	c53957_g2_i1(hypothetical protein ZEAMMB73_179446 [Zea mays]);c53957_g2_i2(uncharacterized protein LOC100191619 [Zea mays]);c53957_g2_i4(uncharacterized protein LOC100191619 [Zea mays]);c53957_g2_i5(uncharacterized protein LOC100191619 [Zea mays])	c53957_g2_i1(alpha/beta-hydrolase domain-containing protein [Arabidopsis thaliana]);c53957_g2_i2(lipase class 3 family protein / putative calmodulin-binding heat-shock protein [Arabidopsis thaliana]);c53957_g2_i4(lipase class 3 family protein / putative calmodulin-binding heat-shock protein [Arabidopsis thaliana]);c53957_g2_i5(lipase class 3 family protein / putative calmodulin-binding heat-shock…	c53957_g2_i1(uncharacterized protein LOC100191619 [Zea mays]);c53957_g2_i2(uncharacterized protein LOC100191619 [Zea mays]);c53957_g2_i4(uncharacterized protein LOC100191619 [Zea mays]);c53957_g2_i5(uncharacterized protein LOC100191619 [Zea mays])
c62787_g1	2.32394	0.170599	7.98716e-40	c62787_g1_i12(TPA_inf: class III HD-Zip III protein HB8 [Zea mays]);c62787_g1_i13(sugar carrier protein C [Zea mays]);c62787_g1_i3(TPA_inf: class III HD-Zip III protein HB8 [Zea mays]);c62787_g1_i4(TPA_inf: class III HD-Zip III protein HB8 [Zea mays]);c62787_g1_i5(sugar carrier protein C [Zea mays]);c62787_g1_i6(TPA_inf: class III HD-Zip III protein HB8 [Zea mays]);c62787_g1_i7(TPA: sugar carrier…	c62787_g1_i3(homeobox-leucine zipper protein ATHB-15 [Arabidopsis thaliana]);c62787_g1_i4(homeobox-leucine zipper protein ATHB-15 [Arabidopsis thaliana]);c62787_g1_i5(sugar transporter 1 [Arabidopsis thaliana]);c62787_g1_i6(homeobox-leucine zipper protein ATHB-15 [Arabidopsis thaliana]);c62787_g1_i7(sugar transport protein 4 [Arabidopsis thaliana]);c62787_g1_i9(sugar transport protein 4 [Arabidop…	c62787_g1_i3(PREDICTED: homeobox-leucine zipper protein HOX29-like isoform X1 [Zea mays]);c62787_g1_i4(PREDICTED: homeobox-leucine zipper protein HOX29-like isoform X1 [Zea mays]);c62787_g1_i5(sugar carrier protein C [Zea mays]);c62787_g1_i6(PREDICTED: homeobox-leucine zipper protein HOX29-like isoform X1 [Zea mays]);c62787_g1_i7(sugar carrier protein C [Zea mays]);c62787_g1_i9(monosaccharide tra…
c61692_g4	3.4063	0.250475	1.0871e-39	c61692_g4_i1(TPA: patatin T5 [Zea mays])	c61692_g4_i1(PATATIN-like protein 4 [Arabidopsis thaliana])	c61692_g4_i1(PREDICTED: patatin-like protein 1 [Zea mays])
c62477_g4	2.41525	0.17778	1.30569e-39	c62477_g4_i1(TPA: putative trehalose phosphatase/synthase family protein [Zea mays]);c62477_g4_i5(TPA: putative trehalose phosphatase/synthase family protein [Zea mays])	c62477_g4_i1(putative alpha,alpha-trehalose-phosphate synthase [UDP-forming] 8 [Arabidopsis thaliana]);c62477_g4_i5(alpha,alpha-trehalose-phosphate synthase [UDP-forming] 6 [Arabidopsis thaliana])	c62477_g4_i1(PREDICTED: probable alpha,alpha-trehalose-phosphate synthase [UDP-forming] 9 [Zea mays]);c62477_g4_i5(PREDICTED: probable alpha,alpha-trehalose-phosphate synthase [UDP-forming] 7 [Zea mays])
c60896_g1	2.16825	0.159896	1.82135e-39	c60896_g1_i2(hypothetical protein ZEAMMB73_479538 [Zea mays]);c60896_g1_i3(TPA: hypothetical protein ZEAMMB73_374443 [Zea mays])	c60896_g1_i2(plant glycogenin-like starch initiation protein 2 [Arabidopsis thaliana]);c60896_g1_i3(plant glycogenin-like starch initiation protein 1 [Arabidopsis thaliana])	c60896_g1_i2(PREDICTED: uncharacterized protein LOC100272808 isoform X1 [Zea mays]);c60896_g1_i3(PREDICTED: UDP-glucuronate:xylan alpha-glucuronosyltransferase 1-like [Zea mays])
c53697_g4	2.51616	0.185742	2.18744e-39	c53697_g4_i1(uncharacterized protein LOC100192469 [Zea mays]);c53697_g4_i2(uncharacterized protein LOC100192469 [Zea mays]);c53697_g4_i3(uncharacterized protein LOC100192469 [Zea mays]);c53697_g4_i5(uncharacterized protein LOC100192469 [Zea mays]);c53697_g4_i6(uncharacterized protein LOC100192469 [Zea mays]);c53697_g4_i8(uncharacterized protein LOC100192469 [Zea mays])	c53697_g4_i1(peptide transporter PTR1 [Arabidopsis thaliana]);c53697_g4_i2(peptide transporter PTR1 [Arabidopsis thaliana]);c53697_g4_i3(peptide transporter PTR1 [Arabidopsis thaliana]);c53697_g4_i5(peptide transporter PTR1 [Arabidopsis thaliana]);c53697_g4_i6(peptide transporter PTR1 [Arabidopsis thaliana]);c53697_g4_i8(peptide transporter PTR1 [Arabidopsis thaliana])	c53697_g4_i1(PREDICTED: uncharacterized protein LOC100192469 isoform X1 [Zea mays]);c53697_g4_i2(PREDICTED: uncharacterized protein LOC100192469 isoform X1 [Zea mays]);c53697_g4_i3(PREDICTED: uncharacterized protein LOC100192469 isoform X1 [Zea mays]);c53697_g4_i5(PREDICTED: uncharacterized protein LOC100192469 isoform X1 [Zea mays]);c53697_g4_i6(PREDICTED: uncharacterized protein LOC100192469 is…
c55904_g3	4.70319	0.347259	2.26073e-39	c55904_g3_i1(putative NAC domain transcription factor superfamily protein [Zea mays])	c55904_g3_i1(NAC domain containing protein 32 [Arabidopsis thaliana])	c55904_g3_i1(uncharacterized protein LOC100384376 [Zea mays])
c60922_g1	2.56595	0.190389	5.5358e-39	c60922_g1_i10(hypothetical protein SORBIDRAFT_05g009720 [Sorghum bicolor]);c60922_g1_i11(hypothetical protein SORBIDRAFT_05g009720 [Sorghum bicolor]);c60922_g1_i13(PREDICTED: uncharacterized protein LOC101773049 [Setaria italica]);c60922_g1_i15(hypothetical protein SORBIDRAFT_05g009720 [Sorghum bicolor]);c60922_g1_i16(hypothetical protein SORBIDRAFT_05g009720 [Sorghum bicolor]);c60922_g1_i17(hypo…	c60922_g1_i4(uncharacterized protein [Arabidopsis thaliana]);c60922_g1_i5(uncharacterized protein [Arabidopsis thaliana]);c60922_g1_i6(uncharacterized protein [Arabidopsis thaliana]);c60922_g1_i8(uncharacterized protein [Arabidopsis thaliana]);c60922_g1_i9(uncharacterized protein [Arabidopsis thaliana]);c60922_g1_i10(uncharacterized protein [Arabidopsis thaliana]);c60922_g1_i11(uncharacterized pr…	c60922_g1_i4(PREDICTED: uncharacterized protein LOC103649866 [Zea mays]);c60922_g1_i5(PREDICTED: uncharacterized protein LOC103649866 [Zea mays]);c60922_g1_i6(PREDICTED: uncharacterized protein LOC103649866 [Zea mays]);c60922_g1_i9(PREDICTED: uncharacterized protein LOC103649866 [Zea mays]);c60922_g1_i10(PREDICTED: uncharacterized protein LOC100280170 isoform X1 [Zea mays]);c60922_g1_i13(PREDICTE…
c55005_g1	4.1131	0.305517	6.68067e-39	c55005_g1_i3(unknown [Zea mays])	--	c55005_g1_i3(PREDICTED: uncharacterized protein LOC103627837 [Zea mays])
c62477_g3	2.44387	0.181861	9.27505e-39	--	--	--
c56811_g2	3.19404	0.237782	9.93757e-39	c56811_g2_i1(hypothetical protein SORBIDRAFT_07g026480 [Sorghum bicolor]);c56811_g2_i2(TPA: hypothetical protein ZEAMMB73_349904 [Zea mays])	c56811_g2_i2(ATP-dependent RNA helicase DHX8/PRP22 [Arabidopsis thaliana])	c56811_g2_i1(PREDICTED: UBA/UBX 33.3 kDa protein isoform X1 [Zea mays]);c56811_g2_i2(PREDICTED: probable pre-mRNA-splicing factor ATP-dependent RNA helicase [Zea mays])
c55120_g1	2.89904	0.216349	1.53869e-38	c55120_g1_i1(protein binding protein [Zea mays]);c55120_g1_i2(protein binding protein [Zea mays]);c55120_g1_i3(protein binding protein [Zea mays])	c55120_g1_i1(ankyrin repeats-containing protein [Arabidopsis thaliana]);c55120_g1_i2(ankyrin repeats-containing protein [Arabidopsis thaliana]);c55120_g1_i3(ankyrin repeats-containing protein [Arabidopsis thaliana])	c55120_g1_i1(protein binding protein [Zea mays]);c55120_g1_i2(protein binding protein [Zea mays]);c55120_g1_i3(protein binding protein [Zea mays])
c49798_g1	2.09841	0.156675	1.67127e-38	c49798_g1_i1(TPA: ribosome-inactivating protein [Zea mays]);c49798_g1_i2(TPA: ribosome-inactivating protein [Zea mays])	--	c49798_g1_i1(ribosome-inactivating protein [Zea mays]);c49798_g1_i2(ribosome-inactivating protein [Zea mays])
c60788_g1	2.17178	0.162246	1.83189e-38	c60788_g1_i1(hypothetical protein ZEAMMB73_066197 [Zea mays]);c60788_g1_i2(hypothetical protein ZEAMMB73_066197 [Zea mays]);c60788_g1_i3(hypothetical protein ZEAMMB73_066197 [Zea mays]);c60788_g1_i4(TPA: hypothetical protein ZEAMMB73_899251 [Zea mays])	c60788_g1_i1(protein PHYTOALEXIN DEFICIENT 4 [Arabidopsis thaliana]);c60788_g1_i2(protein PHYTOALEXIN DEFICIENT 4 [Arabidopsis thaliana]);c60788_g1_i4(protein PHYTOALEXIN DEFICIENT 4 [Arabidopsis thaliana])	c60788_g1_i1(PREDICTED: uncharacterized protein LOC103654608 isoform X2 [Zea mays]);c60788_g1_i2(PREDICTED: uncharacterized protein LOC103654608 isoform X1 [Zea mays]);c60788_g1_i3(PREDICTED: uncharacterized protein LOC103654608 isoform X2 [Zea mays]);c60788_g1_i4(PREDICTED: hypothetical protein isoform X1 [Zea mays])
c63689_g1	2.18207	0.163346	2.61266e-38	c63689_g1_i1(ribosome-inactivating protein [Zea mays]);c63689_g1_i2(ribosome-inactivating protein [Zea mays]);c63689_g1_i3(uncharacterized protein LOC100192066 [Zea mays])	--	c63689_g1_i1(ribosome-inactivating protein [Zea mays]);c63689_g1_i2(ribosome-inactivating protein [Zea mays]);c63689_g1_i3(ribosome-inactivating protein [Zea mays])
c60198_g1	3.46228	0.259266	2.76006e-38	c60198_g1_i1(TPA: hypothetical protein ZEAMMB73_737791 [Zea mays]);c60198_g1_i2(TPA: hypothetical protein ZEAMMB73_737791 [Zea mays])	c60198_g1_i1(uncharacterized protein [Arabidopsis thaliana]);c60198_g1_i2(uncharacterized protein [Arabidopsis thaliana])	c60198_g1_i1(uncharacterized protein LOC100278316 [Zea mays]);c60198_g1_i2(uncharacterized protein LOC100278316 [Zea mays])
c59793_g1	2.78404	0.209084	4.6157e-38	c59793_g1_i1(putative MAPKKK family protein kinase [Zea mays]);c59793_g1_i2(TPA: putative MAPKKK family protein kinase [Zea mays]);c59793_g1_i3(TPA: putative MAPKKK family protein kinase [Zea mays]);c59793_g1_i5(putative MAPKKK family protein kinase [Zea mays]);c59793_g1_i6(TPA: putative MAPKKK family protein kinase [Zea mays])	c59793_g1_i1(mitogen-activated protein kinase kinase kinase 14 [Arabidopsis thaliana]);c59793_g1_i2(glycerol-3-phosphate dehydrogenase [NAD+] [Arabidopsis thaliana]);c59793_g1_i3(mitogen-activated protein kinase kinase kinase 14 [Arabidopsis thaliana]);c59793_g1_i5(mitogen-activated protein kinase kinase kinase 16 [Arabidopsis thaliana]);c59793_g1_i6(mitogen-activated protein kinase kinase kinase…	c59793_g1_i1(PREDICTED: mitogen-activated protein kinase kinase kinase 3-like [Zea mays]);c59793_g1_i2(PREDICTED: mitogen-activated protein kinase kinase kinase ANP1-like [Zea mays]);c59793_g1_i3(PREDICTED: mitogen-activated protein kinase kinase kinase ANP1-like [Zea mays]);c59793_g1_i5(PREDICTED: mitogen-activated protein kinase kinase kinase 3-like [Zea mays]);c59793_g1_i6(PREDICTED: mitogen-a…
c57553_g2	2.9004	0.217911	4.93596e-38	c57553_g2_i1(hypothetical protein ZEAMMB73_713834 [Zea mays]);c57553_g2_i2(hypothetical protein ZEAMMB73_713834 [Zea mays])	c57553_g2_i1(class I glutamine amidotransferase domain-containing protein [Arabidopsis thaliana]);c57553_g2_i2(class I glutamine amidotransferase domain-containing protein [Arabidopsis thaliana])	c57553_g2_i1(PREDICTED: uncharacterized protein LOC100501517 isoform X1 [Zea mays]);c57553_g2_i2(PREDICTED: uncharacterized protein LOC100501517 isoform X1 [Zea mays])
c53105_g1	2.64285	0.199084	7.76128e-38	c53105_g1_i1(hypothetical protein ZEAMMB73_901238 [Zea mays]);c53105_g1_i2(hypothetical protein ZEAMMB73_901238 [Zea mays]);c53105_g1_i4(hypothetical protein ZEAMMB73_901238 [Zea mays]);c53105_g1_i6(hypothetical protein ZEAMMB73_901238 [Zea mays])	c53105_g1_i4(chaperone protein dnaJ 8 [Arabidopsis thaliana])	c53105_g1_i1(uncharacterized protein LOC100384718 [Zea mays]);c53105_g1_i2(uncharacterized protein LOC100384718 [Zea mays]);c53105_g1_i4(uncharacterized protein LOC100384718 [Zea mays]);c53105_g1_i6(uncharacterized protein LOC100384718 [Zea mays])
c57099_g3	2.42513	0.182864	9.20569e-38	c57099_g3_i1(TPA: hypothetical protein ZEAMMB73_442702 [Zea mays])	--	c57099_g3_i1(PREDICTED: polyol transporter 5-like [Zea mays])
c54269_g1	2.25335	0.170059	1.06758e-37	c54269_g1_i1(hypothetical protein ZEAMMB73_910657 [Zea mays]);c54269_g1_i3(hypothetical protein ZEAMMB73_910657 [Zea mays]);c54269_g1_i4(hypothetical protein ZEAMMB73_910657 [Zea mays])	c54269_g1_i1(uncharacterized protein [Arabidopsis thaliana]);c54269_g1_i3(uncharacterized protein [Arabidopsis thaliana]);c54269_g1_i4(uncharacterized protein [Arabidopsis thaliana])	c54269_g1_i1(PREDICTED: uncharacterized protein LOC103654538 [Zea mays]);c54269_g1_i3(PREDICTED: uncharacterized protein LOC103654538 [Zea mays]);c54269_g1_i4(PREDICTED: uncharacterized protein LOC103654538 [Zea mays])
c57009_g4	4.94114	0.372923	1.06758e-37	c57009_g4_i1(hypothetical protein [Zea mays])	--	c57009_g4_i1(PREDICTED: uncharacterized protein LOC103630410 isoform X2 [Zea mays])
c49918_g1	4.18054	0.316103	1.46547e-37	c49918_g1_i10(TPA: putative RING zinc finger domain superfamily protein [Zea mays]);c49918_g1_i11(TPA: putative RING zinc finger domain superfamily protein [Zea mays]);c49918_g1_i2(TPA: putative RING zinc finger domain superfamily protein [Zea mays]);c49918_g1_i3(putative RING zinc finger domain superfamily protein [Zea mays]);c49918_g1_i5(TPA: putative RING zinc finger domain superfamily protein…	c49918_g1_i2(NEP1-interacting protein 2 [Arabidopsis thaliana]);c49918_g1_i3(NEP1-interacting protein-like 1 [Arabidopsis thaliana]);c49918_g1_i5(NEP1-interacting protein-like 1 [Arabidopsis thaliana]);c49918_g1_i7(NEP1-interacting protein-like 1 [Arabidopsis thaliana]);c49918_g1_i9(NEP1-interacting protein-like 1 [Arabidopsis thaliana]);c49918_g1_i10(NEP1-interacting protein-like 1 [Arabidopsis …	c49918_g1_i2(PREDICTED: NEP1-interacting protein-like 1 [Zea mays]);c49918_g1_i3(PREDICTED: NEP1-interacting protein-like 1 [Zea mays]);c49918_g1_i5(PREDICTED: NEP1-interacting protein-like 1 [Zea mays]);c49918_g1_i7(PREDICTED: NEP1-interacting protein-like 1 [Zea mays]);c49918_g1_i9(PREDICTED: NEP1-interacting protein-like 1 [Zea mays]);c49918_g1_i10(PREDICTED: NEP1-interacting protein-like 1 [Z…
c60157_g2	3.67666	0.27832	1.78154e-37	c60157_g2_i1(PREDICTED: external alternative NAD(P)H-ubiquinone oxidoreductase B2, mitochondrial-like [Oryza brachyantha])	c60157_g2_i1(NAD(P)H dehydrogenase B2 [Arabidopsis thaliana])	c60157_g2_i1(uncharacterized protein LOC100275557 [Zea mays])
c54355_g2	2.28603	0.173175	2.01149e-37	c54355_g2_i1(hypothetical protein ZEAMMB73_768651 [Zea mays])	c54355_g2_i1(exocyst complex component 7 [Arabidopsis thaliana])	c54355_g2_i1(uncharacterized protein LOC100304423 [Zea mays])
c47289_g2	3.12753	0.23731	2.66682e-37	c47289_g2_i1(NAC domain-containing protein 67 [Zea mays])	--	c47289_g2_i1(putative NAC domain transcription factor superfamily protein [Zea mays])
c55156_g3	2.84777	0.216225	2.97791e-37	c55156_g3_i2(hypothetical protein OsJ_23338 [Oryza sativa Japonica Group])	c55156_g3_i2(auxin-responsive protein IAA1 [Arabidopsis thaliana])	c55156_g3_i2(IAA24 - auxin-responsive Aux/IAA family member [Zea mays]);c55156_g3_i3(IAA24 - auxin-responsive Aux/IAA family member [Zea mays])
c59342_g1	4.04908	0.307609	3.26706e-37	--	--	--
c48197_g1	3.10704	0.236069	3.31506e-37	c48197_g1_i2(TPA: putative MATE efflux family protein [Zea mays]);c48197_g1_i4(hypothetical protein [Zea mays])	c48197_g1_i2(mate efflux domain-containing protein [Arabidopsis thaliana]);c48197_g1_i4(mate efflux domain-containing protein [Arabidopsis thaliana])	c48197_g1_i2(PREDICTED: LOW QUALITY PROTEIN: protein TRANSPARENT TESTA 12 [Zea mays]);c48197_g1_i4(transparent testa 12 protein [Zea mays])
c61276_g1	3.34483	0.254641	4.66403e-37	c61276_g1_i1(unknown [Zea mays]);c61276_g1_i2(unknown [Zea mays]);c61276_g1_i3(TPA: putative tify domain/CCT motif transcription factor family protein [Zea mays]);c61276_g1_i5(unknown [Zea mays])	c61276_g1_i1(protein TIFY 10A [Arabidopsis thaliana]);c61276_g1_i2(protein TIFY 10A [Arabidopsis thaliana]);c61276_g1_i3(protein TIFY 10A [Arabidopsis thaliana]);c61276_g1_i5(protein TIFY 10B [Arabidopsis thaliana])	c61276_g1_i1(pnFL-2 [Zea mays]);c61276_g1_i2(pnFL-2 [Zea mays]);c61276_g1_i3(pnFL-2 [Zea mays]);c61276_g1_i5(pnFL-2 [Zea mays])
c49314_g1	2.68704	0.204643	4.96742e-37	c49314_g1_i1(RecName: Full=3-hydroxy-3-methylglutaryl-coenzyme A reductase; Short=HMG-CoA reductase [Zea mays]);c49314_g1_i2(RecName: Full=3-hydroxy-3-methylglutaryl-coenzyme A reductase; Short=HMG-CoA reductase [Zea mays]);c49314_g1_i3(3-hydroxy-3-methylglutaryl coenzyme A reductase [Malus domestica]);c49314_g1_i5(RecName: Full=3-hydroxy-3-methylglutaryl-coenzyme A reductase; Short=HMG-CoA reduc…	c49314_g1_i1(hydroxy methylglutaryl CoA reductase 1 [Arabidopsis thaliana]);c49314_g1_i2(hydroxy methylglutaryl CoA reductase 1 [Arabidopsis thaliana]);c49314_g1_i3(hydroxy methylglutaryl CoA reductase 1 [Arabidopsis thaliana]);c49314_g1_i5(hydroxy methylglutaryl CoA reductase 1 [Arabidopsis thaliana])	c49314_g1_i1(PREDICTED: uncharacterized protein LOC100280335 isoform X1 [Zea mays]);c49314_g1_i2(PREDICTED: uncharacterized protein LOC100280335 isoform X1 [Zea mays]);c49314_g1_i3(PREDICTED: uncharacterized protein LOC100280335 isoform X1 [Zea mays]);c49314_g1_i5(PREDICTED: uncharacterized protein LOC100280335 isoform X1 [Zea mays])
c58360_g1	2.45708	0.187571	7.39961e-37	c58360_g1_i1(TPA: hypothetical protein ZEAMMB73_204855 [Zea mays]);c58360_g1_i4(hypothetical protein ZEAMMB73_220417 [Zea mays])	c58360_g1_i1(glycosyl hydrolase family 81 protein [Arabidopsis thaliana]);c58360_g1_i4(glycosyl hydrolase family 81 protein [Arabidopsis thaliana])	c58360_g1_i1(PREDICTED: uncharacterized protein LOC100216714 isoform X1 [Zea mays]);c58360_g1_i4(PREDICTED: LOW QUALITY PROTEIN: putative endo-1,3(4)-beta-glucanase 2 [Zea mays])
c40231_g1	4.29979	0.329298	1.27446e-36	c40231_g1_i1(TPA: hypothetical protein ZEAMMB73_690514 [Zea mays])	--	--
c61500_g3	2.40653	0.184363	1.34092e-36	--	--	--
c63836_g2	2.47556	0.189986	1.80407e-36	c63836_g2_i1(PREDICTED: myosin-10-like isoform X1 [Setaria italica]);c63836_g2_i2(hypothetical protein SHCRBa_028_K12_F_270 [Saccharum hybrid cultivar R570]);c63836_g2_i3(O-succinylhomoserine sulfhydrylase [Zea mays]);c63836_g2_i4(TPA: O-succinylhomoserine sulfhydrylase [Zea mays])	c63836_g2_i3(methionine gamma-lyase [Arabidopsis thaliana]);c63836_g2_i4(methionine gamma-lyase [Arabidopsis thaliana])	c63836_g2_i2(PREDICTED: uncharacterized protein LOC103652451 [Zea mays]);c63836_g2_i3(O-succinylhomoserine sulfhydrylase [Zea mays]);c63836_g2_i4(O-succinylhomoserine sulfhydrylase [Zea mays])
c64098_g4	2.07306	0.1597	3.42062e-36	c64098_g4_i1(unknown [Zea mays])	c64098_g4_i1(subtilisin-like serine protease-like protein [Arabidopsis thaliana])	c64098_g4_i1(uncharacterized protein LOC100274260 [Zea mays])
c57868_g1	2.07078	0.159754	4.34856e-36	c57868_g1_i1(uncharacterized protein LOC100381549 [Zea mays]);c57868_g1_i3(putative protein phosphatase 2C family protein [Zea mays]);c57868_g1_i4(uncharacterized protein LOC100381549 [Zea mays])	c57868_g1_i1(protein phosphatase 2C 16 [Arabidopsis thaliana]);c57868_g1_i3(protein phosphatase 2C 56 [Arabidopsis thaliana]);c57868_g1_i4(protein phosphatase 2C 16 [Arabidopsis thaliana])	c57868_g1_i1(uncharacterized protein LOC100381549 [Zea mays]);c57868_g1_i3(PREDICTED: probable protein phosphatase 2C 50 [Zea mays]);c57868_g1_i4(uncharacterized protein LOC100381549 [Zea mays])
c51992_g7	4.76471	0.367728	4.62777e-36	c51992_g7_i1(dehydration-responsive element-binding protein 1B [Zea mays]);c51992_g7_i2(TPA: putative AP2/EREBP transcription factor superfamily protein [Zea mays])	--	c51992_g7_i1(dehydration-responsive element-binding protein 1B [Zea mays]);c51992_g7_i2(PREDICTED: dehydration-responsive element-binding protein 1A-like [Zea mays])
c59640_g1	5.07929	0.393773	9.77188e-36	c59640_g1_i1(Os02g0701300 [Oryza sativa Japonica Group]);c59640_g1_i2(PREDICTED: growth-regulating factor 3-like isoform X1 [Setaria italica])	--	c59640_g1_i1(putative growth-regulating factor 5 [Zea mays]);c59640_g1_i2(putative growth-regulating factor 5 [Zea mays])
c62299_g1	3.26709	0.253359	1.02439e-35	c62299_g1_i11(TPA: hypothetical protein ZEAMMB73_001935 [Zea mays]);c62299_g1_i5(hypothetical protein [Zea mays]);c62299_g1_i6(uncharacterized protein LOC100277271 [Zea mays]);c62299_g1_i8(TPA: hypothetical protein ZEAMMB73_001935 [Zea mays]);c62299_g1_i9(TPA: hypothetical protein ZEAMMB73_001935 [Zea mays])	--	c62299_g1_i5(hypothetical protein [Zea mays]);c62299_g1_i6(hypothetical protein [Zea mays]);c62299_g1_i8(PREDICTED: hypothetical protein isoform X1 [Zea mays]);c62299_g1_i9(PREDICTED: hypothetical protein isoform X1 [Zea mays]);c62299_g1_i11(PREDICTED: hypothetical protein isoform X1 [Zea mays])
c40906_g1	2.30692	0.179133	1.26909e-35	c40906_g1_i1(uncharacterized protein LOC100272270 [Zea mays]);c40906_g1_i2(GTPase activating protein [Zea mays]);c40906_g1_i3(unknown [Zea mays]);c40906_g1_i4(unknown [Zea mays])	c40906_g1_i2(calcium-dependent lipid-binding domain-containing protein [Arabidopsis thaliana]);c40906_g1_i3(calcium-dependent lipid-binding domain-containing protein [Arabidopsis thaliana]);c40906_g1_i4(calcium-dependent lipid-binding domain-containing protein [Arabidopsis thaliana])	c40906_g1_i1(PREDICTED: uncharacterized protein LOC100272270 isoform X1 [Zea mays]);c40906_g1_i2(PREDICTED: uncharacterized protein LOC100272270 isoform X2 [Zea mays]);c40906_g1_i3(PREDICTED: uncharacterized protein LOC100272270 isoform X6 [Zea mays]);c40906_g1_i4(PREDICTED: uncharacterized protein LOC100272270 isoform X5 [Zea mays])
c51968_g1	5.7679	0.450769	3.66861e-35	c51968_g1_i2(putative MYB DNA-binding domain superfamily protein [Zea mays]);c51968_g1_i4(putative MYB DNA-binding domain superfamily protein [Zea mays]);c51968_g1_i5(putative MYB DNA-binding domain superfamily protein [Zea mays]);c51968_g1_i6(putative MYB DNA-binding domain superfamily protein [Zea mays]);c51968_g1_i7(putative MYB DNA-binding domain superfamily protein [Zea mays])	--	c51968_g1_i2(PREDICTED: uncharacterized protein LOC103644852 [Zea mays]);c51968_g1_i4(PREDICTED: uncharacterized protein LOC103644852 [Zea mays]);c51968_g1_i5(PREDICTED: uncharacterized protein LOC103644852 [Zea mays]);c51968_g1_i6(PREDICTED: putative MYB DNA-binding domain superfamily protein isoform X1 [Zea mays]);c51968_g1_i7(PREDICTED: uncharacterized protein LOC103644852 [Zea mays])
c60464_g1	2.93262	0.229315	3.99859e-35	c60464_g1_i1(LOC100281193 [Zea mays]);c60464_g1_i2(LOC100281193 [Zea mays]);c60464_g1_i3(TPA: putative AMP-dependent synthetase and ligase superfamily protein [Zea mays])	c60464_g1_i1(acyl activating enzyme 1 [Arabidopsis thaliana]);c60464_g1_i2(putative AMP-binding protein [Arabidopsis thaliana]);c60464_g1_i3(acyl activating enzyme 1 [Arabidopsis thaliana])	c60464_g1_i1(LOC100281193 [Zea mays]);c60464_g1_i2(PREDICTED: probable acyl-activating enzyme 1, peroxisomal [Zea mays]);c60464_g1_i3(PREDICTED: probable acyl-activating enzyme 1, peroxisomal [Zea mays])
c61234_g1	3.01191	0.235555	4.0963e-35	c61234_g1_i3(hypothetical protein [Zea mays]);c61234_g1_i4(hypothetical protein [Zea mays])	c61234_g1_i3(cold regulated protein 27 [Arabidopsis thaliana]);c61234_g1_i4(cold regulated protein 27 [Arabidopsis thaliana])	c61234_g1_i3(hypothetical protein [Zea mays]);c61234_g1_i4(hypothetical protein [Zea mays])
c50999_g1	4.73067	0.370268	4.64607e-35	c50999_g1_i2(hypothetical protein SORBIDRAFT_09g028390 [Sorghum bicolor])	--	c50999_g1_i2(PREDICTED: putative mediator of RNA polymerase II transcription subunit 26 [Zea mays])
c44471_g1	3.91479	0.306627	5.17491e-35	--	--	--
c61261_g1	2.71754	0.212993	5.74547e-35	c61261_g1_i1(hypothetical protein SORBIDRAFT_03g026090 [Sorghum bicolor]);c61261_g1_i2(TPA: hypothetical protein ZEAMMB73_059221 [Zea mays])	--	c61261_g1_i1(PREDICTED: serine/arginine repetitive matrix protein 1 [Zea mays]);c61261_g1_i2(PREDICTED: actin cytoskeleton-regulatory complex protein pan1-like [Zea mays])
c57553_g1	2.89281	0.227043	7.13637e-35	c57553_g1_i2(hypothetical protein ZEAMMB73_713834 [Zea mays]);c57553_g1_i3(hypothetical protein ZEAMMB73_713834 [Zea mays])	c57553_g1_i2(class I glutamine amidotransferase domain-containing protein [Arabidopsis thaliana]);c57553_g1_i3(class I glutamine amidotransferase domain-containing protein [Arabidopsis thaliana])	c57553_g1_i2(PREDICTED: uncharacterized protein LOC100501517 isoform X1 [Zea mays]);c57553_g1_i3(PREDICTED: uncharacterized protein LOC100501517 isoform X1 [Zea mays])
c55311_g1	2.1647	0.170208	9.53504e-35	c55311_g1_i1(hypothetical protein ZEAMMB73_696634 [Zea mays]);c55311_g1_i2(lipase [Zea mays]);c55311_g1_i3(hypothetical protein ZEAMMB73_696634 [Zea mays]);c55311_g1_i4(lipase [Zea mays]);c55311_g1_i5(hypothetical protein ZEAMMB73_696634 [Zea mays]);c55311_g1_i6(hypothetical protein ZEAMMB73_696634 [Zea mays]);c55311_g1_i7(hypothetical protein ZEAMMB73_696634 [Zea mays])	c55311_g1_i1(alpha/beta-hydrolase-like protein [Arabidopsis thaliana]);c55311_g1_i2(alpha/beta-hydrolase-like protein [Arabidopsis thaliana]);c55311_g1_i3(alpha/beta-hydrolase domain-containing protein [Arabidopsis thaliana]);c55311_g1_i4(alpha/beta-hydrolase domain-containing protein [Arabidopsis thaliana]);c55311_g1_i5(alpha/beta-hydrolase domain-containing protein [Arabidopsis thaliana]);c5531…	c55311_g1_i1(LOC100285827 [Zea mays]);c55311_g1_i2(LOC100285827 [Zea mays]);c55311_g1_i3(LOC100285827 [Zea mays]);c55311_g1_i4(LOC100285827 [Zea mays]);c55311_g1_i5(LOC100285827 [Zea mays]);c55311_g1_i6(LOC100285827 [Zea mays]);c55311_g1_i7(LOC100285827 [Zea mays])
c63398_g1	2.1483	0.169573	1.74895e-34	c63398_g1_i1(unknown [Zea mays]);c63398_g1_i2(unknown [Zea mays])	c63398_g1_i1(uncharacterized protein [Arabidopsis thaliana]);c63398_g1_i2(uncharacterized protein [Arabidopsis thaliana])	c63398_g1_i1(PREDICTED: uncharacterized protein LOC100278544 isoform X1 [Zea mays]);c63398_g1_i2(PREDICTED: uncharacterized protein LOC100278544 isoform X2 [Zea mays])
c61582_g2	2.00551	0.158351	1.83137e-34	c61582_g2_i10(putative NAC domain transcription factor superfamily protein [Zea mays]);c61582_g2_i2(TPA: putative NAC domain transcription factor superfamily protein [Zea mays]);c61582_g2_i5(TIP [Zea mays]);c61582_g2_i7(TIP [Zea mays]);c61582_g2_i8(TPA: putative NAC domain transcription factor superfamily protein [Zea mays])	c61582_g2_i5(NAC domain containing protein 57 [Arabidopsis thaliana]);c61582_g2_i7(NAC domain containing protein 57 [Arabidopsis thaliana]);c61582_g2_i8(NAC domain containing protein 57 [Arabidopsis thaliana])	c61582_g2_i2(PREDICTED: NAC domain-containing protein 74-like [Zea mays]);c61582_g2_i5(TIP [Zea mays]);c61582_g2_i7(TIP [Zea mays]);c61582_g2_i8(PREDICTED: NAC domain-containing protein 74-like [Zea mays]);c61582_g2_i10(PREDICTED: TIP isoform X1 [Zea mays])
c61361_g1	4.69403	0.371068	2.20565e-34	--	--	--
c51288_g2	3.77238	0.298372	2.3877e-34	c51288_g2_i1(PREDICTED: thaumatin-like protein 1-like isoform X1 [Setaria italica]);c51288_g2_i2(TPA: putative thaumatin domain family protein [Zea mays])	c51288_g2_i1(pathogenesis-related thaumatin-like protein [Arabidopsis thaliana]);c51288_g2_i2(pathogenesis-related thaumatin family protein [Arabidopsis thaliana])	c51288_g2_i1(thaumatin-like protein 1 precursor [Zea mays]);c51288_g2_i2(PREDICTED: thaumatin-like protein 1b [Zea mays])
c62962_g3	6.2833	0.497891	3.20073e-34	c62962_g3_i1(OSIGBa0113K06.6 [Oryza sativa Indica Group]);c62962_g3_i2(retrotransposon protein, putative, unclassified [Oryza sativa Japonica Group])	--	c62962_g3_i1(PREDICTED: retrovirus-related Pol polyprotein from transposon TNT 1-94 isoform X1 [Zea mays]);c62962_g3_i2(PREDICTED: retrovirus-related Pol polyprotein from transposon TNT 1-94 isoform X1 [Zea mays])
c57693_g1	2.33025	0.18472	3.38939e-34	c57693_g1_i1(LOC100286064 [Zea mays]);c57693_g1_i10(uncharacterized protein LOC100279839 [Zea mays]);c57693_g1_i11(choline/ethanolamine kinase [Zea mays]);c57693_g1_i12(uncharacterized protein LOC100279839 [Zea mays]);c57693_g1_i4(choline/ethanolamine kinase [Zea mays]);c57693_g1_i7(choline/ethanolamine kinase [Zea mays]);c57693_g1_i9(uncharacterized protein LOC100279839 [Zea mays])	c57693_g1_i1(choline kinase 1 [Arabidopsis thaliana]);c57693_g1_i4(choline kinase 1 [Arabidopsis thaliana]);c57693_g1_i7(protein kinase domain-containing protein [Arabidopsis thaliana]);c57693_g1_i9(protein kinase family protein [Arabidopsis thaliana]);c57693_g1_i10(protein kinase domain-containing protein [Arabidopsis thaliana]);c57693_g1_i11(protein kinase domain-containing protein [Arabidopsis…	c57693_g1_i1(LOC100286064 [Zea mays]);c57693_g1_i4(LOC100286064 [Zea mays]);c57693_g1_i7(LOC100286064 [Zea mays]);c57693_g1_i9(uncharacterized protein LOC100279839 [Zea mays]);c57693_g1_i10(PREDICTED: uncharacterized protein LOC100279839 isoform X1 [Zea mays]);c57693_g1_i11(LOC100286064 [Zea mays]);c57693_g1_i12(uncharacterized protein LOC100279839 [Zea mays])
c59945_g2	2.09212	0.16635	5.4961e-34	c59945_g2_i2(early responsive to dehydration protein [Zea mays]);c59945_g2_i3(early responsive to dehydration protein [Zea mays]);c59945_g2_i4(early responsive to dehydration protein [Zea mays]);c59945_g2_i5(early responsive to dehydration protein [Zea mays]);c59945_g2_i6(early responsive to dehydration protein [Zea mays]);c59945_g2_i8(early responsive to dehydration protein [Zea mays])	c59945_g2_i2(Early-responsive to dehydration stress protein (ERD4) [Arabidopsis thaliana]);c59945_g2_i3(Early-responsive to dehydration stress protein (ERD4) [Arabidopsis thaliana]);c59945_g2_i4(Early-responsive to dehydration stress protein (ERD4) [Arabidopsis thaliana]);c59945_g2_i5(Early-responsive to dehydration stress protein (ERD4) [Arabidopsis thaliana]);c59945_g2_i6(Early-responsive to de…	c59945_g2_i2(early responsive to dehydration protein [Zea mays]);c59945_g2_i3(early responsive to dehydration protein [Zea mays]);c59945_g2_i4(early responsive to dehydration protein [Zea mays]);c59945_g2_i5(early responsive to dehydration protein [Zea mays]);c59945_g2_i6(early responsive to dehydration protein [Zea mays]);c59945_g2_i8(early responsive to dehydration protein [Zea mays])
c60414_g3	5.01828	0.399084	5.62028e-34	--	--	--
c48371_g2	2.07445	0.165101	6.30626e-34	c48371_g2_i1(endochitinase PR4 precursor [Zea mays]);c48371_g2_i2(endochitinase PR4 precursor [Zea mays])	c48371_g2_i1(chitinase [Arabidopsis thaliana]);c48371_g2_i2(chitinase [Arabidopsis thaliana])	c48371_g2_i1(endochitinase PR4 precursor [Zea mays]);c48371_g2_i2(endochitinase PR4 precursor [Zea mays])
c62334_g2	2.24045	0.178327	6.37064e-34	c62334_g2_i1(uncharacterized protein LOC100279352 [Zea mays]);c62334_g2_i2(uncharacterized protein LOC100279352 [Zea mays])	c62334_g2_i1(peptidoglycan-binding LysM domain-containing protein [Arabidopsis thaliana]);c62334_g2_i2(peptidoglycan-binding LysM domain-containing protein [Arabidopsis thaliana])	c62334_g2_i1(uncharacterized protein LOC100279352 [Zea mays]);c62334_g2_i2(uncharacterized protein LOC100279352 [Zea mays])
c55470_g1	2.93748	0.233875	6.64522e-34	c55470_g1_i1(hypothetical protein ZEAMMB73_488664 [Zea mays]);c55470_g1_i3(CCT motif family protein [Zea mays]);c55470_g1_i4(LOC100282916 [Zea mays]);c55470_g1_i5(hypothetical protein ZEAMMB73_488664 [Zea mays]);c55470_g1_i9(LOC100282916 [Zea mays])	c55470_g1_i1(zinc finger protein CONSTANS-LIKE 10 [Arabidopsis thaliana]);c55470_g1_i3(zinc finger protein CONSTANS-LIKE 10 [Arabidopsis thaliana]);c55470_g1_i4(zinc finger protein CONSTANS-LIKE 10 [Arabidopsis thaliana]);c55470_g1_i5(zinc finger protein CONSTANS-LIKE 10 [Arabidopsis thaliana]);c55470_g1_i9(zinc finger protein CONSTANS-LIKE 9 [Arabidopsis thaliana])	c55470_g1_i1(PREDICTED: LOC100282916 isoform X3 [Zea mays]);c55470_g1_i3(LOC100282916 [Zea mays]);c55470_g1_i4(LOC100282916 [Zea mays]);c55470_g1_i5(PREDICTED: LOC100282916 isoform X3 [Zea mays]);c55470_g1_i9(PREDICTED: LOC100282916 isoform X2 [Zea mays])
c44576_g1	2.73642	0.218353	9.41655e-34	c44576_g1_i1(TPA: hypothetical protein ZEAMMB73_508677 [Zea mays]);c44576_g1_i3(TPA: hypothetical protein ZEAMMB73_508677 [Zea mays])	c44576_g1_i1(putative glucosamine-fructose-6-phosphate aminotransferase [Arabidopsis thaliana]);c44576_g1_i3(putative glucosamine-fructose-6-phosphate aminotransferase [Arabidopsis thaliana])	c44576_g1_i1(PREDICTED: glutamine--fructose-6-phosphate aminotransferase [isomerizing] 2 [Zea mays]);c44576_g1_i3(PREDICTED: glutamine--fructose-6-phosphate aminotransferase [isomerizing] 2 [Zea mays])
c64582_g2	2.39204	0.190902	9.60878e-34	c64582_g2_i1(TPA: hypothetical protein ZEAMMB73_535116 [Zea mays]);c64582_g2_i2(TPA: hypothetical protein ZEAMMB73_535116 [Zea mays])	--	c64582_g2_i1(PREDICTED: LOB domain-containing protein 37-like [Zea mays]);c64582_g2_i2(PREDICTED: LOB domain-containing protein 37-like [Zea mays])
c64570_g2	3.17646	0.253617	1.02449e-33	c64570_g2_i1(putative calmodulin-binding family protein [Zea mays]);c64570_g2_i2(putative calmodulin-binding family protein [Zea mays])	c64570_g2_i1(calmodulin-binding protein [Arabidopsis thaliana]);c64570_g2_i2(calmodulin-binding protein [Arabidopsis thaliana])	c64570_g2_i1(putative calmodulin-binding family protein [Zea mays]);c64570_g2_i2(putative calmodulin-binding family protein [Zea mays])
c61239_g1	2.0037	0.160147	1.20084e-33	c61239_g1_i3(hypothetical protein ZEAMMB73_779483 [Zea mays])	c61239_g1_i3(hydroxycinnamoyl-CoA shikimate/quinate hydroxycinnamoyl transferase [Arabidopsis thaliana])	c61239_g1_i3(PREDICTED: LOC100194386 isoform X1 [Zea mays])
c62592_g5	2.01049	0.160705	1.21426e-33	c62592_g5_i4(beta-amylase [Zea mays]);c62592_g5_i5(beta-amylase [Zea mays])	c62592_g5_i4(beta-amylase 1 [Arabidopsis thaliana]);c62592_g5_i5(beta-amylase 1 [Arabidopsis thaliana])	c62592_g5_i4(beta-amylase [Zea mays]);c62592_g5_i5(beta-amylase [Zea mays])
c63154_g4	2.55752	0.204491	1.26664e-33	c63154_g4_i1(hypothetical protein [Zea mays]);c63154_g4_i2(hypothetical protein [Zea mays]);c63154_g4_i3(PREDICTED: putative nuclease HARBI1-like [Setaria italica])	c63154_g4_i1(uncharacterized protein [Arabidopsis thaliana]);c63154_g4_i2(uncharacterized protein [Arabidopsis thaliana]);c63154_g4_i3(uncharacterized protein [Arabidopsis thaliana])	c63154_g4_i1(hypothetical protein [Zea mays]);c63154_g4_i2(hypothetical protein [Zea mays]);c63154_g4_i3(hypothetical protein [Zea mays])
c57806_g1	3.10467	0.248361	1.35869e-33	c57806_g1_i4(senescence-associated protein 12 [Zea mays]);c57806_g1_i6(senescence-associated protein 12 [Zea mays]);c57806_g1_i8(senescence-associated protein 12 [Zea mays])	c57806_g1_i4(senescence/dehydration related protein [Arabidopsis thaliana]);c57806_g1_i6(senescence/dehydration related protein [Arabidopsis thaliana]);c57806_g1_i8(Senescence/dehydration-associated protein-like protein [Arabidopsis thaliana])	c57806_g1_i4(PREDICTED: physical impedance induced protein2 isoform X1 [Zea mays]);c57806_g1_i6(PREDICTED: physical impedance induced protein2 isoform X1 [Zea mays]);c57806_g1_i8(PREDICTED: physical impedance induced protein2 isoform X1 [Zea mays])
c58088_g3	2.0055	0.160502	1.44977e-33	c58088_g3_i1(hypothetical protein ZEAMMB73_525396 [Zea mays]);c58088_g3_i2(hypothetical protein ZEAMMB73_525396 [Zea mays]);c58088_g3_i3(hypothetical protein ZEAMMB73_525396 [Zea mays]);c58088_g3_i4(hypothetical protein ZEAMMB73_525396 [Zea mays]);c58088_g3_i5(hypothetical protein ZEAMMB73_525396 [Zea mays])	c58088_g3_i1(uncharacterized protein [Arabidopsis thaliana]);c58088_g3_i2(protein EARLY FLOWERING 3 [Arabidopsis thaliana]);c58088_g3_i3(uncharacterized protein [Arabidopsis thaliana]);c58088_g3_i4(protein EARLY FLOWERING 3 [Arabidopsis thaliana])	c58088_g3_i1(PREDICTED: protein EARLY FLOWERING 3-like [Zea mays]);c58088_g3_i2(PREDICTED: protein EARLY FLOWERING 3-like [Zea mays]);c58088_g3_i3(PREDICTED: protein EARLY FLOWERING 3-like [Zea mays]);c58088_g3_i4(PREDICTED: protein EARLY FLOWERING 3-like [Zea mays]);c58088_g3_i5(PREDICTED: protein EARLY FLOWERING 3-like [Zea mays])
c57274_g2	3.37862	0.271057	2.11257e-33	c57274_g2_i1(glutathione transferase30 [Zea mays]);c57274_g2_i2(glutathione transferase30 [Zea mays]);c57274_g2_i6(glutathione transferase30 [Zea mays])	c57274_g2_i1(glutathione S-transferase [Arabidopsis thaliana]);c57274_g2_i2(glutathione S-transferase [Arabidopsis thaliana]);c57274_g2_i6(glutathione S-transferase [Arabidopsis thaliana])	c57274_g2_i1(glutathione transferase30 [Zea mays]);c57274_g2_i2(glutathione transferase30 [Zea mays]);c57274_g2_i6(glutathione transferase30 [Zea mays])
c61560_g2	2.12923	0.170934	2.33103e-33	c61560_g2_i6(H0321H01.8 [Oryza sativa Indica Group])	--	c61560_g2_i6(PREDICTED: uncharacterized protein LOC103635868 [Zea mays])
c41966_g1	2.02187	0.162344	2.38923e-33	c41966_g1_i1(proline oxidase [Zea mays])	c41966_g1_i1(proline dehydrogenase 1 [Arabidopsis thaliana])	c41966_g1_i1(proline oxidase [Zea mays])
c60836_g1	3.14343	0.252434	2.43286e-33	c60836_g1_i1(OSIGBa0114M03.4 [Oryza sativa Indica Group])	--	c60836_g1_i1(PREDICTED: uncharacterized protein LOC103633960 [Zea mays])
c55537_g2	3.88814	0.313125	3.76917e-33	--	--	--
c63321_g4	4.08152	0.32975	6.06859e-33	c63321_g4_i2(ZIM motif family protein [Zea mays])	--	c63321_g4_i1(PREDICTED: protein TIFY 6A-like isoform X1 [Zea mays]);c63321_g4_i2(PREDICTED: protein TIFY 6A-like isoform X1 [Zea mays])
c59257_g1	2.45433	0.198329	6.24441e-33	c59257_g1_i10(unknown [Zea mays]);c59257_g1_i11(TPA: putative SPX (SYG1/Pho81/XPR1) domain-containing protein [Zea mays]);c59257_g1_i2(unknown [Zea mays]);c59257_g1_i3(TPA: putative SPX (SYG1/Pho81/XPR1) domain-containing protein [Zea mays]);c59257_g1_i4(TPA: putative SPX (SYG1/Pho81/XPR1) domain-containing protein [Zea mays]);c59257_g1_i9(uncharacterized protein LOC100274874 [Zea mays])	c59257_g1_i2(putative E3 ubiquitin-protein ligase BAH1-like protein [Arabidopsis thaliana]);c59257_g1_i3(putative E3 ubiquitin-protein ligase BAH1-like protein [Arabidopsis thaliana]);c59257_g1_i4(putative E3 ubiquitin-protein ligase BAH1-like protein [Arabidopsis thaliana]);c59257_g1_i9(putative E3 ubiquitin-protein ligase BAH1-like protein [Arabidopsis thaliana]);c59257_g1_i10(putative E3 ubiqu…	c59257_g1_i2(PREDICTED: uncharacterized protein LOC100274874 isoform X1 [Zea mays]);c59257_g1_i3(PREDICTED: uncharacterized protein LOC100274874 isoform X1 [Zea mays]);c59257_g1_i4(PREDICTED: uncharacterized protein LOC100274874 isoform X1 [Zea mays]);c59257_g1_i9(PREDICTED: uncharacterized protein LOC100274874 isoform X1 [Zea mays]);c59257_g1_i10(PREDICTED: uncharacterized protein LOC100274874 i…
c59301_g2	2.58638	0.209858	1.15899e-32	c59301_g2_i2(unnamed protein product [Oryza sativa Japonica Group])	c59301_g2_i2(Calcium-dependent protein kinase family protein [Arabidopsis thaliana])	c59301_g2_i2(PREDICTED: calcium dependent protein kinase isoform X1 [Zea mays])
c63895_g2	2.57261	0.209296	1.7129e-32	c63895_g2_i5(hypothetical protein [Zea mays])	c63895_g2_i5(ATP-dependent protease La domain-containing protein [Arabidopsis thaliana])	c63895_g2_i5(hypothetical protein [Zea mays])
c63996_g1	3.04973	0.248111	1.7129e-32	c63996_g1_i1(PREDICTED: sigma factor sigB regulation protein rsbQ-like [Brachypodium distachyon])	c63996_g1_i1(hydrolase, alpha/beta fold family protein [Arabidopsis thaliana])	c63996_g1_i1(PREDICTED: probable esterase KAI2 [Zea mays])
c63478_g1	2.31162	0.18815	1.83068e-32	c63478_g1_i10(TPA: hypothetical protein ZEAMMB73_710468 [Zea mays]);c63478_g1_i14(two-component response regulator-like PRR95 [Zea mays]);c63478_g1_i3(TPA: hypothetical protein ZEAMMB73_710468 [Zea mays]);c63478_g1_i4(two-component response regulator-like PRR95 [Zea mays]);c63478_g1_i7(two-component response regulator-like PRR95 [Zea mays]);c63478_g1_i8(TPA: hypothetical protein ZEAMMB73_710468 […	c63478_g1_i3(CCT motif family protein [Arabidopsis thaliana]);c63478_g1_i4(two-component response regulator-like APRR5 [Arabidopsis thaliana]);c63478_g1_i7(two-component response regulator-like APRR9 [Arabidopsis thaliana]);c63478_g1_i8(CCT motif family protein [Arabidopsis thaliana]);c63478_g1_i10(CCT motif family protein [Arabidopsis thaliana]);c63478_g1_i14(CCT motif family protein [Arabidopsi…	c63478_g1_i3(PREDICTED: two-component response regulator-like PRR95 isoform X1 [Zea mays]);c63478_g1_i4(two-component response regulator-like PRR95 [Zea mays]);c63478_g1_i7(two-component response regulator-like PRR95 [Zea mays]);c63478_g1_i8(PREDICTED: two-component response regulator-like PRR95 isoform X1 [Zea mays]);c63478_g1_i10(PREDICTED: two-component response regulator-like PRR95 isoform X1…
c47275_g1	2.09341	0.170447	1.92311e-32	c47275_g1_i2(TPA: hypothetical protein ZEAMMB73_624815 [Zea mays]);c47275_g1_i3(TPA: hypothetical protein ZEAMMB73_624815 [Zea mays])	--	c47275_g1_i2(PREDICTED: uncharacterized protein LOC100502414 isoform X1 [Zea mays]);c47275_g1_i3(PREDICTED: uncharacterized protein LOC100502414 isoform X1 [Zea mays])
c56800_g2	3.22661	0.263233	2.577e-32	c56800_g2_i2(uncharacterized protein LOC100193434 [Zea mays]);c56800_g2_i3(uncharacterized protein LOC100193434 [Zea mays]);c56800_g2_i4(uncharacterized protein LOC100193434 [Zea mays]);c56800_g2_i5(putative WRKY DNA-binding domain superfamily protein [Zea mays])	c56800_g2_i2(putative WRKY transcription factor 53 [Arabidopsis thaliana]);c56800_g2_i3(putative WRKY transcription factor 53 [Arabidopsis thaliana]);c56800_g2_i4(putative WRKY transcription factor 53 [Arabidopsis thaliana]);c56800_g2_i5(putative WRKY transcription factor 53 [Arabidopsis thaliana])	c56800_g2_i2(uncharacterized protein LOC100193434 [Zea mays]);c56800_g2_i3(uncharacterized protein LOC100193434 [Zea mays]);c56800_g2_i4(uncharacterized protein LOC100193434 [Zea mays]);c56800_g2_i5(uncharacterized protein LOC100193434 [Zea mays])
c58222_g1	3.18745	0.260147	2.7347e-32	c58222_g1_i1(unknown [Zea mays]);c58222_g1_i3(unknown [Zea mays])	c58222_g1_i1(SPX domain-containing membrane protein [Arabidopsis thaliana]);c58222_g1_i3(Major Facilitator Superfamily with SPX domain-containing protein [Arabidopsis thaliana])	c58222_g1_i1(PREDICTED: uncharacterized protein LOC100501893 isoform X1 [Zea mays]);c58222_g1_i3(PREDICTED: uncharacterized protein LOC100501893 isoform X1 [Zea mays])
c58776_g4	5.02927	0.410632	2.89371e-32	--	--	--
c57244_g1	2.26967	0.185361	2.99284e-32	c57244_g1_i1(unknown [Zea mays]);c57244_g1_i3(unknown [Zea mays]);c57244_g1_i4(integral membrane protein DUF6 containing protein [Zea mays]);c57244_g1_i6(unknown [Zea mays]);c57244_g1_i8(unknown [Zea mays]);c57244_g1_i9(integral membrane protein DUF6 containing protein [Zea mays])	--	c57244_g1_i1(PREDICTED: integral membrane protein DUF6 containing protein isoform X1 [Zea mays]);c57244_g1_i3(PREDICTED: integral membrane protein DUF6 containing protein isoform X1 [Zea mays]);c57244_g1_i4(integral membrane protein DUF6 containing protein [Zea mays]);c57244_g1_i6(PREDICTED: integral membrane protein DUF6 containing protein isoform X1 [Zea mays]);c57244_g1_i8(PREDICTED: integral …
c59425_g1	3.48961	0.285077	3.12163e-32	c59425_g1_i4(hypothetical protein ZEAMMB73_495172 [Zea mays]);c59425_g1_i6(hypothetical protein ZEAMMB73_495172 [Zea mays]);c59425_g1_i8(hypothetical protein ZEAMMB73_790011 [Zea mays]);c59425_g1_i9(hypothetical protein ZEAMMB73_495172 [Zea mays])	--	c59425_g1_i4(uncharacterized protein LOC100276676 [Zea mays]);c59425_g1_i6(uncharacterized protein LOC100276676 [Zea mays]);c59425_g1_i8(uncharacterized protein LOC100277209 [Zea mays]);c59425_g1_i9(uncharacterized protein LOC100276676 [Zea mays])
c48549_g2	3.41648	0.279178	3.24011e-32	c48549_g2_i2(predicted protein [Hordeum vulgare subsp. vulgare])	c48549_g2_i2(S-locus lectin protein kinase-like protein [Arabidopsis thaliana])	c48549_g2_i2(PREDICTED: G-type lectin S-receptor-like serine/threonine-protein kinase At2g19130 [Zea mays])
c56931_g2	3.6441	0.297974	3.55445e-32	--	--	--
c63570_g1	2.02068	0.165685	5.35868e-32	c63570_g1_i1(inositol-3-phosphate synthase [Zea mays]);c63570_g1_i4(inositol-3-phosphate synthase [Zea mays]);c63570_g1_i5(inositol-3-phosphate synthase [Zea mays])	c63570_g1_i1(inositol-3-phosphate synthase isozyme 2 [Arabidopsis thaliana]);c63570_g1_i4(inositol-3-phosphate synthase isozyme 2 [Arabidopsis thaliana]);c63570_g1_i5(inositol-3-phosphate synthase isozyme 2 [Arabidopsis thaliana])	c63570_g1_i1(inositol-3-phosphate synthase [Zea mays]);c63570_g1_i4(inositol-3-phosphate synthase [Zea mays]);c63570_g1_i5(inositol-3-phosphate synthase [Zea mays])
c58689_g1	4.70703	0.386576	6.80238e-32	--	--	--
c60959_g2	2.00161	0.164392	6.81e-32	c60959_g2_i2(serine hydroxymethyltransferase [Zea mays]);c60959_g2_i4(LOC100286146 [Zea mays]);c60959_g2_i8(unknown [Zea mays])	c60959_g2_i2(serine hydroxymethyltransferase 6 [Arabidopsis thaliana]);c60959_g2_i4(serine hydroxymethyltransferase 7 [Arabidopsis thaliana]);c60959_g2_i8(serine hydroxymethyltransferase 7 [Arabidopsis thaliana])	c60959_g2_i2(serine hydroxymethyltransferase [Zea mays]);c60959_g2_i4(LOC100286146 [Zea mays]);c60959_g2_i8(serine hydroxymethyltransferase [Zea mays])
c54331_g3	3.4642	0.285059	9.02653e-32	c54331_g3_i1(predicted protein [Hordeum vulgare subsp. vulgare])	c54331_g3_i1(S-locus lectin protein kinase-like protein [Arabidopsis thaliana])	c54331_g3_i1(PREDICTED: G-type lectin S-receptor-like serine/threonine-protein kinase At2g19130 [Zea mays])
c64608_g2	2.04502	0.168443	1.03975e-31	c64608_g2_i2(PREDICTED: C-terminal processing peptidase, chloroplastic-like [Setaria italica]);c64608_g2_i3(PREDICTED: C-terminal processing peptidase, chloroplastic-like [Setaria italica])	c64608_g2_i2(Peptidase S41 family protein [Arabidopsis thaliana]);c64608_g2_i3(Peptidase S41 family protein [Arabidopsis thaliana])	c64608_g2_i2(PREDICTED: carboxyl-terminal-processing peptidase 2, chloroplastic [Zea mays]);c64608_g2_i3(PREDICTED: carboxyl-terminal-processing peptidase 2, chloroplastic [Zea mays])
c53897_g1	2.32225	0.191414	1.1479e-31	--	--	--
c54545_g3	2.67979	0.222418	3.13834e-31	c54545_g3_i1(putative protein kinase superfamily protein [Zea mays]);c54545_g3_i2(putative protein kinase superfamily protein [Zea mays]);c54545_g3_i4(uncharacterized LOC100194403 [Zea mays]);c54545_g3_i6(uncharacterized LOC100194403 [Zea mays]);c54545_g3_i8(uncharacterized LOC100194403 [Zea mays])	c54545_g3_i1(kinase domain-containing protein [Arabidopsis thaliana]);c54545_g3_i2(kinase domain-containing protein [Arabidopsis thaliana]);c54545_g3_i4(kinase domain-containing protein [Arabidopsis thaliana]);c54545_g3_i6(kinase domain-containing protein [Arabidopsis thaliana])	c54545_g3_i1(PREDICTED: uncharacterized LOC100194403 isoform X3 [Zea mays]);c54545_g3_i2(PREDICTED: uncharacterized LOC100194403 isoform X3 [Zea mays]);c54545_g3_i4(PREDICTED: uncharacterized LOC100194403 isoform X1 [Zea mays]);c54545_g3_i5(PREDICTED: uncharacterized LOC100194403 isoform X2 [Zea mays]);c54545_g3_i6(PREDICTED: uncharacterized LOC100194403 isoform X1 [Zea mays]);c54545_g3_i8(PREDIC…
c56632_g1	2.17703	0.180961	3.89157e-31	c56632_g1_i2(uncharacterized protein LOC100274480 [Zea mays])	c56632_g1_i2(Late embryogenesis abundant protein [Arabidopsis thaliana])	c56632_g1_i2(uncharacterized protein LOC100274480 [Zea mays])
c60464_g3	3.17544	0.263983	3.94748e-31	c60464_g3_i1(LOC100281193 [Zea mays]);c60464_g3_i2(LOC100281193 [Zea mays])	c60464_g3_i2(acyl activating enzyme 1 [Arabidopsis thaliana])	c60464_g3_i1(LOC100281193 [Zea mays]);c60464_g3_i2(LOC100281193 [Zea mays])
c60827_g2	4.43548	0.369231	4.78792e-31	--	--	--
c61736_g4	2.77262	0.231456	7.15064e-31	c61736_g4_i1(TPA: hypothetical protein ZEAMMB73_547031 [Zea mays]);c61736_g4_i2(TPA: hypothetical protein ZEAMMB73_547031 [Zea mays]);c61736_g4_i4(TPA: hypothetical protein ZEAMMB73_547031 [Zea mays]);c61736_g4_i6(TPA: milkweed pod1 [Zea mays]);c61736_g4_i7(TPA: hypothetical protein ZEAMMB73_547031 [Zea mays])	c61736_g4_i1(alpha-amylase-like 3 [Arabidopsis thaliana]);c61736_g4_i2(alpha-amylase-like 3 [Arabidopsis thaliana]);c61736_g4_i4(alpha-amylase-like 3 [Arabidopsis thaliana]);c61736_g4_i7(alpha-amylase-like 3 [Arabidopsis thaliana])	c61736_g4_i1(PREDICTED: alpha-amylase 3, chloroplastic [Zea mays]);c61736_g4_i2(PREDICTED: alpha-amylase 3, chloroplastic [Zea mays]);c61736_g4_i4(PREDICTED: alpha-amylase 3, chloroplastic [Zea mays]);c61736_g4_i6(milkweed pod1 [Zea mays]);c61736_g4_i7(PREDICTED: alpha-amylase 3, chloroplastic [Zea mays])
c40632_g1	3.18281	0.265713	7.18233e-31	c40632_g1_i1(PREDICTED: serine carboxypeptidase-like 50-like [Setaria italica])	c40632_g1_i1(serine carboxypeptidase-like 50 [Arabidopsis thaliana])	c40632_g1_i1(PREDICTED: serine carboxypeptidase-like 50 [Zea mays])
c64143_g5	2.65148	0.221427	7.50496e-31	c64143_g5_i1(hypothetical protein SORBIDRAFT_06g019400 [Sorghum bicolor]);c64143_g5_i2(TPA: hypothetical protein ZEAMMB73_558984 [Zea mays])	c64143_g5_i1(18S pre-ribosomal assembly protein gar2-related protein [Arabidopsis thaliana]);c64143_g5_i2(18S pre-ribosomal assembly protein gar2-related protein [Arabidopsis thaliana])	c64143_g5_i1(PREDICTED: probable GPI-anchored adhesin-like protein PGA55 isoform X2 [Zea mays]);c64143_g5_i2(PREDICTED: probable GPI-anchored adhesin-like protein PGA55 isoform X2 [Zea mays])
c62348_g3	2.12012	0.178012	1.61461e-30	c62348_g3_i1(TPA: putative NAC domain and pentatricopeptide repeat containing protein [Zea mays]);c62348_g3_i3(NAC23 NAC type transcription factor, partial [Zea mays subsp. mays]);c62348_g3_i4(TPA: putative NAC domain and pentatricopeptide repeat containing protein [Zea mays])	c62348_g3_i1(NAC domain-containing protein 2 [Arabidopsis thaliana]);c62348_g3_i3(NAC domain-containing protein 2 [Arabidopsis thaliana]);c62348_g3_i4(protein ATAF2 [Arabidopsis thaliana])	c62348_g3_i1(PREDICTED: uncharacterized protein LOC100383937 isoform X1 [Zea mays]);c62348_g3_i3(PREDICTED: uncharacterized protein LOC100381829 isoform X1 [Zea mays]);c62348_g3_i4(PREDICTED: uncharacterized protein LOC100383937 isoform X1 [Zea mays])
c53371_g1	2.29398	0.192759	1.79861e-30	c53371_g1_i1(phi-1-like phosphate-induced protein precursor [Zea mays]);c53371_g1_i2(uncharacterized protein LOC100501091 precursor [Zea mays])	c53371_g1_i1(Phosphate-responsive 1 family protein [Arabidopsis thaliana]);c53371_g1_i2(Phosphate-responsive 1 family protein [Arabidopsis thaliana])	c53371_g1_i1(phi-1-like phosphate-induced protein precursor [Zea mays]);c53371_g1_i2(uncharacterized protein LOC100501091 precursor [Zea mays])
c64494_g1	2.72598	0.229182	1.92878e-30	c64494_g1_i2(TPA: hypothetical protein ZEAMMB73_848339 [Zea mays]);c64494_g1_i4(tasselseed 1 [Zea mays]);c64494_g1_i5(LOX5 [Sorghum bicolor]);c64494_g1_i7(tasselseed 1 [Zea mays])	c64494_g1_i2(lipoxygenase 4 [Arabidopsis thaliana]);c64494_g1_i4(lipoxygenase 3 [Arabidopsis thaliana]);c64494_g1_i5(lipoxygenase 3 [Arabidopsis thaliana]);c64494_g1_i7(lipoxygenase 3 [Arabidopsis thaliana])	c64494_g1_i2(lipoxygenase9 [Zea mays]);c64494_g1_i4(PREDICTED: tassel seed1 isoform X2 [Zea mays]);c64494_g1_i5(PREDICTED: tassel seed1 isoform X1 [Zea mays]);c64494_g1_i7(PREDICTED: tassel seed1 isoform X2 [Zea mays])
c60604_g1	2.53615	0.213229	1.93158e-30	c60604_g1_i1(putative MYB DNA-binding domain superfamily protein [Zea mays]);c60604_g1_i3(putative MYB DNA-binding domain superfamily protein [Zea mays])	c60604_g1_i1(myb domain protein 108 [Arabidopsis thaliana])	c60604_g1_i1(PREDICTED: putative MYB DNA-binding domain superfamily protein isoform X1 [Zea mays]);c60604_g1_i3(PREDICTED: putative MYB DNA-binding domain superfamily protein isoform X1 [Zea mays])
c57079_g1	2.2608	0.190143	2.02041e-30	c57079_g1_i1(hypothetical protein [Zea mays]);c57079_g1_i4(hypothetical protein [Zea mays]);c57079_g1_i5(hypothetical protein [Zea mays])	c57079_g1_i1(Kinase interacting (KIP1-like) family protein [Arabidopsis thaliana]);c57079_g1_i4(Kinase interacting (KIP1-like) family protein [Arabidopsis thaliana]);c57079_g1_i5(Kinase interacting (KIP1-like) family protein [Arabidopsis thaliana])	c57079_g1_i1(PREDICTED: hypothetical protein isoform X4 [Zea mays]);c57079_g1_i4(PREDICTED: hypothetical protein isoform X2 [Zea mays]);c57079_g1_i5(PREDICTED: hypothetical protein isoform X1 [Zea mays])
c64573_g2	2.48209	0.208818	2.10398e-30	c64573_g2_i1(transcription factor BIM2 [Zea mays])	c64573_g2_i1(transcription factor BIM2 [Arabidopsis thaliana])	c64573_g2_i1(PREDICTED: putative HLH DNA-binding domain superfamily protein isoform X3 [Zea mays])
c63046_g2	3.2898	0.277378	2.86374e-30	c63046_g2_i1(TPA: putative protein kinase superfamily protein [Zea mays])	c63046_g2_i1(wall-associated receptor kinase 3 [Arabidopsis thaliana])	c63046_g2_i1(PREDICTED: serine/threonine-protein kinase-like protein At1g28390 [Zea mays])
c28650_g2	5.31065	0.447823	2.90661e-30	--	--	--
c63899_g2	2.1268	0.179914	4.52225e-30	c63899_g2_i2(putative AP2/EREBP transcription factor superfamily protein [Zea mays]);c63899_g2_i3(putative AP2/EREBP transcription factor superfamily protein [Zea mays])	c63899_g2_i2(ethylene-responsive transcription factor ERF008 [Arabidopsis thaliana]);c63899_g2_i3(ethylene-responsive transcription factor ERF008 [Arabidopsis thaliana])	c63899_g2_i2(PREDICTED: ethylene-responsive transcription factor RAP2-9 [Zea mays]);c63899_g2_i3(PREDICTED: ethylene-responsive transcription factor RAP2-9 [Zea mays])
c52982_g3	7.19701	0.61001	5.90719e-30	--	--	--
c57152_g1	4.01587	0.340385	5.90719e-30	c57152_g1_i1(TPA: putative HLH DNA-binding domain superfamily protein [Zea mays]);c57152_g1_i10(unknown [Zea mays]);c57152_g1_i12(DNA binding like [Zea mays]);c57152_g1_i15(DNA binding like [Zea mays]);c57152_g1_i3(TPA: putative HLH DNA-binding domain superfamily protein [Zea mays]);c57152_g1_i5(DNA binding like [Zea mays]);c57152_g1_i7(DNA binding like [Zea mays]);c57152_g1_i8(putative HLH DNA-b…	c57152_g1_i1(transcription factor bHLH35 [Arabidopsis thaliana]);c57152_g1_i3(transcription factor bHLH35 [Arabidopsis thaliana]);c57152_g1_i5(transcription factor bHLH35 [Arabidopsis thaliana]);c57152_g1_i7(transcription factor bHLH35 [Arabidopsis thaliana]);c57152_g1_i8(transcription factor bHLH35 [Arabidopsis thaliana]);c57152_g1_i12(transcription factor bHLH35 [Arabidopsis thaliana]);c57152_g…	c57152_g1_i1(PREDICTED: transcription factor FER-LIKE IRON DEFICIENCY-INDUCED TRANSCRIPTION FACTOR-like [Zea mays]);c57152_g1_i3(PREDICTED: transcription factor FER-LIKE IRON DEFICIENCY-INDUCED TRANSCRIPTION FACTOR-like [Zea mays]);c57152_g1_i5(DNA binding like [Zea mays]);c57152_g1_i7(DNA binding like [Zea mays]);c57152_g1_i8(DNA binding like [Zea mays]);c57152_g1_i10(DNA binding like [Zea mays]…
c59902_g1	2.13836	0.181609	7.76229e-30	c59902_g1_i1(putative WRKY DNA-binding domain superfamily protein [Zea mays]);c59902_g1_i10(WRKY70 - superfamily of TFs having WRKY and zinc finger domains [Zea mays]);c59902_g1_i11(WRKY53 - superfamily of TFs having WRKY and zinc finger domains [Zea mays]);c59902_g1_i2(putative WRKY transcription factor 33 [Triticum urartu]);c59902_g1_i3(putative WRKY DNA-binding domain superfamily protein [Zea …	c59902_g1_i1(putative WRKY transcription factor 33 [Arabidopsis thaliana]);c59902_g1_i2(putative WRKY transcription factor 33 [Arabidopsis thaliana]);c59902_g1_i3(putative WRKY transcription factor 33 [Arabidopsis thaliana]);c59902_g1_i4(putative WRKY transcription factor 33 [Arabidopsis thaliana]);c59902_g1_i6(putative WRKY transcription factor 33 [Arabidopsis thaliana]);c59902_g1_i9(putative WR…	c59902_g1_i1(PREDICTED: probable WRKY transcription factor 34 [Zea mays]);c59902_g1_i2(PREDICTED: uncharacterized protein LOC100279301 isoform X1 [Zea mays]);c59902_g1_i3(PREDICTED: uncharacterized protein LOC103630738 [Zea mays]);c59902_g1_i4(PREDICTED: WRKY53 - superfamily of TFs having WRKY and zinc finger domains isoform X1 [Zea mays]);c59902_g1_i6(WRKY53 - superfamily of TFs having WRKY and …
c52906_g2	2.53477	0.215339	8.05918e-30	c52906_g2_i1(hypothetical protein ZEAMMB73_519077 [Zea mays])	c52906_g2_i1(HXXXD-type acyl-transferase-like protein [Arabidopsis thaliana])	c52906_g2_i1(AER [Zea mays])
c63401_g1	2.1473	0.183624	1.99823e-29	c63401_g1_i2(TPA: putative leucine-rich repeat receptor-like protein kinase family protein [Zea mays])	c63401_g1_i2(LRR receptor-like serine/threonine-protein kinase FLS2 [Arabidopsis thaliana])	c63401_g1_i2(PREDICTED: LRR receptor-like serine/threonine-protein kinase FLS2 [Zea mays])
c57215_g3	2.08385	0.178864	3.31515e-29	c57215_g3_i1(PREDICTED: alpha-1,4-glucan-protein synthase [UDP-forming]-like [Setaria italica]);c57215_g3_i2(Alpha-1,4-glucan-protein synthase [UDP-forming] 1 [Triticum urartu]);c57215_g3_i4(alpha-1,4-glucan-protein synthase [UDP-forming] [Zea mays]);c57215_g3_i5(Alpha-1,4-glucan-protein synthase (UDP-forming) 1 [Aegilops tauschii]);c57215_g3_i6(hypothetical protein [Zea mays])	c57215_g3_i1(reversibly glycosylated polypeptide 1 [Arabidopsis thaliana]);c57215_g3_i2(reversibly glycosylated polypeptide 1 [Arabidopsis thaliana]);c57215_g3_i4(reversibly glycosylated polypeptide 2 [Arabidopsis thaliana]);c57215_g3_i5(reversibly glycosylated polypeptide 1 [Arabidopsis thaliana]);c57215_g3_i6(reversibly glycosylated polypeptide 2 [Arabidopsis thaliana])	c57215_g3_i1(alpha-1,4-glucan-protein synthase [UDP-forming] [Zea mays]);c57215_g3_i2(hypothetical protein [Zea mays]);c57215_g3_i4(alpha-1,4-glucan-protein synthase [UDP-forming] [Zea mays]);c57215_g3_i5(alpha-1,4-glucan-protein synthase [UDP-forming] [Zea mays]);c57215_g3_i6(hypothetical protein [Zea mays])
c30832_g1	4.70517	0.40388	3.32559e-29	c30832_g1_i1(uncharacterized protein LOC100276897 [Zea mays])	--	c30832_g1_i1(uncharacterized protein LOC100276897 [Zea mays])
c54528_g2	2.90853	0.250173	4.36058e-29	c54528_g2_i1(TPA: hypothetical protein ZEAMMB73_512626 [Zea mays])	--	c54528_g2_i1(PREDICTED: heat stress transcription factor B-4b-like [Zea mays])
c60610_g1	2.88281	0.248458	5.69305e-29	c60610_g1_i3(hypothetical protein [Zea mays]);c60610_g1_i6(hypothetical protein [Zea mays])	--	c60610_g1_i3(hypothetical protein [Zea mays]);c60610_g1_i6(hypothetical protein [Zea mays])
c62971_g3	3.14518	0.271132	5.85262e-29	c62971_g3_i3(1-deoxy-D-xylulose 5-phosphate synthase 2 [Zea mays])	c62971_g3_i3(Deoxyxylulose-5-phosphate synthase [Arabidopsis thaliana])	c62971_g3_i3(PREDICTED: probable 1-deoxy-D-xylulose-5-phosphate synthase 2, chloroplastic [Zea mays])
c64205_g3	3.03758	0.262493	8.08136e-29	c64205_g3_i2(TPA: hypothetical protein ZEAMMB73_571062 [Zea mays])	--	c64205_g3_i2(uncharacterized protein LOC100275414 [Zea mays])
c51372_g1	3.00637	0.260035	9.09667e-29	c51372_g1_i1(CBL-interacting serine/threonine-protein kinase 11 [Zea mays]);c51372_g1_i2(uncharacterized protein LOC100383980 [Zea mays]);c51372_g1_i3(CBL-interacting serine/threonine-protein kinase 11 [Zea mays])	c51372_g1_i1(CBL-interacting protein kinase 22 [Arabidopsis thaliana]);c51372_g1_i3(CBL-interacting protein kinase 22 [Arabidopsis thaliana])	c51372_g1_i1(PREDICTED: CBL-interacting serine/threonine-protein kinase 11 isoform X1 [Zea mays]);c51372_g1_i2(uncharacterized protein LOC100383980 [Zea mays]);c51372_g1_i3(CBL-interacting serine/threonine-protein kinase 11 [Zea mays])
c56337_g1	2.40455	0.208121	9.92651e-29	c56337_g1_i1(TPA: nudix hydrolase 8 [Zea mays]);c56337_g1_i10(TPA: nudix hydrolase 8 [Zea mays]);c56337_g1_i11(TPA: nudix hydrolase 8 [Zea mays]);c56337_g1_i12(unknown [Zea mays]);c56337_g1_i13(TPA: hypothetical protein ZEAMMB73_202444 [Zea mays]);c56337_g1_i4(nudix hydrolase 8 [Zea mays]);c56337_g1_i5(hypothetical protein [Zea mays]);c56337_g1_i6(unknown [Zea mays]);c56337_g1_i7(TPA: nudix hydro…	c56337_g1_i1(nudix hydrolase 8 [Arabidopsis thaliana]);c56337_g1_i4(nudix hydrolase 8 [Arabidopsis thaliana]);c56337_g1_i5(nudix hydrolase 8 [Arabidopsis thaliana]);c56337_g1_i6(nudix hydrolase 8 [Arabidopsis thaliana]);c56337_g1_i7(nudix hydrolase 8 [Arabidopsis thaliana]);c56337_g1_i10(nudix hydrolase 8 [Arabidopsis thaliana]);c56337_g1_i11(nudix hydrolase 8 [Arabidopsis thaliana]);c56337_g1_i1…	c56337_g1_i1(PREDICTED: uncharacterized protein LOC103650906 isoform X1 [Zea mays]);c56337_g1_i4(PREDICTED: hypothetical protein isoform X1 [Zea mays]);c56337_g1_i5(hypothetical protein [Zea mays]);c56337_g1_i6(PREDICTED: uncharacterized protein LOC103650906 isoform X1 [Zea mays]);c56337_g1_i7(PREDICTED: uncharacterized protein LOC103650906 isoform X2 [Zea mays]);c56337_g1_i10(PREDICTED: hypothet…
c58272_g5	2.61525	0.227371	1.78125e-28	c58272_g5_i1(uncharacterized protein LOC100275282 [Zea mays])	--	c58272_g5_i1(uncharacterized protein LOC100275282 [Zea mays])
c59035_g3	2.94496	0.256462	2.21467e-28	c59035_g3_i1(unknown [Zea mays]);c59035_g3_i10(uncharacterized protein LOC100193902 [Zea mays]);c59035_g3_i11(unknown [Zea mays]);c59035_g3_i3(PREDICTED: transcription factor bHLH133-like isoform X6 [Setaria italica]);c59035_g3_i4(unknown [Zea mays]);c59035_g3_i5(uncharacterized protein LOC100193902 [Zea mays]);c59035_g3_i6(unknown [Zea mays]);c59035_g3_i7(unknown [Zea mays]);c59035_g3_i9(unknown…	c59035_g3_i1(basic helix-loop-helix domain-containing protein [Arabidopsis thaliana]);c59035_g3_i3(basic helix-loop-helix domain-containing protein [Arabidopsis thaliana]);c59035_g3_i4(basic helix-loop-helix domain-containing protein [Arabidopsis thaliana]);c59035_g3_i5(basic helix-loop-helix domain-containing protein [Arabidopsis thaliana]);c59035_g3_i6(basic helix-loop-helix domain-containing p…	c59035_g3_i1(PREDICTED: uncharacterized protein LOC100193902 isoform X2 [Zea mays]);c59035_g3_i3(PREDICTED: uncharacterized protein LOC100193902 isoform X1 [Zea mays]);c59035_g3_i4(PREDICTED: uncharacterized protein LOC100193902 isoform X2 [Zea mays]);c59035_g3_i5(uncharacterized protein LOC100193902 [Zea mays]);c59035_g3_i6(PREDICTED: uncharacterized protein LOC100193902 isoform X2 [Zea mays]);c…
c51263_g1	3.11136	0.272585	4.80165e-28	--	--	--
c52842_g5	2.78688	0.244229	4.97772e-28	c52842_g5_i1(TPA: cell Division Protein AAA ATPase family protein [Zea mays])	c52842_g5_i1(AAA-ATPase 1 [Arabidopsis thaliana])	c52842_g5_i1(cell Division Protein AAA ATPase family [Zea mays])
c57629_g1	2.66931	0.234097	5.43275e-28	c57629_g1_i1(TPA: hypothetical protein ZEAMMB73_948205 [Zea mays]);c57629_g1_i3(TPA: hypothetical protein ZEAMMB73_948205 [Zea mays]);c57629_g1_i6(TPA: hypothetical protein ZEAMMB73_948205 [Zea mays]);c57629_g1_i7(TPA: hypothetical protein ZEAMMB73_948205 [Zea mays]);c57629_g1_i9(TPA: hypothetical protein ZEAMMB73_948205 [Zea mays])	c57629_g1_i1(Potassium transporter 5 [Arabidopsis thaliana]);c57629_g1_i3(Potassium transporter 5 [Arabidopsis thaliana]);c57629_g1_i6(Potassium transporter 5 [Arabidopsis thaliana]);c57629_g1_i7(Potassium transporter 5 [Arabidopsis thaliana]);c57629_g1_i9(Potassium transporter 5 [Arabidopsis thaliana])	c57629_g1_i1(PREDICTED: potassium transporter 27-like isoform X1 [Zea mays]);c57629_g1_i3(PREDICTED: potassium transporter 27-like isoform X1 [Zea mays]);c57629_g1_i6(PREDICTED: potassium transporter 27-like isoform X1 [Zea mays]);c57629_g1_i7(PREDICTED: potassium transporter 27-like isoform X1 [Zea mays]);c57629_g1_i9(PREDICTED: potassium transporter 27-like isoform X1 [Zea mays])
c47925_g1	7.06506	0.621853	8.69892e-28	c47925_g1_i1(TPA: hypothetical protein ZEAMMB73_624815 [Zea mays]);c47925_g1_i2(TPA: hypothetical protein ZEAMMB73_624815 [Zea mays])	--	c47925_g1_i1(PREDICTED: uncharacterized protein LOC103647760 [Zea mays]);c47925_g1_i2(PREDICTED: uncharacterized protein LOC103647760 [Zea mays])
c62616_g1	2.65071	0.233752	1.1033e-27	c62616_g1_i11(hypothetical protein [Zea mays]);c62616_g1_i12(TPA: hypothetical protein ZEAMMB73_144921 [Zea mays]);c62616_g1_i13(hypothetical protein [Zea mays]);c62616_g1_i15(hypothetical protein [Zea mays]);c62616_g1_i16(TPA: hypothetical protein ZEAMMB73_144921 [Zea mays]);c62616_g1_i17(hypothetical protein F775_26108 [Aegilops tauschii]);c62616_g1_i2(predicted protein [Hordeum vulgare subsp. …	c62616_g1_i2(invertase H [Arabidopsis thaliana]);c62616_g1_i6(putative neutral invertase [Arabidopsis thaliana]);c62616_g1_i7(putative neutral invertase [Arabidopsis thaliana]);c62616_g1_i8(putative neutral invertase [Arabidopsis thaliana]);c62616_g1_i9(invertase H [Arabidopsis thaliana]);c62616_g1_i11(putative neutral invertase [Arabidopsis thaliana]);c62616_g1_i12(putative neutral invertase [Ar…	c62616_g1_i2(PREDICTED: alkaline/neutral invertase CINV1-like [Zea mays]);c62616_g1_i6(hypothetical protein [Zea mays]);c62616_g1_i7(hypothetical protein [Zea mays]);c62616_g1_i8(hypothetical protein [Zea mays]);c62616_g1_i9(PREDICTED: alkaline/neutral invertase CINV1-like [Zea mays]);c62616_g1_i11(hypothetical protein [Zea mays]);c62616_g1_i12(PREDICTED: alkaline/neutral invertase CINV1-like [Ze…
c58360_g2	2.77079	0.245563	2.05431e-27	c58360_g2_i1(TPA: hypothetical protein ZEAMMB73_204855 [Zea mays]);c58360_g2_i2(TPA: hypothetical protein ZEAMMB73_204855 [Zea mays]);c58360_g2_i3(hypothetical protein ZEAMMB73_220417 [Zea mays])	c58360_g2_i1(glycosyl hydrolase family 81 protein [Arabidopsis thaliana]);c58360_g2_i2(glycosyl hydrolase family 81 protein [Arabidopsis thaliana]);c58360_g2_i3(glycosyl hydrolase family 81 protein [Arabidopsis thaliana])	c58360_g2_i1(PREDICTED: uncharacterized protein LOC100216714 isoform X1 [Zea mays]);c58360_g2_i2(PREDICTED: uncharacterized protein LOC100216714 isoform X1 [Zea mays]);c58360_g2_i3(PREDICTED: LOW QUALITY PROTEIN: putative endo-1,3(4)-beta-glucanase 2 [Zea mays])
c29215_g1	2.66119	0.236129	2.38452e-27	c29215_g1_i1(TPA: putative cytochrome P450 superfamily protein [Zea mays])	c29215_g1_i1(cytochrome p450 78a9 [Arabidopsis thaliana])	c29215_g1_i1(PREDICTED: cytochrome P450 78A9-like, partial [Zea mays])
c51913_g4	5.06628	0.450101	2.77982e-27	--	--	--
c45574_g1	3.64444	0.324876	4.23806e-27	c45574_g1_i1(unknown [Zea mays]);c45574_g1_i2(unknown [Zea mays])	--	c45574_g1_i1(putative calmodulin-binding family protein [Zea mays]);c45574_g1_i2(putative calmodulin-binding family protein [Zea mays])
c53529_g3	2.13549	0.190419	4.38595e-27	c53529_g3_i1(sugar carrier protein C [Zea mays]);c53529_g3_i2(monosaccharide transporter1 [Zea mays])	c53529_g3_i1(sugar transport protein 4 [Arabidopsis thaliana]);c53529_g3_i2(sugar transporter 1 [Arabidopsis thaliana])	c53529_g3_i1(sugar carrier protein C [Zea mays]);c53529_g3_i2(monosaccharide transporter1 [Zea mays])
c48549_g1	3.65299	0.325745	4.39609e-27	c48549_g1_i1(serine/threonine protein kinase [Oryza sativa Japonica Group])	c48549_g1_i1(S-locus lectin protein kinase-like protein [Arabidopsis thaliana])	c48549_g1_i1(PREDICTED: G-type lectin S-receptor-like serine/threonine-protein kinase At2g19130 [Zea mays])
c59706_g2	2.19299	0.19561	4.54591e-27	c59706_g2_i1(TPA: putative receptor-like protein kinase family protein [Zea mays])	c59706_g2_i1(putative receptor-like protein kinase [Arabidopsis thaliana])	c59706_g2_i1(PREDICTED: receptor-like protein kinase HERK 1 [Zea mays])
c58506_g2	3.07739	0.275814	8.17203e-27	c58506_g2_i1(hypothetical protein OsJ_07376 [Oryza sativa Japonica Group]);c58506_g2_i2(hypothetical protein OsJ_07376 [Oryza sativa Japonica Group])	c58506_g2_i1(BTB and TAZ domain protein 2 [Arabidopsis thaliana])	c58506_g2_i1(protein binding protein [Zea mays]);c58506_g2_i2(protein binding protein [Zea mays])
c40260_g1	3.72068	0.334057	1.01611e-26	c40260_g1_i2(putative NAC domain transcription factor superfamily protein [Zea mays])	--	c40260_g1_i2(uncharacterized protein LOC100384376 [Zea mays])
c63926_g5	3.17115	0.284815	1.05761e-26	c63926_g5_i1(putative polyprotein [Zea mays])	--	c63926_g5_i1(PREDICTED: uncharacterized protein LOC103633960 [Zea mays])
c64364_g2	2.64731	0.237893	1.12733e-26	c64364_g2_i1(TPA: hypothetical protein ZEAMMB73_868366 [Zea mays])	c64364_g2_i1(uncharacterized protein [Arabidopsis thaliana])	c64364_g2_i1(PREDICTED: uncharacterized protein LOC103639546 [Zea mays])
c60160_g2	4.47723	0.402671	1.24861e-26	c60160_g2_i1(hypothetical protein [Zea mays]);c60160_g2_i2(uncharacterized protein LOC100382827 [Zea mays]);c60160_g2_i3(hypothetical protein [Zea mays])	--	c60160_g2_i1(hypothetical protein [Zea mays]);c60160_g2_i2(uncharacterized protein LOC100382827 [Zea mays]);c60160_g2_i3(hypothetical protein [Zea mays])
c45782_g1	4.18564	0.376483	1.26049e-26	--	--	--
c48809_g1	2.39587	0.215826	1.51055e-26	c48809_g1_i1(unknown [Zea mays]);c48809_g1_i3(unknown [Zea mays])	c48809_g1_i1(annexin D4 [Arabidopsis thaliana]);c48809_g1_i3(annexin D4 [Arabidopsis thaliana])	c48809_g1_i1(PREDICTED: annexin-like protein RJ4 isoform X1 [Zea mays]);c48809_g1_i3(PREDICTED: annexin-like protein RJ4 isoform X1 [Zea mays])
c59669_g4	2.76538	0.249853	2.15548e-26	c59669_g4_i2(TPA: putative NAC domain transcription factor superfamily protein [Zea mays]);c59669_g4_i3(hypothetical protein SORBIDRAFT_03g033270 [Sorghum bicolor]);c59669_g4_i4(hypothetical protein SORBIDRAFT_03g033270 [Sorghum bicolor])	c59669_g4_i2(NAC domain-containing protein 72 [Arabidopsis thaliana]);c59669_g4_i3(ribose-phosphate pyrophosphokinase 3 [Arabidopsis thaliana]);c59669_g4_i4(ribose-phosphate pyrophosphokinase 4 [Arabidopsis thaliana])	c59669_g4_i2(putative NAC domain transcription factor superfamily protein [Zea mays]);c59669_g4_i3(uncharacterized protein LOC100277120 [Zea mays]);c59669_g4_i4(uncharacterized protein LOC100277120 [Zea mays])
c36212_g1	2.37935	0.215081	2.27963e-26	--	--	--
c47373_g1	6.8665	0.621774	2.80873e-26	--	--	--
c56177_g2	4.39171	0.398171	3.24694e-26	--	--	c56177_g2_i1(PREDICTED: uncharacterized protein LOC103634691 [Zea mays]);c56177_g2_i6(PREDICTED: uncharacterized protein LOC103634691 [Zea mays]);c56177_g2_i9(PREDICTED: uncharacterized protein LOC103634691 [Zea mays]);c56177_g2_i10(PREDICTED: uncharacterized protein LOC103634691 [Zea mays])
c60124_g1	4.35541	0.395933	4.45554e-26	c60124_g1_i1(TPA: hypothetical protein ZEAMMB73_158636 [Zea mays]);c60124_g1_i2(TPA: hypothetical protein ZEAMMB73_158636 [Zea mays]);c60124_g1_i4(TPA: hypothetical protein ZEAMMB73_158636 [Zea mays])	c60124_g1_i1(putative protein phosphatase 2C 63 [Arabidopsis thaliana]);c60124_g1_i2(putative protein phosphatase 2C 63 [Arabidopsis thaliana]);c60124_g1_i4(putative protein phosphatase 2C 63 [Arabidopsis thaliana])	c60124_g1_i1(PREDICTED: probable protein phosphatase 2C 34 [Zea mays]);c60124_g1_i2(PREDICTED: probable protein phosphatase 2C 34 [Zea mays]);c60124_g1_i4(PREDICTED: probable protein phosphatase 2C 34 [Zea mays])
c61588_g3	2.86492	0.260715	5.0588e-26	c61588_g3_i3(unknown [Zea mays]);c61588_g3_i4(unknown [Zea mays])	c61588_g3_i3(phosphate starvation-induced protein [Arabidopsis thaliana]);c61588_g3_i4(phosphate starvation-induced protein [Arabidopsis thaliana])	c61588_g3_i3(glycerol 3-phosphate permease [Zea mays]);c61588_g3_i4(glycerol 3-phosphate permease [Zea mays])
c48738_g1	3.77418	0.343819	5.73217e-26	--	--	--
c62478_g1	2.23105	0.203353	6.091e-26	c62478_g1_i1(type I inositol-1,4,5-trisphosphate 5-phosphatase CVP2 [Zea mays]);c62478_g1_i11(type I inositol-1,4,5-trisphosphate 5-phosphatase CVP2 [Zea mays]);c62478_g1_i3(type I inositol-1,4,5-trisphosphate 5-phosphatase CVP2 [Zea mays]);c62478_g1_i9(TPA: putative inositol polyphosphate phosphatase (synaptogenin-like) family protein [Zea mays])	c62478_g1_i1(endonuclease/exonuclease/phosphatase domain-containing protein [Arabidopsis thaliana]);c62478_g1_i3(endonuclease/exonuclease/phosphatase domain-containing protein [Arabidopsis thaliana]);c62478_g1_i9(endonuclease/exonuclease/phosphatase domain-containing protein [Arabidopsis thaliana]);c62478_g1_i11(endonuclease/exonuclease/phosphatase domain-containing protein [Arabidopsis thaliana])	c62478_g1_i1(type I inositol-1,4,5-trisphosphate 5-phosphatase CVP2 [Zea mays]);c62478_g1_i3(type I inositol-1,4,5-trisphosphate 5-phosphatase CVP2 [Zea mays]);c62478_g1_i9(type I inositol-1,4,5-trisphosphate 5-phosphatase CVP2 [Zea mays]);c62478_g1_i11(type I inositol-1,4,5-trisphosphate 5-phosphatase CVP2 [Zea mays])
c28650_g1	6.51395	0.594966	7.78441e-26	--	--	--
c64206_g3	7.68851	0.703251	9.18662e-26	--	--	--
c59424_g4	2.41522	0.221005	9.60601e-26	c59424_g4_i1(LOC100281365 [Zea mays]);c59424_g4_i3(LOC100281365 [Zea mays]);c59424_g4_i4(LOC100281365 [Zea mays]);c59424_g4_i5(LOC100281365 [Zea mays])	c59424_g4_i1(mannose-6-phosphate isomerase [Arabidopsis thaliana]);c59424_g4_i3(mannose-6-phosphate isomerase [Arabidopsis thaliana]);c59424_g4_i4(mannose-6-phosphate isomerase [Arabidopsis thaliana]);c59424_g4_i5(mannose-6-phosphate isomerase [Arabidopsis thaliana])	c59424_g4_i1(LOC100281365 [Zea mays]);c59424_g4_i3(LOC100281365 [Zea mays]);c59424_g4_i4(LOC100281365 [Zea mays]);c59424_g4_i5(LOC100281365 [Zea mays])
c49449_g2	4.50322	0.412127	9.74994e-26	c49449_g2_i1(hypothetical protein [Zea mays])	--	c49449_g2_i1(PREDICTED: uncharacterized protein LOC100275892 [Zea mays])
c53036_g1	2.53212	0.232661	1.5581e-25	c53036_g1_i1(ULT transcription factor [Zea mays]);c53036_g1_i3(ULT transcription factor [Zea mays]);c53036_g1_i4(ULT transcription factor [Zea mays])	c53036_g1_i1(protein ULTRAPETALA 1 [Arabidopsis thaliana]);c53036_g1_i3(protein ULTRAPETALA 1 [Arabidopsis thaliana]);c53036_g1_i4(protein ULTRAPETALA 1 [Arabidopsis thaliana])	c53036_g1_i1(PREDICTED: ULT transcription factor isoform X1 [Zea mays]);c53036_g1_i3(PREDICTED: ULT transcription factor isoform X1 [Zea mays]);c53036_g1_i4(PREDICTED: ULT transcription factor isoform X1 [Zea mays])
c53282_g1	2.4229	0.22265	1.57515e-25	c53282_g1_i1(uncharacterized protein LOC100193331 precursor [Zea mays]);c53282_g1_i2(cytochrome P450 CYP85A1 [Zea mays]);c53282_g1_i3(uncharacterized protein LOC100193331 precursor [Zea mays]);c53282_g1_i4(uncharacterized protein LOC100193331 precursor [Zea mays]);c53282_g1_i5(hypothetical protein SORBIDRAFT_01g015040 [Sorghum bicolor])	c53282_g1_i1(brassinosteroid-6-oxidase 2 [Arabidopsis thaliana]);c53282_g1_i2(brassinosteroid-6-oxidase 2 [Arabidopsis thaliana]);c53282_g1_i3(brassinosteroid-6-oxidase 2 [Arabidopsis thaliana]);c53282_g1_i4(brassinosteroid-6-oxidase 2 [Arabidopsis thaliana]);c53282_g1_i5(brassinosteroid-6-oxidase 2 [Arabidopsis thaliana])	c53282_g1_i1(uncharacterized protein LOC100193331 precursor [Zea mays]);c53282_g1_i2(uncharacterized protein LOC100193331 precursor [Zea mays]);c53282_g1_i3(uncharacterized protein LOC100193331 precursor [Zea mays]);c53282_g1_i4(uncharacterized protein LOC100193331 precursor [Zea mays]);c53282_g1_i5(uncharacterized protein LOC100193331 precursor [Zea mays])
c60737_g1	3.91823	0.36014	1.61302e-25	--	--	--
c62832_g1	2.52062	0.231775	1.69032e-25	c62832_g1_i1(uncharacterized protein LOC100501917 [Zea mays]);c62832_g1_i2(uncharacterized protein LOC100501917 [Zea mays]);c62832_g1_i4(uncharacterized protein LOC100501917 [Zea mays]);c62832_g1_i5(uncharacterized protein LOC100501917 [Zea mays]);c62832_g1_i6(uncharacterized protein LOC100501917 [Zea mays]);c62832_g1_i7(uncharacterized protein LOC100501917 [Zea mays]);c62832_g1_i8(uncharacterize…	c62832_g1_i7(D-xylose-proton symporter-like 3 [Arabidopsis thaliana])	c62832_g1_i1(uncharacterized protein LOC100501917 [Zea mays]);c62832_g1_i2(uncharacterized protein LOC100501917 [Zea mays]);c62832_g1_i4(uncharacterized protein LOC100501917 [Zea mays]);c62832_g1_i5(uncharacterized protein LOC100501917 [Zea mays]);c62832_g1_i6(uncharacterized protein LOC100501917 [Zea mays]);c62832_g1_i7(uncharacterized protein LOC100501917 [Zea mays]);c62832_g1_i8(uncharacterize…
c63622_g1	2.05302	0.189043	1.99241e-25	c63622_g1_i5(hypothetical protein ZEAMMB73_708796 [Zea mays]);c63622_g1_i6(avr9/Cf-9 rapidly elicited protein 137 [Zea mays]);c63622_g1_i8(uncharacterized protein LOC100304410 [Zea mays])	c63622_g1_i5(ammonium transporter 2 [Arabidopsis thaliana]);c63622_g1_i6(uncharacterized protein [Arabidopsis thaliana]);c63622_g1_i8(ammonium transporter 2 [Arabidopsis thaliana])	c63622_g1_i5(PREDICTED: uncharacterized protein LOC103636505 [Zea mays]);c63622_g1_i6(avr9/Cf-9 rapidly elicited protein 137 [Zea mays]);c63622_g1_i8(PREDICTED: uncharacterized protein LOC100304410 isoform X1 [Zea mays])
c22858_g1	4.30853	0.396941	2.11163e-25	c22858_g1_i1(hypothetical protein ZEAMMB73_317467 [Zea mays])	--	--
c40481_g1	4.49129	0.413939	2.20696e-25	c40481_g1_i1(putative HLH DNA-binding domain superfamily protein [Zea mays]);c40481_g1_i2(putative HLH DNA-binding domain superfamily protein [Zea mays])	c40481_g1_i1(transcription factor bHLH35 [Arabidopsis thaliana]);c40481_g1_i2(transcription factor bHLH35 [Arabidopsis thaliana])	c40481_g1_i1(DNA binding like [Zea mays]);c40481_g1_i2(DNA binding like [Zea mays])
c62485_g1	3.73158	0.344294	2.49836e-25	--	--	--
c56532_g1	2.32734	0.214756	2.52587e-25	c56532_g1_i1(unknown [Zea mays]);c56532_g1_i2(hypothetical protein ZEAMMB73_797739 [Zea mays]);c56532_g1_i3(unknown [Zea mays]);c56532_g1_i4(hypothetical protein ZEAMMB73_797739 [Zea mays]);c56532_g1_i6(unknown [Zea mays])	c56532_g1_i1(thiazole biosynthetic enzyme [Arabidopsis thaliana]);c56532_g1_i2(thiazole biosynthetic enzyme [Arabidopsis thaliana]);c56532_g1_i3(thiazole biosynthetic enzyme [Arabidopsis thaliana]);c56532_g1_i4(thiazole biosynthetic enzyme [Arabidopsis thaliana]);c56532_g1_i6(thiazole biosynthetic enzyme [Arabidopsis thaliana])	c56532_g1_i1(thiamine thiazole synthase 2, chloroplastic precursor [Zea mays]);c56532_g1_i2(thiamine thiazole synthase 2, chloroplastic precursor [Zea mays]);c56532_g1_i3(thiamine thiazole synthase 2, chloroplastic precursor [Zea mays]);c56532_g1_i4(thiamine thiazole synthase 2, chloroplastic precursor [Zea mays]);c56532_g1_i6(thiamine thiazole synthase 2, chloroplastic precursor [Zea mays])
c58399_g1	4.0289	0.371936	2.65348e-25	c58399_g1_i10(hypothetical protein SORBIDRAFT_09g002350 [Sorghum bicolor]);c58399_g1_i2(hypothetical protein SORBIDRAFT_09g002350 [Sorghum bicolor]);c58399_g1_i4(hypothetical protein SORBIDRAFT_09g002350 [Sorghum bicolor])	c58399_g1_i2(2-oxoglutarate (2OG) and Fe(II)-dependent oxygenase-like protein [Arabidopsis thaliana]);c58399_g1_i4(2-oxoglutarate (2OG) and Fe(II)-dependent oxygenase-like protein [Arabidopsis thaliana]);c58399_g1_i10(2-oxoglutarate (2OG) and Fe(II)-dependent oxygenase-like protein [Arabidopsis thaliana])	c58399_g1_i1(PREDICTED: leucoanthocyanidin dioxygenase-like [Zea mays]);c58399_g1_i2(uncharacterized protein LOC100273620 [Zea mays]);c58399_g1_i4(uncharacterized protein LOC100273620 [Zea mays]);c58399_g1_i9(PREDICTED: leucoanthocyanidin dioxygenase-like [Zea mays]);c58399_g1_i10(uncharacterized protein LOC100273620 [Zea mays])
c61436_g1	3.46317	0.319978	2.91071e-25	c61436_g1_i1(phosphatase phospho1 [Zea mays]);c61436_g1_i3(LOC100284789 [Zea mays]);c61436_g1_i6(LOC100284789 [Zea mays])	c61436_g1_i1(phosphate starvation-induced protein 2 [Arabidopsis thaliana]);c61436_g1_i3(phosphate starvation-induced protein 2 [Arabidopsis thaliana]);c61436_g1_i6(phosphate starvation-induced protein 2 [Arabidopsis thaliana])	c61436_g1_i1(LOC100284789 [Zea mays]);c61436_g1_i3(LOC100284789 [Zea mays]);c61436_g1_i6(LOC100284789 [Zea mays])
c57913_g1	3.73432	0.345237	3.10983e-25	c57913_g1_i3(TPA: hypothetical protein ZEAMMB73_730434 [Zea mays])	c57913_g1_i3(adagio protein 3 [Arabidopsis thaliana])	c57913_g1_i3(PREDICTED: uncharacterized protein LOC100383277 isoform X2 [Zea mays])
c56969_g1	3.00819	0.278368	3.46133e-25	c56969_g1_i2(TPA: hypothetical protein ZEAMMB73_278687 [Zea mays]);c56969_g1_i3(TPA: hypothetical protein ZEAMMB73_278687 [Zea mays]);c56969_g1_i4(TPA: hypothetical protein ZEAMMB73_278687 [Zea mays])	--	c56969_g1_i2(uncharacterized protein LOC100275101 [Zea mays]);c56969_g1_i3(uncharacterized protein LOC100275101 [Zea mays]);c56969_g1_i4(uncharacterized protein LOC100275101 [Zea mays])
c57213_g3	3.14198	0.290917	3.68624e-25	--	--	--
c52032_g1	4.01249	0.372402	4.85138e-25	c52032_g1_i1(sbCBF6 [Zea mays])	--	c52032_g1_i1(sbCBF6 [Zea mays])
c62039_g8	3.90054	0.362253	5.2353e-25	c62039_g8_i1(viviparous-14 [Zea mays]);c62039_g8_i2(unknown [Zea mays])	c62039_g8_i1(9-cis-epoxycarotenoid dioxygenase NCED9 [Arabidopsis thaliana]);c62039_g8_i2(9-cis-epoxycarotenoid dioxygenase NCED9 [Arabidopsis thaliana])	c62039_g8_i1(viviparous-14 [Zea mays]);c62039_g8_i2(viviparous-14 [Zea mays])
c62943_g2	2.2237	0.206749	5.89049e-25	c62943_g2_i1(hypothetical protein ZEAMMB73_320909 [Zea mays]);c62943_g2_i2(hypothetical protein SORBIDRAFT_04g028460 [Sorghum bicolor]);c62943_g2_i3(hypothetical protein precursor [Zea mays])	c62943_g2_i1(putative galacturonosyltransferase-like 8 [Arabidopsis thaliana]);c62943_g2_i2(galacturonosyltransferase 5 [Arabidopsis thaliana]);c62943_g2_i3(putative galacturonosyltransferase-like 8 [Arabidopsis thaliana])	c62943_g2_i1(hypothetical protein precursor [Zea mays]);c62943_g2_i2(uncharacterized protein LOC100382462 precursor [Zea mays]);c62943_g2_i3(hypothetical protein precursor [Zea mays])
c60305_g1	2.40582	0.223783	6.20022e-25	c60305_g1_i1(ethylene-responsive transcription factor 4 [Zea mays]);c60305_g1_i3(ethylene-responsive transcription factor 4 [Zea mays]);c60305_g1_i4(PREDICTED: ethylene-responsive transcription factor 4-like [Setaria italica])	--	c60305_g1_i1(ethylene-responsive transcription factor 4 [Zea mays]);c60305_g1_i3(ethylene-responsive transcription factor 4 [Zea mays]);c60305_g1_i4(PREDICTED: ethylene-responsive transcription factor 4-like [Zea mays])
c56874_g2	2.95535	0.275471	7.86236e-25	c56874_g2_i2(cell Division Protein AAA ATPase family [Zea mays]);c56874_g2_i3(cell Division Protein AAA ATPase family [Zea mays]);c56874_g2_i4(cell Division Protein AAA ATPase family [Zea mays])	c56874_g2_i2(AAA-type ATPase family protein [Arabidopsis thaliana]);c56874_g2_i3(AAA-type ATPase family protein [Arabidopsis thaliana]);c56874_g2_i4(AAA-type ATPase family protein [Arabidopsis thaliana])	c56874_g2_i2(cell Division Protein AAA ATPase family [Zea mays]);c56874_g2_i3(cell Division Protein AAA ATPase family [Zea mays]);c56874_g2_i4(cell Division Protein AAA ATPase family [Zea mays])
c53318_g2	4.38304	0.409886	1.13338e-24	c53318_g2_i1(uncharacterized protein LOC100384854 [Zea mays])	--	c53318_g2_i1(uncharacterized protein LOC100384854 [Zea mays])
c57176_g6	3.2529	0.304592	1.3069e-24	c57176_g6_i1(TPA: hypothetical protein ZEAMMB73_320557 [Zea mays]);c57176_g6_i2(TPA: hypothetical protein ZEAMMB73_320557 [Zea mays])	--	c57176_g6_i1(uncharacterized protein LOC100274748 [Zea mays]);c57176_g6_i2(uncharacterized protein LOC100274748 [Zea mays])
c53330_g5	3.06792	0.288277	1.93418e-24	c53330_g5_i1(hypothetical protein ZEAMMB73_676542 [Zea mays])	--	c53330_g5_i1(hypothetical protein [Zea mays])
c53970_g1	3.78672	0.355827	1.93571e-24	c53970_g1_i1(TPA: hypothetical protein ZEAMMB73_835147 [Zea mays]);c53970_g1_i2(TPA: hypothetical protein ZEAMMB73_835147 [Zea mays])	--	c53970_g1_i1(uncharacterized protein LOC100276385 [Zea mays]);c53970_g1_i2(uncharacterized protein LOC100276385 [Zea mays])
c58904_g1	2.10066	0.197491	2.04459e-24	c58904_g1_i5(hypothetical protein [Zea mays]);c58904_g1_i6(hypothetical protein [Zea mays])	--	c58904_g1_i5(hypothetical protein [Zea mays]);c58904_g1_i6(hypothetical protein [Zea mays])
c58502_g7	2.49925	0.235424	2.53979e-24	c58502_g7_i1(unknown [Zea mays])	c58502_g7_i1(zinc-finger protein 1 [Arabidopsis thaliana])	c58502_g7_i1(LOC100284288 [Zea mays])
c63095_g1	2.17924	0.20536	2.644e-24	c63095_g1_i1(von Willebrand factor type A domain containing protein [Oryza sativa Japonica Group]);c63095_g1_i2(TPA: hypothetical protein ZEAMMB73_270893 [Zea mays]);c63095_g1_i3(hypothetical protein SORBIDRAFT_01g032840 [Sorghum bicolor]);c63095_g1_i4(TPA: hypothetical protein ZEAMMB73_270893 [Zea mays]);c63095_g1_i7(TPA: hypothetical protein ZEAMMB73_270893 [Zea mays]);c63095_g1_i8(TPA: hypothe…	c63095_g1_i2(inter-alpha-trypsin inhibitor heavy chain-like protein [Arabidopsis thaliana]);c63095_g1_i3(inter-alpha-trypsin inhibitor heavy chain-like protein [Arabidopsis thaliana]);c63095_g1_i4(inter-alpha-trypsin inhibitor heavy chain-like protein [Arabidopsis thaliana]);c63095_g1_i7(uncharacterized protein [Arabidopsis thaliana]);c63095_g1_i8(inter-alpha-trypsin inhibitor heavy chain-like pr…	c63095_g1_i1(PREDICTED: von Willebrand factor A domain-containing protein DDB_G0292028-like [Zea mays]);c63095_g1_i2(PREDICTED: hypothetical protein isoform X1 [Zea mays]);c63095_g1_i3(PREDICTED: hypothetical protein isoform X1 [Zea mays]);c63095_g1_i4(PREDICTED: von Willebrand factor A domain-containing protein DDB_G0292028-like [Zea mays]);c63095_g1_i7(PREDICTED: von Willebrand factor A domain-…
c55337_g3	2.81229	0.26549	3.232e-24	c55337_g3_i2(OSJNBa0035M09.1 [Oryza sativa Japonica Group])	--	c55337_g3_i2(PREDICTED: uncharacterized protein LOC103636008 isoform X1 [Zea mays])
c64515_g1	2.52826	0.238779	3.38521e-24	c64515_g1_i1(TPA: hypothetical protein ZEAMMB73_535116 [Zea mays]);c64515_g1_i3(TPA: hypothetical protein ZEAMMB73_535116 [Zea mays]);c64515_g1_i6(TPA: hypothetical protein ZEAMMB73_535116 [Zea mays])	c64515_g1_i1(LOB domain-containing protein 37 [Arabidopsis thaliana]);c64515_g1_i3(LOB domain-containing protein 37 [Arabidopsis thaliana]);c64515_g1_i6(LOB domain-containing protein 37 [Arabidopsis thaliana])	c64515_g1_i1(PREDICTED: LOB domain-containing protein 37-like [Zea mays]);c64515_g1_i3(PREDICTED: LOB domain-containing protein 37-like [Zea mays]);c64515_g1_i6(PREDICTED: LOB domain-containing protein 37-like [Zea mays])
c60541_g2	6.4325	0.608577	4.10189e-24	c60541_g2_i1(hypothetical protein SORBIDRAFT_06g026540 [Sorghum bicolor]);c60541_g2_i3(hypothetical protein [Zea mays])	c60541_g2_i1(pentatricopeptide repeat-containing protein [Arabidopsis thaliana]);c60541_g2_i3(pentatricopeptide repeat-containing protein [Arabidopsis thaliana])	c60541_g2_i1(hypothetical protein [Zea mays]);c60541_g2_i3(hypothetical protein [Zea mays])
c53423_g1	2.82277	0.267184	4.31084e-24	c53423_g1_i2(uncharacterized protein LOC100191524 [Zea mays])	c53423_g1_i2(putative protein phosphatase 2C 63 [Arabidopsis thaliana])	c53423_g1_i2(uncharacterized protein LOC100191524 [Zea mays])
c57656_g1	3.60797	0.34194	4.95373e-24	--	--	--
c61418_g3	6.20179	0.588222	5.39434e-24	c61418_g3_i1(putative MYB DNA-binding domain superfamily protein [Zea mays])	--	c61418_g3_i1(PREDICTED: putative MYB DNA-binding domain superfamily protein isoform X1 [Zea mays])
c63850_g4	2.95073	0.279906	5.45395e-24	--	--	c63850_g4_i1(PREDICTED: uncharacterized protein LOC103627343 [Zea mays])
c57915_g2	4.13852	0.3932	6.46954e-24	c57915_g2_i1(hypothetical protein ZEAMMB73_402563 [Zea mays])	--	--
c62293_g1	2.05288	0.195263	7.3066e-24	c62293_g1_i1(hypothetical protein ZEAMMB73_092889 [Zea mays]);c62293_g1_i4(TPA: hypothetical protein ZEAMMB73_940685 [Zea mays]);c62293_g1_i5(hypothetical protein ZEAMMB73_092889 [Zea mays]);c62293_g1_i7(hypothetical protein SORBIDRAFT_03g027490 [Sorghum bicolor]);c62293_g1_i8(hypothetical protein SORBIDRAFT_03g027480 [Sorghum bicolor])	c62293_g1_i1(ABC transporter G family member 40 [Arabidopsis thaliana]);c62293_g1_i4(ABC transporter G family member 40 [Arabidopsis thaliana]);c62293_g1_i5(ABC transporter G family member 40 [Arabidopsis thaliana]);c62293_g1_i7(ABC transporter G family member 40 [Arabidopsis thaliana]);c62293_g1_i8(ABC transporter G family member 40 [Arabidopsis thaliana])	c62293_g1_i1(PREDICTED: pleiotropic drug resistance protein 3-like [Zea mays]);c62293_g1_i4(PREDICTED: pleiotropic drug resistance protein 3-like [Zea mays]);c62293_g1_i5(PREDICTED: pleiotropic drug resistance protein 3-like [Zea mays]);c62293_g1_i7(PREDICTED: pleiotropic drug resistance protein 3-like [Zea mays]);c62293_g1_i8(PREDICTED: pleiotropic drug resistance protein 3-like [Zea mays])
c47706_g1	2.85144	0.271621	8.54588e-24	c47706_g1_i1(uncharacterized protein LOC100382070 [Zea mays]);c47706_g1_i2(hypothetical protein [Zea mays]);c47706_g1_i3(uncharacterized protein LOC100382070 [Zea mays])	c47706_g1_i1(putative calcium-binding protein CML43 [Arabidopsis thaliana]);c47706_g1_i2(calcium-binding protein CML42 [Arabidopsis thaliana]);c47706_g1_i3(putative calcium-binding protein CML43 [Arabidopsis thaliana])	c47706_g1_i1(uncharacterized protein LOC100382070 [Zea mays]);c47706_g1_i2(hypothetical protein [Zea mays]);c47706_g1_i3(uncharacterized protein LOC100382070 [Zea mays])
c63122_g5	3.9901	0.38012	8.61211e-24	c63122_g5_i2(retrotransposon protein, putative, unclassified [Oryza sativa Japonica Group])	c63122_g5_i2(DNAse I-like superfamily protein [Arabidopsis thaliana])	c63122_g5_i2(PREDICTED: uncharacterized protein LOC100502147 isoform X4 [Zea mays])
c64683_g2	2.57564	0.245417	8.77824e-24	c64683_g2_i1(putative polyprotein [Zea mays])	--	c64683_g2_i1(PREDICTED: uncharacterized protein LOC103631580 [Zea mays])
c63205_g1	2.06773	0.197093	9.10839e-24	c63205_g1_i1(hypothetical protein ZEAMMB73_332208 [Zea mays]);c63205_g1_i3(hypothetical protein ZEAMMB73_332208 [Zea mays]);c63205_g1_i4(hypothetical protein SORBIDRAFT_04g034540 [Sorghum bicolor]);c63205_g1_i5(hypothetical protein ZEAMMB73_332208 [Zea mays]);c63205_g1_i6(hypothetical protein ZEAMMB73_332208 [Zea mays])	c63205_g1_i1(uncharacterized protein [Arabidopsis thaliana]);c63205_g1_i4(uncharacterized protein [Arabidopsis thaliana]);c63205_g1_i5(uncharacterized protein [Arabidopsis thaliana]);c63205_g1_i6(uncharacterized protein [Arabidopsis thaliana])	c63205_g1_i1(PREDICTED: uncharacterized protein LOC103627801 isoform X1 [Zea mays]);c63205_g1_i3(PREDICTED: uncharacterized protein LOC103627801 isoform X2 [Zea mays]);c63205_g1_i4(PREDICTED: uncharacterized protein LOC103627801 isoform X1 [Zea mays]);c63205_g1_i5(PREDICTED: uncharacterized protein LOC103627801 isoform X2 [Zea mays]);c63205_g1_i6(PREDICTED: uncharacterized protein LOC103627801 is…
c58238_g1	2.20985	0.21164	1.52221e-23	c58238_g1_i1(hypothetical protein [Zea mays]);c58238_g1_i3(unknown [Zea mays]);c58238_g1_i4(benzoate carboxyl methyltransferase [Zea mays]);c58238_g1_i5(unknown [Zea mays]);c58238_g1_i6(anthranilate O-methyltransferase 2 [Zea mays]);c58238_g1_i9(hypothetical protein [Zea mays])	c58238_g1_i1(S-adenosyl-L-methionine-dependent methyltransferase-like protein [Arabidopsis thaliana]);c58238_g1_i3(S-adenosyl-L-methionine-dependent methyltransferase-like protein [Arabidopsis thaliana]);c58238_g1_i4(S-adenosyl-L-methionine-dependent methyltransferase-like protein [Arabidopsis thaliana]);c58238_g1_i5(S-adenosyl-L-methionine-dependent methyltransferase-like protein [Arabidopsis th…	c58238_g1_i1(anthranilic acid methyltransferase 1 [Zea mays]);c58238_g1_i3(anthranilate O-methyltransferase 2 [Zea mays]);c58238_g1_i4(PREDICTED: anthranilate O-methyltransferase 3 [Zea mays]);c58238_g1_i5(anthranilate O-methyltransferase 2 [Zea mays]);c58238_g1_i6(anthranilate O-methyltransferase 2 [Zea mays]);c58238_g1_i9(anthranilic acid methyltransferase 1 [Zea mays])
c62245_g2	3.39614	0.325251	1.52221e-23	c62245_g2_i1(TPA: putative leucine-rich repeat receptor-like protein kinase family protein [Zea mays])	c62245_g2_i1(putative inactive receptor kinase [Arabidopsis thaliana])	c62245_g2_i1(uncharacterized LOC100279562 precursor [Zea mays])
c18278_g1	3.15864	0.303029	1.83627e-23	--	--	--
c49176_g1	2.96286	0.284825	2.27176e-23	c49176_g1_i1(CBL-interacting serine/threonine-protein kinase 11 [Zea mays]);c49176_g1_i2(CBL-interacting serine/threonine-protein kinase 11 [Zea mays])	--	c49176_g1_i1(CBL-interacting serine/threonine-protein kinase 11 [Zea mays]);c49176_g1_i2(CBL-interacting serine/threonine-protein kinase 11 [Zea mays])
c45997_g1	6.43091	0.618292	2.29904e-23	c45997_g1_i4(TPA: hypothetical protein ZEAMMB73_749757 [Zea mays]);c45997_g1_i5(PREDICTED: uncharacterized protein LOC101772702 [Setaria italica])	c45997_g1_i4(MuDR family transposase [Arabidopsis thaliana]);c45997_g1_i5(MuDR family transposase [Arabidopsis thaliana])	c45997_g1_i4(PREDICTED: uncharacterized protein LOC103649307 [Zea mays]);c45997_g1_i5(PREDICTED: uncharacterized protein LOC103646680 [Zea mays])
c61248_g1	2.14534	0.206658	2.82462e-23	c61248_g1_i2(protein phosphatase type 2A regulator/ signal transducer [Zea mays]);c61248_g1_i3(protein phosphatase type 2A regulator/ signal transducer [Zea mays]);c61248_g1_i7(hypothetical protein ZEAMMB73_356516 [Zea mays])	c61248_g1_i2(transducin/WD40 domain-containing protein [Arabidopsis thaliana]);c61248_g1_i3(transducin/WD40 domain-containing protein [Arabidopsis thaliana]);c61248_g1_i7(transducin/WD40 domain-containing protein [Arabidopsis thaliana])	c61248_g1_i2(protein phosphatase type 2A regulator/ signal transducer [Zea mays]);c61248_g1_i3(protein phosphatase type 2A regulator/ signal transducer [Zea mays]);c61248_g1_i7(PREDICTED: uncharacterized protein LOC103641627 [Zea mays])
c56872_g2	2.54709	0.245543	3.05911e-23	c56872_g2_i1(uncharacterized protein LOC100191147 [Zea mays]);c56872_g2_i2(uncharacterized protein LOC100191147 [Zea mays]);c56872_g2_i3(uncharacterized protein LOC100191147 [Zea mays])	c56872_g2_i1(mitogen-activated protein kinase kinase kinase 3 [Arabidopsis thaliana])	c56872_g2_i1(uncharacterized protein LOC100191147 [Zea mays]);c56872_g2_i2(PREDICTED: uncharacterized protein LOC100191147 isoform X1 [Zea mays]);c56872_g2_i3(uncharacterized protein LOC100191147 [Zea mays])
c61749_g1	2.41635	0.233408	3.78332e-23	c61749_g1_i2(hypothetical protein ZEAMMB73_861070 [Zea mays]);c61749_g1_i3(TPA: hypothetical protein ZEAMMB73_527489 [Zea mays]);c61749_g1_i4(hypothetical protein ZEAMMB73_861070 [Zea mays]);c61749_g1_i5(TPA: hypothetical protein ZEAMMB73_527489 [Zea mays]);c61749_g1_i6(TPA: hypothetical protein ZEAMMB73_527489 [Zea mays]);c61749_g1_i7(TPA: hypothetical protein ZEAMMB73_527489 [Zea mays]);c61749_…	c61749_g1_i2(Calmodulin-binding protein [Arabidopsis thaliana]);c61749_g1_i3(calmodulin binding protein-like protein [Arabidopsis thaliana]);c61749_g1_i4(calmodulin binding protein-like protein [Arabidopsis thaliana]);c61749_g1_i5(calmodulin binding protein-like protein [Arabidopsis thaliana]);c61749_g1_i6(calmodulin binding protein-like protein [Arabidopsis thaliana]);c61749_g1_i7(calmodulin bin…	c61749_g1_i2(PREDICTED: uncharacterized protein LOC103634803 [Zea mays]);c61749_g1_i3(PREDICTED: uncharacterized protein LOC103649824 [Zea mays]);c61749_g1_i4(PREDICTED: uncharacterized protein LOC103634803 [Zea mays]);c61749_g1_i5(PREDICTED: uncharacterized protein LOC103649824 [Zea mays]);c61749_g1_i6(PREDICTED: uncharacterized protein LOC103649824 [Zea mays]);c61749_g1_i7(PREDICTED: uncharacte…
c55917_g1	3.1033	0.300331	4.62097e-23	c55917_g1_i1(hypothetical protein [Zea mays]);c55917_g1_i2(hypothetical protein [Zea mays]);c55917_g1_i3(hypothetical protein [Zea mays])	c55917_g1_i1(oxidative stress 3 [Arabidopsis thaliana]);c55917_g1_i3(oxidative stress 3 [Arabidopsis thaliana])	c55917_g1_i1(hypothetical protein [Zea mays]);c55917_g1_i2(hypothetical protein [Zea mays]);c55917_g1_i3(hypothetical protein [Zea mays])
c51374_g1	2.15055	0.208541	5.68236e-23	c51374_g1_i1(putative cinnamyl-alcohol dehydrogenase family protein isoform 1 [Zea mays]);c51374_g1_i2(putative cinnamyl-alcohol dehydrogenase family protein isoform 1 [Zea mays])	c51374_g1_i1(putative cinnamyl alcohol dehydrogenase 9 [Arabidopsis thaliana]);c51374_g1_i2(putative cinnamyl alcohol dehydrogenase 9 [Arabidopsis thaliana])	c51374_g1_i1(putative cinnamyl-alcohol dehydrogenase family protein isoform 1 [Zea mays]);c51374_g1_i2(putative cinnamyl-alcohol dehydrogenase family protein isoform 1 [Zea mays])
c57760_g4	3.0533	0.296362	6.26638e-23	c57760_g4_i1(hypothetical protein ZEAMMB73_175934 [Zea mays]);c57760_g4_i3(hypothetical protein ZEAMMB73_607942 [Zea mays])	--	c57760_g4_i1(PREDICTED: protein YLS9-like [Zea mays])
c63716_g5	4.32402	0.420716	8.06479e-23	c63716_g5_i1(9-cis-epoxycarotenoid dioxygenase 1, chloroplastic precursor [Zea mays])	--	c63716_g5_i1(9-cis-epoxycarotenoid dioxygenase 1, chloroplastic precursor [Zea mays])
c56589_g1	3.22078	0.31545	1.59418e-22	--	--	--
c42920_g1	2.07971	0.203913	1.78076e-22	c42920_g1_i1(LOC542143 [Zea mays]);c42920_g1_i2(LOC542143 [Zea mays])	--	c42920_g1_i1(LOC542143 [Zea mays]);c42920_g1_i2(LOC542143 [Zea mays])
c50597_g1	2.72304	0.267065	1.83042e-22	c50597_g1_i2(hypothetical protein ZEAMMB73_580971 [Zea mays]);c50597_g1_i4(hypothetical protein ZEAMMB73_580971 [Zea mays]);c50597_g1_i5(hypothetical protein ZEAMMB73_580971 [Zea mays])	c50597_g1_i2(putative clathrin assembly protein [Arabidopsis thaliana]);c50597_g1_i4(putative clathrin assembly protein [Arabidopsis thaliana])	c50597_g1_i2(PREDICTED: putative clathrin assembly protein At5g35200 [Zea mays]);c50597_g1_i4(PREDICTED: putative clathrin assembly protein At5g35200 [Zea mays]);c50597_g1_i5(PREDICTED: putative clathrin assembly protein At5g35200 [Zea mays])
c64281_g1	2.24414	0.220241	1.95727e-22	c64281_g1_i1(PREDICTED: D-xylose-proton symporter-like 3, chloroplastic-like [Setaria italica]);c64281_g1_i10(hypothetical protein ZEAMMB73_874760 [Zea mays]);c64281_g1_i2(hypothetical protein ZEAMMB73_874760 [Zea mays]);c64281_g1_i3(PREDICTED: D-xylose-proton symporter-like 3, chloroplastic-like [Setaria italica]);c64281_g1_i6(PREDICTED: D-xylose-proton symporter-like 3, chloroplastic-like [Seta…	c64281_g1_i1(D-xylose-proton symporter-like 2 [Arabidopsis thaliana]);c64281_g1_i2(D-xylose-proton symporter-like 3 [Arabidopsis thaliana]);c64281_g1_i3(D-xylose-proton symporter-like 3 [Arabidopsis thaliana]);c64281_g1_i6(D-xylose-proton symporter-like 3 [Arabidopsis thaliana]);c64281_g1_i7(D-xylose-proton symporter-like 3 [Arabidopsis thaliana]);c64281_g1_i8(D-xylose-proton symporter-like 3 [Ar…	c64281_g1_i1(PREDICTED: uncharacterized protein LOC100274077 isoform X1 [Zea mays]);c64281_g1_i2(PREDICTED: uncharacterized protein LOC100274077 isoform X1 [Zea mays]);c64281_g1_i3(PREDICTED: uncharacterized protein LOC100274077 isoform X2 [Zea mays]);c64281_g1_i6(PREDICTED: uncharacterized protein LOC100274077 isoform X2 [Zea mays]);c64281_g1_i7(PREDICTED: uncharacterized protein LOC100274077 is…
c63225_g3	3.11381	0.307003	3.12242e-22	c63225_g3_i1(chitinase2 [Zea mays])	c63225_g3_i1(chitinase [Arabidopsis thaliana])	c63225_g3_i1(uncharacterized protein LOC100274400 precursor [Zea mays])
c63626_g3	2.15102	0.212236	3.36837e-22	c63626_g3_i1(unknown [Zea mays]);c63626_g3_i2(unknown [Zea mays]);c63626_g3_i3(putative histidine kinase family protein [Zea mays]);c63626_g3_i4(unknown [Zea mays])	c63626_g3_i1(histidine kinase 4 [Arabidopsis thaliana]);c63626_g3_i2(histidine kinase 4 [Arabidopsis thaliana]);c63626_g3_i3(histidine kinase 4 [Arabidopsis thaliana]);c63626_g3_i4(histidine kinase 4 [Arabidopsis thaliana])	c63626_g3_i1(histidine kinase 1 [Zea mays]);c63626_g3_i2(histidine kinase 1 [Zea mays]);c63626_g3_i3(histidine kinase 1 [Zea mays]);c63626_g3_i4(histidine kinase 1 [Zea mays])
c53311_g3	7.2329	0.715105	4.14825e-22	--	--	--
c57528_g3	3.78531	0.375031	5.11177e-22	c57528_g3_i2(TPA: hypothetical protein ZEAMMB73_167617 [Zea mays])	--	c57528_g3_i1(PREDICTED: uncharacterized protein LOC103648814 [Zea mays]);c57528_g3_i2(PREDICTED: uncharacterized protein LOC103648814 [Zea mays]);c57528_g3_i4(PREDICTED: uncharacterized protein LOC103648814 [Zea mays])
c60828_g6	2.20543	0.218576	5.27747e-22	c60828_g6_i1(cytokinin-O-glucosyltransferase 2 [Zea mays]);c60828_g6_i2(PREDICTED: UDP-glycosyltransferase 85A2-like [Setaria italica]);c60828_g6_i3(hypothetical protein ZEAMMB73_179381 [Zea mays])	c60828_g6_i1(cytokinin-O-glucosyltransferase 2 [Arabidopsis thaliana]);c60828_g6_i3(cytokinin-O-glucosyltransferase 2 [Arabidopsis thaliana])	c60828_g6_i1(cytokinin-O-glucosyltransferase 2 [Zea mays]);c60828_g6_i2(cytokinin-O-glucosyltransferase 2 [Zea mays]);c60828_g6_i3(cytokinin-O-glucosyltransferase 2 [Zea mays])
c59334_g1	3.75336	0.372816	6.60695e-22	c59334_g1_i1(hypothetical protein ZEAMMB73_502159 [Zea mays])	c59334_g1_i1(Ca2+-transporting ATPase [Arabidopsis thaliana])	c59334_g1_i1(PREDICTED: putative calcium-transporting ATPase 13, plasma membrane-type [Zea mays])
c60507_g1	2.75191	0.273349	6.60746e-22	c60507_g1_i1(hypothetical protein ZEAMMB73_380145, partial [Zea mays]);c60507_g1_i3(uncharacterized protein LOC100278533 [Zea mays]);c60507_g1_i5(hypothetical protein ZEAMMB73_380145, partial [Zea mays])	--	c60507_g1_i3(uncharacterized protein LOC100278533 [Zea mays])
c51860_g1	5.88651	0.585755	7.90324e-22	c51860_g1_i1(TPA: xyloglucan endotransglucosylase/hydrolase protein 15 [Zea mays]);c51860_g1_i2(TPA: xyloglucan endotransglucosylase/hydrolase protein 15 [Zea mays])	c51860_g1_i1(xyloglucan:xyloglucosyl transferase [Arabidopsis thaliana]);c51860_g1_i2(xyloglucan:xyloglucosyl transferase [Arabidopsis thaliana])	c51860_g1_i1(xyloglucan endotransglucosylase/hydrolase protein 15 precursor [Zea mays]);c51860_g1_i2(xyloglucan endotransglucosylase/hydrolase protein 15 precursor [Zea mays])
c57138_g4	2.0798	0.207199	8.88419e-22	c57138_g4_i1(uncharacterized protein LOC100382462 precursor [Zea mays]);c57138_g4_i2(hypothetical protein precursor [Zea mays])	c57138_g4_i1(putative galacturonosyltransferase-like 9 [Arabidopsis thaliana]);c57138_g4_i2(putative galacturonosyltransferase-like 9 [Arabidopsis thaliana])	c57138_g4_i1(uncharacterized protein LOC100382462 precursor [Zea mays]);c57138_g4_i2(hypothetical protein precursor [Zea mays])
c59737_g1	2.08188	0.207513	9.33288e-22	c59737_g1_i2(putative glycerol 3-phosphate permease [Zea mays]);c59737_g1_i5(unknown [Zea mays]);c59737_g1_i6(glycerol 3-phosphate permease [Zea mays]);c59737_g1_i8(glycerol 3-phosphate permease [Zea mays])	c59737_g1_i2(phosphate starvation-induced protein [Arabidopsis thaliana]);c59737_g1_i5(phosphate starvation-induced protein [Arabidopsis thaliana]);c59737_g1_i6(phosphate starvation-induced protein [Arabidopsis thaliana]);c59737_g1_i8(phosphate starvation-induced protein [Arabidopsis thaliana])	c59737_g1_i2(PREDICTED: glycerol 3-phosphate permease isoform X1 [Zea mays]);c59737_g1_i5(PREDICTED: putative glycerol-3-phosphate transporter 1 [Zea mays]);c59737_g1_i6(glycerol 3-phosphate permease [Zea mays]);c59737_g1_i8(glycerol 3-phosphate permease [Zea mays])
c64038_g4	2.4641	0.245843	1.02343e-21	c64038_g4_i1(TPA: putative leucine-rich repeat receptor-like protein kinase family protein [Zea mays]);c64038_g4_i2(hypothetical protein SORBIDRAFT_07g021950 [Sorghum bicolor]);c64038_g4_i3(RecName: Full=Leucine-rich repeat receptor-like kinase protein THICK TASSEL DWARF1; AltName: Full=CLAVATA1-like protein; AltName: Full=CLV1 related kinase 5; Short=ZmKIN5; Flags: Precursor [Zea mays]);c64038_g…	c64038_g4_i1(leucine-rich repeat receptor-like protein kinase PEPR1 [Arabidopsis thaliana]);c64038_g4_i2(leucine-rich repeat receptor-like protein kinase PEPR1 [Arabidopsis thaliana]);c64038_g4_i3(leucine-rich receptor-like protein kinase BAM1 [Arabidopsis thaliana]);c64038_g4_i5(leucine-rich repeat receptor-like protein kinase PEPR1 [Arabidopsis thaliana])	c64038_g4_i1(PREDICTED: receptor-like protein kinase [Zea mays]);c64038_g4_i2(PREDICTED: receptor-like protein kinase [Zea mays]);c64038_g4_i3(PREDICTED: leucine-rich repeat receptor-like kinase protein THICK TASSEL DWARF1 [Zea mays]);c64038_g4_i5(PREDICTED: receptor-like protein kinase [Zea mays])
c47568_g1	4.13843	0.415072	1.72123e-21	c47568_g1_i1(TMV response-related protein [Zea mays])	c47568_g1_i1(uncharacterized protein [Arabidopsis thaliana])	c47568_g1_i1(TMV response-related protein [Zea mays])
c62869_g1	4.09154	0.4104	1.73172e-21	c62869_g1_i4(hypothetical protein [Zea mays])	c62869_g1_i4(nicotianamine synthase [Arabidopsis thaliana])	c62869_g1_i4(hypothetical protein [Zea mays])
c59257_g2	4.63543	0.464978	1.73699e-21	--	--	--
c51360_g1	3.38048	0.339329	1.8594e-21	c51360_g1_i1(TPA: hypothetical protein ZEAMMB73_629103, partial [Zea mays])	--	--
c58613_g1	2.05259	0.206182	1.99112e-21	c58613_g1_i5(TPA: hypothetical protein ZEAMMB73_308145 [Zea mays])	c58613_g1_i5(Mitochondrial substrate carrier family protein [Arabidopsis thaliana])	c58613_g1_i5(PREDICTED: exocyst complex component EXO70A1-like [Zea mays])
c60545_g4	2.2368	0.225212	2.50335e-21	c60545_g4_i1(TPA: hypothetical protein ZEAMMB73_169846 [Zea mays])	c60545_g4_i1(transcription factor TCP9 [Arabidopsis thaliana])	c60545_g4_i1(PREDICTED: LOW QUALITY PROTEIN: transcription factor PCF2 [Zea mays])
c61475_g1	2.79737	0.282627	3.47348e-21	c61475_g1_i2(TPA: putative subtilase family protein [Zea mays]);c61475_g1_i3(TPA: putative subtilase family protein [Zea mays]);c61475_g1_i4(TPA: putative subtilase family protein [Zea mays]);c61475_g1_i5(uncharacterized protein LOC100192953 [Zea mays])	c61475_g1_i2(Subtilase family protein [Arabidopsis thaliana]);c61475_g1_i3(Subtilase family protein [Arabidopsis thaliana]);c61475_g1_i4(Subtilase family protein [Arabidopsis thaliana]);c61475_g1_i5(Subtilase family protein [Arabidopsis thaliana])	c61475_g1_i2(PREDICTED: uncharacterized protein LOC100192953 isoform X1 [Zea mays]);c61475_g1_i3(PREDICTED: uncharacterized protein LOC100192953 isoform X1 [Zea mays]);c61475_g1_i4(PREDICTED: uncharacterized protein LOC100192953 isoform X1 [Zea mays]);c61475_g1_i5(uncharacterized protein LOC100192953 [Zea mays])
c59972_g1	2.02703	0.205405	4.62944e-21	c59972_g1_i1(TPA: hypothetical protein ZEAMMB73_090362 [Zea mays]);c59972_g1_i2(TPA: hypothetical protein ZEAMMB73_456471 [Zea mays])	c59972_g1_i1(scarecrow-like protein 9 [Arabidopsis thaliana]);c59972_g1_i2(scarecrow-like protein 9 [Arabidopsis thaliana])	c59972_g1_i1(PREDICTED: scarecrow-like protein 34 [Zea mays]);c59972_g1_i2(PREDICTED: scarecrow-like protein 34 [Zea mays])
c60996_g1	3.63735	0.368683	4.7478e-21	--	--	--
c57651_g1	3.73922	0.379296	5.10649e-21	--	--	--
c61692_g3	2.0711	0.210637	6.55512e-21	c61692_g3_i1(hypothetical protein ZEAMMB73_848325 [Zea mays]);c61692_g3_i2(unknown [Zea mays])	c61692_g3_i1(patatin-like protein [Arabidopsis thaliana]);c61692_g3_i2(phospholipase A 2A [Arabidopsis thaliana])	c61692_g3_i1(LOC100284823 [Zea mays]);c61692_g3_i2(LOC100284823 [Zea mays])
c54649_g3	4.32777	0.440606	7.24415e-21	c54649_g3_i1(uncharacterized protein LOC100194232 [Zea mays]);c54649_g3_i2(uncharacterized protein LOC100194232 [Zea mays]);c54649_g3_i3(uncharacterized protein LOC100194232 [Zea mays])	--	c54649_g3_i1(uncharacterized protein LOC100194232 [Zea mays]);c54649_g3_i2(uncharacterized protein LOC100194232 [Zea mays]);c54649_g3_i3(uncharacterized protein LOC100194232 [Zea mays])
c56137_g1	2.63328	0.268345	7.92777e-21	c56137_g1_i1(putative growth-regulating factor 6 [Zea mays]);c56137_g1_i2(hypothetical protein SORBIDRAFT_06g027465 [Sorghum bicolor]);c56137_g1_i5(putative growth-regulating factor 6 [Zea mays]);c56137_g1_i6(TPA: putative growth-regulating factor 6 [Zea mays])	c56137_g1_i2(growth-regulating factor 3 [Arabidopsis thaliana]);c56137_g1_i6(growth-regulating factor 5 [Arabidopsis thaliana])	c56137_g1_i1(putative growth-regulating factor 6 [Zea mays]);c56137_g1_i2(putative growth-regulating factor 6 [Zea mays]);c56137_g1_i5(putative growth-regulating factor 6 [Zea mays]);c56137_g1_i6(putative growth-regulating factor 6 [Zea mays])
c62971_g1	3.15392	0.321897	9.15899e-21	c62971_g1_i1(1-deoxy-D-xylulose 5-phosphate synthase [Zea mays])	c62971_g1_i1(Deoxyxylulose-5-phosphate synthase [Arabidopsis thaliana])	c62971_g1_i1(PREDICTED: probable 1-deoxy-D-xylulose-5-phosphate synthase 2, chloroplastic [Zea mays])
c64195_g2	2.70988	0.276579	9.15899e-21	c64195_g2_i5(carboxy-lyase [Zea mays]);c64195_g2_i8(carboxy-lyase [Zea mays])	c64195_g2_i5(cytokinin riboside 5'-monophosphate phosphoribohydrolase LOG3 [Arabidopsis thaliana]);c64195_g2_i8(cytokinin riboside 5'-monophosphate phosphoribohydrolase LOG3 [Arabidopsis thaliana])	c64195_g2_i5(carboxy-lyase [Zea mays]);c64195_g2_i8(carboxy-lyase [Zea mays])
c56173_g3	2.38877	0.243869	9.37877e-21	c56173_g3_i1(hypothetical protein ZEAMMB73_959410 [Zea mays]);c56173_g3_i4(hypothetical protein [Zea mays])	c56173_g3_i1(senescence/dehydration related protein [Arabidopsis thaliana]);c56173_g3_i4(senescence/dehydration related protein [Arabidopsis thaliana])	c56173_g3_i1(hypothetical protein [Zea mays]);c56173_g3_i4(hypothetical protein [Zea mays])
c56650_g2	3.96957	0.405302	9.47268e-21	--	--	--
c59219_g2	2.1206	0.216558	9.62741e-21	c59219_g2_i1(unknown [Zea mays]);c59219_g2_i2(unknown [Zea mays]);c59219_g2_i3(TPA: hypothetical protein ZEAMMB73_404516, partial [Zea mays]);c59219_g2_i4(TPA: hypothetical protein ZEAMMB73_092351 [Zea mays]);c59219_g2_i6(hypothetical protein [Zea mays]);c59219_g2_i7(unknown [Zea mays]);c59219_g2_i9(hypothetical protein ZEAMMB73_551701 [Zea mays])	c59219_g2_i1(BTB and TAZ domain protein 1 [Arabidopsis thaliana]);c59219_g2_i2(BTB and TAZ domain protein 1 [Arabidopsis thaliana]);c59219_g2_i3(BTB and TAZ domain protein 1 [Arabidopsis thaliana]);c59219_g2_i6(uncharacterized protein [Arabidopsis thaliana]);c59219_g2_i7(BTB and TAZ domain protein 1 [Arabidopsis thaliana])	c59219_g2_i1(hypothetical protein [Zea mays]);c59219_g2_i2(hypothetical protein [Zea mays]);c59219_g2_i3(hypothetical protein [Zea mays]);c59219_g2_i4(PREDICTED: uncharacterized protein LOC100278418 [Zea mays]);c59219_g2_i6(PREDICTED: uncharacterized protein LOC100278514 [Zea mays]);c59219_g2_i7(hypothetical protein [Zea mays]);c59219_g2_i9(PREDICTED: uncharacterized protein LOC100278486 [Zea may…
c48851_g1	7.05296	0.722102	1.22902e-20	c48851_g1_i1(retrotransposon protein, putative, Ty1-copia subclass [Oryza sativa Japonica Group])	c48851_g1_i1(cysteine-rich receptor-like protein kinase 8 [Arabidopsis thaliana])	c48851_g1_i1(PREDICTED: uncharacterized protein LOC103631196 [Zea mays])
c58807_g3	2.42173	0.248717	1.64932e-20	c58807_g3_i1(TPA: hypothetical protein ZEAMMB73_956262 [Zea mays])	--	c58807_g3_i1(zinc-finger protein 1 [Zea mays])
c58901_g10	2.56851	0.264124	1.8585e-20	c58901_g10_i2(hypothetical protein SORBIDRAFT_10g007953 [Sorghum bicolor])	--	c58901_g10_i2(PREDICTED: protein SHOOT GRAVITROPISM 6-like [Zea mays])
c53167_g1	5.40917	0.55716	2.16707e-20	--	--	--
c59101_g2	3.30234	0.34032	2.26563e-20	--	--	--
c53841_g3	6.01626	0.620132	2.30807e-20	--	--	--
c63696_g2	2.25334	0.232709	2.75762e-20	c63696_g2_i1(unknown [Zea mays]);c63696_g2_i3(unknown [Zea mays]);c63696_g2_i8(early response to dehydration 15-like protein [Zea mays])	c63696_g2_i1(dehydration-induced protein ERD15 [Arabidopsis thaliana]);c63696_g2_i3(dehydration-induced protein ERD15 [Arabidopsis thaliana]);c63696_g2_i8(dehydration-induced protein ERD15 [Arabidopsis thaliana])	c63696_g2_i1(PREDICTED: protein EARLY RESPONSIVE TO DEHYDRATION 15-like [Zea mays]);c63696_g2_i3(uncharacterized protein LOC100272662 [Zea mays]);c63696_g2_i8(PREDICTED: protein EARLY RESPONSIVE TO DEHYDRATION 15-like [Zea mays])
c40549_g1	7.07587	0.731605	3.06783e-20	--	--	--
c64456_g2	2.78242	0.288214	3.62929e-20	c64456_g2_i3(hypothetical protein precursor [Zea mays])	c64456_g2_i3(IAA-amino acid hydrolase ILR1-like 4 [Arabidopsis thaliana])	c64456_g2_i3(hypothetical protein precursor [Zea mays])
c61010_g1	2.93249	0.304079	3.99587e-20	c61010_g1_i1(putative high affinity nitrate transporter [Zea mays])	c61010_g1_i1(nitrate transporter 2.4 [Arabidopsis thaliana])	c61010_g1_i1(putative high affinity nitrate transporter [Zea mays])
c53692_g2	2.81626	0.292046	4.01367e-20	c53692_g2_i1(putative calcium-dependent protein kinase family protein, partial [Zea mays])	c53692_g2_i1(calcium-dependent protein kinase 18 [Arabidopsis thaliana])	c53692_g2_i1(PREDICTED: uncharacterized protein LOC100217278 isoform X1 [Zea mays])
c63746_g3	2.43709	0.253512	5.3186e-20	c63746_g3_i1(unknown [Zea mays]);c63746_g3_i10(PREDICTED: nucleobase-ascorbate transporter 6-like [Cicer arietinum]);c63746_g3_i11(hypothetical protein SORBIDRAFT_01g002960 [Sorghum bicolor]);c63746_g3_i3(Nucleobase-ascorbate transporter 6 [Aegilops tauschii]);c63746_g3_i5(unknown [Zea mays]);c63746_g3_i6(TPA: hypothetical protein ZEAMMB73_533196 [Zea mays]);c63746_g3_i7(Nucleobase-ascorbate tran…	c63746_g3_i1(nucleobase-ascorbate transporter 6 [Arabidopsis thaliana]);c63746_g3_i3(nucleobase-ascorbate transporter 6 [Arabidopsis thaliana]);c63746_g3_i5(nucleobase-ascorbate transporter 6 [Arabidopsis thaliana]);c63746_g3_i6(nucleobase-ascorbate transporter 8 [Arabidopsis thaliana]);c63746_g3_i7(nucleobase-ascorbate transporter 7 [Arabidopsis thaliana]);c63746_g3_i8(nucleobase-ascorbate trans…	c63746_g3_i1(PREDICTED: nucleobase-ascorbate transporter 6-like [Zea mays]);c63746_g3_i3(permease I [Zea mays]);c63746_g3_i5(PREDICTED: nucleobase-ascorbate transporter 6-like [Zea mays]);c63746_g3_i6(permease I [Zea mays]);c63746_g3_i7(uncharacterized protein LOC100273531 [Zea mays]);c63746_g3_i8(permease I [Zea mays]);c63746_g3_i10(permease I [Zea mays]);c63746_g3_i11(permease I [Zea mays])
c16851_g1	2.27945	0.237648	6.50272e-20	c16851_g1_i1(hypothetical protein ZEAMMB73_058067 [Zea mays])	--	c16851_g1_i1(PREDICTED: uncharacterized protein LOC100278951 [Zea mays])
c54312_g2	2.23112	0.232673	6.64859e-20	c54312_g2_i1(zinc-finger protein 1 [Zea mays])	c54312_g2_i1(zinc finger protein STZ/ZAT10 [Arabidopsis thaliana])	c54312_g2_i1(zinc-finger protein 1 [Zea mays])
c57122_g5	5.25611	0.549156	7.87659e-20	c57122_g5_i1(putative thaumatin domain family protein [Zea mays]);c57122_g5_i2(putative thaumatin domain family protein [Zea mays])	c57122_g5_i1(pathogenesis-related thaumatin-like protein [Arabidopsis thaliana]);c57122_g5_i2(pathogenesis-related thaumatin-like protein [Arabidopsis thaliana])	c57122_g5_i1(PREDICTED: thaumatin-like protein 1b [Zea mays]);c57122_g5_i2(PREDICTED: thaumatin-like protein 1b [Zea mays])
c55911_g1	2.90571	0.303848	8.51689e-20	c55911_g1_i3(putative HLH DNA-binding domain superfamily protein [Zea mays]);c55911_g1_i4(putative HLH DNA-binding domain superfamily protein [Zea mays])	--	c55911_g1_i3(putative HLH DNA-binding domain superfamily protein [Zea mays]);c55911_g1_i4(putative HLH DNA-binding domain superfamily protein [Zea mays])
c44283_g1	6.3143	0.660987	9.35627e-20	c44283_g1_i1(hypothetical protein H632_c168p1 [Helicosporidium sp. ATCC 50920]);c44283_g1_i2(hypothetical protein H632_c168p1 [Helicosporidium sp. ATCC 50920]);c44283_g1_i3(FACT complex subunit SSRP1 [Medicago truncatula])	c44283_g1_i1(FACT complex subunit SSRP1 [Arabidopsis thaliana]);c44283_g1_i2(FACT complex subunit SSRP1 [Arabidopsis thaliana]);c44283_g1_i3(FACT complex subunit SSRP1 [Arabidopsis thaliana])	c44283_g1_i1(PREDICTED: FACT complex subunit SSRP1-like [Zea mays]);c44283_g1_i2(PREDICTED: FACT complex subunit SSRP1-like [Zea mays]);c44283_g1_i3(PREDICTED: FACT complex subunit SSRP1-like [Zea mays])
c59183_g2	2.35779	0.246877	9.54295e-20	c59183_g2_i1(hypothetical protein SORBIDRAFT_05g026530 [Sorghum bicolor]);c59183_g2_i6(protein kinase domain superfamily protein [Zea mays]);c59183_g2_i7(protein kinase domain superfamily protein [Zea mays]);c59183_g2_i8(protein kinase domain superfamily protein [Zea mays])	c59183_g2_i6(PAS domain-containing protein tyrosine kinase [Arabidopsis thaliana]);c59183_g2_i7(PAS domain-containing protein tyrosine kinase [Arabidopsis thaliana]);c59183_g2_i8(PAS domain-containing protein tyrosine kinase [Arabidopsis thaliana])	c59183_g2_i1(PREDICTED: dual specificity protein kinase shkE-like isoform X2 [Zea mays]);c59183_g2_i6(PREDICTED: dual specificity protein kinase shkE-like isoform X2 [Zea mays]);c59183_g2_i7(PREDICTED: uncharacterized protein LOC103652709 isoform X4 [Zea mays]);c59183_g2_i8(PREDICTED: mitogen-activated protein kinase kinase kinase 2-like isoform X1 [Zea mays])
c59401_g1	2.12459	0.222491	9.65771e-20	c59401_g1_i4(hypothetical protein SORBIDRAFT_01g004790 [Sorghum bicolor]);c59401_g1_i6(hypothetical protein [Zea mays]);c59401_g1_i7(uncharacterized protein LOC100193298 [Zea mays])	c59401_g1_i4(uncharacterized protein [Arabidopsis thaliana]);c59401_g1_i6(uncharacterized protein [Arabidopsis thaliana]);c59401_g1_i7(uncharacterized protein [Arabidopsis thaliana])	c59401_g1_i4(hypothetical protein [Zea mays]);c59401_g1_i6(hypothetical protein [Zea mays]);c59401_g1_i7(uncharacterized protein LOC100193298 [Zea mays])
c50989_g1	3.85452	0.404015	1.04565e-19	c50989_g1_i1(hypothetical protein [Zea mays]);c50989_g1_i2(hypothetical protein [Zea mays])	--	c50989_g1_i1(hypothetical protein [Zea mays]);c50989_g1_i2(hypothetical protein [Zea mays])
c62930_g1	2.90909	0.305366	1.19427e-19	c62930_g1_i1(TPA: putative S-locus receptor-like protein kinase family protein [Zea mays]);c62930_g1_i4(S-domain receptor-like protein kinase [Oryza coarctata])	c62930_g1_i1(receptor kinase 1 [Arabidopsis thaliana]);c62930_g1_i4(receptor kinase 1 [Arabidopsis thaliana])	c62930_g1_i1(PREDICTED: G-type lectin S-receptor-like serine/threonine-protein kinase At2g19130 [Zea mays]);c62930_g1_i4(PREDICTED: G-type lectin S-receptor-like serine/threonine-protein kinase At2g19130 [Zea mays])
c51540_g1	2.55211	0.267906	1.19752e-19	c51540_g1_i1(H0124B04.16 [Oryza sativa Indica Group]);c51540_g1_i2(H0124B04.16 [Oryza sativa Indica Group])	--	c51540_g1_i1(PREDICTED: transposon Tf2-1 polyprotein isoform X1 [Zea mays]);c51540_g1_i2(PREDICTED: transposon Tf2-1 polyprotein isoform X1 [Zea mays])
c56620_g5	3.75019	0.393911	1.26217e-19	--	--	--
c58776_g1	4.04375	0.425089	1.35265e-19	c58776_g1_i2(hypothetical protein [Zea mays])	--	--
c56570_g2	4.15606	0.436889	1.35265e-19	--	--	--
c45835_g1	2.696	0.283726	1.48485e-19	c45835_g1_i1(unknown [Zea mays])	c45835_g1_i1(UDP-glucosyl transferase 85A3 [Arabidopsis thaliana])	c45835_g1_i1(cytokinin-O-glucosyltransferase 2 [Zea mays])
c64362_g2	4.01113	0.422128	1.48485e-19	c64362_g2_i1(unnamed protein product [Oryza sativa Japonica Group]);c64362_g2_i2(OSJNBa0035M09.1 [Oryza sativa Japonica Group])	--	c64362_g2_i1(PREDICTED: uncharacterized protein LOC103640336 [Zea mays]);c64362_g2_i2(PREDICTED: uncharacterized protein LOC103640336 [Zea mays])
c55215_g4	2.60494	0.274697	1.7717e-19	--	--	--
c60542_g1	2.04468	0.215811	1.92053e-19	c60542_g1_i4(unknown [Zea mays]);c60542_g1_i5(unknown [Zea mays]);c60542_g1_i6(unknown [Zea mays])	c60542_g1_i4(uncharacterized protein [Arabidopsis thaliana]);c60542_g1_i5(uncharacterized protein [Arabidopsis thaliana]);c60542_g1_i6(uncharacterized protein [Arabidopsis thaliana])	c60542_g1_i4(PREDICTED: uncharacterized protein LOC100217230 isoform X1 [Zea mays]);c60542_g1_i5(PREDICTED: uncharacterized protein LOC100217230 isoform X1 [Zea mays]);c60542_g1_i6(PREDICTED: uncharacterized protein LOC100217230 isoform X1 [Zea mays])
c52798_g1	4.36267	0.460545	1.94606e-19	c52798_g1_i1(hypothetical protein OsI_24749 [Oryza sativa Indica Group])	c52798_g1_i1(TTF-type zinc finger protein with HAT dimerization domain [Arabidopsis thaliana])	c52798_g1_i1(PREDICTED: zinc finger MYM-type protein 1-like [Zea mays])
c46852_g1	2.84748	0.300816	2.07198e-19	--	--	--
c55178_g2	3.57888	0.378623	2.34387e-19	c55178_g2_i1(putative calmodulin-binding family protein [Zea mays]);c55178_g2_i2(putative calmodulin-binding family protein [Zea mays])	--	c55178_g2_i1(putative calmodulin-binding family protein [Zea mays]);c55178_g2_i2(putative calmodulin-binding family protein [Zea mays])
c52306_g1	3.69128	0.390704	2.44535e-19	c52306_g1_i1(sbCBF6 [Zea mays])	--	c52306_g1_i1(sbCBF6 [Zea mays])
c48859_g1	5.33783	0.565201	2.52465e-19	c48859_g1_i2(putative glycerol 3-phosphate permease [Zea mays])	c48859_g1_i2(RNA-directed DNA polymerase (reverse transcriptase)-related protein [Arabidopsis thaliana])	c48859_g1_i2(PREDICTED: uncharacterized protein LOC103651863 [Zea mays])
c58956_g3	3.12145	0.33062	2.59273e-19	c58956_g3_i1(TPA: hypothetical protein ZEAMMB73_427923 [Zea mays])	c58956_g3_i1(ABC transporter G family member 32 [Arabidopsis thaliana])	c58956_g3_i1(PREDICTED: pleiotropic drug resistance protein 4-like isoform X1 [Zea mays])
c60440_g3	2.26902	0.241055	3.37657e-19	c60440_g3_i1(unknown [Zea mays]);c60440_g3_i4(hypothetical protein ZEAMMB73_292731 [Zea mays]);c60440_g3_i6(PREDICTED: uncharacterized protein LOC101775143 [Setaria italica])	c60440_g3_i1(cysteine-rich receptor-like protein kinase 8 [Arabidopsis thaliana])	c60440_g3_i1(PREDICTED: retrovirus-related Pol polyprotein from transposon TNT 1-94 isoform X3 [Zea mays]);c60440_g3_i6(PREDICTED: uncharacterized protein LOC100382143 isoform X1 [Zea mays])
c55571_g1	2.19705	0.233691	3.75087e-19	c55571_g1_i1(PREDICTED: E3 ubiquitin-protein ligase RHF2A-like isoform X1 [Setaria italica]);c55571_g1_i5(hypothetical protein OsI_36548 [Oryza sativa Indica Group])	--	c55571_g1_i1(PREDICTED: uncharacterized protein LOC103648089 isoform X2 [Zea mays]);c55571_g1_i5(PREDICTED: uncharacterized protein LOC103648089 isoform X2 [Zea mays])
c49538_g2	4.00124	0.426079	4.13468e-19	--	--	c49538_g2_i1(uncharacterized protein LOC100194132 [Zea mays])
c52383_g1	2.82676	0.302002	5.51184e-19	c52383_g1_i1(putative cytochrome P450 superfamily protein [Zea mays]);c52383_g1_i2(putative cytochrome P450 superfamily protein [Zea mays])	c52383_g1_i1(cytochrome P450 71A24 [Arabidopsis thaliana]);c52383_g1_i2(cytochrome P450, family 71, subfamily A, polypeptide 13 [Arabidopsis thaliana])	c52383_g1_i1(PREDICTED: ent-cassadiene C2-hydroxylase-like [Zea mays]);c52383_g1_i2(PREDICTED: ent-cassadiene C2-hydroxylase-like [Zea mays])
c53697_g1	2.36442	0.252978	6.26811e-19	c53697_g1_i1(unknown [Zea mays])	c53697_g1_i1(peptide transporter PTR5 [Arabidopsis thaliana])	c53697_g1_i1(PREDICTED: uncharacterized protein LOC100192469 isoform X1 [Zea mays])
c60146_g1	2.38951	0.255747	6.44337e-19	--	--	--
c59409_g2	2.20083	0.235672	6.72702e-19	c59409_g2_i2(protein binding protein [Zea mays]);c59409_g2_i4(putative RING zinc finger domain superfamily protein [Zea mays]);c59409_g2_i5(putative RING zinc finger domain superfamily protein [Zea mays])	c59409_g2_i4(RING/U-box domain-containing protein [Arabidopsis thaliana]);c59409_g2_i5(RING/U-box domain-containing protein [Arabidopsis thaliana])	c59409_g2_i2(protein binding protein [Zea mays]);c59409_g2_i4(protein binding protein [Zea mays]);c59409_g2_i5(protein binding protein [Zea mays])
c60233_g5	2.60117	0.278612	6.87002e-19	c60233_g5_i1(calmodulin [Zea mays])	c60233_g5_i1(calmodulin-like protein 6 [Arabidopsis thaliana])	c60233_g5_i1(calmodulin [Zea mays])
c57215_g2	2.28985	0.245485	7.41243e-19	--	c57215_g2_i1(reversibly glycosylated polypeptide 2 [Arabidopsis thaliana])	c57215_g2_i1(alpha-1,4-glucan-protein synthase [UDP-forming] [Zea mays])
c62431_g1	2.39524	0.257286	8.76254e-19	c62431_g1_i13(TOC1b [Zea mays]);c62431_g1_i2(pseudoARR-B transcription factor [Zea mays]);c62431_g1_i5(hypothetical protein ZEAMMB73_883721 [Zea mays]);c62431_g1_i7(TOC1b [Zea mays]);c62431_g1_i8(hypothetical protein ZEAMMB73_306899 [Zea mays])	c62431_g1_i2(two-component response regulator-like APRR1 [Arabidopsis thaliana]);c62431_g1_i5(two-component response regulator-like APRR1 [Arabidopsis thaliana]);c62431_g1_i7(two-component response regulator-like APRR1 [Arabidopsis thaliana]);c62431_g1_i8(two-component response regulator-like APRR1 [Arabidopsis thaliana]);c62431_g1_i13(two-component response regulator-like APRR1 [Arabidopsis thal…	c62431_g1_i2(PREDICTED: LOC100281433 isoform X1 [Zea mays]);c62431_g1_i5(PREDICTED: LOC100281433 isoform X1 [Zea mays]);c62431_g1_i7(PREDICTED: two-component response regulator-like PRR1 [Zea mays]);c62431_g1_i8(PREDICTED: two-component response regulator-like PRR1 [Zea mays]);c62431_g1_i13(PREDICTED: two-component response regulator-like PRR1 [Zea mays])
c61978_g2	2.70257	0.290331	8.83872e-19	c61978_g2_i2(putative MATE efflux family protein [Zea mays])	c61978_g2_i2(MATE efflux family protein [Arabidopsis thaliana])	c61978_g2_i2(putative MATE efflux family protein [Zea mays])
c58988_g1	2.11828	0.227835	9.764e-19	c58988_g1_i1((E)-beta-caryophyllene synthase [Zea luxurians]);c58988_g1_i2((E)-beta-caryophyllene synthase [Zea mays subsp. mexicana])	c58988_g1_i1(terpene cyclase, C1 domain-containing protein [Arabidopsis thaliana]);c58988_g1_i2(terpene cyclase, C1 domain-containing protein [Arabidopsis thaliana])	c58988_g1_i1(PREDICTED: beta-sesquiphellandrene synthase-like [Zea mays]);c58988_g1_i2(PREDICTED: beta-sesquiphellandrene synthase-like [Zea mays])
c59752_g1	2.07458	0.223245	1.01769e-18	c59752_g1_i3(hypothetical protein ZEAMMB73_783966 [Zea mays]);c59752_g1_i4(hypothetical protein ZEAMMB73_783966 [Zea mays]);c59752_g1_i6(hypothetical protein ZEAMMB73_783966 [Zea mays]);c59752_g1_i7(hypothetical protein ZEAMMB73_783966 [Zea mays])	c59752_g1_i3(Peptidoglycan-binding LysM domain-containing protein [Arabidopsis thaliana]);c59752_g1_i4(Peptidoglycan-binding LysM domain-containing protein [Arabidopsis thaliana]);c59752_g1_i6(Peptidoglycan-binding LysM domain-containing protein [Arabidopsis thaliana]);c59752_g1_i7(Peptidoglycan-binding LysM domain-containing protein [Arabidopsis thaliana])	c59752_g1_i3(PREDICTED: uncharacterized protein LOC103639613 [Zea mays]);c59752_g1_i4(PREDICTED: uncharacterized protein LOC103639613 [Zea mays]);c59752_g1_i6(PREDICTED: uncharacterized protein LOC103639613 [Zea mays]);c59752_g1_i7(PREDICTED: uncharacterized protein LOC103639613 [Zea mays])
c56006_g1	6.39772	0.689016	1.08941e-18	c56006_g1_i1(TPA: hypothetical protein ZEAMMB73_907333 [Zea mays])	--	--
c31438_g1	6.81623	0.734288	1.1125e-18	--	--	--
c56230_g1	3.72084	0.40186	1.38052e-18	c56230_g1_i1(TPA: hypothetical protein ZEAMMB73_834060 [Zea mays])	--	--
c54009_g1	3.17939	0.344911	2.01212e-18	c54009_g1_i1(isopentenyl transferase IPT5 [Zea mays])	c54009_g1_i1(adenylate isopentenyltransferase 3 [Arabidopsis thaliana])	c54009_g1_i1(isopentenyl transferase IPT5 [Zea mays])
c62348_g2	2.73027	0.296275	2.05509e-18	c62348_g2_i1(NAC23 NAC type transcription factor, partial [Zea mays subsp. mays]);c62348_g2_i3(uncharacterized protein LOC100383937 [Zea mays])	c62348_g2_i1(NAC domain containing protein 32 [Arabidopsis thaliana]);c62348_g2_i3(NAC domain containing protein 32 [Arabidopsis thaliana])	c62348_g2_i1(PREDICTED: uncharacterized protein LOC100381829 isoform X1 [Zea mays]);c62348_g2_i3(uncharacterized protein LOC100383937 [Zea mays])
c54985_g1	2.10896	0.22889	2.0805e-18	c54985_g1_i2(uncharacterized protein LOC100502495 [Zea mays])	--	c54985_g1_i2(uncharacterized protein LOC100502495 [Zea mays])
c62498_g2	2.0994	0.228077	2.25826e-18	c62498_g2_i1(unknown [Zea mays])	c62498_g2_i1(oxidative stress 3 [Arabidopsis thaliana])	c62498_g2_i1(PREDICTED: uncharacterized protein LOC100501780 [Zea mays])
c55441_g2	2.91184	0.316802	2.54482e-18	c55441_g2_i3(putative mutator protein [Oryza sativa Japonica Group])	c55441_g2_i3(MuDR family transposase [Arabidopsis thaliana])	c55441_g2_i1(PREDICTED: uncharacterized protein LOC103655633 [Zea mays]);c55441_g2_i3(PREDICTED: uncharacterized protein LOC103625826 isoform X1 [Zea mays])
c61692_g1	3.33212	0.36256	2.56078e-18	c61692_g1_i2(TPA: hypothetical protein ZEAMMB73_655272 [Zea mays])	c61692_g1_i2(phospholipase A 2A [Arabidopsis thaliana])	c61692_g1_i2(PREDICTED: patatin-like protein 1 [Zea mays])
c53631_g9	5.13864	0.559802	2.82514e-18	c53631_g9_i1(hypothetical protein SHCRBa_145_O03_R_70 [Saccharum hybrid cultivar R570])	--	c53631_g9_i1(uncharacterized protein LOC100502416 [Zea mays])
c58027_g1	2.84815	0.310751	3.20055e-18	c58027_g1_i1(uncharacterized protein LOC100278686 [Zea mays]);c58027_g1_i2(hypothetical protein [Zea mays])	c58027_g1_i2(uncharacterized protein [Arabidopsis thaliana])	c58027_g1_i1(hypothetical protein [Zea mays]);c58027_g1_i2(hypothetical protein [Zea mays])
c56755_g1	2.06421	0.225309	3.30662e-18	c56755_g1_i1(putative AP2/EREBP transcription factor superfamily protein [Zea mays]);c56755_g1_i2(putative AP2/EREBP transcription factor superfamily protein [Zea mays]);c56755_g1_i4(putative AP2/EREBP transcription factor superfamily protein [Zea mays]);c56755_g1_i5(ethylene-responsive transcription factor 4 [Zea mays]);c56755_g1_i6(ethylene-responsive transcription factor 4 [Zea mays])	c56755_g1_i1(ethylene-responsive transcription factor 4 [Arabidopsis thaliana]);c56755_g1_i2(ethylene-responsive transcription factor 9 [Arabidopsis thaliana]);c56755_g1_i4(ethylene-responsive transcription factor 4 [Arabidopsis thaliana])	c56755_g1_i1(PREDICTED: ethylene-responsive transcription factor 8-like [Zea mays]);c56755_g1_i2(PREDICTED: ethylene-responsive transcription factor 8-like [Zea mays]);c56755_g1_i4(PREDICTED: ethylene-responsive transcription factor 8-like [Zea mays]);c56755_g1_i5(ethylene-responsive transcription factor 4 [Zea mays]);c56755_g1_i6(ethylene-responsive transcription factor 4 [Zea mays])
c55934_g1	2.10952	0.230478	3.58663e-18	c55934_g1_i2(TPA: hypothetical protein ZEAMMB73_404516 [Zea mays]);c55934_g1_i3(hypothetical protein [Zea mays])	c55934_g1_i2(BTB and TAZ domain protein 2 [Arabidopsis thaliana]);c55934_g1_i3(BTB and TAZ domain protein 1 [Arabidopsis thaliana])	c55934_g1_i2(hypothetical protein [Zea mays]);c55934_g1_i3(hypothetical protein [Zea mays])
c57018_g4	4.1387	0.452315	3.67016e-18	c57018_g4_i2(TPA: putative AP2/EREBP transcription factor superfamily protein [Zea mays])	c57018_g4_i2(dehydration-responsive element-binding protein 1A [Arabidopsis thaliana])	c57018_g4_i2(sbCBF6 [Zea mays])
c53461_g1	3.40922	0.372837	3.87091e-18	--	--	--
c56558_g1	2.48819	0.272499	4.35281e-18	--	--	--
c53546_g2	3.37702	0.370051	4.55026e-18	--	--	--
c53240_g2	5.36643	0.588145	4.60036e-18	c53240_g2_i3(hypothetical protein SORBIDRAFT_03g005480 [Sorghum bicolor]);c53240_g2_i4(hypothetical protein SORBIDRAFT_03g005480 [Sorghum bicolor]);c53240_g2_i5(hypothetical protein SORBIDRAFT_03g005480 [Sorghum bicolor]);c53240_g2_i6(hypothetical protein ZEAMMB73_577326 [Zea mays]);c53240_g2_i7(hypothetical protein ZEAMMB73_577326 [Zea mays])	c53240_g2_i3(myb family transcription factor [Arabidopsis thaliana]);c53240_g2_i4(myb family transcription factor [Arabidopsis thaliana]);c53240_g2_i5(myb family transcription factor [Arabidopsis thaliana])	c53240_g2_i3(PREDICTED: protein REVEILLE 8-like [Zea mays]);c53240_g2_i4(PREDICTED: uncharacterized protein LOC103651528 isoform X2 [Zea mays]);c53240_g2_i5(PREDICTED: protein REVEILLE 8-like [Zea mays]);c53240_g2_i6(PREDICTED: uncharacterized protein LOC103651528 isoform X1 [Zea mays]);c53240_g2_i7(PREDICTED: uncharacterized protein LOC103637311 [Zea mays])
c59056_g4	2.36542	0.259369	4.78074e-18	c59056_g4_i1(hypothetical protein ZEAMMB73_473472 [Zea mays]);c59056_g4_i2(polcalcin Jun o 2 [Zea mays])	c59056_g4_i2(putative calcium-binding protein CML25 [Arabidopsis thaliana])	c59056_g4_i2(polcalcin Jun o 2 [Zea mays])
c61254_g1	2.71791	0.298575	5.54698e-18	c61254_g1_i2(hypothetical protein ZEAMMB73_915701 [Zea mays]);c61254_g1_i3(hypothetical protein ZEAMMB73_915701 [Zea mays]);c61254_g1_i8(hypothetical protein ZEAMMB73_621808 [Zea mays]);c61254_g1_i9(hypothetical protein ZEAMMB73_915701 [Zea mays])	c61254_g1_i2(tetratricopeptide repeat (TPR)-containing protein [Arabidopsis thaliana]);c61254_g1_i3(tetratricopeptide repeat (TPR)-containing protein [Arabidopsis thaliana]);c61254_g1_i8(tetratricopeptide repeat (TPR)-containing protein [Arabidopsis thaliana]);c61254_g1_i9(tetratricopeptide repeat (TPR)-containing protein [Arabidopsis thaliana])	c61254_g1_i2(PREDICTED: inactive TPR repeat-containing thioredoxin TTL3-like [Zea mays]);c61254_g1_i3(PREDICTED: inactive TPR repeat-containing thioredoxin TTL3-like [Zea mays]);c61254_g1_i8(PREDICTED: inactive TPR repeat-containing thioredoxin TTL3-like [Zea mays]);c61254_g1_i9(PREDICTED: inactive TPR repeat-containing thioredoxin TTL3-like [Zea mays])
c58652_g1	4.13501	0.455063	6.42506e-18	--	--	--
c54015_g1	5.84265	0.644302	7.57682e-18	c54015_g1_i3(hypothetical protein SORBIDRAFT_04g016540 [Sorghum bicolor])	c54015_g1_i3(putative WRKY transcription factor 11 [Arabidopsis thaliana])	c54015_g1_i3(PREDICTED: probable WRKY transcription factor 11 [Zea mays])
c64411_g2	2.46163	0.271681	8.10259e-18	c64411_g2_i1(uncharacterized LOC100384585 [Zea mays])	c64411_g2_i1(CBL-interacting serine/threonine-protein kinase 10 [Arabidopsis thaliana])	c64411_g2_i1(PREDICTED: uncharacterized LOC100384585 isoform X1 [Zea mays])
c58956_g1	3.00249	0.331488	8.32557e-18	c58956_g1_i1(TPA: hypothetical protein ZEAMMB73_427923 [Zea mays]);c58956_g1_i2(TPA: hypothetical protein ZEAMMB73_427923 [Zea mays]);c58956_g1_i4(TPA: hypothetical protein ZEAMMB73_427923 [Zea mays])	c58956_g1_i1(ABC transporter G family member 40 [Arabidopsis thaliana]);c58956_g1_i2(ABC transporter G family member 40 [Arabidopsis thaliana]);c58956_g1_i4(ABC transporter G family member 40 [Arabidopsis thaliana])	c58956_g1_i1(PREDICTED: pleiotropic drug resistance protein 4-like isoform X2 [Zea mays]);c58956_g1_i2(PREDICTED: pleiotropic drug resistance protein 4-like isoform X2 [Zea mays]);c58956_g1_i4(PREDICTED: pleiotropic drug resistance protein 4-like isoform X1 [Zea mays])
c57489_g1	3.77048	0.416774	9.16851e-18	c57489_g1_i1(uncharacterized protein LOC100304434 [Zea mays]);c57489_g1_i2(uncharacterized protein LOC100304434 [Zea mays])	--	c57489_g1_i1(uncharacterized protein LOC100304434 [Zea mays]);c57489_g1_i2(uncharacterized protein LOC100304434 [Zea mays])
c31413_g1	4.37117	0.484082	1.06057e-17	c31413_g1_i1(uncharacterized protein LOC100278972 [Zea mays])	--	c31413_g1_i1(uncharacterized protein LOC100278972 [Zea mays])
c11585_g1	6.86066	0.759993	1.08427e-17	c11585_g1_i1(PREDICTED: catalase HPII-like [Cucumis sativus])	c11585_g1_i1(catalase 1 [Arabidopsis thaliana])	c11585_g1_i1(catalase isozyme 1 [Zea mays])
c61394_g3	2.07228	0.229983	1.25748e-17	c61394_g3_i1(uncharacterized protein LOC100193934 [Zea mays])	c61394_g3_i1(arogenate dehydratase 6 [Arabidopsis thaliana])	c61394_g3_i1(uncharacterized protein LOC100193934 [Zea mays])
c50957_g1	2.27295	0.252361	1.3014e-17	--	--	--
c56329_g1	3.49486	0.388091	1.31705e-17	c56329_g1_i1(hypothetical protein ZEAMMB73_190796 [Zea mays]);c56329_g1_i2(hypothetical protein ZEAMMB73_190796 [Zea mays])	c56329_g1_i1(uncharacterized protein [Arabidopsis thaliana]);c56329_g1_i2(uncharacterized protein [Arabidopsis thaliana])	c56329_g1_i1(PREDICTED: uncharacterized protein LOC103630699 isoform X2 [Zea mays]);c56329_g1_i2(PREDICTED: uncharacterized protein LOC103630699 isoform X2 [Zea mays])
c64624_g1	3.19242	0.354766	1.39508e-17	c64624_g1_i1(hypothetical protein ZEAMMB73_162441 [Zea mays]);c64624_g1_i4(putative TNP2 [Zea mays])	c64624_g1_i4(uncharacterized protein [Arabidopsis thaliana])	c64624_g1_i4(PREDICTED: uncharacterized protein LOC103632328 isoform X2 [Zea mays])
c60319_g1	5.01388	0.557297	1.41778e-17	--	--	--
c64452_g3	3.43123	0.381426	1.42864e-17	c64452_g3_i1(unknown [Zea mays])	c64452_g3_i1(E3 ubiquitin-protein ligase ATL9 [Arabidopsis thaliana])	c64452_g3_i1(RING-H2 finger protein ATL3B precursor [Zea mays])
c48689_g1	2.81828	0.313543	1.52488e-17	--	--	--
c63227_g4	2.00808	0.223458	1.55226e-17	--	--	--
c63357_g2	2.25908	0.252216	2.01406e-17	c63357_g2_i2(putative WRKY DNA-binding domain superfamily protein [Zea mays]);c63357_g2_i5(WRKY71 - superfamily of TFs having WRKY and zinc finger domains [Zea mays]);c63357_g2_i6(WRKY71 - superfamily of TFs having WRKY and zinc finger domains [Zea mays]);c63357_g2_i7(putative WRKY DNA-binding domain superfamily protein [Zea mays])	c63357_g2_i2(WRKY transcription factor 18 [Arabidopsis thaliana]);c63357_g2_i5(WRKY transcription factor 18 [Arabidopsis thaliana]);c63357_g2_i6(WRKY transcription factor 18 [Arabidopsis thaliana]);c63357_g2_i7(WRKY transcription factor 18 [Arabidopsis thaliana])	c63357_g2_i2(PREDICTED: probable WRKY transcription factor 40 [Zea mays]);c63357_g2_i5(WRKY71 - superfamily of TFs having WRKY and zinc finger domains [Zea mays]);c63357_g2_i6(WRKY71 - superfamily of TFs having WRKY and zinc finger domains [Zea mays]);c63357_g2_i7(uncharacterized protein LOC100279570 [Zea mays])
c40849_g1	2.06783	0.231211	2.26699e-17	c40849_g1_i1(hypothetical protein SORBIDRAFT_05g002650 [Sorghum bicolor])	c40849_g1_i1(ankyrin repeat-containing protein [Arabidopsis thaliana])	c40849_g1_i1(PREDICTED: uncharacterized protein LOC103654335 [Zea mays])
c57140_g1	5.51658	0.618315	2.74043e-17	--	--	--
c56970_g4	2.40334	0.269999	3.27517e-17	c56970_g4_i1(LOC100284288 [Zea mays])	c56970_g4_i1(C2H2 type zinc finger transcription factor-like protein [Arabidopsis thaliana])	c56970_g4_i1(LOC100284288 [Zea mays])
c59476_g2	3.99605	0.449851	3.84401e-17	c59476_g2_i4(PREDICTED: uncharacterized protein LOC101777276 [Setaria italica])	--	c59476_g2_i4(PREDICTED: uncharacterized protein LOC103627967 [Zea mays])
c59889_g1	3.29621	0.372158	4.83341e-17	c59889_g1_i2(VQ motif family protein [Zea mays])	--	c59889_g1_i2(VQ motif family protein [Zea mays])
c63058_g2	2.67509	0.302132	4.95231e-17	--	--	--
c50400_g1	2.9314	0.331752	5.79529e-17	--	--	--
c55237_g1	2.93254	0.331979	5.92353e-17	c55237_g1_i1(PREDICTED: uncharacterized protein LOC101754054 [Setaria italica])	c55237_g1_i1(Ribonuclease H-like protein [Arabidopsis thaliana])	c55237_g1_i1(PREDICTED: uncharacterized protein LOC100217019 isoform X1 [Zea mays])
c54676_g1	2.10383	0.238276	6.11914e-17	c54676_g1_i2(TPA: hypothetical protein ZEAMMB73_542814 [Zea mays]);c54676_g1_i4(TPA: hypothetical protein ZEAMMB73_542814 [Zea mays])	c54676_g1_i2(Dihydroneopterin aldolase [Arabidopsis thaliana]);c54676_g1_i4(Dihydroneopterin aldolase [Arabidopsis thaliana])	c54676_g1_i1(VQ motif family protein [Zea mays]);c54676_g1_i2(PREDICTED: dihydroneopterin aldolase-like [Zea mays]);c54676_g1_i4(PREDICTED: dihydroneopterin aldolase-like [Zea mays])
c57691_g1	2.68098	0.303753	6.28172e-17	--	--	--
c52437_g2	2.43324	0.275886	6.6391e-17	c52437_g2_i1(unknown [Zea mays])	c52437_g2_i1(xyloglucan:xyloglucosyl transferase [Arabidopsis thaliana])	c52437_g2_i1(hypothetical protein precursor [Zea mays])
c54487_g1	2.74744	0.312543	8.54575e-17	--	--	--
c61692_g2	2.10014	0.239076	8.99956e-17	c61692_g2_i1(patatin T5 precursor [Zea mays]);c61692_g2_i2(unknown [Zea mays])	c61692_g2_i1(phospholipase A 2A [Arabidopsis thaliana]);c61692_g2_i2(PATATIN-like protein 5 [Arabidopsis thaliana])	c61692_g2_i1(LOC100284823 [Zea mays]);c61692_g2_i2(LOC100284823 [Zea mays])
c50909_g1	2.55851	0.291316	9.13609e-17	c50909_g1_i1(VQ motif family protein [Zea mays])	--	c50909_g1_i1(VQ motif family protein [Zea mays])
c55361_g1	2.46731	0.28114	9.64457e-17	c55361_g1_i1(EF-hand Ca2+-binding protein CCD1 [Zea mays]);c55361_g1_i2(EF-hand Ca2+-binding protein CCD1 [Zea mays])	c55361_g1_i1(calcium-binding EF-hand-containing protein [Arabidopsis thaliana]);c55361_g1_i2(calcium-binding EF-hand-containing protein [Arabidopsis thaliana])	c55361_g1_i1(EF-hand Ca2+-binding protein CCD1 [Zea mays]);c55361_g1_i2(EF-hand Ca2+-binding protein CCD1 [Zea mays])
c54210_g1	4.85967	0.55487	1.12019e-16	c54210_g1_i3(putative AP2/EREBP transcription factor superfamily protein [Zea mays]);c54210_g1_i4(putative AP2/EREBP transcription factor superfamily protein [Zea mays])	--	c54210_g1_i3(PREDICTED: ethylene-responsive transcription factor ERF027-like [Zea mays]);c54210_g1_i4(PREDICTED: ethylene-responsive transcription factor ERF027-like [Zea mays])
c60355_g2	2.90622	0.332039	1.17407e-16	--	--	c60355_g2_i1(PREDICTED: uncharacterized protein LOC100501929 isoform X1 [Zea mays]);c60355_g2_i2(PREDICTED: uncharacterized protein LOC100501929 isoform X1 [Zea mays])
c63559_g1	2.92478	0.334631	1.30547e-16	c63559_g1_i1(DNA binding protein [Zea mays]);c63559_g1_i3(DNA binding protein [Zea mays])	c63559_g1_i1(transcription factor bHLH93 [Arabidopsis thaliana]);c63559_g1_i3(transcription factor bHLH93 [Arabidopsis thaliana])	c63559_g1_i1(DNA binding protein [Zea mays]);c63559_g1_i3(DNA binding protein [Zea mays])
c51832_g1	2.37125	0.271336	1.31564e-16	c51832_g1_i1(VQ motif family protein [Zea mays])	--	c51832_g1_i1(VQ motif family protein [Zea mays])
c61420_g5	2.33183	0.266931	1.35325e-16	c61420_g5_i2(TPA: hypothetical protein ZEAMMB73_609091 [Zea mays])	c61420_g5_i2(AAA-ATPase 1 [Arabidopsis thaliana])	c61420_g5_i2(uncharacterized protein LOC100191940 [Zea mays])
c57140_g2	2.46426	0.282665	1.57461e-16	c57140_g2_i2(TPA: hypothetical protein ZEAMMB73_492279 [Zea mays]);c57140_g2_i3(TPA: hypothetical protein ZEAMMB73_492279 [Zea mays])	c57140_g2_i3(Mitochondrial substrate carrier family protein [Arabidopsis thaliana])	c57140_g2_i2(PREDICTED: probable mitochondrial adenine nucleotide transporter BTL1 [Zea mays]);c57140_g2_i3(PREDICTED: probable mitochondrial adenine nucleotide transporter BTL1 [Zea mays])
c57696_g1	2.61715	0.301781	2.32972e-16	c57696_g1_i3(TPA: putative integrin-linked protein kinase family protein [Zea mays]);c57696_g1_i5(TPA: putative integrin-linked protein kinase family protein [Zea mays]);c57696_g1_i7(TPA: putative integrin-linked protein kinase family protein [Zea mays]);c57696_g1_i8(TPA: putative integrin-linked protein kinase family protein [Zea mays])	c57696_g1_i3(Integrin-linked protein kinase-like protein [Arabidopsis thaliana]);c57696_g1_i5(Integrin-linked protein kinase-like protein [Arabidopsis thaliana]);c57696_g1_i7(Integrin-linked protein kinase-like protein [Arabidopsis thaliana]);c57696_g1_i8(Integrin-linked protein kinase-like protein [Arabidopsis thaliana])	c57696_g1_i3(uncharacterized LOC100383049 [Zea mays]);c57696_g1_i5(uncharacterized LOC100383049 [Zea mays]);c57696_g1_i7(PREDICTED: uncharacterized LOC100383049 isoform X1 [Zea mays]);c57696_g1_i8(PREDICTED: uncharacterized LOC100383049 isoform X1 [Zea mays])
c56134_g1	6.10361	0.704141	2.40845e-16	c56134_g1_i2(hypothetical protein ZEAMMB73_799618 [Zea mays]);c56134_g1_i3(hypothetical protein ZEAMMB73_799618 [Zea mays])	--	--
c50499_g1	3.58648	0.413811	2.42627e-16	c50499_g1_i1(uncharacterized protein LOC100275369 [Zea mays])	--	c50499_g1_i1(uncharacterized protein LOC100275369 [Zea mays])
c49425_g1	4.09981	0.474415	3.00744e-16	--	--	--
c53647_g4	4.48334	0.518984	3.08765e-16	c53647_g4_i1(PH01B001I13.11 [Phyllostachys edulis])	--	c53647_g4_i1(PREDICTED: uncharacterized protein LOC100502300 isoform X2 [Zea mays])
c49249_g1	2.86507	0.331704	3.11481e-16	--	--	--
c42534_g1	6.44815	0.748439	3.76596e-16	c42534_g1_i1(Dehydroquinate synthase-like protein [Coccomyxa subellipsoidea C-169])	c42534_g1_i1(putative 3-dehydroquinate synthase [Arabidopsis thaliana])	c42534_g1_i1(3-dehydroquinate synthase [Zea mays])
c58728_g1	2.03816	0.236882	4.14928e-16	c58728_g1_i2(hypothetical protein SORBIDRAFT_07g019540 [Sorghum bicolor]);c58728_g1_i3(hypothetical protein ZEAMMB73_955959 [Zea mays]);c58728_g1_i6(hypothetical protein SORBIDRAFT_07g019540 [Sorghum bicolor])	c58728_g1_i2(ABC transporter A family member 7 [Arabidopsis thaliana]);c58728_g1_i3(ABC transporter A family member 8 [Arabidopsis thaliana]);c58728_g1_i6(ABC transporter A family member 7 [Arabidopsis thaliana])	c58728_g1_i2(PREDICTED: ABC transporter A family member 7-like [Zea mays]);c58728_g1_i3(PREDICTED: ABC transporter A family member 7-like [Zea mays]);c58728_g1_i6(PREDICTED: ABC transporter A family member 7-like [Zea mays])
c62521_g2	2.33483	0.271942	4.85129e-16	c62521_g2_i1(unknown [Zea mays])	c62521_g2_i1(major facilitator protein [Arabidopsis thaliana])	c62521_g2_i1(peptide transporter PTR2 [Zea mays])
c57231_g4	2.91445	0.33964	5.03574e-16	c57231_g4_i1(uncharacterized LOC100383388 [Zea mays])	c57231_g4_i1(B-box type zinc finger-containing protein [Arabidopsis thaliana])	c57231_g4_i1(uncharacterized LOC100383388 [Zea mays])
c60182_g1	2.85783	0.33308	5.07414e-16	c60182_g1_i1(TPA: hypothetical protein ZEAMMB73_332694 [Zea mays]);c60182_g1_i5(TPA: hypothetical protein ZEAMMB73_332694 [Zea mays])	c60182_g1_i1(sucrose transport protein SUC3 [Arabidopsis thaliana]);c60182_g1_i5(sucrose transport protein SUC3 [Arabidopsis thaliana])	c60182_g1_i1(PREDICTED: sucrose transport protein SUT1-like [Zea mays]);c60182_g1_i5(PREDICTED: sucrose transport protein SUT1-like [Zea mays])
c55854_g3	2.56026	0.29977	7.05634e-16	c55854_g3_i1(TPA: putative cytochrome P450 superfamily protein [Zea mays]);c55854_g3_i2(TPA: putative cytochrome P450 superfamily protein [Zea mays])	c55854_g3_i1(cytochrome P450, family 78, subfamily A, polypeptide 6 [Arabidopsis thaliana]);c55854_g3_i2(cytochrome P450, family 78, subfamily A, polypeptide 6 [Arabidopsis thaliana])	c55854_g3_i1(PREDICTED: cytochrome P450 78A9-like, partial [Zea mays]);c55854_g3_i2(PREDICTED: cytochrome P450 78A9-like, partial [Zea mays])
c57610_g2	2.34989	0.275841	8.49506e-16	--	--	--
c46909_g1	4.07198	0.478041	8.55781e-16	--	--	--
c59543_g1	2.06945	0.243015	8.70217e-16	c59543_g1_i1(H0807C06-H0308C08.8 [Oryza sativa Indica Group])	c59543_g1_i1(cysteine-rich receptor-like protein kinase 8 [Arabidopsis thaliana])	c59543_g1_i1(PREDICTED: uncharacterized protein LOC100304242 isoform X1 [Zea mays])
c50867_g2	3.7421	0.439514	8.8018e-16	c50867_g2_i1(TPA: hypothetical protein ZEAMMB73_765727 [Zea mays]);c50867_g2_i2(TPA: hypothetical protein ZEAMMB73_765727 [Zea mays]);c50867_g2_i4(TPA: hypothetical protein ZEAMMB73_765727 [Zea mays])	--	c50867_g2_i1(PREDICTED: uncharacterized protein LOC100277566 [Zea mays]);c50867_g2_i4(PREDICTED: uncharacterized protein LOC100277566 [Zea mays])
c58901_g8	2.93401	0.34524	1.00669e-15	--	--	--
c62408_g1	2.20566	0.260036	1.14998e-15	c62408_g1_i2(caltractin [Zea mays]);c62408_g1_i3(caltractin [Zea mays])	c62408_g1_i2(Ca2+-binding protein 1 [Arabidopsis thaliana]);c62408_g1_i3(Ca2+-binding protein 1 [Arabidopsis thaliana])	c62408_g1_i2(caltractin [Zea mays]);c62408_g1_i3(caltractin [Zea mays])
c29699_g1	6.38448	0.753171	1.20029e-15	--	--	c29699_g1_i1(PREDICTED: uncharacterized protein LOC103652706 isoform X1 [Zea mays])
c61998_g2	3.89647	0.459965	1.25651e-15	--	--	--
c45208_g1	2.10609	0.248727	1.29654e-15	c45208_g1_i1(TPA: hypothetical protein ZEAMMB73_940083 [Zea mays]);c45208_g1_i2(TPA: hypothetical protein ZEAMMB73_940083 [Zea mays])	c45208_g1_i1(calcium-binding protein CML39 [Arabidopsis thaliana]);c45208_g1_i2(calcium-binding protein CML39 [Arabidopsis thaliana])	c45208_g1_i1(PREDICTED: putative calcium-binding protein CML19 [Zea mays]);c45208_g1_i2(PREDICTED: putative calcium-binding protein CML19 [Zea mays])
c57913_g2	4.94284	0.584278	1.37956e-15	--	--	--
c46138_g1	2.20965	0.261301	1.41733e-15	--	--	--
c57837_g1	3.18351	0.37734	1.66636e-15	c57837_g1_i1(hypothetical protein SORBIDRAFT_02g041810 [Sorghum bicolor]);c57837_g1_i5(TPA: hypothetical protein ZEAMMB73_972364 [Zea mays])	c57837_g1_i1(pentatricopeptide repeat-containing protein [Arabidopsis thaliana]);c57837_g1_i5(pentatricopeptide repeat-containing protein [Arabidopsis thaliana])	c57837_g1_i1(PREDICTED: pentatricopeptide repeat-containing protein At2g34400 isoform X1 [Zea mays]);c57837_g1_i5(PREDICTED: pentatricopeptide repeat-containing protein At2g34400 isoform X1 [Zea mays])
c52017_g1	3.74355	0.443815	1.68698e-15	c52017_g1_i1(hypothetical protein ZEAMMB73_214725 [Zea mays])	c52017_g1_i1(uncharacterized protein [Arabidopsis thaliana])	c52017_g1_i1(PREDICTED: uncharacterized protein LOC103625909 [Zea mays])
c44298_g2	5.97959	0.70983	1.8505e-15	c44298_g2_i1(hypothetical protein SORBIDRAFT_03g047330 [Sorghum bicolor])	c44298_g2_i1(protein phytoclock 1 [Arabidopsis thaliana])	c44298_g2_i1(PREDICTED: ARR1 protein-like isoform X1 [Zea mays])
c47705_g1	2.00678	0.238506	2.01133e-15	c47705_g1_i1(PREDICTED: uncharacterized protein LOC100839760 [Brachypodium distachyon])	c47705_g1_i1(Nuclear transport factor 2 (NTF2) family protein [Arabidopsis thaliana])	c47705_g1_i1(PREDICTED: uncharacterized protein LOC100191899 isoform X1 [Zea mays])
c46836_g1	3.15654	0.375315	2.06968e-15	c46836_g1_i1(TPA: hypothetical protein ZEAMMB73_636863 [Zea mays]);c46836_g1_i2(TPA: hypothetical protein ZEAMMB73_636863 [Zea mays]);c46836_g1_i4(TPA: hypothetical protein ZEAMMB73_636863 [Zea mays])	c46836_g1_i1(GDSL esterase/lipase [Arabidopsis thaliana]);c46836_g1_i2(GDSL esterase/lipase [Arabidopsis thaliana]);c46836_g1_i4(GDSL esterase/lipase [Arabidopsis thaliana])	c46836_g1_i1(PREDICTED: GDSL esterase/lipase At1g28600-like [Zea mays]);c46836_g1_i2(PREDICTED: GDSL esterase/lipase At1g28600-like [Zea mays]);c46836_g1_i4(PREDICTED: GDSL esterase/lipase At1g28600-like [Zea mays])
c61477_g1	2.16658	0.257709	2.12497e-15	c61477_g1_i1(hypothetical protein ZEAMMB73_761610 [Zea mays]);c61477_g1_i4(hypothetical protein [Zea mays])	--	c61477_g1_i1(hypothetical protein [Zea mays]);c61477_g1_i4(hypothetical protein [Zea mays])
c62344_g3	2.37167	0.282722	2.4712e-15	c62344_g3_i1(TPA: hypothetical protein ZEAMMB73_825189 [Zea mays]);c62344_g3_i4(uncharacterized protein LOC100191487 [Zea mays]);c62344_g3_i5(hypothetical protein ZEAMMB73_056168 [Zea mays]);c62344_g3_i6(hypothetical protein ZEAMMB73_056168 [Zea mays])	c62344_g3_i1(putative U-box domain-containing protein 42 [Arabidopsis thaliana]);c62344_g3_i4(putative U-box domain-containing protein 42 [Arabidopsis thaliana])	c62344_g3_i1(PREDICTED: uncharacterized protein LOC100191487 isoform X1 [Zea mays]);c62344_g3_i4(uncharacterized protein LOC100191487 [Zea mays]);c62344_g3_i5(PREDICTED: disease resistance RPP8-like protein 3 [Zea mays]);c62344_g3_i6(PREDICTED: disease resistance RPP8-like protein 3 [Zea mays])
c59893_g3	4.40414	0.526657	3.07034e-15	--	--	--
c61002_g1	2.05869	0.246433	3.29229e-15	c61002_g1_i2(TPA: hypothetical protein ZEAMMB73_712364 [Zea mays]);c61002_g1_i3(TPA: hypothetical protein ZEAMMB73_712364 [Zea mays]);c61002_g1_i5(TPA: hypothetical protein ZEAMMB73_712364 [Zea mays]);c61002_g1_i6(TPA: hypothetical protein ZEAMMB73_712364 [Zea mays]);c61002_g1_i7(TPA: putative CBL-interacting protein kinase family protein [Zea mays])	c61002_g1_i3(CBL-interacting serine/threonine-protein kinase 23 [Arabidopsis thaliana]);c61002_g1_i5(CBL-interacting serine/threonine-protein kinase 23 [Arabidopsis thaliana]);c61002_g1_i6(CBL-interacting serine/threonine-protein kinase 23 [Arabidopsis thaliana]);c61002_g1_i7(CBL-interacting serine/threonine-protein kinase 23 [Arabidopsis thaliana])	c61002_g1_i2(LOC100192864 [Zea mays]);c61002_g1_i3(PREDICTED: CBL-interacting protein kinase 31-like isoform X3 [Zea mays]);c61002_g1_i5(LOC100192864 [Zea mays]);c61002_g1_i6(PREDICTED: CBL-interacting protein kinase 31-like isoform X3 [Zea mays]);c61002_g1_i7(LOC100192864 [Zea mays])
c51968_g3	6.31979	0.757215	3.50451e-15	--	--	--
c57270_g2	4.28378	0.513747	3.73229e-15	--	--	--
c53229_g1	4.80796	0.576666	3.75384e-15	--	--	--
c62348_g1	2.23293	0.267887	3.81897e-15	c62348_g1_i1(uncharacterized protein LOC100381829 [Zea mays])	--	c62348_g1_i1(uncharacterized protein LOC100381829 [Zea mays])
c59456_g1	5.68695	0.682534	3.90935e-15	c59456_g1_i1(putative MYB DNA-binding domain superfamily protein [Zea mays])	--	c59456_g1_i1(PREDICTED: putative MYB DNA-binding domain superfamily protein isoform X1 [Zea mays])
c56595_g4	2.8248	0.339909	4.66492e-15	--	--	--
c55557_g1	2.23554	0.269451	5.22044e-15	--	--	--
c53647_g2	4.58209	0.552356	5.26424e-15	--	--	--
c46826_g1	2.56174	0.309014	5.49612e-15	c46826_g1_i1(TPA: tassel seed1 [Zea mays]);c46826_g1_i2(hypothetical protein ZEAMMB73_350132 [Zea mays])	c46826_g1_i1(lipoxygenase 4 [Arabidopsis thaliana]);c46826_g1_i2(lipoxygenase 4 [Arabidopsis thaliana])	c46826_g1_i1(PREDICTED: tassel seed1 isoform X2 [Zea mays]);c46826_g1_i2(lipoxygenase7 [Zea mays])
c57887_g5	2.17051	0.261904	5.61434e-15	c57887_g5_i1(cellulose synthase8 [Zea mays]);c57887_g5_i2(cellulose synthase8 [Zea mays])	c57887_g5_i1(cellulose synthase A catalytic subunit 7 [UDP-forming] [Arabidopsis thaliana]);c57887_g5_i2(cellulose synthase A catalytic subunit 7 [UDP-forming] [Arabidopsis thaliana])	c57887_g5_i1(cellulose synthase8 [Zea mays]);c57887_g5_i2(cellulose synthase8 [Zea mays])
c58673_g3	2.12438	0.256759	6.26111e-15	c58673_g3_i1(unknown [Zea mays]);c58673_g3_i2(unknown [Zea mays])	c58673_g3_i1(Regulator of Vps4 activity in the MVB pathway protein [Arabidopsis thaliana]);c58673_g3_i2(Regulator of Vps4 activity in the MVB pathway protein [Arabidopsis thaliana])	c58673_g3_i1(uncharacterized protein LOC100277671 [Zea mays]);c58673_g3_i2(uncharacterized protein LOC100277671 [Zea mays])
c54704_g1	3.1968	0.386499	6.39738e-15	--	--	--
c52153_g1	3.89952	0.47229	7.2121e-15	--	--	--
c54583_g2	2.71279	0.329468	8.68187e-15	c54583_g2_i2(TPA: putative WRKY DNA-binding domain superfamily protein [Zea mays]);c54583_g2_i3(putative WRKY DNA-binding domain superfamily protein [Zea mays]);c54583_g2_i4(putative WRKY DNA-binding domain superfamily protein [Zea mays]);c54583_g2_i5(TPA: putative WRKY DNA-binding domain superfamily protein [Zea mays]);c54583_g2_i6(TPA: putative WRKY DNA-binding domain superfamily protein [Zea m…	c54583_g2_i2(putative WRKY transcription factor 35 [Arabidopsis thaliana]);c54583_g2_i3(putative WRKY transcription factor 35 [Arabidopsis thaliana]);c54583_g2_i4(putative WRKY transcription factor 35 [Arabidopsis thaliana]);c54583_g2_i5(putative WRKY transcription factor 35 [Arabidopsis thaliana]);c54583_g2_i6(putative WRKY transcription factor 35 [Arabidopsis thaliana])	c54583_g2_i2(PREDICTED: probable WRKY transcription factor 14 [Zea mays]);c54583_g2_i3(PREDICTED: probable WRKY transcription factor 14 [Zea mays]);c54583_g2_i4(PREDICTED: probable WRKY transcription factor 14 [Zea mays]);c54583_g2_i5(PREDICTED: probable WRKY transcription factor 14 [Zea mays]);c54583_g2_i6(PREDICTED: probable WRKY transcription factor 35 [Zea mays])
c53697_g3	2.41845	0.29431	9.91745e-15	c53697_g3_i1(unknown [Zea mays])	c53697_g3_i1(peptide transporter PTR1 [Arabidopsis thaliana])	c53697_g3_i1(PREDICTED: uncharacterized protein LOC100192469 isoform X1 [Zea mays])
c58912_g1	3.39684	0.413384	9.92336e-15	--	--	--
c49322_g1	2.67555	0.325994	1.07453e-14	c49322_g1_i2(hypothetical protein SORBIDRAFT_03g000950 [Sorghum bicolor])	c49322_g1_i2(putative D-isomer specific 2-hydroxyacid dehydrogenase [Arabidopsis thaliana])	c49322_g1_i2(PREDICTED: glyoxylate reductase isoform X1 [Zea mays])
c62083_g2	5.41254	0.659803	1.11074e-14	c62083_g2_i1(unknown [Zea mays])	--	c62083_g2_i1(PREDICTED: ML domain protein isoform X2 [Zea mays])
c50512_g1	3.83478	0.467538	1.12091e-14	--	--	--
c63806_g6	3.08554	0.377229	1.34568e-14	--	--	--
c48755_g1	4.83508	0.592472	1.55854e-14	c48755_g1_i1(putative AP2/EREBP transcription factor superfamily protein [Zea mays])	--	c48755_g1_i1(putative AP2/EREBP transcription factor superfamily protein [Zea mays])
c46054_g1	4.25348	0.521268	1.56844e-14	--	--	--
c54440_g1	2.6093	0.320085	1.67059e-14	c54440_g1_i2(hypothetical protein ZEAMMB73_216771 [Zea mays])	c54440_g1_i2(uncharacterized protein [Arabidopsis thaliana])	c54440_g1_i2(PREDICTED: uncharacterized protein LOC103654870 [Zea mays])
c43405_g2	5.59214	0.68638	1.73049e-14	--	--	--
c52502_g1	2.39825	0.295093	2.02889e-14	--	--	--
c63659_g4	3.76	0.463275	2.21736e-14	--	--	--
c61283_g3	2.73255	0.336918	2.31917e-14	c61283_g3_i2(heat shock factor protein 2 [Zea mays]);c61283_g3_i3(heat shock factor protein 2 [Zea mays])	c61283_g3_i2(heat shock transcription factor A3 [Arabidopsis thaliana]);c61283_g3_i3(heat shock transcription factor A3 [Arabidopsis thaliana])	c61283_g3_i2(heat shock factor protein 2 [Zea mays]);c61283_g3_i3(heat shock factor protein 2 [Zea mays])
c48838_g1	3.11022	0.383749	2.41943e-14	c48838_g1_i1(putative tify domain/CCT motif transcription factor family protein [Zea mays]);c48838_g1_i2(putative tify domain/CCT motif transcription factor family protein [Zea mays])	c48838_g1_i1(protein TIFY 9 [Arabidopsis thaliana])	c48838_g1_i1(putative tify domain/CCT motif transcription factor family protein [Zea mays]);c48838_g1_i2(putative tify domain/CCT motif transcription factor family protein [Zea mays])
c63987_g2	4.39728	0.542901	2.51693e-14	--	--	--
c44678_g1	4.19349	0.51845	2.7492e-14	--	--	--
c44255_g1	5.53346	0.684127	2.75042e-14	--	--	--
c56497_g4	4.16481	0.515036	2.7911e-14	--	--	--
c52031_g1	3.61147	0.446714	2.83272e-14	--	--	--
c48124_g1	3.98984	0.49394	2.98514e-14	c48124_g1_i1(PREDICTED: patatin-12-like [Setaria italica]);c48124_g1_i2(TPA: hypothetical protein ZEAMMB73_467367 [Zea mays])	--	c48124_g1_i1(PREDICTED: patatin-like protein 3 [Zea mays]);c48124_g1_i2(PREDICTED: patatin-like protein 3 [Zea mays])
c63422_g3	2.41942	0.300985	4.07766e-14	c63422_g3_i2(unknown [Zea mays]);c63422_g3_i4(uncharacterized protein LOC100274176 [Zea mays])	c63422_g3_i2(Mitochondrial substrate carrier family protein [Arabidopsis thaliana]);c63422_g3_i4(Mitochondrial substrate carrier family protein [Arabidopsis thaliana])	c63422_g3_i2(uncharacterized protein LOC100194020 [Zea mays]);c63422_g3_i4(uncharacterized protein LOC100274176 [Zea mays])
c59429_g1	5.28085	0.658809	4.87557e-14	--	--	--
c53233_g3	2.45357	0.307716	6.82062e-14	c53233_g3_i2(hypothetical protein ZEAMMB73_580144 [Zea mays])	--	--
c40089_g1	2.12092	0.26625	7.22775e-14	c40089_g1_i2(TPA: putative NAC domain transcription factor superfamily protein [Zea mays])	--	c40089_g1_i2(PREDICTED: NAC domain-containing protein 21/22 isoform X1 [Zea mays])
c52061_g1	3.28266	0.413244	8.61149e-14	--	--	--
c58269_g3	3.41065	0.430264	9.83098e-14	c58269_g3_i2(TPA: hypothetical protein ZEAMMB73_480981 [Zea mays])	--	c58269_g3_i2(uncharacterized protein LOC100191759 precursor [Zea mays])
c60572_g2	3.59037	0.453112	1.00681e-13	c60572_g2_i1(TPA: hypothetical protein ZEAMMB73_417793 [Zea mays]);c60572_g2_i2(TPA: hypothetical protein ZEAMMB73_417793 [Zea mays])	--	c60572_g2_i1(PREDICTED: myb-like protein X [Zea mays]);c60572_g2_i2(PREDICTED: myb-like protein X [Zea mays])
c35986_g1	2.1373	0.270633	1.23817e-13	c35986_g1_i1(hypothetical protein [Zea mays]);c35986_g1_i2(hypothetical protein [Zea mays])	c35986_g1_i1(annexin D4 [Arabidopsis thaliana]);c35986_g1_i2(annexin D4 [Arabidopsis thaliana])	c35986_g1_i1(hypothetical protein [Zea mays]);c35986_g1_i2(hypothetical protein [Zea mays])
c48776_g1	2.18803	0.277182	1.27092e-13	c48776_g1_i4(hypothetical protein ZEAMMB73_314366 [Zea mays])	--	c48776_g1_i4(PREDICTED: nitrate reductase [NAD(P)H]-like [Zea mays])
c51552_g1	2.97719	0.377905	1.4372e-13	--	--	--
c46038_g1	4.30738	0.547675	1.58991e-13	--	--	--
c55711_g2	2.13217	0.271211	1.62812e-13	c55711_g2_i1(unknown [Zea mays]);c55711_g2_i2(uncharacterized protein LOC100191216 [Zea mays])	--	c55711_g2_i1(PREDICTED: uncharacterized protein LOC100191216 isoform X1 [Zea mays]);c55711_g2_i2(uncharacterized protein LOC100191216 [Zea mays])
c63681_g1	3.55904	0.453396	1.78434e-13	c63681_g1_i1(PREDICTED: salt tolerance protein-like [Setaria italica])	c63681_g1_i1(Salt tolerance protein [Arabidopsis thaliana])	c63681_g1_i1(LOC100284784 [Zea mays])
c61002_g3	3.94672	0.503101	1.8516e-13	c61002_g3_i1(CBL-interacting protein kinase 23 [Triticum urartu])	c61002_g3_i1(CBL-interacting serine/threonine-protein kinase 23 [Arabidopsis thaliana])	c61002_g3_i1(PREDICTED: uncharacterized protein LOC100193758 isoform X1 [Zea mays])
c64207_g1	2.24241	0.285976	1.89934e-13	--	--	--
c60233_g4	2.8412	0.362532	1.95665e-13	c60233_g4_i2(calmodulin [Zea mays])	c60233_g4_i2(calmodulin-like protein 6 [Arabidopsis thaliana])	c60233_g4_i2(calmodulin [Zea mays])
c59253_g1	2.56116	0.326946	2.01038e-13	--	--	--
c61935_g1	2.15461	0.275109	2.03657e-13	c61935_g1_i1(hypothetical protein ZEAMMB73_790468 [Zea mays]);c61935_g1_i2(hypothetical protein ZEAMMB73_790468 [Zea mays]);c61935_g1_i4(hypothetical protein ZEAMMB73_790468 [Zea mays])	c61935_g1_i1(NADPH-ferrihemoprotein reductase [Arabidopsis thaliana]);c61935_g1_i4(NADPH-ferrihemoprotein reductase [Arabidopsis thaliana])	c61935_g1_i1(PREDICTED: uncharacterized protein LOC100216882 isoform X1 [Zea mays]);c61935_g1_i2(PREDICTED: uncharacterized protein LOC100216882 isoform X1 [Zea mays]);c61935_g1_i4(PREDICTED: uncharacterized protein LOC100216882 isoform X1 [Zea mays])
c51975_g2	2.3571	0.300993	2.04571e-13	c51975_g2_i1(yellow stripe1 [Zea mays]);c51975_g2_i2(iron-phytosiderophore transporter YSL15-like [Brachypodium distachyon]);c51975_g2_i3(iron-phytosiderophore transporter [Hordeum vulgare subsp. vulgare])	c51975_g2_i1(metal-nicotianamine transporter YSL2 [Arabidopsis thaliana]);c51975_g2_i2(metal-nicotianamine transporter YSL1 [Arabidopsis thaliana]);c51975_g2_i3(metal-nicotianamine transporter YSL3 [Arabidopsis thaliana])	c51975_g2_i1(PREDICTED: iron-phytosiderophore transporter yellow stripe 1 isoform X1 [Zea mays]);c51975_g2_i2(PREDICTED: iron-phytosiderophore transporter yellow stripe 1 isoform X1 [Zea mays]);c51975_g2_i3(PREDICTED: uncharacterized protein LOC100273385 isoform X2 [Zea mays])
c63259_g3	2.05451	0.262404	2.06838e-13	c63259_g3_i2(TPA: putative inositol polyphosphate phosphatase (synaptogenin-like) family protein [Zea mays]);c63259_g3_i3(putative inositol polyphosphate phosphatase (synaptogenin-like) family protein [Zea mays]);c63259_g3_i4(hypothetical protein ZEAMMB73_430948 [Zea mays])	c63259_g3_i4(nucleotide-diphospho-sugar transferases-like protein [Arabidopsis thaliana])	c63259_g3_i2(type I inositol-1,4,5-trisphosphate 5-phosphatase CVP2 [Zea mays]);c63259_g3_i3(PREDICTED: type I inositol 1,4,5-trisphosphate 5-phosphatase CVP2-like [Zea mays]);c63259_g3_i4(beta3-glucuronyltransferase [Zea mays])
c59206_g6	5.69426	0.727328	2.07587e-13	c59206_g6_i1(integral membrane protein like [Zea mays]);c59206_g6_i2(integral membrane protein like [Zea mays])	--	c59206_g6_i1(integral membrane protein like [Zea mays]);c59206_g6_i2(integral membrane protein like [Zea mays])
c51997_g4	2.06991	0.264548	2.14918e-13	c51997_g4_i5(thaumatin-like protein 1 precursor [Zea mays]);c51997_g4_i6(TPA: putative thaumatin domain family protein [Zea mays]);c51997_g4_i8(thaumatin-like protein 1 precursor [Zea mays])	c51997_g4_i5(pathogenesis-related thaumatin family protein [Arabidopsis thaliana]);c51997_g4_i6(pathogenesis-related thaumatin-like protein [Arabidopsis thaliana]);c51997_g4_i8(pathogenesis-related thaumatin family protein [Arabidopsis thaliana])	c51997_g4_i3(PREDICTED: spidroin-1-like [Zea mays]);c51997_g4_i5(PREDICTED: putative thaumatin domain family protein isoform X1 [Zea mays]);c51997_g4_i6(PREDICTED: putative thaumatin domain family protein isoform X1 [Zea mays]);c51997_g4_i8(thaumatin-like protein 1 precursor [Zea mays])
c54748_g1	4.31556	0.551711	2.18343e-13	c54748_g1_i2(hypothetical protein SORBIDRAFT_0019s003280 [Sorghum bicolor])	c54748_g1_i2(cysteine-rich receptor-like protein kinase 8 [Arabidopsis thaliana])	c54748_g1_i2(PREDICTED: retrovirus-related Pol polyprotein from transposon TNT 1-94 isoform X3 [Zea mays])
c56057_g3	5.42313	0.693472	2.21427e-13	--	--	--
c58958_g3	2.70421	0.345864	2.24001e-13	--	--	--
c46343_g1	4.14625	0.53043	2.26854e-13	--	--	--
c59811_g3	2.73992	0.351139	2.51897e-13	c59811_g3_i2(EC protein homolog [Zea mays]);c59811_g3_i3(EC protein homolog [Zea mays])	c59811_g3_i2(Plant EC metallothionein-like protein, family 15 [Arabidopsis thaliana]);c59811_g3_i3(Plant EC metallothionein-like protein, family 15 [Arabidopsis thaliana])	c59811_g3_i2(EC protein homolog [Zea mays]);c59811_g3_i3(EC protein homolog [Zea mays])
c60060_g2	2.57575	0.330592	2.75497e-13	c60060_g2_i1(TPA: hypothetical protein ZEAMMB73_341333 [Zea mays]);c60060_g2_i4(TPA: hypothetical protein ZEAMMB73_341333 [Zea mays])	c60060_g2_i1(putative auxin-responsive protein [Arabidopsis thaliana]);c60060_g2_i4(putative auxin-responsive protein [Arabidopsis thaliana])	c60060_g2_i1(uncharacterized protein LOC100193202 precursor [Zea mays]);c60060_g2_i4(PREDICTED: auxin-induced in root cultures protein 12-like [Zea mays])
c50928_g2	5.17358	0.664781	2.9547e-13	--	--	--
c48183_g1	4.37598	0.563785	3.4501e-13	--	--	--
c56293_g7	2.88485	0.371799	3.51954e-13	c56293_g7_i2(PREDICTED: uncharacterized protein LOC101786226 [Setaria italica])	--	c56293_g7_i2(PREDICTED: putative ribonuclease H protein At1g65750 [Zea mays])
c59542_g2	3.00679	0.387612	3.56742e-13	--	--	--
c60556_g2	2.40544	0.310332	3.73548e-13	c60556_g2_i2(TPA: putative NAC domain transcription factor superfamily protein [Zea mays]);c60556_g2_i3(TPA: putative NAC domain transcription factor superfamily protein [Zea mays]);c60556_g2_i4(TPA: putative NAC domain transcription factor superfamily protein [Zea mays]);c60556_g2_i6(TPA: putative NAC domain transcription factor superfamily protein [Zea mays])	c60556_g2_i2(NAC domain containing protein 36 [Arabidopsis thaliana]);c60556_g2_i3(NAC domain containing protein 35 [Arabidopsis thaliana]);c60556_g2_i4(NAC domain containing protein 36 [Arabidopsis thaliana]);c60556_g2_i6(NAC domain containing protein 35 [Arabidopsis thaliana])	c60556_g2_i2(PREDICTED: NAC domain-containing protein 72 [Zea mays]);c60556_g2_i3(PREDICTED: NAC domain-containing protein 72 [Zea mays]);c60556_g2_i4(PREDICTED: NAC domain-containing protein 72 [Zea mays]);c60556_g2_i6(PREDICTED: NAC domain-containing protein 72 [Zea mays])
c56613_g2	5.6667	0.73149	3.86072e-13	c56613_g2_i1(hypothetical protein SORBIDRAFT_03g034220 [Sorghum bicolor]);c56613_g2_i3(hypothetical protein SORBIDRAFT_03g034220 [Sorghum bicolor])	c56613_g2_i1(Protein kinase family protein with leucine-rich repeat domain [Arabidopsis thaliana]);c56613_g2_i3(Protein kinase family protein with leucine-rich repeat domain [Arabidopsis thaliana])	c56613_g2_i1(PREDICTED: LOW QUALITY PROTEIN: receptor-like protein kinase HSL1 [Zea mays]);c56613_g2_i3(PREDICTED: LOW QUALITY PROTEIN: receptor-like protein kinase HSL1 [Zea mays])
c60042_g1	2.73117	0.35336	4.41337e-13	--	--	--
c47494_g1	4.17398	0.540188	4.48763e-13	c47494_g1_i2(PREDICTED: uncharacterized protein LOC101754054 [Setaria italica])	--	c47494_g1_i2(PREDICTED: uncharacterized protein LOC100217019 isoform X1 [Zea mays])
c60423_g2	2.35509	0.305423	5.06222e-13	c60423_g2_i2(TPA: hypothetical protein ZEAMMB73_006123 [Zea mays])	--	c60423_g2_i2(PREDICTED: abscisic stress-ripening protein 2-like [Zea mays])
c56350_g1	3.70208	0.480152	5.08551e-13	--	--	--
c51197_g3	3.24541	0.42109	5.20092e-13	c51197_g3_i1(hypothetical protein ZEAMMB73_695369 [Zea mays]);c51197_g3_i7(retrotransposon protein, putative, Ty1-copia subclass [Oryza sativa Japonica Group])	--	c51197_g3_i1(PREDICTED: uncharacterized protein LOC103627967 [Zea mays]);c51197_g3_i7(PREDICTED: uncharacterized protein LOC103627967 [Zea mays])
c37099_g2	3.64173	0.473504	5.86283e-13	--	--	--
c56885_g2	2.02122	0.263048	6.19587e-13	c56885_g2_i2(putative homeobox DNA-binding and leucine zipper domain family protein [Zea mays]);c56885_g2_i5(TPA: putative homeobox DNA-binding and leucine zipper domain family protein [Zea mays]);c56885_g2_i6(hox19 isoform 1 [Oryza sativa Indica Group])	c56885_g2_i2(homeobox-leucine zipper protein HAT9 [Arabidopsis thaliana]);c56885_g2_i5(homeobox-leucine zipper protein HAT14 [Arabidopsis thaliana]);c56885_g2_i6(homeobox-leucine zipper protein HAT14 [Arabidopsis thaliana])	c56885_g2_i2(PREDICTED: homeobox-leucine zipper protein HOX19 [Zea mays]);c56885_g2_i5(PREDICTED: putative homeobox DNA-binding and leucine zipper domain family protein isoform X1 [Zea mays]);c56885_g2_i6(PREDICTED: homeobox-leucine zipper protein HOX19 [Zea mays])
c56508_g1	2.19578	0.285797	6.23059e-13	c56508_g1_i2(ZIM motif family protein [Zea mays]);c56508_g1_i3(ZIM motif family protein [Zea mays])	c56508_g1_i2(protein TIFY 3A [Arabidopsis thaliana]);c56508_g1_i3(protein TIFY 3A [Arabidopsis thaliana])	c56508_g1_i2(ZIM motif family protein [Zea mays]);c56508_g1_i3(ZIM motif family protein [Zea mays])
c64357_g5	5.45434	0.71031	6.42817e-13	c64357_g5_i2(PREDICTED: probable glycosyltransferase At5g03795-like [Setaria italica])	--	c64357_g5_i2(PREDICTED: probable glycosyltransferase At5g03795 isoform X1 [Zea mays])
c63696_g3	3.05845	0.399027	7.12608e-13	--	--	--
c31366_g1	5.95542	0.77717	7.22178e-13	c31366_g1_i2(uncharacterized protein LOC100276713 [Zea mays])	c31366_g1_i2(myb family transcription factor [Arabidopsis thaliana])	c31366_g1_i2(PREDICTED: ARR1 protein-like isoform X1 [Zea mays])
c22702_g1	2.02682	0.265865	9.68166e-13	c22702_g1_i1(uncharacterized protein LOC100502414 [Zea mays])	--	c22702_g1_i1(PREDICTED: uncharacterized protein LOC100502414 isoform X1 [Zea mays])
c54263_g3	3.442	0.451524	9.7048e-13	c54263_g3_i1(hypothetical protein [Zea mays]);c54263_g3_i2(putative AP2/EREBP transcription factor superfamily protein [Zea mays])	--	c54263_g3_i1(hypothetical protein [Zea mays]);c54263_g3_i2(uncharacterized protein LOC100384507 [Zea mays])
c36457_g1	2.7058	0.355463	1.0519e-12	c36457_g1_i1(Os09g0532400 [Oryza sativa Japonica Group])	--	c36457_g1_i1(two-component response regulator-like PRR95 [Zea mays])
c50597_g2	2.53271	0.333016	1.10442e-12	c50597_g2_i1(hypothetical protein ZEAMMB73_580971 [Zea mays])	c50597_g2_i1(putative clathrin assembly protein [Arabidopsis thaliana])	c50597_g2_i1(PREDICTED: putative clathrin assembly protein At5g35200 [Zea mays])
c61717_g2	2.10231	0.276822	1.1987e-12	c61717_g2_i1(TPA: calmodulin binding protein [Zea mays]);c61717_g2_i2(calmodulin binding protein [Zea mays]);c61717_g2_i3(TPA: hypothetical protein ZEAMMB73_128111 [Zea mays])	c61717_g2_i2(uncharacterized protein [Arabidopsis thaliana])	c61717_g2_i1(calmodulin binding protein [Zea mays]);c61717_g2_i2(calmodulin binding protein [Zea mays]);c61717_g2_i3(PREDICTED: uncharacterized protein DDB_G0271670-like [Zea mays])
c57021_g1	3.93312	0.51817	1.23481e-12	--	--	--
c50899_g1	5.33677	0.703559	1.28053e-12	--	--	--
c50523_g1	2.10521	0.277769	1.34225e-12	c50523_g1_i1(TPA: hypothetical protein ZEAMMB73_719182 [Zea mays]);c50523_g1_i2(TPA: hypothetical protein ZEAMMB73_719182 [Zea mays])	--	c50523_g1_i1(PREDICTED: uncharacterized protein LOC103644149 [Zea mays]);c50523_g1_i2(PREDICTED: uncharacterized protein LOC103644149 [Zea mays])
c64094_g4	2.74489	0.36271	1.46156e-12	c64094_g4_i1(hypothetical protein ZEAMMB73_893790 [Zea mays])	c64094_g4_i1(hydroxy methylglutaryl CoA reductase 1 [Arabidopsis thaliana])	c64094_g4_i1(PREDICTED: uncharacterized protein LOC100280335 isoform X1 [Zea mays])
c55340_g3	3.50172	0.463509	1.61041e-12	c55340_g3_i2(TPA: putative protein kinase superfamily protein [Zea mays])	--	c55340_g3_i2(PREDICTED: serine/threonine-protein kinase-like protein At1g28390 [Zea mays])
c23696_g1	3.79394	0.502985	1.76124e-12	c23696_g1_i1(DNA binding protein [Zea mays])	--	c23696_g1_i1(PREDICTED: hypothetical protein isoform X1 [Zea mays])
c62312_g1	2.27591	0.301904	1.81664e-12	c62312_g1_i4(uncharacterized protein LOC100279363 [Zea mays])	--	c62312_g1_i4(uncharacterized protein LOC100279363 [Zea mays])
c63796_g2	3.33574	0.44259	1.83691e-12	--	c63796_g2_i1(putative xyloglucan glycosyltransferase 12 [Arabidopsis thaliana])	c63796_g2_i1(PREDICTED: probable xyloglucan glycosyltransferase 9 [Zea mays])
c57122_g9	4.39244	0.586037	2.49774e-12	c57122_g9_i1(putative thaumatin domain family protein [Zea mays]);c57122_g9_i2(putative thaumatin domain family protein [Zea mays])	--	c57122_g9_i1(PREDICTED: thaumatin-like protein 1b [Zea mays]);c57122_g9_i2(PREDICTED: thaumatin-like protein 1b [Zea mays])
c59191_g1	2.60232	0.347649	2.68093e-12	c59191_g1_i3(unknown [Zea mays])	--	--
c58753_g3	2.00648	0.268353	2.85045e-12	c58753_g3_i1(unknown [Zea mays]);c58753_g3_i2(unknown [Zea mays]);c58753_g3_i4(unknown [Zea mays]);c58753_g3_i5(hypothetical protein ZEAMMB73_407188 [Zea mays])	c58753_g3_i1(uncharacterized protein [Arabidopsis thaliana]);c58753_g3_i2(uncharacterized protein [Arabidopsis thaliana]);c58753_g3_i4(uncharacterized protein [Arabidopsis thaliana])	c58753_g3_i1(PREDICTED: uncharacterized protein LOC103630429 [Zea mays]);c58753_g3_i2(PREDICTED: uncharacterized protein LOC103630429 [Zea mays]);c58753_g3_i4(PREDICTED: uncharacterized protein LOC103630429 [Zea mays]);c58753_g3_i5(PREDICTED: uncharacterized protein LOC103630429 [Zea mays])
c63153_g2	3.97633	0.531917	2.87983e-12	--	--	--
c55569_g4	3.4699	0.464459	2.97588e-12	--	--	--
c46678_g1	4.30749	0.577265	3.18044e-12	--	--	--
c62514_g3	4.22849	0.566799	3.21436e-12	c62514_g3_i3(ethylene-responsive element binding protein 2 [Zea mays])	--	c62514_g3_i3(ethylene-responsive element binding protein 2 [Zea mays])
c60792_g3	3.82074	0.51244	3.31921e-12	c60792_g3_i1(hypothetical protein ZEAMMB73_802601 [Zea mays]);c60792_g3_i2(hypothetical protein ZEAMMB73_802601 [Zea mays]);c60792_g3_i4(hypothetical protein ZEAMMB73_802601 [Zea mays])	c60792_g3_i1(phosphorylcholine cytidylyltransferase [Arabidopsis thaliana]);c60792_g3_i2(phosphorylcholine cytidylyltransferase [Arabidopsis thaliana]);c60792_g3_i4(phosphorylcholine cytidylyltransferase [Arabidopsis thaliana])	c60792_g3_i1(PREDICTED: choline-phosphate cytidylyltransferase 1-like [Zea mays]);c60792_g3_i2(PREDICTED: choline-phosphate cytidylyltransferase 1-like [Zea mays]);c60792_g3_i4(PREDICTED: choline-phosphate cytidylyltransferase 1-like [Zea mays])
c63568_g3	2.54808	0.342355	3.6488e-12	c63568_g3_i1(hypothetical protein [Zea mays])	--	c63568_g3_i1(hypothetical protein [Zea mays])
c55436_g4	4.6972	0.631874	3.89849e-12	c55436_g4_i1(putative AMP-dependent synthetase and ligase superfamily protein [Zea mays])	--	--
c61611_g1	2.2247	0.299291	3.9078e-12	--	--	--
c45357_g1	5.28824	0.711591	3.9541e-12	--	--	--
c63133_g4	4.72299	0.636847	4.41446e-12	--	--	--
c42530_g1	5.80143	0.782653	4.52627e-12	--	--	--
c57883_g1	3.65163	0.49266	4.53778e-12	c57883_g1_i1(hypothetical protein SORBIDRAFT_04g029120 [Sorghum bicolor]);c57883_g1_i2(uncharacterized protein LOC100216912 [Zea mays]);c57883_g1_i4(uncharacterized protein LOC100216912 [Zea mays])	c57883_g1_i1(protein trichome birefringence-like 24 [Arabidopsis thaliana]);c57883_g1_i2(protein trichome birefringence-like 19 [Arabidopsis thaliana]);c57883_g1_i4(protein trichome birefringence-like 21 [Arabidopsis thaliana])	c57883_g1_i1(uncharacterized protein LOC100216912 [Zea mays]);c57883_g1_i2(uncharacterized protein LOC100216912 [Zea mays]);c57883_g1_i4(uncharacterized protein LOC100216912 [Zea mays])
c19112_g1	5.91718	0.800009	5.09555e-12	--	--	--
c15547_g1	2.90246	0.393353	5.77115e-12	c15547_g1_i1(hypothetical protein ZEAMMB73_831028 [Zea mays])	--	c15547_g1_i1(PREDICTED: protein FANTASTIC FOUR 3-like [Zea mays])
c51828_g1	2.19873	0.29845	6.26464e-12	c51828_g1_i1(putative unclassified retrotransposon protein [Oryza sativa Indica Group])	c51828_g1_i1(putative auxin-responsive protein [Arabidopsis thaliana])	c51828_g1_i1(PREDICTED: putative ribonuclease H protein At1g65750 [Zea mays])
c53696_g1	2.23498	0.303732	6.65475e-12	c53696_g1_i1(uncharacterized protein LOC100383858 [Zea mays]);c53696_g1_i2(uncharacterized protein LOC100383858 [Zea mays]);c53696_g1_i3(uncharacterized protein LOC100383858 [Zea mays]);c53696_g1_i4(uncharacterized protein LOC100383858 [Zea mays]);c53696_g1_i5(uncharacterized protein LOC100383858 [Zea mays])	c53696_g1_i1(F-box protein [Arabidopsis thaliana]);c53696_g1_i2(F-box protein [Arabidopsis thaliana]);c53696_g1_i3(F-box protein [Arabidopsis thaliana]);c53696_g1_i4(F-box protein [Arabidopsis thaliana]);c53696_g1_i5(F-box protein [Arabidopsis thaliana])	c53696_g1_i1(uncharacterized protein LOC100383858 [Zea mays]);c53696_g1_i2(uncharacterized protein LOC100383858 [Zea mays]);c53696_g1_i3(uncharacterized protein LOC100383858 [Zea mays]);c53696_g1_i4(uncharacterized protein LOC100383858 [Zea mays]);c53696_g1_i5(uncharacterized protein LOC100383858 [Zea mays])
c58278_g5	2.4092	0.328233	7.60493e-12	c58278_g5_i1(TPA: hypothetical protein ZEAMMB73_026223 [Zea mays])	c58278_g5_i1(UDP-glucosyl transferase 88A1 [Arabidopsis thaliana])	c58278_g5_i1(uncharacterized protein LOC100274555 [Zea mays])
c63062_g2	4.86142	0.663132	8.10981e-12	c63062_g2_i1(OSIGBa0114M03.4 [Oryza sativa Indica Group])	--	c63062_g2_i1(PREDICTED: uncharacterized protein LOC103651513 [Zea mays])
c58440_g4	3.31289	0.452486	8.69661e-12	--	--	--
c58373_g1	3.05863	0.417788	8.72351e-12	--	--	--
c51257_g1	3.19933	0.437852	9.66587e-12	--	--	--
c55468_g1	2.08062	0.284764	9.68873e-12	c55468_g1_i1(hypothetical protein ZEAMMB73_902248 [Zea mays])	c55468_g1_i1(uncharacterized protein [Arabidopsis thaliana])	c55468_g1_i1(PREDICTED: UPF0481 protein At3g47200-like isoform X1 [Zea mays])
c47420_g1	2.16219	0.295932	9.68916e-12	c47420_g1_i1(TPA: AN17 [Zea mays])	c47420_g1_i1(zinc finger AN1 domain-containing stress-associated protein 12 [Arabidopsis thaliana])	c47420_g1_i1(AN17 [Zea mays])
c63554_g2	2.65539	0.363581	9.89444e-12	c63554_g2_i1(putative protein [Zea mays]);c63554_g2_i2(hypothetical protein [Zea mays])	--	c63554_g2_i1(PREDICTED: protein FAF-like, chloroplastic [Zea mays]);c63554_g2_i2(PREDICTED: protein FAF-like, chloroplastic [Zea mays])
c63976_g2	4.6572	0.638615	1.06432e-11	c63976_g2_i2(PREDICTED: uncharacterized protein LOC101758415 [Setaria italica])	c63976_g2_i2(uncharacterized protein [Arabidopsis thaliana])	c63976_g2_i2(PREDICTED: uncharacterized protein LOC103638006 [Zea mays])
c43361_g1	5.40498	0.741472	1.0886e-11	--	--	--
c51689_g1	5.79782	0.795799	1.11817e-11	--	--	--
c61462_g1	3.96503	0.544893	1.19133e-11	c61462_g1_i3(PREDICTED: uncharacterized protein LOC101774267 [Setaria italica]);c61462_g1_i4(PREDICTED: uncharacterized protein LOC101774267 [Setaria italica])	c61462_g1_i3(uncharacterized protein [Arabidopsis thaliana])	c61462_g1_i3(PREDICTED: uncharacterized protein LOC103648418 [Zea mays]);c61462_g1_i4(PREDICTED: uncharacterized protein LOC103648418 [Zea mays])
c58233_g3	2.39307	0.329233	1.25868e-11	c58233_g3_i1(PREDICTED: uncharacterized protein LOC101774267 [Setaria italica])	--	c58233_g3_i1(PREDICTED: uncharacterized protein LOC103648418 [Zea mays])
c58088_g5	2.05465	0.283418	1.44004e-11	--	--	--
c42875_g1	2.24156	0.309452	1.50212e-11	c42875_g1_i1( uncharacterized LOC100193039)	--	c42875_g1_i1(fiber protein Fb2 [Zea mays])
c61394_g5	2.14474	0.296511	1.6173e-11	c61394_g5_i1(hypothetical protein [Zea mays])	c61394_g5_i1(arogenate dehydratase 4 [Arabidopsis thaliana])	c61394_g5_i1(hypothetical protein [Zea mays])
c61136_g1	4.41252	0.610543	1.6862e-11	--	--	--
c53779_g1	2.39389	0.331605	1.78878e-11	--	--	--
c61769_g1	2.21492	0.307062	1.86208e-11	c61769_g1_i1(hypothetical protein SORBIDRAFT_10g006250 [Sorghum bicolor])	c61769_g1_i1(transcription factor bHLH66 [Arabidopsis thaliana])	c61769_g1_i1(bHLH transcription factor PTF1 [Zea mays])
c62594_g1	2.26374	0.313932	1.89186e-11	--	--	--
c58532_g1	2.39848	0.332725	1.91884e-11	--	--	--
c37445_g1	2.13879	0.297544	2.22329e-11	--	--	--
c50263_g2	4.1388	0.576494	2.36463e-11	c50263_g2_i3(TPA: hypothetical protein ZEAMMB73_803613 [Zea mays])	--	--
c49479_g1	2.18267	0.304291	2.4712e-11	--	--	c49479_g1_i4(uncharacterized protein LOC100382552 [Zea mays])
c45973_g1	3.06837	0.42795	2.52457e-11	c45973_g1_i1(protein binding protein [Zea mays]);c45973_g1_i2(protein binding protein [Zea mays]);c45973_g1_i3(protein binding protein [Zea mays])	--	c45973_g1_i1(protein binding protein [Zea mays]);c45973_g1_i2(protein binding protein [Zea mays]);c45973_g1_i3(protein binding protein [Zea mays])
c49528_g1	4.14758	0.579363	2.72933e-11	--	--	--
c46375_g1	2.98187	0.416753	2.80536e-11	--	--	--
c56576_g1	5.65317	0.791353	3.0363e-11	c56576_g1_i1(unknown [Lotus japonicus]);c56576_g1_i2(unknown [Lotus japonicus])	c56576_g1_i1(uncharacterized protein [Arabidopsis thaliana]);c56576_g1_i2(uncharacterized protein [Arabidopsis thaliana])	c56576_g1_i1(uncharacterized protein LOC100273691 [Zea mays]);c56576_g1_i2(uncharacterized protein LOC100273691 [Zea mays])
c49099_g1	2.49502	0.349342	3.07042e-11	c49099_g1_i1(serine/threonine-protein kinase receptor precursor [Zea mays]);c49099_g1_i4(putative S-locus receptor-like protein kinase family protein [Zea mays])	c49099_g1_i1(S-locus lectin protein kinase-like protein [Arabidopsis thaliana]);c49099_g1_i4(S-locus lectin protein kinase-like protein [Arabidopsis thaliana])	c49099_g1_i1(PREDICTED: receptor-like serine/threonine-protein kinase SD1-8 [Zea mays]);c49099_g1_i4(PREDICTED: receptor-like serine/threonine-protein kinase SD1-8 [Zea mays])
c48282_g1	4.20243	0.589077	3.25107e-11	c48282_g1_i1(uncharacterized protein LOC100274418 [Zea mays]);c48282_g1_i2(uncharacterized protein LOC100274418 [Zea mays])	c48282_g1_i1(adenosylhomocysteinase 1 [Arabidopsis thaliana]);c48282_g1_i2(adenosylhomocysteinase 1 [Arabidopsis thaliana])	c48282_g1_i1(adenosylhomocysteinase [Zea mays]);c48282_g1_i2(adenosylhomocysteinase [Zea mays])
c58298_g1	2.82443	0.396725	3.59406e-11	--	--	--
c60562_g6	2.80791	0.396049	4.41625e-11	c60562_g6_i1(TPA: hypothetical protein ZEAMMB73_427923 [Zea mays])	c60562_g6_i1(ABC transporter G family member 40 [Arabidopsis thaliana])	c60562_g6_i1(PREDICTED: pleiotropic drug resistance protein 4-like isoform X2 [Zea mays])
c40206_g1	2.79996	0.394982	4.44418e-11	c40206_g1_i1(TPA: putative cytochrome P450 superfamily protein [Zea mays])	--	--
c37099_g3	2.48156	0.350352	4.62542e-11	--	--	--
c56617_g2	3.26118	0.460859	4.84268e-11	c56617_g2_i3(hypothetical protein ZEAMMB73_346859 [Zea mays]);c56617_g2_i4(hypothetical protein ZEAMMB73_255065 [Zea mays])	c56617_g2_i3(carboxyesterase 17 [Arabidopsis thaliana]);c56617_g2_i4(carboxyesterase 17 [Arabidopsis thaliana])	c56617_g2_i3(PREDICTED: probable carboxylesterase 15 [Zea mays]);c56617_g2_i4(hsr203J [Zea mays])
c50198_g3	2.34756	0.332794	5.6529e-11	c50198_g3_i1(DNA binding protein [Zea mays]);c50198_g3_i2(uncharacterized protein LOC100274482 [Zea mays])	c50198_g3_i1(homeobox-leucine zipper protein ATHB-53 [Arabidopsis thaliana]);c50198_g3_i2(homeobox protein 40 [Arabidopsis thaliana])	c50198_g3_i1(uncharacterized protein LOC100274482 [Zea mays]);c50198_g3_i2(uncharacterized protein LOC100274482 [Zea mays])
c41891_g1	4.19174	0.594244	5.65679e-11	--	--	--
c64268_g1	2.28877	0.324532	5.70961e-11	c64268_g1_i1(potassium uptake channel [Zea mays]);c64268_g1_i2(potassium channel [Zea mays]);c64268_g1_i3(TPA: potassium channel 1 [Zea mays])	c64268_g1_i1(Shaker pollen inward K+ channel protein [Arabidopsis thaliana]);c64268_g1_i2(Potassium channel AKT1 [Arabidopsis thaliana]);c64268_g1_i3(Potassium channel AKT1 [Arabidopsis thaliana])	c64268_g1_i1(PREDICTED: potassium channel AKT1-like [Zea mays]);c64268_g1_i2(potassium channel5 [Zea mays]);c64268_g1_i3(PREDICTED: potassium channel AKT1-like [Zea mays])
c42224_g1	2.75449	0.391529	6.42822e-11	c42224_g1_i1(hypothetical protein ZEAMMB73_856851 [Zea mays]);c42224_g1_i2(hypothetical protein ZEAMMB73_856851 [Zea mays])	--	--
c57138_g2	2.25909	0.32121	6.52277e-11	c57138_g2_i1(unknown [Zea mays])	c57138_g2_i1(putative galacturonosyltransferase-like 2 [Arabidopsis thaliana])	c57138_g2_i1(transferase, transferring glycosyl groups precursor [Zea mays])
c54525_g2	2.28361	0.324987	6.80978e-11	c54525_g2_i1(PREDICTED: uncharacterized protein LOC101771177 [Setaria italica])	--	c54525_g2_i1(PREDICTED: uncharacterized protein LOC103635062 [Zea mays])
c41250_g1	5.60426	0.797682	6.85933e-11	c41250_g1_i1(hypothetical protein [Zea mays]);c41250_g1_i2(hypothetical protein [Zea mays]);c41250_g1_i3(hypothetical protein [Zea mays])	c41250_g1_i1(cold regulated protein 27 [Arabidopsis thaliana]);c41250_g1_i2(cold regulated protein 27 [Arabidopsis thaliana])	c41250_g1_i1(hypothetical protein [Zea mays]);c41250_g1_i2(hypothetical protein [Zea mays]);c41250_g1_i3(hypothetical protein [Zea mays])
c59232_g4	3.26073	0.464463	7.1042e-11	c59232_g4_i1(mitochondrial protein [Zea mays])	c59232_g4_i1(cytochrome BC1 synthesis [Arabidopsis thaliana])	c59232_g4_i1(mitochondrial protein [Zea mays])
c50559_g1	3.00457	0.428076	7.18443e-11	c50559_g1_i2(uncharacterized protein LOC100276093 [Zea mays])	c50559_g1_i2(Dof zinc finger protein DOF5.2 [Arabidopsis thaliana])	c50559_g1_i2(uncharacterized protein LOC100276093 [Zea mays])
c44498_g1	4.139	0.590074	7.40925e-11	--	--	--
c62464_g1	2.58346	0.368623	7.71104e-11	c62464_g1_i2( uncharacterized LOC100216731)	--	c62464_g1_i2(PREDICTED: transport inhibitor response 1-like protein Os04g0395600 [Zea mays])
c53222_g4	2.83085	0.404322	8.09816e-11	c53222_g4_i1(TPA: putative NAC domain transcription factor superfamily protein [Zea mays])	c53222_g4_i1(NAC domain-containing protein 21/22 [Arabidopsis thaliana])	c53222_g4_i1(PREDICTED: NAC domain-containing protein 21/22 isoform X1 [Zea mays])
c53335_g3	4.21994	0.603015	8.26561e-11	--	--	--
c52517_g3	4.73513	0.676623	8.26561e-11	--	--	--
c51821_g1	2.38638	0.341126	8.40367e-11	c51821_g1_i1(unknown [Zea mays])	c51821_g1_i1(receptor kinase 3 [Arabidopsis thaliana])	c51821_g1_i1(PREDICTED: receptor-like serine/threonine-protein kinase SD1-8 [Zea mays])
c58092_g2	2.98015	0.426006	8.40367e-11	c58092_g2_i1(putative polyprotein [Zea mays]);c58092_g2_i3(putative polyprotein [Zea mays])	--	c58092_g2_i1(PREDICTED: uncharacterized protein LOC103631580 [Zea mays]);c58092_g2_i3(PREDICTED: uncharacterized protein LOC103631580 [Zea mays])
c51416_g3	2.67304	0.382593	8.93849e-11	c51416_g3_i1(unknown [Zea mays])	c51416_g3_i1(putative alpha,alpha-trehalose-phosphate synthase [UDP-forming] 10 [Arabidopsis thaliana])	c51416_g3_i1(LOC100281927 [Zea mays])
c58049_g3	5.01702	0.718283	9.05414e-11	--	--	--
c40245_g1	3.95895	0.567374	9.5154e-11	c40245_g1_i1(tasselseed 1b [Zea mays])	c40245_g1_i1(lipoxygenase 3 [Arabidopsis thaliana])	c40245_g1_i1(lipoxygenase7 [Zea mays])
c52010_g1	3.19074	0.45747	9.70211e-11	c52010_g1_i1(hypothetical protein [Zea mays])	c52010_g1_i1(uncharacterized protein [Arabidopsis thaliana])	c52010_g1_i1(hypothetical protein [Zea mays])
c46409_g1	2.78273	0.399324	1.01158e-10	--	--	--
c54921_g1	2.13721	0.307161	1.08848e-10	c54921_g1_i1(PREDICTED: vacuolar protein-sorting-associated protein 37 homolog 1-like isoform X1 [Setaria italica]);c54921_g1_i3(unknown [Zea mays]);c54921_g1_i4(unknown [Zea mays])	--	c54921_g1_i1(PREDICTED: LOC100284677 isoform X1 [Zea mays]);c54921_g1_i3(PREDICTED: vacuolar protein-sorting-associated protein 37 homolog 1 isoform X3 [Zea mays])
c13708_g1	4.64389	0.667648	1.10608e-10	--	--	--
c52128_g1	4.19006	0.602823	1.13828e-10	c52128_g1_i1(Chitobiosyldiphosphodolichol beta-mannosyltransferase [Aegilops tauschii])	--	--
c54491_g2	3.9146	0.564082	1.22557e-10	c54491_g2_i2(RNA-directed DNA polymerase (EC 2.7.7.49) - maize transposon (fragment));c54491_g2_i4(Os01g0146700 [Oryza sativa Japonica Group])	--	c54491_g2_i2(PREDICTED: LOW QUALITY PROTEIN: uncharacterized protein LOC103628087 [Zea mays]);c54491_g2_i4(PREDICTED: LOW QUALITY PROTEIN: uncharacterized protein LOC103628087 [Zea mays])
c33052_g1	4.07828	0.588088	1.2685e-10	--	--	--
c61581_g3	2.41533	0.349514	1.49253e-10	c61581_g3_i1(putative bZIP transcription factor superfamily protein isoform 1 [Zea mays]);c61581_g3_i2(putative bZIP transcription factor superfamily protein [Zea mays]);c61581_g3_i3(putative bZIP transcription factor superfamily protein [Zea mays]);c61581_g3_i4(putative bZIP transcription factor superfamily protein isoform 1 [Zea mays])	c61581_g3_i2(basic helix-loop-helix domain-containing protein [Arabidopsis thaliana]);c61581_g3_i3(basic helix-loop-helix domain-containing protein [Arabidopsis thaliana])	c61581_g3_i1(PREDICTED: putative bZIP transcription factor superfamily protein isoform 1 isoform X1 [Zea mays]);c61581_g3_i2(PREDICTED: putative bZIP transcription factor superfamily protein isoform 1 isoform X1 [Zea mays]);c61581_g3_i3(putative bZIP transcription factor superfamily protein [Zea mays]);c61581_g3_i4(PREDICTED: putative bZIP transcription factor superfamily protein isoform 1 isofor…
c57705_g1	3.31248	0.479834	1.56758e-10	c57705_g1_i1(hypothetical protein [Zea mays])	--	c57705_g1_i1(PREDICTED: hypothetical protein isoform X1 [Zea mays])
c45238_g2	2.13073	0.308773	1.59658e-10	c45238_g2_i1(putative. silimar to carbonic anhydrases, partial [Zea mays])	c45238_g2_i1(carbonic anhydrase 2 [Arabidopsis thaliana])	c45238_g2_i1(PREDICTED: uncharacterized protein LOC100275493 isoform X1 [Zea mays])
c52450_g6	4.26027	0.617555	1.61743e-10	c52450_g6_i1(hypothetical protein OsJ_00679 [Oryza sativa Japonica Group])	--	c52450_g6_i1(PREDICTED: uncharacterized protein LOC103631517 [Zea mays])
c56015_g2	3.07952	0.446438	1.62359e-10	c56015_g2_i1(hypothetical protein ZEAMMB73_942184 [Zea mays]);c56015_g2_i2(uncharacterized protein LOC100277660 [Zea mays])	--	c56015_g2_i1(uncharacterized protein LOC100277660 [Zea mays]);c56015_g2_i2(uncharacterized protein LOC100277660 [Zea mays]);c56015_g2_i5(PREDICTED: atherin-like [Zea mays])
c63133_g1	4.1566	0.603694	1.76865e-10	--	--	--
c37394_g1	5.19487	0.754826	1.80599e-10	--	--	--
c55336_g1	3.01255	0.437871	1.83203e-10	--	--	--
c45125_g1	2.55235	0.371192	1.87938e-10	c45125_g1_i1(CCT protein [Zea mays]);c45125_g1_i2(CCT protein [Zea mays]);c45125_g1_i3(CCT protein [Zea mays]);c45125_g1_i4(CCT protein [Zea mays])	c45125_g1_i1(protein CONSTANS-like 4 [Arabidopsis thaliana]);c45125_g1_i2(protein CONSTANS-like 4 [Arabidopsis thaliana]);c45125_g1_i3(protein CONSTANS-like 4 [Arabidopsis thaliana]);c45125_g1_i4(protein CONSTANS-like 4 [Arabidopsis thaliana])	c45125_g1_i1(PREDICTED: zinc finger protein CONSTANS-LIKE 2-like [Zea mays]);c45125_g1_i2(PREDICTED: zinc finger protein CONSTANS-LIKE 2-like [Zea mays]);c45125_g1_i3(PREDICTED: zinc finger protein CONSTANS-LIKE 2-like [Zea mays]);c45125_g1_i4(PREDICTED: zinc finger protein CONSTANS-LIKE 2-like [Zea mays])
c7388_g1	5.59258	0.813542	1.90127e-10	--	--	--
c60512_g2	3.73555	0.543921	1.98427e-10	c60512_g2_i3(hypothetical protein ZEAMMB73_611690 [Zea mays]);c60512_g2_i4(hypothetical protein ZEAMMB73_611690 [Zea mays])	--	c60512_g2_i3(PREDICTED: uncharacterized protein LOC103625815 [Zea mays]);c60512_g2_i4(PREDICTED: uncharacterized protein LOC103625815 [Zea mays])
c50909_g3	2.59746	0.378395	2.02585e-10	c50909_g3_i1(VQ motif family protein [Zea mays])	--	c50909_g3_i1(VQ motif family protein [Zea mays])
c63763_g2	4.34858	0.635681	2.37792e-10	--	--	c63763_g2_i1(PREDICTED: uncharacterized protein LOC103640825 [Zea mays])
c51943_g1	2.76237	0.40388	2.39704e-10	c51943_g1_i3(putative polyprotein [Zea mays])	c51943_g1_i3(RNA-directed DNA polymerase (reverse transcriptase)-related family protein [Arabidopsis thaliana])	c51943_g1_i3(PREDICTED: putative ribonuclease H protein At1g65750 [Zea mays])
c57571_g1	2.07018	0.302782	2.43578e-10	c57571_g1_i1(LOC100285734 [Zea mays]);c57571_g1_i2(TPA: hypothetical protein ZEAMMB73_866785 [Zea mays]);c57571_g1_i3(TPA: hypothetical protein ZEAMMB73_866785 [Zea mays])	c57571_g1_i1(growth-regulating factor 2 [Arabidopsis thaliana]);c57571_g1_i2(growth-regulating factor 2 [Arabidopsis thaliana]);c57571_g1_i3(growth-regulating factor 2 [Arabidopsis thaliana])	c57571_g1_i1(LOC100285734 [Zea mays]);c57571_g1_i2(LOC100285734 [Zea mays]);c57571_g1_i3(LOC100285734 [Zea mays])
c57017_g1	3.81557	0.559129	2.66133e-10	c57017_g1_i1(gibberellin 2-beta-dioxygenase 7 [Zea mays]);c57017_g1_i3(gibberellin 2-beta-dioxygenase 7 [Zea mays])	c57017_g1_i1(gibberellin 2-beta-dioxygenase 8 [Arabidopsis thaliana]);c57017_g1_i3(gibberellin 2-beta-dioxygenase 8 [Arabidopsis thaliana])	c57017_g1_i1(gibberellin 2-beta-dioxygenase 7 [Zea mays]);c57017_g1_i3(gibberellin 2-beta-dioxygenase 7 [Zea mays])
c49791_g1	2.38956	0.350636	2.82381e-10	--	--	--
c51069_g1	3.79925	0.557824	2.90167e-10	--	--	--
c63608_g2	5.48002	0.806237	3.1842e-10	--	--	--
c55210_g4	3.28048	0.483048	3.30751e-10	--	--	--
c52806_g1	2.85625	0.42066	3.33509e-10	c52806_g1_i1(putative HLH DNA-binding domain superfamily protein [Zea mays]);c52806_g1_i2(unknown [Zea mays]);c52806_g1_i3(unknown [Zea mays])	--	c52806_g1_i1(PREDICTED: transcription factor bHLH49 [Zea mays]);c52806_g1_i2(PREDICTED: transcription factor bHLH49 [Zea mays]);c52806_g1_i3(PREDICTED: transcription factor bHLH49 [Zea mays])
c59869_g4	2.18509	0.321951	3.4009e-10	--	--	c59869_g4_i1(PREDICTED: uncharacterized protein LOC103629788 isoform X1 [Zea mays])
c48060_g1	3.46438	0.510668	3.47028e-10	c48060_g1_i1(TPA: hypothetical protein ZEAMMB73_506198 [Zea mays])	c48060_g1_i1(allergen V5/Tpx-1-related family protein [Arabidopsis thaliana])	c48060_g1_i1(PREDICTED: pathogenesis-related protein PRB1-3-like [Zea mays])
c56921_g3	2.49734	0.368378	3.57726e-10	c56921_g3_i1(TPA: putative cellulose synthase family protein [Zea mays]);c56921_g3_i2(hypothetical protein SORBIDRAFT_03g026090 [Sorghum bicolor])	--	c56921_g3_i1(PREDICTED: actin cytoskeleton-regulatory complex protein pan1-like [Zea mays]);c56921_g3_i2(PREDICTED: actin cytoskeleton-regulatory complex protein pan1-like [Zea mays])
c62662_g3	3.87838	0.572356	3.65087e-10	--	--	c62662_g3_i1(uncharacterized protein LOC100384661 [Zea mays])
c55082_g2	2.86781	0.424586	4.21382e-10	c55082_g2_i1(ZIM motif family protein [Zea mays]);c55082_g2_i2(ZIM motif family protein [Zea mays])	--	c55082_g2_i1(ZIM motif family protein [Zea mays]);c55082_g2_i2(ZIM motif family protein [Zea mays])
c48580_g1	2.95584	0.437645	4.22024e-10	--	--	--
c57214_g1	2.61681	0.387509	4.24678e-10	--	--	--
c60882_g1	4.53561	0.671724	4.26502e-10	c60882_g1_i1(hypothetical protein SORBIDRAFT_09g004340 [Sorghum bicolor])	c60882_g1_i1(DNAse I-like superfamily protein [Arabidopsis thaliana])	c60882_g1_i1(PREDICTED: uncharacterized protein LOC100502147 isoform X2 [Zea mays])
c43899_g1	2.58981	0.384834	4.9528e-10	c43899_g1_i1(uclacyanin-2 precursor [Zea mays]);c43899_g1_i2(uclacyanin-2 precursor [Zea mays])	c43899_g1_i1(uclacyanin 1 [Arabidopsis thaliana]);c43899_g1_i2(uclacyanin 1 [Arabidopsis thaliana])	c43899_g1_i1(uclacyanin-2 precursor [Zea mays]);c43899_g1_i2(uclacyanin-2 precursor [Zea mays])
c30086_g1	4.86883	0.723577	4.97958e-10	--	--	--
c42403_g1	2.22267	0.330394	5.0278e-10	c42403_g1_i1(heavy metal-associated domain containing protein [Zea mays]);c42403_g1_i2(heavy metal-associated domain containing protein [Zea mays]);c42403_g1_i3(heavy metal-associated domain containing protein [Zea mays])	c42403_g1_i1(heavy-metal-associated domain-containing protein [Arabidopsis thaliana]);c42403_g1_i2(heavy-metal-associated domain-containing protein [Arabidopsis thaliana])	c42403_g1_i1(heavy metal-associated domain containing protein [Zea mays]);c42403_g1_i2(heavy metal-associated domain containing protein [Zea mays]);c42403_g1_i3(heavy metal-associated domain containing protein [Zea mays])
c62962_g2	2.71975	0.405098	5.50142e-10	c62962_g2_i2(TPA: hypothetical protein ZEAMMB73_406280 [Zea mays])	c62962_g2_i2(inactive beta-amylase 9 [Arabidopsis thaliana])	c62962_g2_i2(PREDICTED: inactive beta-amylase 9-like [Zea mays])
c60513_g1	2.29905	0.342526	5.56438e-10	c60513_g1_i1(transparent testa 12 protein [Zea mays]);c60513_g1_i2(putative MATE efflux family protein [Zea mays])	c60513_g1_i1(MATE efflux family protein [Arabidopsis thaliana]);c60513_g1_i2(MATE efflux family protein [Arabidopsis thaliana])	c60513_g1_i1(putative MATE efflux family protein [Zea mays]);c60513_g1_i2(putative MATE efflux family protein [Zea mays])
c58431_g3	2.90255	0.432458	5.57231e-10	c58431_g3_i2(LOC100280719 [Zea mays]);c58431_g3_i3(LOC100280719 [Zea mays])	c58431_g3_i2(Gamma-glutamyl phosphate reductase [Arabidopsis thaliana]);c58431_g3_i3(Gamma-glutamyl phosphate reductase [Arabidopsis thaliana])	c58431_g3_i2(LOC100280719 [Zea mays]);c58431_g3_i3(LOC100280719 [Zea mays])
c54094_g1	2.00173	0.298815	6.05397e-10	c54094_g1_i1(hypothetical protein [Zea mays]);c54094_g1_i2(hypothetical protein [Zea mays])	c54094_g1_i1(putative auxin-responsive protein [Arabidopsis thaliana]);c54094_g1_i2(putative auxin-responsive protein [Arabidopsis thaliana])	c54094_g1_i1(hypothetical protein [Zea mays]);c54094_g1_i2(hypothetical protein [Zea mays])
c50853_g1	2.61294	0.390546	6.39706e-10	c50853_g1_i2(TPA: putative HLH DNA-binding domain superfamily protein [Zea mays])	c50853_g1_i2(transcription factor bHLH13 [Arabidopsis thaliana])	c50853_g1_i2(DNA binding protein [Zea mays])
c53960_g1	2.41129	0.360541	6.5034e-10	c53960_g1_i2(uncharacterized protein LOC100501508 [Zea mays])	--	--
c47671_g1	4.67963	0.70109	7.08753e-10	--	--	--
c86282_g1	3.07153	0.460389	7.23972e-10	--	--	--
c56131_g5	5.37827	0.80637	7.32762e-10	c56131_g5_i1(putative retrotransposon protein [Zea mays])	--	c56131_g5_i1(PREDICTED: uncharacterized protein LOC103634685 [Zea mays])
c47342_g1	3.29882	0.494906	7.53068e-10	--	--	--
c55785_g5	2.65899	0.399238	7.78017e-10	--	--	--
c62460_g4	5.36666	0.806299	7.99899e-10	--	--	--
c57692_g1	2.12691	0.320543	9.1406e-10	c57692_g1_i1(nematode-resistance protein [Zea mays])	c57692_g1_i1(Hs1pro-1 protein [Arabidopsis thaliana])	c57692_g1_i1(nematode-resistance protein [Zea mays])
c62223_g5	2.33209	0.351501	9.17883e-10	c62223_g5_i2(TPA: putative protein kinase superfamily protein [Zea mays])	c62223_g5_i2(protein kinase domain-containing protein [Arabidopsis thaliana])	c62223_g5_i2(PREDICTED: serine/threonine-protein kinase PBS1-like [Zea mays])
c49897_g4	2.07753	0.313551	9.72764e-10	c49897_g4_i1(uncharacterized protein LOC100273455 [Zea mays])	--	c49897_g4_i1(PREDICTED: uncharacterized protein LOC100273455 isoform X1 [Zea mays])
c45892_g1	4.72998	0.714713	1.0244e-09	c45892_g1_i1(TPA: putative homeodomain-like transcription factor superfamily protein [Zea mays])	--	c45892_g1_i1(PREDICTED: uncharacterized protein LOC103639158 [Zea mays])
c61277_g1	2.23371	0.337535	1.02533e-09	c61277_g1_i6(IQ calmodulin-binding motif family protein [Zea mays]);c61277_g1_i8(IQ calmodulin-binding motif family protein [Zea mays])	--	c61277_g1_i6(IQ calmodulin-binding motif family protein [Zea mays]);c61277_g1_i8(IQ calmodulin-binding motif family protein [Zea mays])
c51338_g1	2.39577	0.363247	1.18701e-09	c51338_g1_i1(hypothetical protein ZEAMMB73_281987 [Zea mays])	--	--
c60977_g3	3.59802	0.545843	1.21412e-09	c60977_g3_i1(MURAZC [Zea mays]);c60977_g3_i2(MudrA [Zea mays]);c60977_g3_i3(MudrA [Zea mays])	c60977_g3_i1(MuDR family transposase [Arabidopsis thaliana]);c60977_g3_i2(MuDR family transposase [Arabidopsis thaliana])	c60977_g3_i1(PREDICTED: uncharacterized protein LOC103630667 [Zea mays]);c60977_g3_i2(PREDICTED: uncharacterized protein LOC103630667 [Zea mays]);c60977_g3_i3(PREDICTED: uncharacterized protein LOC103630667 [Zea mays])
c62700_g1	4.3871	0.665693	1.22424e-09	c62700_g1_i2(TPA: hypothetical protein ZEAMMB73_128865 [Zea mays])	--	--
c62318_g3	3.97989	0.604279	1.25695e-09	c62318_g3_i3(TPA: hypothetical protein ZEAMMB73_364218 [Zea mays]);c62318_g3_i4(TPA: hypothetical protein ZEAMMB73_364218 [Zea mays]);c62318_g3_i5(TPA: hypothetical protein ZEAMMB73_364218 [Zea mays])	--	c62318_g3_i4(PREDICTED: uncharacterized protein LOC103651598 isoform X2 [Zea mays])
c56616_g1	2.68534	0.408484	1.35909e-09	--	--	--
c60512_g1	3.09986	0.471743	1.38349e-09	c60512_g1_i1(TPA: hypothetical protein ZEAMMB73_001535 [Zea mays]);c60512_g1_i2(TPA: hypothetical protein ZEAMMB73_001535 [Zea mays]);c60512_g1_i3(TPA: hypothetical protein ZEAMMB73_071768 [Zea mays])	c60512_g1_i1(GCN5-related N-acetyltransferase-like protein [Arabidopsis thaliana]);c60512_g1_i2(GCN5-related N-acetyltransferase-like protein [Arabidopsis thaliana])	c60512_g1_i1(PREDICTED: uncharacterized protein LOC103644168 [Zea mays]);c60512_g1_i2(PREDICTED: uncharacterized protein LOC103644168 [Zea mays]);c60512_g1_i3(PREDICTED: uncharacterized protein LOC103644167 [Zea mays])
c63693_g2	2.37939	0.362196	1.39737e-09	--	--	--
c61434_g4	2.46806	0.376321	1.49893e-09	c61434_g4_i3(hypothetical protein ZEAMMB73_046207 [Zea mays])	--	--
c51394_g1	2.3614	0.360071	1.49992e-09	c51394_g1_i1(TPA: hypothetical protein ZEAMMB73_594724 [Zea mays])	c51394_g1_i1(GRAS family transcription factor [Arabidopsis thaliana])	c51394_g1_i1(PREDICTED: scarecrow-like protein 9 [Zea mays])
c54600_g1	5.04276	0.769123	1.51552e-09	c54600_g1_i3(predicted protein [Hordeum vulgare subsp. vulgare])	--	--
c60319_g2	4.58641	0.699742	1.53511e-09	--	--	--
c63822_g4	2.32899	0.355471	1.56094e-09	c63822_g4_i1(gibberellin 20 oxidase 2 [Zea mays])	c63822_g4_i1(downy mildew resistance 6 protein / oxidoreductase [Arabidopsis thaliana])	c63822_g4_i1(gibberellin 20 oxidase 2 [Zea mays])
c63871_g1	2.01581	0.30781	1.59045e-09	c63871_g1_i1(LOC100281166 [Zea mays]);c63871_g1_i2(uncharacterized protein LOC100279655 [Zea mays])	c63871_g1_i1(EIN3-binding F-box protein 1 [Arabidopsis thaliana])	c63871_g1_i1(LOC100281166 [Zea mays]);c63871_g1_i2(uncharacterized protein LOC100279655 [Zea mays])
c57048_g5	3.47285	0.530448	1.60953e-09	--	--	--
c61011_g1	3.5681	0.545264	1.6401e-09	--	--	--
c57549_g1	2.36942	0.362767	1.7648e-09	c57549_g1_i1(unknown [Zea mays]);c57549_g1_i2(unknown [Zea mays]);c57549_g1_i3(DHN2-like protein [Zea mays]);c57549_g1_i4(dehydrin COR410 [Zea mays]);c57549_g1_i5(unknown [Zea mays])	c57549_g1_i1(dehydrin ERD10 [Arabidopsis thaliana]);c57549_g1_i2(dehydrin ERD10 [Arabidopsis thaliana])	c57549_g1_i1(dehydrin COR410 [Zea mays]);c57549_g1_i2(dehydrin [Zea mays]);c57549_g1_i3(dehydrin [Zea mays]);c57549_g1_i4(dehydrin COR410 [Zea mays]);c57549_g1_i5(dehydrin COR410 [Zea mays])
c61539_g1	2.40638	0.368491	1.77756e-09	c61539_g1_i4(TPA: hypothetical protein ZEAMMB73_476063 [Zea mays])	--	c61539_g1_i4(PREDICTED: angiomotin-like isoform X1 [Zea mays])
c128946_g1	5.22118	0.799565	1.78063e-09	c128946_g1_i1(probable mannitol dehydrogenase-like [Cucumis sativus])	c128946_g1_i1(cinnamyl alcohol dehydrogenase 2 [Arabidopsis thaliana])	c128946_g1_i1(putative cinnamyl-alcohol dehydrogenase family protein isoform 1 [Zea mays])
c44311_g1	3.42121	0.524317	1.83938e-09	c44311_g1_i1(hypothetical protein [Zea mays])	c44311_g1_i1(putative inorganic phosphate transporter 1-7 [Arabidopsis thaliana])	c44311_g1_i1(hypothetical protein [Zea mays])
c60735_g2	3.10631	0.476577	1.92249e-09	--	--	--
c58441_g1	2.27407	0.348921	1.92821e-09	c58441_g1_i1(unknown [Zea mays])	--	--
c57573_g1	2.82019	0.432733	1.93064e-09	c57573_g1_i1(putative protein kinase superfamily protein [Zea mays]);c57573_g1_i2(putative protein kinase superfamily protein [Zea mays]);c57573_g1_i6(putative protein kinase superfamily protein [Zea mays]);c57573_g1_i7(putative protein kinase superfamily protein [Zea mays]);c57573_g1_i8(putative protein kinase superfamily protein [Zea mays])	c57573_g1_i1(protein kinase domain-containing protein [Arabidopsis thaliana]);c57573_g1_i2(protein kinase domain-containing protein [Arabidopsis thaliana]);c57573_g1_i6(protein kinase domain-containing protein [Arabidopsis thaliana]);c57573_g1_i7(protein kinase domain-containing protein [Arabidopsis thaliana]);c57573_g1_i8(protein kinase domain-containing protein [Arabidopsis thaliana])	c57573_g1_i1(PREDICTED: probable serine/threonine-protein kinase NAK isoform X4 [Zea mays]);c57573_g1_i2(PREDICTED: probable serine/threonine-protein kinase NAK isoform X4 [Zea mays]);c57573_g1_i6(PREDICTED: probable serine/threonine-protein kinase NAK isoform X3 [Zea mays]);c57573_g1_i7(PREDICTED: probable serine/threonine-protein kinase NAK isoform X4 [Zea mays]);c57573_g1_i8(PREDICTED: probabl…
c58116_g2	2.30388	0.35386	2.01087e-09	c58116_g2_i1(SAUR52 - auxin-responsive SAUR family member [Zea mays]);c58116_g2_i2(SAUR52 - auxin-responsive SAUR family member [Zea mays]);c58116_g2_i4(36.4 kDa proline-rich protein [Zea mays])	c58116_g2_i1(SAUR-like auxin-responsive protein [Arabidopsis thaliana]);c58116_g2_i2(SAUR-like auxin-responsive protein [Arabidopsis thaliana])	c58116_g2_i1(SAUR52 - auxin-responsive SAUR family member [Zea mays]);c58116_g2_i2(SAUR52 - auxin-responsive SAUR family member [Zea mays]);c58116_g2_i4(36.4 kDa proline-rich protein [Zea mays])
c62179_g2	2.58733	0.397552	2.04309e-09	--	--	--
c62048_g2	2.6909	0.41347	2.04316e-09	c62048_g2_i1(phytoene synthase [Zea mays]);c62048_g2_i2(PREDICTED: phytoene synthase, chloroplastic-like [Setaria italica])	c62048_g2_i1(phytoene synthase [Arabidopsis thaliana]);c62048_g2_i2(phytoene synthase [Arabidopsis thaliana])	c62048_g2_i1(phytoene synthase, chloroplastic [Zea mays]);c62048_g2_i2(phytoene synthase, chloroplastic [Zea mays])
c57097_g1	2.56862	0.394806	2.06787e-09	c57097_g1_i1(thioredoxin H-type [Zea mays]);c57097_g1_i2(TPA: hypothetical protein ZEAMMB73_759512 [Zea mays]);c57097_g1_i5(TPA: hypothetical protein ZEAMMB73_759512 [Zea mays]);c57097_g1_i8(TPA: hypothetical protein ZEAMMB73_759512 [Zea mays]);c57097_g1_i9(thioredoxin H-type [Zea mays])	c57097_g1_i1(thioredoxin H1 [Arabidopsis thaliana]);c57097_g1_i8(thioredoxin H5 [Arabidopsis thaliana]);c57097_g1_i9(thioredoxin H5 [Arabidopsis thaliana])	c57097_g1_i1(thioredoxin H-type [Zea mays]);c57097_g1_i2(thioredoxin H-type [Zea mays]);c57097_g1_i5(thioredoxin H-type [Zea mays]);c57097_g1_i8(thioredoxin H-type [Zea mays]);c57097_g1_i9(thioredoxin H-type [Zea mays])
c58710_g1	2.11984	0.326302	2.19295e-09	c58710_g1_i1(cell wall invertase1 [Zea mays])	--	--
c60954_g1	4.74468	0.731048	2.28298e-09	--	--	--
c58657_g3	2.25411	0.347927	2.45133e-09	c58657_g3_i2(uncharacterized protein LOC100382923 [Zea mays]);c58657_g3_i4(uncharacterized protein LOC100382923 [Zea mays]);c58657_g3_i5(uncharacterized protein LOC100382923 [Zea mays]);c58657_g3_i6(hypothetical protein ZEAMMB73_478306 [Zea mays]);c58657_g3_i7(uncharacterized protein LOC100382923 [Zea mays])	c58657_g3_i2(uncharacterized protein [Arabidopsis thaliana]);c58657_g3_i4(uncharacterized protein [Arabidopsis thaliana]);c58657_g3_i5(uncharacterized protein [Arabidopsis thaliana]);c58657_g3_i6(uncharacterized protein [Arabidopsis thaliana]);c58657_g3_i7(uncharacterized protein [Arabidopsis thaliana])	c58657_g3_i2(uncharacterized protein LOC100382923 [Zea mays]);c58657_g3_i4(uncharacterized protein LOC100382923 [Zea mays]);c58657_g3_i5(uncharacterized protein LOC100382923 [Zea mays]);c58657_g3_i6(PREDICTED: putative UPF0481 protein At3g02645 [Zea mays]);c58657_g3_i7(uncharacterized protein LOC100382923 [Zea mays])
c40740_g1	2.00304	0.309373	2.51911e-09	--	--	--
c55401_g1	2.88747	0.446343	2.60425e-09	c55401_g1_i1(squamosa promoter-binding protein-like (SBP domain) transcription factor family protein, partial [Zea mays])	c55401_g1_i1(squamosa promoter-binding-like protein 13 [Arabidopsis thaliana])	c55401_g1_i1(PREDICTED: squamosa promoter-binding-like protein 2 [Zea mays])
c61877_g2	4.29062	0.663474	2.63651e-09	--	--	--
c56784_g1	2.91552	0.452203	2.98231e-09	--	--	c56784_g1_i1(PREDICTED: uncharacterized protein LOC103645453 [Zea mays])
c42859_g2	4.05139	0.630365	3.39471e-09	--	--	--
c57277_g4	2.99695	0.466317	3.39728e-09	c57277_g4_i1(RING-H2 finger protein ATL5A [Zea mays]);c57277_g4_i2(TPA: putative RING zinc finger domain superfamily protein [Zea mays]);c57277_g4_i3(RING-H2 finger protein ATL5A [Zea mays])	c57277_g4_i1(RING-H2 finger protein ATL72 [Arabidopsis thaliana]);c57277_g4_i2(RING-H2 finger protein ATL72 [Arabidopsis thaliana]);c57277_g4_i3(RING-H2 finger protein ATL72 [Arabidopsis thaliana])	c57277_g4_i1(RING-H2 finger protein ATL5A [Zea mays]);c57277_g4_i2(RING-H2 finger protein ATL5A [Zea mays]);c57277_g4_i3(RING-H2 finger protein ATL5A [Zea mays])
c61712_g1	2.33903	0.364293	3.5272e-09	c61712_g1_i10(hypothetical protein ZEAMMB73_806063 [Zea mays]);c61712_g1_i4(hypothetical protein ZEAMMB73_076139 [Zea mays]);c61712_g1_i5(hypothetical protein ZEAMMB73_076139 [Zea mays])	--	c61712_g1_i2(PREDICTED: uncharacterized protein LOC103626187 [Zea mays]);c61712_g1_i4(PREDICTED: uncharacterized protein LOC103626183 [Zea mays]);c61712_g1_i5(PREDICTED: uncharacterized protein LOC103626183 [Zea mays]);c61712_g1_i10(uncharacterized protein LOC100278242 [Zea mays])
c51581_g1	2.83927	0.442261	3.54346e-09	--	--	--
c56462_g1	2.72948	0.425329	3.60116e-09	--	--	--
c46934_g1	2.84138	0.444132	4.07547e-09	--	--	--
c60221_g1	3.17646	0.497345	4.35471e-09	c60221_g1_i1(TPA: hypothetical protein ZEAMMB73_990381 [Zea mays]);c60221_g1_i3(hypothetical protein ZEAMMB73_452322 [Zea mays]);c60221_g1_i4(hypothetical protein ZEAMMB73_452322 [Zea mays])	--	c60221_g1_i1(PREDICTED: uncharacterized protein LOC103626264 [Zea mays]);c60221_g1_i3(PREDICTED: uncharacterized protein LOC103626264 [Zea mays]);c60221_g1_i4(PREDICTED: uncharacterized protein LOC103626264 [Zea mays])
c49765_g2	4.00885	0.629271	4.81817e-09	--	--	--
c56647_g1	3.4614	0.543675	4.94162e-09	c56647_g1_i1(TPA: hypothetical protein ZEAMMB73_104205 [Zea mays])	--	--
c56611_g3	2.6027	0.408975	5.02705e-09	--	--	--
c55882_g1	2.07213	0.325752	5.1101e-09	c55882_g1_i1(unknown [Zea mays])	--	c55882_g1_i1(LOC100281927 [Zea mays])
c52500_g1	4.17484	0.656524	5.17513e-09	--	--	--
c56812_g1	4.32958	0.681138	5.25617e-09	--	--	--
c53222_g5	3.0225	0.476073	5.50808e-09	c53222_g5_i1(NAC domain-containing protein 21/22 [Zea mays])	c53222_g5_i1(NAC domain containing protein 58 [Arabidopsis thaliana])	c53222_g5_i1(NAC domain-containing protein 21/22 [Zea mays])
c33490_g2	4.91814	0.775567	5.76952e-09	--	--	--
c55831_g1	2.28598	0.360747	5.93098e-09	c55831_g1_i3(hypothetical protein ZEAMMB73_769295 [Zea mays])	--	c55831_g1_i3(uncharacterized protein LOC100278392 [Zea mays])
c47240_g1	5.17467	0.81757	6.21539e-09	--	--	--
c57358_g1	2.06172	0.325772	6.23646e-09	--	--	c57358_g1_i3(PREDICTED: uncharacterized protein LOC103652158 [Zea mays]);c57358_g1_i8(PREDICTED: uncharacterized protein LOC103652158 [Zea mays])
c50795_g1	3.04278	0.480959	6.32141e-09	--	--	--
c55853_g2	4.64819	0.734779	6.33894e-09	c55853_g2_i1(predicted protein [Hordeum vulgare subsp. vulgare])	c55853_g2_i1(translational initiation factor 4A-1 [Arabidopsis thaliana])	c55853_g2_i1(translational initiation factor eIF-4A [Zea mays])
c63122_g3	3.93182	0.621881	6.47146e-09	c63122_g3_i2(hypothetical protein OsI_29212 [Oryza sativa Indica Group])	c63122_g3_i2(Ribonuclease H-like protein [Arabidopsis thaliana])	c63122_g3_i2(PREDICTED: putative ribonuclease H protein At1g65750 [Zea mays])
c57017_g2	3.63872	0.575789	6.58526e-09	c57017_g2_i1(hypothetical protein ZEAMMB73_130146 [Zea mays])	c57017_g2_i1(gibberellin 2-beta-dioxygenase 8 [Arabidopsis thaliana])	c57017_g2_i1(PREDICTED: gibberellin 2-beta-dioxygenase 8-like isoform X2 [Zea mays])
c7939_g1	2.14021	0.339432	7.18864e-09	c7939_g1_i1(unknown [Zea mays])	--	--
c52922_g1	2.48172	0.39361	7.19616e-09	--	--	c52922_g1_i2(PREDICTED: FRIGIDA-like protein 4a [Zea mays]);c52922_g1_i3(PREDICTED: FRIGIDA-like protein 4a [Zea mays])
c60444_g2	2.94554	0.467262	7.248e-09	c60444_g2_i1(putative transposase [Zea luxurians]);c60444_g2_i5(putative transposase [Zea luxurians])	c60444_g2_i1(BED zinc finger and hAT dimerization domain-containing protein [Arabidopsis thaliana]);c60444_g2_i5(BED zinc finger and hAT dimerization domain-containing protein [Arabidopsis thaliana])	c60444_g2_i1(PREDICTED: uncharacterized protein LOC103628777 [Zea mays]);c60444_g2_i5(PREDICTED: uncharacterized protein LOC103628777 [Zea mays])
c61596_g4	4.10687	0.652568	7.7256e-09	--	--	--
c129149_g1	2.00611	0.318785	7.74201e-09	c129149_g1_i1(TPA: hypothetical protein ZEAMMB73_331237 [Zea mays])	c129149_g1_i1(chlorophyllase 1 [Arabidopsis thaliana])	c129149_g1_i1(PREDICTED: chlorophyllase-2, chloroplastic-like [Zea mays])
c25977_g1	4.83111	0.768676	8.11155e-09	c25977_g1_i2(fasciclin-like protein [Chlamydomonas reinhardtii])	--	--
c54841_g1	2.57421	0.409933	8.3809e-09	--	--	--
c61516_g1	2.35689	0.375773	8.77674e-09	c61516_g1_i1(hypothetical protein ZEAMMB73_307305 [Zea mays]);c61516_g1_i2(TPA: hypothetical protein ZEAMMB73_779807, partial [Zea mays])	c61516_g1_i1(RING/FYVE/PHD zinc finger-containing protein [Arabidopsis thaliana])	c61516_g1_i1(uncharacterized LOC100216849 [Zea mays])
c56478_g6	2.39269	0.381532	8.8142e-09	c56478_g6_i3(hypothetical protein ZEAMMB73_781596 [Zea mays])	--	--
c47383_g1	4.32164	0.689293	8.89276e-09	--	--	--
c58092_g7	3.30779	0.527771	8.99273e-09	c58092_g7_i1(putative polyprotein [Zea mays])	--	c58092_g7_i1(PREDICTED: uncharacterized protein LOC103631580 [Zea mays])
c61191_g2	2.622	0.41844	9.06069e-09	c61191_g2_i2(putative polyprotein [Zea mays])	--	c61191_g2_i2(PREDICTED: putative ribonuclease H protein At1g65750 [Zea mays])
c55537_g1	4.21972	0.673486	9.09355e-09	--	--	--
c53398_g1	2.03924	0.325492	9.11112e-09	c53398_g1_i2(unknown [Zea mays])	c53398_g1_i2(U-box domain-containing protein 27 [Arabidopsis thaliana])	c53398_g1_i2(U-box domain containing protein [Zea mays])
c51146_g2	3.58044	0.571779	9.29212e-09	c51146_g2_i1(uncharacterized protein LOC100193135 [Zea mays]);c51146_g2_i2(uncharacterized protein LOC100193135 [Zea mays])	c51146_g2_i1(putative inactive receptor kinase [Arabidopsis thaliana]);c51146_g2_i2(putative inactive receptor kinase [Arabidopsis thaliana])	c51146_g2_i1(uncharacterized protein LOC100193135 [Zea mays]);c51146_g2_i2(uncharacterized protein LOC100193135 [Zea mays])
c61930_g2	2.35704	0.376881	9.74166e-09	c61930_g2_i1(sarcosine oxidase [Zea mays])	c61930_g2_i1(putative sarcosine oxidase [Arabidopsis thaliana])	c61930_g2_i1(sarcosine oxidase [Zea mays])
c57786_g4	2.62771	0.420838	1.03652e-08	c57786_g4_i1(hypothetical protein SORBIDRAFT_03g017636 [Sorghum bicolor])	--	c57786_g4_i1(PREDICTED: LOC100282800 isoform X2 [Zea mays])
c56225_g1	2.54919	0.408507	1.05995e-08	c56225_g1_i2(hypothetical protein ZEAMMB73_503567 [Zea mays])	--	c56225_g1_i2(hypothetical protein [Zea mays])
c67421_g1	4.43129	0.711528	1.14073e-08	--	--	--
c62726_g1	2.12409	0.341223	1.15934e-08	--	--	--
c62024_g3	4.15376	0.66738	1.1652e-08	--	--	--
c46296_g1	3.29875	0.530417	1.19873e-08	c46296_g1_i1(Arginyl-tRNA synthetase, cytoplasmic [Triticum urartu])	--	--
c50269_g1	4.82663	0.777008	1.25186e-08	c50269_g1_i1(putative opsin [Oryza sativa Indica Group])	--	--
c45622_g1	2.9566	0.476019	1.25693e-08	--	--	--
c55319_g3	2.14151	0.34495	1.28011e-08	--	--	--
c50890_g1	5.10433	0.824435	1.41689e-08	c50890_g1_i1(predicted protein [Hordeum vulgare subsp. vulgare])	--	--
c59648_g3	2.84922	0.460455	1.44609e-08	c59648_g3_i1(TPA: hypothetical protein ZEAMMB73_948205 [Zea mays]);c59648_g3_i2(TPA: hypothetical protein ZEAMMB73_948205 [Zea mays])	c59648_g3_i1(Potassium transporter 5 [Arabidopsis thaliana]);c59648_g3_i2(Potassium transporter 5 [Arabidopsis thaliana])	c59648_g3_i1(PREDICTED: potassium transporter 27-like isoform X2 [Zea mays]);c59648_g3_i2(PREDICTED: potassium transporter 27-like isoform X2 [Zea mays])
c54687_g1	2.11288	0.341545	1.45923e-08	c54687_g1_i1(glycerol 3-phosphate permease [Zea mays]);c54687_g1_i2(hypothetical protein ZEAMMB73_842033 [Zea mays]);c54687_g1_i3(glycerol 3-phosphate permease [Zea mays])	--	c54687_g1_i1(glycerol 3-phosphate permease [Zea mays]);c54687_g1_i2(PREDICTED: putative glycerol-3-phosphate transporter 1 [Zea mays]);c54687_g1_i3(glycerol 3-phosphate permease [Zea mays])
c45967_g1	4.25641	0.688317	1.48149e-08	--	--	--
c28848_g1	2.78811	0.451158	1.517e-08	c28848_g1_i2(TPA: hypothetical protein ZEAMMB73_347435 [Zea mays])	c28848_g1_i2(uncharacterized protein [Arabidopsis thaliana])	c28848_g1_i2(PREDICTED: UPF0481 protein At3g47200-like [Zea mays])
c28888_g1	3.74692	0.606427	1.52804e-08	--	--	--
c43786_g1	4.13322	0.669233	1.55219e-08	--	--	--
c61291_g1	4.61637	0.748198	1.60684e-08	c61291_g1_i1(calmodulin-related protein 2, touch-induced [Zea mays]);c61291_g1_i2(calmodulin-related protein 2, touch-induced [Zea mays])	c61291_g1_i1(putative calcium-binding protein CML23 [Arabidopsis thaliana]);c61291_g1_i2(putative calcium-binding protein CML23 [Arabidopsis thaliana])	c61291_g1_i1(PREDICTED: probable calcium-binding protein CML16 [Zea mays]);c61291_g1_i2(PREDICTED: probable calcium-binding protein CML16 [Zea mays])
c59134_g5	2.3743	0.384837	1.60976e-08	--	--	--
c36467_g1	3.15418	0.511842	1.67924e-08	c36467_g1_i1(TPA: hypothetical protein ZEAMMB73_948205 [Zea mays])	--	c36467_g1_i1(PREDICTED: potassium transporter 27-like isoform X1 [Zea mays])
c61367_g4	3.90653	0.634445	1.7316e-08	--	--	--
c55289_g2	2.60014	0.422321	1.73751e-08	c55289_g2_i1(nudix hydrolase 13 [Zea mays]);c55289_g2_i11(uncharacterized protein LOC100193807 [Zea mays]);c55289_g2_i12(uncharacterized protein LOC100193807 [Zea mays]);c55289_g2_i13(unknown [Zea mays]);c55289_g2_i3(nudix hydrolase 13 [Zea mays]);c55289_g2_i5(nudix hydrolase 13 [Zea mays]);c55289_g2_i6(uncharacterized protein LOC100193807 [Zea mays]);c55289_g2_i7(uncharacterized protein LOC10019…	c55289_g2_i1(nudix hydrolase 13 [Arabidopsis thaliana]);c55289_g2_i3(nudix hydrolase 13 [Arabidopsis thaliana]);c55289_g2_i5(nudix hydrolase 12 [Arabidopsis thaliana]);c55289_g2_i6(nudix hydrolase 12 [Arabidopsis thaliana]);c55289_g2_i7(nudix hydrolase 13 [Arabidopsis thaliana]);c55289_g2_i11(nudix hydrolase 13 [Arabidopsis thaliana]);c55289_g2_i12(nudix hydrolase 12 [Arabidopsis thaliana]);c5528…	c55289_g2_i1(uncharacterized protein LOC100193807 [Zea mays]);c55289_g2_i3(uncharacterized protein LOC100193807 [Zea mays]);c55289_g2_i5(PREDICTED: uncharacterized protein LOC100193807 isoform X2 [Zea mays]);c55289_g2_i6(uncharacterized protein LOC100193807 [Zea mays]);c55289_g2_i7(uncharacterized protein LOC100193807 [Zea mays]);c55289_g2_i11(uncharacterized protein LOC100193807 [Zea mays]);c552…
c45327_g1	2.32242	0.377218	1.73764e-08	c45327_g1_i2(TPA: hypothetical protein ZEAMMB73_283668 [Zea mays]);c45327_g1_i3(TPA: hypothetical protein ZEAMMB73_283668 [Zea mays])	--	c45327_g1_i2(PREDICTED: ABC transporter B family member 21-like [Zea mays]);c45327_g1_i3(PREDICTED: ABC transporter B family member 21-like [Zea mays])
c46891_g1	3.5196	0.571828	1.75386e-08	c46891_g1_i1(hypothetical protein ZEAMMB73_593245 [Zea mays]);c46891_g1_i2(anther-specific proline-rich protein APG precursor [Zea mays]);c46891_g1_i4(hypothetical protein ZEAMMB73_593245 [Zea mays]);c46891_g1_i5(hypothetical protein ZEAMMB73_593245 [Zea mays])	c46891_g1_i1(GDSL esterase/lipase [Arabidopsis thaliana]);c46891_g1_i2(GDSL esterase/lipase [Arabidopsis thaliana]);c46891_g1_i4(GDSL esterase/lipase [Arabidopsis thaliana]);c46891_g1_i5(GDSL esterase/lipase [Arabidopsis thaliana])	c46891_g1_i1(PREDICTED: GDSL esterase/lipase At4g16230-like [Zea mays]);c46891_g1_i2(anther-specific proline-rich protein APG precursor [Zea mays]);c46891_g1_i4(PREDICTED: GDSL esterase/lipase At4g16230-like [Zea mays]);c46891_g1_i5(PREDICTED: GDSL esterase/lipase At4g16230-like [Zea mays])
c55125_g1	2.68122	0.437033	1.9775e-08	--	--	--
c16490_g1	2.74892	0.448096	1.98136e-08	--	--	--
c33506_g1	2.01518	0.329375	2.18685e-08	c33506_g1_i1(gibberellin 2-beta-dioxygenase [Zea mays])	c33506_g1_i1(gibberellin 2-beta-dioxygenase 1 [Arabidopsis thaliana])	c33506_g1_i1(gibberellin 2-beta-dioxygenase [Zea mays])
c55959_g2	3.06349	0.500787	2.19677e-08	c55959_g2_i2(TPA: hypothetical protein ZEAMMB73_447553 [Zea mays])	c55959_g2_i2(Transmembrane amino acid transporter family protein [Arabidopsis thaliana])	c55959_g2_i2(uncharacterized protein LOC100194339 [Zea mays])
c49684_g1	4.76951	0.781186	2.35616e-08	c49684_g1_i1(putative protein kinase superfamily protein [Zea mays])	--	--
c56439_g1	2.7304	0.447209	2.35616e-08	c56439_g1_i1(TPA: hypothetical protein ZEAMMB73_835930 [Zea mays]);c56439_g1_i4(TPA: hypothetical protein ZEAMMB73_835930 [Zea mays])	c56439_g1_i1(alpha/beta hydrolase fold-containing protein [Arabidopsis thaliana]);c56439_g1_i4(alpha/beta hydrolase fold-containing protein [Arabidopsis thaliana])	c56439_g1_i1(PREDICTED: probable carboxylesterase 15 [Zea mays]);c56439_g1_i4(PREDICTED: probable carboxylesterase 15 [Zea mays])
c49251_g2	2.82482	0.462694	2.35887e-08	c49251_g2_i1(hypothetical protein [Zea mays])	--	c49251_g2_i1(hypothetical protein [Zea mays])
c55614_g3	3.46922	0.568291	2.36532e-08	--	--	--
c61199_g5	3.32391	0.54462	2.38415e-08	--	--	--
c43990_g1	2.42872	0.398234	2.44576e-08	--	--	--
c45046_g1	2.46869	0.404867	2.46214e-08	--	--	--
c47111_g2	2.25017	0.369067	2.46894e-08	c47111_g2_i1(uncharacterized LOC100383609 precursor [Zea mays])	c47111_g2_i1(putative LRR receptor-like serine/threonine-protein kinase [Arabidopsis thaliana])	c47111_g2_i1(uncharacterized LOC100383609 precursor [Zea mays])
c59253_g2	3.51874	0.577245	2.48473e-08	--	--	--
c40884_g1	4.58263	0.753019	2.62919e-08	--	--	--
c56223_g2	2.85051	0.47046	3.0754e-08	--	--	--
c33190_g1	3.49548	0.577925	3.27548e-08	c33190_g1_i1(mitochondrial protein [Zea mays])	c33190_g1_i1(cytochrome BC1 synthesis-like protein [Arabidopsis thaliana])	c33190_g1_i1(mitochondrial protein [Zea mays])
c44038_g2	2.79931	0.46295	3.30438e-08	--	--	--
c56502_g1	2.55211	0.422106	3.31258e-08	c56502_g1_i1(TPA: hypothetical protein ZEAMMB73_318699 [Zea mays]);c56502_g1_i3(TPA: hypothetical protein ZEAMMB73_318699 [Zea mays]);c56502_g1_i4(TPA: hypothetical protein ZEAMMB73_657435 [Zea mays]);c56502_g1_i6(TPA: hypothetical protein ZEAMMB73_657435 [Zea mays]);c56502_g1_i7(TPA: hypothetical protein ZEAMMB73_318699 [Zea mays])	c56502_g1_i3(putative copper transport protein [Arabidopsis thaliana]);c56502_g1_i4(putative copper transport protein [Arabidopsis thaliana]);c56502_g1_i6(putative copper transport protein [Arabidopsis thaliana]);c56502_g1_i7(putative copper transport protein [Arabidopsis thaliana])	c56502_g1_i1(PREDICTED: uncharacterized protein LOC103646338 [Zea mays]);c56502_g1_i3(PREDICTED: uncharacterized protein LOC103646338 [Zea mays]);c56502_g1_i4(PREDICTED: uncharacterized protein LOC103646338 [Zea mays]);c56502_g1_i6(PREDICTED: uncharacterized protein LOC103646338 [Zea mays]);c56502_g1_i7(PREDICTED: uncharacterized protein LOC103646338 [Zea mays])
c43235_g1	2.24425	0.371356	3.36623e-08	c43235_g1_i1(TPA: hypothetical protein ZEAMMB73_435310 [Zea mays]);c43235_g1_i2(TPA: hypothetical protein ZEAMMB73_435310 [Zea mays])	--	c43235_g1_i1(PREDICTED: cylicin-2-like [Zea mays]);c43235_g1_i2(PREDICTED: cylicin-2-like [Zea mays])
c58117_g2	4.9966	0.826915	3.38281e-08	c58117_g2_i1(PREDICTED: uncharacterized protein LOC101767070 isoform X1 [Setaria italica])	--	--
c64653_g2	3.47983	0.576007	3.40605e-08	c64653_g2_i1(unknown [Zea mays])	--	--
c55235_g1	2.2234	0.368847	3.68083e-08	c55235_g1_i2(TPA: hypothetical protein ZEAMMB73_849672 [Zea mays]);c55235_g1_i6(hypothetical protein ZEAMMB73_348402 [Zea mays]);c55235_g1_i7(TPA: hypothetical protein ZEAMMB73_849672 [Zea mays]);c55235_g1_i8(hypothetical protein ZEAMMB73_348402 [Zea mays])	c55235_g1_i2(sphingoid base hydroxylase 1 [Arabidopsis thaliana]);c55235_g1_i6(sphingoid base hydroxylase 1 [Arabidopsis thaliana]);c55235_g1_i7(sphingoid base hydroxylase 1 [Arabidopsis thaliana]);c55235_g1_i8(sphingoid base hydroxylase 1 [Arabidopsis thaliana])	c55235_g1_i2(PREDICTED: sphinganine C(4)-monooxygenase 1-like isoform X1 [Zea mays]);c55235_g1_i6(PREDICTED: sphinganine C(4)-monooxygenase 1-like [Zea mays]);c55235_g1_i7(PREDICTED: sphinganine C(4)-monooxygenase 1-like isoform X1 [Zea mays]);c55235_g1_i8(PREDICTED: sphinganine C(4)-monooxygenase 1-like [Zea mays])
c60368_g1	3.36156	0.557942	3.74399e-08	--	--	--
c54388_g1	2.60577	0.432639	3.78431e-08	--	--	--
c48968_g1	4.71966	0.783765	3.81056e-08	c48968_g1_i1(unknown [Arabidopsis thaliana])	c48968_g1_i1(RNA recognition motif-containing protein [Arabidopsis thaliana])	c48968_g1_i1(LOC100282237 [Zea mays])
c49821_g2	2.923	0.485556	3.85152e-08	c49821_g2_i1(Methyltransferase-like protein 13 [Aegilops tauschii]);c49821_g2_i2(V-type proton ATPase subunit B 2 [Triticum urartu]);c49821_g2_i3(hypothetical protein SORBIDRAFT_01g036170 [Sorghum bicolor]);c49821_g2_i4(PREDICTED: craniofacial development protein 2-like [Brachypodium distachyon]);c49821_g2_i5(PREDICTED: craniofacial development protein 2-like [Brachypodium distachyon]);c49821_g2_…	c49821_g2_i3(vacuolar-sorting receptor 7 [Arabidopsis thaliana]);c49821_g2_i4(vacuolar-sorting receptor 7 [Arabidopsis thaliana]);c49821_g2_i5(vacuolar-sorting receptor 7 [Arabidopsis thaliana]);c49821_g2_i7(vacuolar-sorting receptor 2 [Arabidopsis thaliana])	c49821_g2_i1(PREDICTED: uncharacterized protein LOC100276598 isoform X3 [Zea mays]);c49821_g2_i2(PREDICTED: uncharacterized protein LOC100276598 isoform X3 [Zea mays]);c49821_g2_i3(PREDICTED: vacuolar-sorting receptor 1 [Zea mays]);c49821_g2_i4(PREDICTED: vacuolar-sorting receptor 1 [Zea mays]);c49821_g2_i5(PREDICTED: vacuolar-sorting receptor 1 [Zea mays]);c49821_g2_i7(PREDICTED: vacuolar-sortin…
c19093_g1	2.5556	0.424782	3.93738e-08	--	--	--
c61582_g1	2.47483	0.411673	4.0478e-08	c61582_g1_i1(putative NAC domain transcription factor superfamily protein [Zea mays])	--	c61582_g1_i1(PREDICTED: TIP isoform X1 [Zea mays])
c57680_g2	3.21138	0.534414	4.10266e-08	--	--	--
c58492_g1	2.2235	0.370136	4.14952e-08	c58492_g1_i2(putative protein kinase superfamily protein [Zea mays]);c58492_g1_i3(putative protein kinase superfamily protein [Zea mays]);c58492_g1_i5(putative protein kinase superfamily protein [Zea mays]);c58492_g1_i6(putative protein kinase superfamily protein [Zea mays]);c58492_g1_i7(putative protein kinase superfamily protein [Zea mays]);c58492_g1_i8(putative protein kinase superfamily prote…	--	--
c53461_g2	3.61257	0.601496	4.1786e-08	--	--	--
c44281_g1	4.51955	0.753382	4.34431e-08	--	--	--
c61104_g6	4.05067	0.675716	4.4533e-08	--	--	--
c19995_g1	4.96698	0.829068	4.54279e-08	--	--	--
c62792_g1	3.21554	0.53776	4.86151e-08	c62792_g1_i1(PREDICTED: probable pre-mRNA-splicing factor ATP-dependent RNA helicase-like [Setaria italica])	c62792_g1_i1(ATP-dependent RNA helicase DHX8/PRP22 [Arabidopsis thaliana])	c62792_g1_i1(PREDICTED: probable pre-mRNA-splicing factor ATP-dependent RNA helicase [Zea mays])
c38441_g1	2.93194	0.490727	4.9919e-08	--	--	--
c45394_g1	2.0305	0.340214	5.18269e-08	c45394_g1_i1(hypothetical protein ZEAMMB73_136031 [Zea mays])	--	c45394_g1_i1(PREDICTED: uncharacterized protein LOC100278395 isoform X1 [Zea mays])
c58596_g2	2.19878	0.368943	5.43409e-08	c58596_g2_i1(TPA: hypothetical protein ZEAMMB73_512448 [Zea mays]);c58596_g2_i3(TPA: hypothetical protein ZEAMMB73_512448 [Zea mays])	--	--
c49765_g3	4.20603	0.705802	5.44515e-08	--	--	--
c60882_g2	4.9491	0.830822	5.51912e-08	c60882_g2_i1(putative glycerol 3-phosphate permease [Zea mays])	c60882_g2_i1(Ribonuclease H-like protein [Arabidopsis thaliana])	c60882_g2_i1(PREDICTED: ML domain protein isoform X2 [Zea mays])
c46038_g2	4.15265	0.697982	5.75822e-08	--	--	--
c63019_g3	2.30793	0.388978	6.31222e-08	c63019_g3_i1(hypothetical protein [Zea mays]);c63019_g3_i11(TPA: hypothetical protein ZEAMMB73_099963 [Zea mays]);c63019_g3_i5(hypothetical protein [Zea mays]);c63019_g3_i6(uncharacterized protein LOC100191790 [Zea mays]);c63019_g3_i7(TPA: hypothetical protein ZEAMMB73_478969 [Zea mays]);c63019_g3_i8(hypothetical protein ZEAMMB73_536880 [Zea mays])	--	c63019_g3_i1(hypothetical protein [Zea mays]);c63019_g3_i5(hypothetical protein [Zea mays]);c63019_g3_i6(uncharacterized protein LOC100191790 [Zea mays]);c63019_g3_i8(uncharacterized protein LOC100384365 [Zea mays])
c47621_g1	4.33516	0.73068	6.32032e-08	--	--	--
c48841_g1	2.80068	0.473672	7.09204e-08	c48841_g1_i1(uncharacterized protein LOC100277627 [Zea mays])	c48841_g1_i1(C2H2-type zinc finger protein [Arabidopsis thaliana])	c48841_g1_i1(uncharacterized protein LOC100277627 [Zea mays])
c54043_g2	3.01755	0.510725	7.27223e-08	c54043_g2_i1(hypothetical protein ZEAMMB73_267019 [Zea mays]);c54043_g2_i2(hypothetical protein ZEAMMB73_267019 [Zea mays])	c54043_g2_i1(DNA repair metallo-beta-lactamase family protein [Arabidopsis thaliana]);c54043_g2_i2(DNA repair metallo-beta-lactamase family protein [Arabidopsis thaliana])	c54043_g2_i1(PREDICTED: protein artemis-like [Zea mays]);c54043_g2_i2(PREDICTED: protein artemis-like [Zea mays])
c54797_g1	3.22778	0.546469	7.34374e-08	c54797_g1_i3(uncharacterized protein LOC100279821 [Zea mays])	--	c54797_g1_i3(uncharacterized protein LOC100279821 [Zea mays])
c48625_g1	2.00622	0.339679	7.35786e-08	c48625_g1_i2(uncharacterized protein LOC100194319 [Zea mays])	c48625_g1_i2(uncharacterized protein [Arabidopsis thaliana])	c48625_g1_i2(uncharacterized protein LOC100194319 [Zea mays])
c44890_g2	3.38643	0.573434	7.38292e-08	c44890_g2_i1(uncharacterized protein LOC100502416 [Zea mays])	--	c44890_g2_i1(uncharacterized protein LOC100502416 [Zea mays])
c53065_g1	3.80902	0.645601	7.62667e-08	c53065_g1_i1(TPA: monooxygenase/ oxidoreductase [Zea mays]);c53065_g1_i5(TPA: monooxygenase/ oxidoreductase [Zea mays]);c53065_g1_i6(TPA: monooxygenase/ oxidoreductase [Zea mays])	c53065_g1_i1(putative flavin-containing monooxygenase 2 [Arabidopsis thaliana]);c53065_g1_i5(putative flavin-containing monooxygenase 1 [Arabidopsis thaliana]);c53065_g1_i6(putative flavin-containing monooxygenase 1 [Arabidopsis thaliana])	c53065_g1_i1(PREDICTED: probable flavin-containing monooxygenase 1 [Zea mays]);c53065_g1_i5(PREDICTED: probable flavin-containing monooxygenase 1 [Zea mays]);c53065_g1_i6(PREDICTED: probable flavin-containing monooxygenase 1 [Zea mays])
c25371_g1	4.65418	0.788875	7.63223e-08	c25371_g1_i1(TPA: hypothetical protein ZEAMMB73_285183 [Zea mays])	--	c25371_g1_i1(PREDICTED: nicotianamine synthase 2-like [Zea mays])
c46757_g1	2.62554	0.445252	7.76603e-08	c46757_g1_i1(uncharacterized protein LOC100275502 [Zea mays])	c46757_g1_i1(protein LURP-one-related 12 [Arabidopsis thaliana])	c46757_g1_i1(uncharacterized protein LOC100275502 [Zea mays])
c63031_g4	2.23846	0.379999	8.03386e-08	--	--	--
c60582_g6	2.32184	0.394556	8.30572e-08	c60582_g6_i1(hypothetical protein ZEAMMB73_141413, partial [Zea mays])	--	--
c56822_g3	3.39791	0.57781	8.4924e-08	--	--	--
c40535_g1	2.8924	0.491918	8.53078e-08	c40535_g1_i1(potassium channel [Zea mays])	c40535_g1_i1(Potassium channel AKT1 [Arabidopsis thaliana])	c40535_g1_i1(potassium channel5 [Zea mays])
c61652_g1	2.49695	0.42501	8.76724e-08	--	--	--
c52798_g2	4.15366	0.707499	8.97716e-08	--	--	--
c74193_g1	4.95251	0.844339	9.24893e-08	--	--	--
c149376_g1	5.01638	0.855763	9.43966e-08	c149376_g1_i1(hypothetical protein COCSUDRAFT_62533 [Coccomyxa subellipsoidea C-169])	c149376_g1_i1(uncharacterized protein [Arabidopsis thaliana])	c149376_g1_i1(PREDICTED: uncharacterized protein LOC103654870 [Zea mays])
c26645_g1	3.15864	0.53905	9.56331e-08	c26645_g1_i1(uncharacterized protein LOC100278899 [Zea mays])	c26645_g1_i1(uncharacterized protein [Arabidopsis thaliana])	c26645_g1_i1(uncharacterized protein LOC100278899 [Zea mays])
c45892_g2	4.67879	0.798608	9.61544e-08	c45892_g2_i1(TPA: putative homeodomain-like transcription factor superfamily protein [Zea mays])	--	c45892_g2_i1(PREDICTED: uncharacterized protein LOC103629712 [Zea mays])
c52257_g2	4.14556	0.708082	9.84799e-08	c52257_g2_i1(putative cytochrome P450 superfamily protein, partial [Zea mays])	c52257_g2_i1(cytochrome P450, family 93, subfamily D, polypeptide 1 [Arabidopsis thaliana])	c52257_g2_i1(PREDICTED: cytochrome P450 93A3-like [Zea mays])
c59656_g1	2.8483	0.486694	9.97228e-08	--	--	--
c14147_g1	4.66578	0.799646	1.10391e-07	c14147_g1_i1(hypothetical protein EUTSA_v10002582mg [Eutrema salsugineum])	c14147_g1_i1(extracellular signal-regulated kinase 1/2 [Arabidopsis thaliana])	c14147_g1_i1(ABA stimulation MAP kinase [Zea mays])
c62083_g5	3.46226	0.593755	1.12617e-07	--	--	--
c63587_g4	3.0152	0.517674	1.1688e-07	--	--	--
c86343_g1	4.89166	0.841691	1.25772e-07	c86343_g1_i1(hypothetical protein SELMODRAFT_440291 [Selaginella moellendorffii])	--	--
c50122_g1	4.14361	0.713203	1.27063e-07	c50122_g1_i2(hypothetical protein ZEAMMB73_450160 [Zea mays])	--	--
c40734_g1	2.56	0.441399	1.34313e-07	c40734_g1_i1(TPA: putative cytochrome P450 superfamily protein [Zea mays])	--	c40734_g1_i1(PREDICTED: cytochrome P450 78A9-like, partial [Zea mays])
c35767_g1	3.25983	0.562263	1.35789e-07	c35767_g1_i1(unknown [Zea mays])	c35767_g1_i1(calmodulin-binding-like protein [Arabidopsis thaliana])	c35767_g1_i1(putative calmodulin-binding family protein [Zea mays])
c61323_g2	2.11967	0.365643	1.36204e-07	--	--	--
c63000_g6	2.66845	0.461843	1.51608e-07	c63000_g6_i2(OSIGBa0096P03.5 [Oryza sativa Indica Group])	--	c63000_g6_i1(PREDICTED: uncharacterized protein LOC103652604 [Zea mays]);c63000_g6_i2(PREDICTED: uncharacterized protein LOC103631580 [Zea mays])
c64281_g2	2.42812	0.420653	1.5637e-07	c64281_g2_i1(PREDICTED: D-xylose-proton symporter-like 3, chloroplastic-like [Setaria italica]);c64281_g2_i5(PREDICTED: D-xylose-proton symporter-like 3, chloroplastic-like [Setaria italica])	c64281_g2_i1(D-xylose-proton symporter-like 3 [Arabidopsis thaliana])	c64281_g2_i1(PREDICTED: uncharacterized protein LOC100274077 isoform X2 [Zea mays]);c64281_g2_i2(PREDICTED: uncharacterized protein LOC100274077 isoform X2 [Zea mays]);c64281_g2_i5(PREDICTED: uncharacterized protein LOC100274077 isoform X1 [Zea mays])
c58901_g6	2.222	0.385159	1.59065e-07	c58901_g6_i1(putative polyprotein [Zea mays])	c58901_g6_i1(Ribonuclease H-like protein [Arabidopsis thaliana])	c58901_g6_i1(PREDICTED: peroxin Pex14 isoform X4 [Zea mays])
c58431_g2	2.36358	0.410151	1.64715e-07	c58431_g2_i1(delta 1-pyrroline-5-carboxylate synthetase isoform 1 [Zea mays]);c58431_g2_i2(LOC100280719 [Zea mays]);c58431_g2_i4(LOC100280719 [Zea mays])	c58431_g2_i1(Gamma-glutamyl phosphate reductase [Arabidopsis thaliana]);c58431_g2_i2(Gamma-glutamyl phosphate reductase [Arabidopsis thaliana]);c58431_g2_i4(Gamma-glutamyl phosphate reductase [Arabidopsis thaliana])	c58431_g2_i1(PREDICTED: LOC100280719 isoform X1 [Zea mays]);c58431_g2_i2(LOC100280719 [Zea mays]);c58431_g2_i4(LOC100280719 [Zea mays])
c30509_g1	4.05782	0.704166	1.64744e-07	c30509_g1_i1(nicotianamine synthase2 [Zea mays])	c30509_g1_i1(nicotianamine synthase [Arabidopsis thaliana])	c30509_g1_i1(nicotianamine synthase2 [Zea mays])
c57118_g1	4.82323	0.837134	1.6558e-07	--	--	--
c53233_g1	2.07514	0.36048	1.70216e-07	--	--	--
c55403_g1	2.20617	0.383806	1.7881e-07	c55403_g1_i1(putative polyprotein [Zea mays]);c55403_g1_i2(putative polyprotein [Zea mays]);c55403_g1_i3(putative polyprotein [Zea mays]);c55403_g1_i4(putative polyprotein [Zea mays])	--	c55403_g1_i1(PREDICTED: putative ribonuclease H protein At1g65750 isoform X1 [Zea mays]);c55403_g1_i2(PREDICTED: putative ribonuclease H protein At1g65750 [Zea mays]);c55403_g1_i3(PREDICTED: putative ribonuclease H protein At1g65750 isoform X1 [Zea mays]);c55403_g1_i4(PREDICTED: putative ribonuclease H protein At1g65750 [Zea mays])
c146563_g1	2.45749	0.42774	1.81727e-07	c146563_g1_i1(hypothetical protein ZEAMMB73_066197 [Zea mays])	--	c146563_g1_i1(PREDICTED: uncharacterized protein LOC103654608 isoform X2 [Zea mays])
c58114_g2	4.55363	0.795054	2.00674e-07	--	--	--
c60920_g3	4.80043	0.838458	2.03063e-07	--	--	--
c42317_g2	4.35355	0.761304	2.10562e-07	c42317_g2_i1(hypothetical protein SORBIDRAFT_09g007400 [Sorghum bicolor])	--	c42317_g2_i1(PREDICTED: uncharacterized protein LOC103636008 isoform X1 [Zea mays])
c63588_g2	3.50122	0.612391	2.11951e-07	c63588_g2_i1(F-box/LRR-repeat protein 4 [Triticum urartu])	--	--
c49018_g2	2.65384	0.464678	2.19323e-07	c49018_g2_i1(hypothetical protein [Zea mays]);c49018_g2_i2(hypothetical protein [Zea mays]);c49018_g2_i5(hypothetical protein [Zea mays])	--	c49018_g2_i1(hypothetical protein [Zea mays]);c49018_g2_i2(PREDICTED: hypothetical protein isoform X2 [Zea mays]);c49018_g2_i5(hypothetical protein [Zea mays])
c64553_g3	2.35025	0.41158	2.20203e-07	--	--	--
c48304_g2	2.05921	0.360847	2.24721e-07	--	--	--
c47111_g1	2.20642	0.386721	2.26162e-07	c47111_g1_i1(uncharacterized LOC100383609 precursor [Zea mays]);c47111_g1_i2(uncharacterized LOC100383609 precursor [Zea mays])	c47111_g1_i1(leucine-rich repeat protein kinase-like protein [Arabidopsis thaliana])	c47111_g1_i1(uncharacterized LOC100383609 precursor [Zea mays]);c47111_g1_i2(uncharacterized LOC100383609 precursor [Zea mays])
c56462_g2	2.83624	0.497783	2.36062e-07	--	--	--
c59659_g1	2.15043	0.377777	2.4358e-07	c59659_g1_i1(NAC13 NAC type transcription factor, partial [Zea mays subsp. mays]);c59659_g1_i2(NAC13 NAC type transcription factor, partial [Zea mays subsp. mays]);c59659_g1_i3(NAC13 NAC type transcription factor, partial [Zea mays subsp. mays]);c59659_g1_i4(NAC13 NAC type transcription factor, partial [Zea mays subsp. mays]);c59659_g1_i7(NAC13 NAC type transcription factor, partial [Zea mays sub…	c59659_g1_i1(NAC domain containing protein 44 [Arabidopsis thaliana]);c59659_g1_i2(NAC domain containing protein 44 [Arabidopsis thaliana]);c59659_g1_i3(NAC domain containing protein 44 [Arabidopsis thaliana]);c59659_g1_i4(NAC domain containing protein 44 [Arabidopsis thaliana]);c59659_g1_i7(NAC domain containing protein 44 [Arabidopsis thaliana])	c59659_g1_i1(uncharacterized protein LOC100383487 [Zea mays]);c59659_g1_i2(uncharacterized protein LOC100383487 [Zea mays]);c59659_g1_i3(uncharacterized protein LOC100383487 [Zea mays]);c59659_g1_i4(uncharacterized protein LOC100383487 [Zea mays]);c59659_g1_i7(uncharacterized protein LOC100383487 [Zea mays])
c46342_g1	3.61924	0.636098	2.46983e-07	c46342_g1_i2(TPA: hypothetical protein ZEAMMB73_565276 [Zea mays]);c46342_g1_i3(TPA: hypothetical protein ZEAMMB73_565276 [Zea mays])	c46342_g1_i2(tetratricopeptide repeat-containing protein [Arabidopsis thaliana]);c46342_g1_i3(tetratricopeptide repeat-containing protein-like protein [Arabidopsis thaliana])	c46342_g1_i2(PREDICTED: uncharacterized protein LOC103643390 isoform X1 [Zea mays]);c46342_g1_i3(PREDICTED: uncharacterized protein LOC103643390 isoform X1 [Zea mays])
c55381_g2	4.39464	0.772674	2.49856e-07	c55381_g2_i1(TPA: hypothetical protein ZEAMMB73_975351, partial [Zea mays])	--	--
c62338_g1	4.18055	0.735888	2.59046e-07	--	--	--
c54086_g1	2.08936	0.367818	2.59741e-07	--	--	--
c59145_g2	2.84736	0.501545	2.64585e-07	--	--	--
c55344_g6	4.76751	0.840402	2.7099e-07	c55344_g6_i1(hypothetical protein ZEAMMB73_810066 [Zea mays])	c55344_g6_i1(GTP-binding protein [Arabidopsis thaliana])	c55344_g6_i1(GTP-binding protein PTD004 [Zea mays])
c60924_g2	4.77082	0.842486	2.86204e-07	--	--	--
c31231_g1	2.64882	0.468556	3.01657e-07	--	--	--
c51840_g1	2.47822	0.438837	3.11866e-07	c51840_g1_i1(hypothetical protein SORBIDRAFT_02g024427 [Sorghum bicolor])	--	c51840_g1_i1(PREDICTED: uncharacterized protein LOC103649499 [Zea mays])
c47207_g1	2.90527	0.51462	3.1498e-07	--	--	--
c50868_g4	2.81683	0.499018	3.1605e-07	c50868_g4_i1(hypothetical protein ZEAMMB73_549896 [Zea mays])	--	c50868_g4_i1(PREDICTED: uncharacterized protein LOC103632424 [Zea mays])
c63110_g2	2.57286	0.456473	3.31275e-07	--	--	--
c48752_g1	2.29484	0.407553	3.41154e-07	c48752_g1_i1(hypothetical protein ZEAMMB73_937944 [Zea mays]);c48752_g1_i2(hypothetical protein ZEAMMB73_937944 [Zea mays])	--	c48752_g1_i1(uncharacterized protein LOC100277448 [Zea mays]);c48752_g1_i2(uncharacterized protein LOC100277448 [Zea mays])
c61144_g2	2.52507	0.448477	3.41843e-07	c61144_g2_i2(hypothetical protein ZEAMMB73_562541 [Zea mays]);c61144_g2_i3(TPA: hypothetical protein ZEAMMB73_939696 [Zea mays]);c61144_g2_i5(hypothetical protein ZEAMMB73_562541 [Zea mays])	c61144_g2_i2(Myosin heavy chain-related protein [Arabidopsis thaliana]);c61144_g2_i3(Myosin heavy chain-related protein [Arabidopsis thaliana]);c61144_g2_i5(Myosin heavy chain-related protein [Arabidopsis thaliana])	c61144_g2_i2(PREDICTED: uncharacterized abhydrolase domain-containing protein DDB_G0269086-like [Zea mays]);c61144_g2_i3(PREDICTED: hypothetical protein isoform X2 [Zea mays]);c61144_g2_i5(PREDICTED: uncharacterized abhydrolase domain-containing protein DDB_G0269086-like [Zea mays])
c27649_g1	3.8841	0.689986	3.43452e-07	--	--	c27649_g1_i1(PREDICTED: sucrose-phosphate synthase-like [Zea mays])
c51587_g2	2.35885	0.419318	3.50439e-07	c51587_g2_i3(hypothetical protein [Oryza sativa Japonica Group]);c51587_g2_i7(hypothetical protein [Oryza sativa Japonica Group])	--	c51587_g2_i3(PREDICTED: uncharacterized protein LOC103629135 [Zea mays]);c51587_g2_i7(PREDICTED: uncharacterized protein LOC103627628 [Zea mays])
c56290_g1	3.13088	0.557945	3.78815e-07	c56290_g1_i1(hypothetical protein ZEAMMB73_595251 [Zea mays])	--	c56290_g1_i1(PREDICTED: uncharacterized protein LOC103637801 [Zea mays])
c50750_g1	2.57973	0.460062	3.87474e-07	--	--	--
c38549_g1	4.83941	0.863168	3.88918e-07	--	--	--
c51632_g2	4.28983	0.765847	3.99879e-07	c51632_g2_i1(predicted protein [Hordeum vulgare subsp. vulgare])	c51632_g2_i1(sugar transporter 9 [Arabidopsis thaliana])	c51632_g2_i1(PREDICTED: sugar transport protein 1-like [Zea mays])
c45242_g2	4.24446	0.75818	4.06723e-07	--	--	--
c50417_g1	4.29865	0.768038	4.09464e-07	c50417_g1_i2(OSIGBa0114M03.4 [Oryza sativa Indica Group])	--	c50417_g1_i2(PREDICTED: uncharacterized protein LOC103652216 [Zea mays])
c128128_g1	4.72529	0.844372	4.10808e-07	c128128_g1_i1(unnamed protein product [Ostreococcus tauri])	--	--
c63889_g4	4.1695	0.745372	4.15974e-07	--	--	--
c53036_g4	2.37143	0.424247	4.25306e-07	c53036_g4_i1(TPA: hypothetical protein ZEAMMB73_587968 [Zea mays])	c53036_g4_i1(protein ULTRAPETALA 2 [Arabidopsis thaliana])	c53036_g4_i1(PREDICTED: ULT transcription factor isoform X1 [Zea mays])
c51717_g1	2.40832	0.431171	4.34918e-07	c51717_g1_i1(12-oxophytodienoate reductase 2 [Zea mays])	c51717_g1_i1(12-oxophytodienoate reductase 2 [Arabidopsis thaliana])	c51717_g1_i1(12-oxo-phytodienoic acid reductase3 [Zea mays])
c54088_g5	2.392	0.428263	4.35188e-07	--	--	--
c53953_g3	2.80375	0.502398	4.46077e-07	--	--	--
c922_g1	4.82109	0.865232	4.6748e-07	c922_g1_i1(predicted protein [Hordeum vulgare subsp. vulgare])	c922_g1_i1(NADPH-ferrihemoprotein reductase [Arabidopsis thaliana])	c922_g1_i1(PREDICTED: uncharacterized protein LOC100216882 isoform X1 [Zea mays])
c44353_g1	3.69573	0.663804	4.78423e-07	c44353_g1_i1(putative polyprotein [Oryza sativa Japonica Group])	--	c44353_g1_i1(PREDICTED: uncharacterized protein LOC103634281 [Zea mays])
c53311_g4	2.88051	0.51774	4.88623e-07	--	--	--
c52846_g1	2.9724	0.534687	5.00056e-07	--	--	--
c52386_g1	2.01202	0.362028	5.03588e-07	--	--	--
c49780_g2	2.64927	0.476731	5.04821e-07	c49780_g2_i2(putative WRKY DNA-binding domain superfamily protein [Zea mays])	--	c49780_g2_i2(PREDICTED: probable WRKY transcription factor 40 [Zea mays])
c61392_g4	4.31214	0.77601	5.05638e-07	--	--	--
c63490_g3	3.40948	0.613879	5.13105e-07	c63490_g3_i2(TPA: hypothetical protein ZEAMMB73_754294 [Zea mays]);c63490_g3_i3(TPA: hypothetical protein ZEAMMB73_837194 [Zea mays]);c63490_g3_i6(TPA: hypothetical protein ZEAMMB73_837194 [Zea mays])	--	c63490_g3_i3(PREDICTED: uncharacterized protein LOC103642558 [Zea mays])
c48622_g1	3.44931	0.621249	5.17161e-07	--	--	c48622_g1_i1(PREDICTED: ice-structuring glycoprotein-like isoform X1 [Zea mays])
c7857_g1	3.51194	0.632617	5.19062e-07	c7857_g1_i1(OSIGBa0110B10.4 [Oryza sativa Indica Group])	--	c7857_g1_i1(PREDICTED: uncharacterized protein LOC103646679 [Zea mays])
c55061_g1	4.09576	0.738074	5.25082e-07	--	--	--
c42811_g1	2.59947	0.468691	5.33417e-07	--	--	--
c48461_g1	2.84716	0.514282	5.63489e-07	c48461_g1_i2(TPA: hypothetical protein ZEAMMB73_417295 [Zea mays])	--	c48461_g1_i2(fiber protein Fb2 [Zea mays])
c48010_g2	2.41212	0.435931	5.72103e-07	c48010_g2_i1(TPA: hypothetical protein ZEAMMB73_341738 [Zea mays])	c48010_g2_i1(peroxidase 56 [Arabidopsis thaliana])	c48010_g2_i1(PREDICTED: peroxidase 1-like [Zea mays])
c33035_g1	2.533	0.457812	5.73148e-07	c33035_g1_i1(uncharacterized protein LOC100275604 [Zea mays])	--	c33035_g1_i1(uncharacterized protein LOC100275604 [Zea mays])
c63627_g2	2.14692	0.388035	5.73148e-07	c63627_g2_i2(uncharacterized protein LOC100272885 [Zea mays])	c63627_g2_i2(O-methyltransferase family 2 protein [Arabidopsis thaliana])	c63627_g2_i2(uncharacterized protein LOC100272885 [Zea mays])
c43494_g1	2.79147	0.504778	5.81877e-07	c43494_g1_i2(hypothetical protein precursor [Zea mays]);c43494_g1_i4(hypothetical protein SORBIDRAFT_06g021300 [Sorghum bicolor])	c43494_g1_i2(uncharacterized protein [Arabidopsis thaliana]);c43494_g1_i4(uncharacterized protein [Arabidopsis thaliana])	c43494_g1_i2(hypothetical protein precursor [Zea mays]);c43494_g1_i4(PREDICTED: uncharacterized protein LOC103646275 [Zea mays])
c57591_g2	2.07299	0.374873	5.82486e-07	c57591_g2_i4(putative polyprotein [Oryza sativa Japonica Group]);c57591_g2_i5(putative polyprotein [Oryza sativa Japonica Group])	c57591_g2_i5(cysteine-rich receptor-like protein kinase 8 [Arabidopsis thaliana])	c57591_g2_i4(PREDICTED: uncharacterized protein LOC103646095 [Zea mays]);c57591_g2_i5(PREDICTED: uncharacterized protein LOC103646095 [Zea mays])
c57742_g1	2.7338	0.494645	5.91885e-07	c57742_g1_i1(Putative Zea mays retrotransposon Opie-2 [Oryza sativa Japonica Group])	c57742_g1_i1(cysteine-rich receptor-like protein kinase 8 [Arabidopsis thaliana])	c57742_g1_i1(uncharacterized protein LOC100502343 [Zea mays])
c45884_g2	4.14133	0.7495	5.96177e-07	--	--	--
c56648_g5	2.99282	0.541672	5.96973e-07	c56648_g5_i1(TPA: hypothetical protein ZEAMMB73_918889 [Zea mays]);c56648_g5_i2(PREDICTED: 65-kDa microtubule-associated protein 6-like [Setaria italica])	c56648_g5_i1(microtubule-associated protein 65-7 [Arabidopsis thaliana]);c56648_g5_i2(microtubule-associated protein 65-7 [Arabidopsis thaliana])	c56648_g5_i1(PREDICTED: 65-kDa microtubule-associated protein 6-like [Zea mays]);c56648_g5_i2(PREDICTED: 65-kDa microtubule-associated protein 6-like [Zea mays])
c51968_g2	4.68198	0.848058	6.11404e-07	--	--	--
c47032_g1	4.50592	0.816989	6.29398e-07	c47032_g1_i1(PREDICTED: probable protein phosphatase 2C 60-like [Fragaria vesca subsp. vesca])	c47032_g1_i1(protein phosphatase [Arabidopsis thaliana])	c47032_g1_i1(uncharacterized protein LOC100272962 [Zea mays])
c46433_g1	2.655	0.481508	6.33339e-07	c46433_g1_i1(putative cytochrome P450 superfamily protein [Zea mays])	c46433_g1_i1(cytochrome P450, family 87, subfamily A, polypeptide 6 [Arabidopsis thaliana])	c46433_g1_i1(PREDICTED: cytochrome P450 89A2-like [Zea mays])
c85493_g1	4.57006	0.828871	6.34288e-07	--	--	--
c60243_g1	3.3891	0.614876	6.3995e-07	--	--	--
c48391_g1	3.23264	0.586556	6.42002e-07	--	--	--
c55336_g2	2.89819	0.525898	6.42598e-07	--	--	--
c64070_g2	3.6525	0.663273	6.56461e-07	--	--	--
c46573_g1	2.28603	0.415377	6.6808e-07	c46573_g1_i1(TPA: hypothetical protein ZEAMMB73_165935 [Zea mays]);c46573_g1_i2(TPA: hypothetical protein ZEAMMB73_165935 [Zea mays]);c46573_g1_i3(TPA: hypothetical protein ZEAMMB73_165935 [Zea mays]);c46573_g1_i5(hypothetical protein SORBIDRAFT_08g021730 [Sorghum bicolor])	c46573_g1_i1(cation/H(+) antiporter 17 [Arabidopsis thaliana]);c46573_g1_i2(cation/H(+) antiporter 18 [Arabidopsis thaliana]);c46573_g1_i3(cation/H(+) antiporter 18 [Arabidopsis thaliana]);c46573_g1_i5(cation/H(+) antiporter 19 [Arabidopsis thaliana])	c46573_g1_i1(PREDICTED: cation/H(+) antiporter 19-like [Zea mays]);c46573_g1_i2(PREDICTED: cation/H(+) antiporter 19-like [Zea mays]);c46573_g1_i3(PREDICTED: cation/H(+) antiporter 19-like [Zea mays]);c46573_g1_i5(PREDICTED: cation/H(+) antiporter 19-like [Zea mays])
c46543_g1	3.38722	0.615945	6.84276e-07	--	--	--
c55698_g1	2.94632	0.535783	6.84473e-07	c55698_g1_i2(hypothetical protein ZEAMMB73_231535 [Zea mays]);c55698_g1_i3(hypothetical protein ZEAMMB73_231535 [Zea mays])	--	c55698_g1_i2(PREDICTED: aspartic proteinase nepenthesin-1-like [Zea mays]);c55698_g1_i3(PREDICTED: aspartic proteinase nepenthesin-1-like [Zea mays])
c44388_g1	3.54981	0.645869	6.95629e-07	--	--	--
c51439_g1	3.8378	0.698531	7.03394e-07	--	--	--
c61592_g3	2.19466	0.399537	7.07507e-07	--	--	--
c50305_g1	4.07297	0.741606	7.10878e-07	--	--	--
c50174_g3	2.35224	0.428592	7.25343e-07	c50174_g3_i1(hypothetical protein SORBIDRAFT_01g028930 [Sorghum bicolor])	--	--
c52450_g2	3.09121	0.563418	7.31879e-07	--	--	--
c58020_g6	2.85204	0.519839	7.32141e-07	--	--	--
c59225_g2	2.53542	0.462142	7.32498e-07	c59225_g2_i1(hypothetical protein [Zea mays])	--	c59225_g2_i1(hypothetical protein [Zea mays])
c46095_g1	4.64783	0.847436	7.38845e-07	--	--	--
c41983_g2	2.30019	0.419516	7.45106e-07	c41983_g2_i1(unknown [Zea mays])	c41983_g2_i1(uncharacterized protein [Arabidopsis thaliana])	c41983_g2_i1(uncharacterized protein LOC100278490 [Zea mays])
c54258_g1	2.81349	0.513309	7.52772e-07	c54258_g1_i1(putative MATE efflux family protein [Zea mays])	c54258_g1_i1(mate efflux domain-containing protein [Arabidopsis thaliana])	c54258_g1_i1(putative MATE efflux family protein [Zea mays])
c39315_g1	4.43349	0.808994	7.55821e-07	c39315_g1_i1(PREDICTED: protein translation factor SUI1 homolog [Brachypodium distachyon])	c39315_g1_i1(protein translation factor SUI1-2 [Arabidopsis thaliana])	c39315_g1_i1(PREDICTED: LOC100286322 isoform X1 [Zea mays])
c53311_g1	3.17256	0.579182	7.66377e-07	c53311_g10_i1(unknown [Zea mays])	--	--
c16785_g1	4.572	0.835305	7.83998e-07	--	--	--
c58938_g1	2.00962	0.3673	7.92511e-07	c58938_g1_i1(unknown [Zea mays]);c58938_g1_i2(unknown [Zea mays]);c58938_g1_i4(unknown [Zea mays]);c58938_g1_i5(unknown [Zea mays]);c58938_g1_i6(unknown [Zea mays]);c58938_g1_i7(unknown [Zea mays]);c58938_g1_i9(unknown [Zea mays]);c58938_g10_i1(hypothetical protein ZEAMMB73_561285 [Zea mays]);c58938_g10_i2(hypothetical protein ZEAMMB73_561285 [Zea mays])	--	c58938_g1_i1(PREDICTED: flocculation protein FLO11-like isoform X11 [Zea mays]);c58938_g1_i2(PREDICTED: uncharacterized protein LOC103633599 isoform X5 [Zea mays]);c58938_g1_i4(PREDICTED: uncharacterized protein LOC103633599 isoform X12 [Zea mays]);c58938_g1_i5(PREDICTED: flocculation protein FLO11-like isoform X11 [Zea mays]);c58938_g1_i6(PREDICTED: proline-rich receptor-like protein kinase PERK…
c47964_g1	4.14402	0.758612	8.2886e-07	--	--	--
c55660_g6	2.82722	0.517818	8.41259e-07	--	--	--
c64971_g1	4.51682	0.828821	8.88014e-07	--	--	--
c62095_g7	2.87466	0.527652	8.96105e-07	--	--	--
c64043_g5	3.23689	0.594299	9.02761e-07	c64043_g5_i5(hypothetical protein ZEAMMB73_906908 [Zea mays])	--	--
c49699_g3	4.39279	0.806692	9.08213e-07	c49699_g3_i1(PREDICTED: dehydration-responsive element-binding protein 1G-like [Setaria italica])	--	c49699_g3_i1(dehydration-responsive element-binding protein 1A [Zea mays])
c45571_g1	4.65186	0.854535	9.16292e-07	c45571_g1_i2(predicted protein [Micromonas sp. RCC299])	c45571_g1_i2(OB-fold nucleic acid binding domain-containing protein [Arabidopsis thaliana])	c45571_g1_i2(uncharacterized protein LOC100273317 [Zea mays])
c42371_g1	2.50506	0.460417	9.29887e-07	--	--	c42371_g1_i1(putative POX domain/homeobox DNA-binding domain family protein [Zea mays])
c55649_g1	2.05104	0.377488	9.66538e-07	--	--	--
c63085_g1	2.29192	0.421951	9.74982e-07	--	--	--
c83419_g1	4.60174	0.847591	9.88508e-07	c83419_g1_i1(hypothetical protein CARUB_v10001742mg [Capsella rubella])	c83419_g1_i1(Rossmann-fold NAD(P)-binding domain-containing protein [Arabidopsis thaliana])	c83419_g1_i1(uncharacterized protein LOC100277126 [Zea mays])
c56577_g4	2.23828	0.413138	1.04729e-06	c56577_g4_i1(hypothetical protein SORBIDRAFT_07g004973 [Sorghum bicolor])	--	c56577_g4_i1(uncharacterized LOC100383388 [Zea mays])
c48406_g1	3.64894	0.673563	1.04912e-06	--	--	--
c93923_g1	4.71683	0.871016	1.06086e-06	c93923_g1_i1(PREDICTED: uncharacterized protein LOC101304719 [Fragaria vesca subsp. vesca])	c93923_g1_i1(cinnamyl alcohol dehydrogenase 2 [Arabidopsis thaliana])	c93923_g1_i1(LOC100281336 [Zea mays])
c57732_g1	2.57178	0.475717	1.11133e-06	c57732_g1_i1(hypothetical protein SORBIDRAFT_09g017840 [Sorghum bicolor]);c57732_g1_i2(hypothetical protein SORBIDRAFT_09g017840 [Sorghum bicolor])	c57732_g1_i1(E3 ubiquitin ligase-like protein [Arabidopsis thaliana]);c57732_g1_i2(uncharacterized protein [Arabidopsis thaliana])	c57732_g1_i1(PREDICTED: uncharacterized protein LOC103644439 [Zea mays]);c57732_g1_i2(PREDICTED: uncharacterized protein LOC103644439 [Zea mays])
c156554_g1	4.70524	0.871309	1.14664e-06	--	--	--
c46626_g1	2.88064	0.533652	1.15942e-06	c46626_g1_i1(LOC100280719 [Zea mays])	c46626_g1_i1(Gamma-glutamyl phosphate reductase [Arabidopsis thaliana])	c46626_g1_i1(LOC100280719 [Zea mays])
c52636_g1	4.00611	0.742236	1.16301e-06	--	--	--
c61236_g1	3.32366	0.616025	1.17451e-06	c61236_g1_i1(PREDICTED: uncharacterized protein LOC101773762 [Setaria italica])	--	c61236_g1_i1(PREDICTED: hypothetical protein isoform X2 [Zea mays])
c57906_g5	2.63254	0.488151	1.18697e-06	--	--	--
c49699_g1	3.61986	0.671486	1.20018e-06	c49699_g1_i1(dehydration-responsive element-binding protein 1A [Zea mays])	--	c49699_g1_i1(dehydration-responsive element-binding protein 1A [Zea mays])
c28985_g1	4.65272	0.863759	1.22705e-06	--	--	--
c51376_g1	3.69381	0.686153	1.24835e-06	--	--	--
c62296_g4	2.56509	0.477071	1.29123e-06	c62296_g4_i2(hypothetical protein SORBIDRAFT_02g024427 [Sorghum bicolor])	c62296_g4_i2(cysteine-rich receptor-like protein kinase 8 [Arabidopsis thaliana])	c62296_g4_i2(PREDICTED: uncharacterized protein LOC103655746 [Zea mays])
c50198_g4	2.68524	0.500154	1.34363e-06	c50198_g4_i1(uncharacterized protein LOC100274482 [Zea mays]);c50198_g4_i2(uncharacterized protein LOC100274482 [Zea mays])	c50198_g4_i1(homeobox-leucine zipper protein ATHB-21 [Arabidopsis thaliana]);c50198_g4_i2(homeobox-leucine zipper protein ATHB-21 [Arabidopsis thaliana])	c50198_g4_i1(uncharacterized protein LOC100274482 [Zea mays]);c50198_g4_i2(uncharacterized protein LOC100274482 [Zea mays])
c63391_g4	2.09552	0.390479	1.35947e-06	c63391_g4_i1(hypothetical protein ZEAMMB73_491027 [Zea mays]);c63391_g4_i3(unknown [Zea mays])	c63391_g4_i3(RNase H domain-containing protein [Arabidopsis thaliana])	c63391_g4_i1(PREDICTED: putative ribonuclease H protein At1g65750 [Zea mays]);c63391_g4_i3(PREDICTED: putative ribonuclease H protein At1g65750 [Zea mays])
c49878_g1	2.66532	0.496771	1.36746e-06	c49878_g1_i1(H0321H01.8 [Oryza sativa Indica Group])	--	c49878_g1_i1(PREDICTED: transposon Tf2-1 polyprotein isoform X1 [Zea mays])
c48946_g1	3.03342	0.565438	1.37082e-06	--	--	--
c58633_g1	2.83465	0.528603	1.38512e-06	c58633_g1_i3(TPA: hypothetical protein ZEAMMB73_582925 [Zea mays])	--	--
c58220_g2	3.65307	0.681265	1.38693e-06	--	--	--
c55109_g1	3.09066	0.576922	1.42362e-06	c55109_g1_i1(hypothetical protein SORBIDRAFT_01g037070 [Sorghum bicolor])	c55109_g1_i1(aspartyl protease-like protein [Arabidopsis thaliana])	c55109_g1_i1(PREDICTED: aspartic proteinase nepenthesin-1-like [Zea mays])
c42311_g1	3.98063	0.745091	1.53299e-06	--	--	--
c82489_g1	4.20163	0.786787	1.55094e-06	--	--	--
c49416_g2	2.49694	0.467931	1.58393e-06	c49416_g2_i1(PREDICTED: mitogen-activated protein kinase kinase kinase YODA-like [Setaria italica]);c49416_g2_i2(PREDICTED: mitogen-activated protein kinase kinase kinase YODA-like [Setaria italica]);c49416_g2_i3(hypothetical protein SELMODRAFT_164743 [Selaginella moellendorffii])	c49416_g2_i1(mitogen-activated protein kinase kinase kinase 5 [Arabidopsis thaliana]);c49416_g2_i2(mitogen-activated protein kinase kinase kinase 5 [Arabidopsis thaliana]);c49416_g2_i3(mitogen-activated protein kinase kinase kinase 5 [Arabidopsis thaliana])	c49416_g2_i1(PREDICTED: mitogen-activated protein kinase kinase kinase YODA-like [Zea mays]);c49416_g2_i2(PREDICTED: mitogen-activated protein kinase kinase kinase YODA-like [Zea mays]);c49416_g2_i3(PREDICTED: serine/threonine-protein kinase PAK mbt-like [Zea mays])
c58340_g5	4.00923	0.751554	1.59682e-06	--	--	--
c52057_g1	3.64181	0.683433	1.64436e-06	--	--	--
c82831_g1	4.57184	0.857964	1.64436e-06	c82831_g1_i1(hypothetical protein [Zea mays])	c82831_g1_i1(major facilitator protein [Arabidopsis thaliana])	c82831_g1_i1(hypothetical protein [Zea mays])
c52645_g1	2.34257	0.439711	1.65345e-06	c52645_g1_i3(unknown [Zea mays]);c52645_g1_i4(unknown [Zea mays]);c52645_g1_i5(unknown [Zea mays])	--	c52645_g1_i3(uncharacterized protein LOC100273402 precursor [Zea mays]);c52645_g1_i4(uncharacterized protein LOC100273402 precursor [Zea mays]);c52645_g1_i5(uncharacterized protein LOC100273402 precursor [Zea mays])
c52836_g1	2.74424	0.515278	1.66911e-06	c52836_g1_i1(hypothetical protein ZEAMMB73_417636 [Zea mays]);c52836_g1_i2(hypothetical protein ZEAMMB73_417636 [Zea mays])	--	--
c60395_g1	2.96824	0.55774	1.70131e-06	--	--	--
c57287_g2	3.4951	0.657456	1.75308e-06	--	--	--
c58324_g4	2.20545	0.415587	1.8395e-06	c58324_g4_i1(hypothetical protein [Zea mays]);c58324_g4_i2(hypothetical protein ZEAMMB73_580049 [Zea mays])	c58324_g4_i1(leucoanthocyanidin dioxygenase-like protein [Arabidopsis thaliana]);c58324_g4_i2(oxidoreductase, 2OG-Fe(II) oxygenase family protein [Arabidopsis thaliana])	c58324_g4_i1(PREDICTED: hypothetical protein isoform X2 [Zea mays]);c58324_g4_i2(PREDICTED: leucoanthocyanidin dioxygenase-like [Zea mays])
c42698_g1	2.13734	0.402793	1.84377e-06	--	--	--
c52675_g7	3.78737	0.713782	1.84558e-06	--	--	--
c45861_g1	2.53499	0.478239	1.89646e-06	--	--	c45861_g1_i1(uncharacterized protein LOC100279260 [Zea mays])
c45229_g1	2.53819	0.478899	1.90222e-06	c45229_g1_i1(RecName: Full=Cytochrome c);c45229_g1_i2(RecName: Full=Cytochrome c);c45229_g1_i5(RecName: Full=Cytochrome c);c45229_g1_i6(RecName: Full=Cytochrome c);c45229_g1_i7(RecName: Full=Cytochrome c)	c45229_g1_i1(cytochrome C-1 [Arabidopsis thaliana]);c45229_g1_i2(cytochrome c-2 [Arabidopsis thaliana]);c45229_g1_i5(cytochrome C-1 [Arabidopsis thaliana]);c45229_g1_i6(cytochrome C-1 [Arabidopsis thaliana]);c45229_g1_i7(cytochrome c-2 [Arabidopsis thaliana])	c45229_g1_i1(cytochrome c [Zea mays]);c45229_g1_i2(PREDICTED: cytochrome c-like [Zea mays]);c45229_g1_i5(PREDICTED: cytochrome c-like [Zea mays]);c45229_g1_i6(cytochrome c [Zea mays]);c45229_g1_i7(PREDICTED: cytochrome c-like [Zea mays])
c36563_g1	4.20873	0.794209	1.90977e-06	c36563_g1_i1(serine carboxypeptidase-like enzyme [Selaginella moellendorffii])	c36563_g1_i1(carboxypeptidase [Arabidopsis thaliana])	c36563_g1_i1(uncharacterized protein LOC100273121 precursor [Zea mays])
c45143_g1	4.52735	0.855752	1.99977e-06	--	--	--
c51302_g2	2.09894	0.39694	2.02879e-06	c51302_g2_i1(retrotransposon protein, putative, unclassified, expressed [Oryza sativa Japonica Group]);c51302_g2_i2(PREDICTED: uncharacterized protein LOC101774267 [Setaria italica])	--	c51302_g2_i1(PREDICTED: uncharacterized protein LOC103648418 [Zea mays]);c51302_g2_i2(PREDICTED: uncharacterized protein LOC103648418 [Zea mays])
c27037_g1	4.36135	0.824924	2.03734e-06	c27037_g1_i1(predicted protein [Hordeum vulgare subsp. vulgare])	c27037_g1_i1(HVA22-like protein e [Arabidopsis thaliana])	c27037_g1_i1(PREDICTED: protein HVA22-like [Zea mays])
c47602_g1	2.97519	0.563113	2.07173e-06	c47602_g1_i2(TPA: squamosa promoter-binding protein-like (SBP domain) transcription factor family protein [Zea mays])	--	c47602_g1_i2(PREDICTED: squamosa promoter-binding-like protein 1 [Zea mays])
c48961_g1	3.02524	0.57297	2.10532e-06	--	--	--
c48555_g1	4.60266	0.872552	2.16053e-06	c48555_g1_i1(Thermostable beta-glucosidase B, putative [Ricinus communis])	c48555_g1_i1(beta-glucosidase [Arabidopsis thaliana])	c48555_g1_i1(PREDICTED: probable beta-D-xylosidase 2 [Zea mays])
c40295_g1	4.3438	0.823939	2.19272e-06	--	--	--
c36967_g1	4.51187	0.85641	2.2345e-06	c36967_g1_i1(RNA-binding domain-containing protein [Coccomyxa subellipsoidea C-169]);c36967_g1_i2(hypothetical protein CHLNCDRAFT_26116 [Chlorella variabilis])	c36967_g1_i1(RNA-binding (RRM/RBD/RNP motifs) family protein [Arabidopsis thaliana]);c36967_g1_i2(RNA-binding (RRM/RBD/RNP motifs) family protein [Arabidopsis thaliana])	c36967_g1_i1(uncharacterized protein LOC100272743 [Zea mays]);c36967_g1_i2(uncharacterized protein LOC100272743 [Zea mays])
c64094_g5	2.66414	0.507833	2.50296e-06	--	--	--
c58448_g2	3.42898	0.65434	2.57675e-06	--	--	--
c64388_g5	3.38824	0.647458	2.67177e-06	c64388_g5_i1(TPA: hypothetical protein ZEAMMB73_192806 [Zea mays])	--	--
c30251_g1	3.92888	0.750972	2.68894e-06	c30251_g1_i1(predicted protein [Hordeum vulgare subsp. vulgare])	c30251_g1_i1(isocitrate lyase [Arabidopsis thaliana])	c30251_g1_i1(PREDICTED: isocitrate lyase [Zea mays])
c54720_g1	2.13645	0.4086	2.7304e-06	c54720_g1_i1(TPA: hypothetical protein ZEAMMB73_737389 [Zea mays]);c54720_g1_i2(TPA: hypothetical protein ZEAMMB73_737389 [Zea mays])	--	--
c43411_g1	2.12611	0.406754	2.75292e-06	c43411_g1_i1(TPA: hypothetical protein ZEAMMB73_803950 [Zea mays])	--	c43411_g1_i1(choline/ethanolamine kinase [Zea mays])
c51416_g1	2.68131	0.513018	2.7575e-06	--	--	--
c56680_g2	2.21315	0.423974	2.85195e-06	--	--	--
c39406_g1	4.34061	0.831985	2.89302e-06	c39406_g1_i1(hypothetical protein PHAVU_001G007700g [Phaseolus vulgaris])	c39406_g1_i1(elongation factor 1-delta 1 [Arabidopsis thaliana])	c39406_g1_i1(elongation factor 1-delta 1 [Zea mays])
c55447_g1	2.23089	0.427706	2.90969e-06	c55447_g1_i1(hypothetical protein ZEAMMB73_366157 [Zea mays])	--	--
c50659_g1	2.89289	0.555445	3.03095e-06	--	--	--
c62010_g1	2.68429	0.516176	3.14932e-06	c62010_g1_i1(TPA: putative AP2/EREBP transcription factor superfamily protein [Zea mays])	--	c62010_g1_i1(PREDICTED: probable serine/threonine-protein kinase At1g54610 [Zea mays])
c51436_g2	3.59729	0.691896	3.16607e-06	c51436_g2_i1(PREDICTED: 6-phosphogluconate dehydrogenase, decarboxylating 2, chloroplastic-like [Solanum lycopersicum]);c51436_g2_i2(predicted protein [Physcomitrella patens]);c51436_g2_i4(predicted protein [Physcomitrella patens])	c51436_g2_i1(6-phosphogluconate dehydrogenase [Arabidopsis thaliana]);c51436_g2_i2(6-phosphogluconate dehydrogenase [Arabidopsis thaliana]);c51436_g2_i4(6-phosphogluconate dehydrogenase [Arabidopsis thaliana])	c51436_g2_i1(NADPH producing dehydrogenase of the oxidative pentose phosphate pathway [Zea mays]);c51436_g2_i2(NADPH producing dehydrogenase of the oxidative pentose phosphate pathway [Zea mays]);c51436_g2_i4(NADPH producing dehydrogenase of the oxidative pentose phosphate pathway [Zea mays])
c29827_g1	2.79859	0.538306	3.1702e-06	c29827_g1_i1(putative AP2/EREBP transcription factor superfamily protein [Zea mays])	c29827_g1_i1(ethylene-responsive transcription factor 7 [Arabidopsis thaliana])	c29827_g1_i1(PREDICTED: ethylene-responsive transcription factor 4-like [Zea mays])
c52442_g1	2.68293	0.516452	3.2302e-06	c52442_g1_i2(Putative retroelement [Oryza sativa Japonica Group])	--	c52442_g1_i2(PREDICTED: uncharacterized protein LOC103649416 [Zea mays])
c57047_g4	2.95165	0.568602	3.2893e-06	c57047_g4_i1(putative polyprotein [Zea mays])	--	c57047_g4_i1(PREDICTED: putative ribonuclease H protein At1g65750 [Zea mays])
c34322_g1	2.38911	0.460879	3.41148e-06	--	--	--
c58055_g9	3.75221	0.724009	3.4325e-06	--	--	--
c41837_g1	2.88917	0.557583	3.44676e-06	--	--	--
c23074_g1	3.93078	0.759559	3.55678e-06	--	--	--
c61940_g1	4.43997	0.858013	3.56265e-06	c61940_g1_i1(PREDICTED: pleiotropic drug resistance protein 12-like isoform X2 [Setaria italica])	c61940_g1_i1(ABC transporter G family member 36 [Arabidopsis thaliana])	c61940_g1_i1(PREDICTED: pleiotropic drug resistance protein 12-like [Zea mays])
c62487_g3	4.06424	0.786293	3.6681e-06	--	--	--
c45678_g1	3.91616	0.757967	3.70897e-06	c45678_g1_i1(unknown [Lotus japonicus])	c45678_g1_i1(translation initiation factor eIF-5A [Arabidopsis thaliana])	c45678_g1_i1(eukaryotic translation initiation factor 5A [Zea mays])
c56299_g2	3.55601	0.688317	3.71612e-06	c56299_g2_i1(hypothetical protein ZEAMMB73_418074 [Zea mays])	c56299_g2_i1(class I glutamine amidotransferase domain-containing protein [Arabidopsis thaliana])	c56299_g2_i1(PREDICTED: putative glutamine amidotransferase-like protein C13C5.04 [Zea mays])
c56077_g1	3.75418	0.727526	3.82854e-06	c56077_g1_i2(TPA: hypothetical protein ZEAMMB73_071878 [Zea mays])	c56077_g1_i2(9-cis-epoxycarotenoid dioxygenase NCED9 [Arabidopsis thaliana])	c56077_g1_i2(viviparous-14 [Zea mays])
c52703_g1	2.59787	0.5036	3.85781e-06	c52703_g1_i1(cytochrome P450 CYP94C20 [Zea mays])	c52703_g1_i1(cytochrome P450, family 94, subfamily C, polypeptide 1 [Arabidopsis thaliana])	c52703_g1_i1(PREDICTED: cytochrome P450 94C1-like [Zea mays])
c51393_g1	2.25671	0.43754	3.87226e-06	--	--	--
c37099_g1	4.43078	0.859212	3.88902e-06	--	--	--
c59640_g2	3.0664	0.595234	3.99378e-06	--	--	--
c47575_g1	3.3953	0.659489	4.05601e-06	--	--	--
c61581_g2	2.17221	0.421982	4.07088e-06	c61581_g2_i1(LOC100284888 [Zea mays]);c61581_g2_i3(TPA: hypothetical protein ZEAMMB73_947572 [Zea mays]);c61581_g2_i4(TPA: hypothetical protein ZEAMMB73_947572 [Zea mays])	--	c61581_g2_i1(LOC100284888 [Zea mays]);c61581_g2_i3(PREDICTED: uncharacterized protein LOC103630632 isoform X1 [Zea mays]);c61581_g2_i4(PREDICTED: uncharacterized protein LOC103630632 isoform X1 [Zea mays])
c30973_g1	4.30174	0.837051	4.24706e-06	c30973_g1_i1(PREDICTED: long chain acyl-CoA synthetase 6, peroxisomal-like [Brachypodium distachyon])	c30973_g1_i1(long-chain acyl-CoA synthetase 7 [Arabidopsis thaliana])	c30973_g1_i1(AMP-binding protein [Zea mays])
c3750_g1	2.16886	0.422236	4.30218e-06	c3750_g1_i1(putative O-glycosyl hydrolase family 17 protein [Zea mays]);c3750_g1_i2(putative O-glycosyl hydrolase family 17 protein [Zea mays])	c3750_g1_i1(glucan endo-1,3-beta-glucosidase 14 [Arabidopsis thaliana]);c3750_g1_i2(glucan endo-1,3-beta-glucosidase 14 [Arabidopsis thaliana])	c3750_g1_i1(putative O-glycosyl hydrolase family 17 protein [Zea mays]);c3750_g1_i2(putative O-glycosyl hydrolase family 17 protein [Zea mays])
c58408_g3	2.81634	0.548402	4.32315e-06	c58408_g3_i1(hypothetical protein SORBIDRAFT_10g026363 [Sorghum bicolor])	--	c58408_g3_i1(PREDICTED: uncharacterized protein LOC103633960 [Zea mays])
c40706_g1	2.02446	0.395087	4.56886e-06	c40706_g1_i1(unknown [Zea mays])	--	c40706_g1_i1(uncharacterized protein LOC100278435 [Zea mays])
c54294_g7	3.39908	0.663873	4.65676e-06	--	--	--
c63995_g3	3.69445	0.721647	4.67034e-06	--	--	--
c54084_g1	2.21094	0.431973	4.69219e-06	c54084_g1_i2(ABA response element binding factor [Zea mays]);c54084_g1_i4(ABA response element binding factor [Zea mays]);c54084_g1_i5(ABA response element binding factor [Zea mays])	c54084_g1_i2(abscisic acid-insensitive 5-like protein 4 [Arabidopsis thaliana]);c54084_g1_i4(abscisic acid-insensitive 5-like protein 4 [Arabidopsis thaliana]);c54084_g1_i5(abscisic acid-insensitive 5-like protein 4 [Arabidopsis thaliana])	c54084_g1_i2(ABA response element binding factor [Zea mays]);c54084_g1_i4(ABA response element binding factor [Zea mays]);c54084_g1_i5(ABA response element binding factor [Zea mays])
c50201_g1	3.40939	0.666314	4.72421e-06	c50201_g1_i1(predicted protein [Hordeum vulgare subsp. vulgare]);c50201_g1_i2(uncharacterized protein LOC100305485 precursor [Glycine max])	c50201_g1_i1(Peptidyl-prolyl cis-trans isomerase CYP20-2 [Arabidopsis thaliana]);c50201_g1_i2(Peptidyl-prolyl cis-trans isomerase CYP20-1 [Arabidopsis thaliana])	c50201_g1_i1(PREDICTED: peptidyl-prolyl cis-trans isomerase CYP20-2, chloroplastic-like [Zea mays]);c50201_g1_i2(PREDICTED: peptidyl-prolyl cis-trans isomerase-like [Zea mays])
c59637_g3	2.94388	0.575607	4.77748e-06	c59637_g3_i1(hypothetical protein [Zea mays]);c59637_g3_i3(hypothetical protein ZEAMMB73_744034 [Zea mays])	--	c59637_g3_i1(PREDICTED: uncharacterized protein LOC103645131 [Zea mays])
c58516_g1	3.45554	0.676205	4.87106e-06	c58516_g1_i1(unknown [Zea mays])	--	c58516_g1_i1(PREDICTED: IAA-amino acid hydrolase ILR1-like 4 isoform X1 [Zea mays])
c52343_g1	3.87974	0.759513	4.91863e-06	--	--	--
c50322_g1	4.39405	0.860464	4.9584e-06	--	--	--
c17619_g1	3.41054	0.668852	5.14976e-06	--	c17619_g1_i1(aarF domain-containing kinase [Arabidopsis thaliana])	c17619_g1_i1(PREDICTED: ABC(yeast) homolog1 isoform X1 [Zea mays])
c48751_g2	4.01605	0.789057	5.39729e-06	--	--	--
c82792_g1	4.47187	0.879047	5.46573e-06	c82792_g1_i1(short chain dehydrogenase/reductase family protein [Micromonas sp. RCC299])	c82792_g1_i1(3-oxoacyl-[acyl-carrier-protein] reductase [Arabidopsis thaliana])	c82792_g1_i1(fatty acid biosynthesis1 [Zea mays])
c53938_g2	2.27063	0.446596	5.53795e-06	c53938_g2_i1(retrotransposon protein, putative, unclassified [Oryza sativa Japonica Group])	c53938_g2_i1(cysteine-rich receptor-like protein kinase 8 [Arabidopsis thaliana])	c53938_g2_i1(PREDICTED: uncharacterized protein LOC103651388 isoform X1 [Zea mays])
c49422_g1	3.39094	0.667352	5.62546e-06	c49422_g1_i1(putative AP2/EREBP transcription factor superfamily protein [Zea mays])	c49422_g1_i1(ethylene-responsive transcription factor ERF017 [Arabidopsis thaliana])	c49422_g1_i1(PREDICTED: dehydration-responsive element-binding protein 1G-like [Zea mays])
c50052_g1	2.61766	0.515241	5.64402e-06	c50052_g1_i2(TPA: hypothetical protein ZEAMMB73_039391 [Zea mays]);c50052_g1_i4(TPA: hypothetical protein ZEAMMB73_039391 [Zea mays])	c50052_g1_i2(heavy metal transport/detoxification domain-containing protein [Arabidopsis thaliana]);c50052_g1_i4(heavy metal transport/detoxification domain-containing protein [Arabidopsis thaliana])	c50052_g1_i2(PREDICTED: heavy metal-associated isoprenylated plant protein 26-like [Zea mays]);c50052_g1_i4(PREDICTED: heavy metal-associated isoprenylated plant protein 26-like [Zea mays])
c27814_g1	4.37996	0.862793	5.7507e-06	--	--	c27814_g1_i1(PREDICTED: ice-structuring glycoprotein-like isoform X1 [Zea mays])
c26309_g1	3.42084	0.675007	5.9993e-06	--	--	--
c51917_g2	2.79862	0.552379	6.03896e-06	c51917_g2_i1(hypothetical protein OsJ_33218 [Oryza sativa Japonica Group])	c51917_g2_i1(Ribonuclease H-like protein [Arabidopsis thaliana])	c51917_g2_i1(PREDICTED: uncharacterized protein LOC103636008 isoform X1 [Zea mays])
c59589_g3	2.56654	0.50674	6.08721e-06	c59589_g3_i2(TPA: hypothetical protein ZEAMMB73_362192, partial [Zea mays])	--	--
c40702_g1	3.59758	0.710411	6.10653e-06	c40702_g1_i1(beta-fructofuranosidase, insoluble isoenzyme 7 [Zea mays]);c40702_g1_i2(beta-fructofuranosidase, insoluble isoenzyme 7 [Zea mays]);c40702_g1_i3(beta-fructofuranosidase, insoluble isoenzyme 7 [Zea mays]);c40702_g1_i4(beta-fructofuranosidase, insoluble isoenzyme 7 [Zea mays])	c40702_g1_i1(beta-fructofuranosidase, insoluble isoenzyme CWINV6 [Arabidopsis thaliana]);c40702_g1_i2(beta-fructofuranosidase, insoluble isoenzyme CWINV3 [Arabidopsis thaliana]);c40702_g1_i3(beta-fructofuranosidase, insoluble isoenzyme CWINV6 [Arabidopsis thaliana]);c40702_g1_i4(beta-fructofuranosidase, insoluble isoenzyme CWINV6 [Arabidopsis thaliana])	c40702_g1_i1(beta-fructofuranosidase, insoluble isoenzyme 7 [Zea mays]);c40702_g1_i2(beta-fructofuranosidase, insoluble isoenzyme 7 [Zea mays]);c40702_g1_i3(beta-fructofuranosidase, insoluble isoenzyme 7 [Zea mays]);c40702_g1_i4(beta-fructofuranosidase, insoluble isoenzyme 7 [Zea mays])
c48688_g2	4.13894	0.817358	6.11375e-06	c48688_g2_i1(hypothetical protein CISIN_1g020168mg [Citrus sinensis])	c48688_g2_i1(heat shock 70kDa protein 1/8 [Arabidopsis thaliana])	c48688_g2_i1(uncharacterized protein LOC100272911 [Zea mays])
c61459_g3	2.14219	0.423349	6.22818e-06	--	--	c61459_g3_i1(PREDICTED: retrovirus-related Pol polyprotein from transposon TNT 1-94 isoform X3 [Zea mays])
c50984_g1	2.0007	0.395849	6.41552e-06	c50984_g1_i1(hypothetical protein ZEAMMB73_100647 [Zea mays])	--	c50984_g1_i1(PREDICTED: U-box domain-containing protein 16 [Zea mays])
c44298_g1	3.37279	0.667359	6.423e-06	c44298_g1_i1(putative MYB DNA-binding domain superfamily protein [Zea mays])	c44298_g1_i1(protein phytoclock 1 [Arabidopsis thaliana])	c44298_g1_i1(PREDICTED: ARR1 protein-like isoform X1 [Zea mays])
c125486_g1	4.41922	0.874564	6.45074e-06	c125486_g1_i1(hypothetical protein AMTR_s00066p00067040 [Amborella trichopoda])	c125486_g1_i1(pfkB-like carbohydrate kinase family protein [Arabidopsis thaliana])	c125486_g1_i1(hypothetical protein [Zea mays])
c53726_g7	2.43041	0.481041	6.47115e-06	--	--	--
c62969_g4	2.33667	0.462765	6.5687e-06	c62969_g4_i1(12-oxophytodienoate reductase 2 [Zea mays]);c62969_g4_i2(12-oxophytodienoate reductase 2 [Zea mays])	c62969_g4_i1(12-oxophytodienoate reductase 1 [Arabidopsis thaliana]);c62969_g4_i2(12-oxophytodienoate reductase 1 [Arabidopsis thaliana])	c62969_g4_i1(12-oxo-phytodienoic acid reductase3 [Zea mays]);c62969_g4_i2(12-oxo-phytodienoic acid reductase3 [Zea mays])
c7347_g1	4.41151	0.874766	6.77242e-06	c7347_g1_i1(PREDICTED: peptidyl-prolyl cis-trans isomerase FKBP53-like [Setaria italica])	c7347_g1_i1(peptidylprolyl isomerase [Arabidopsis thaliana])	c7347_g1_i1(PREDICTED: peptidyl-prolyl cis-trans isomerase FKBP53 [Zea mays])
c61874_g3	2.47895	0.491862	6.88037e-06	c61874_g3_i1(OSJNBa0033G05.13 [Oryza sativa Japonica Group]);c61874_g3_i2(retrotransposon protein, putative, Ty1-copia sub-class [Oryza sativa Japonica Group])	--	c61874_g3_i1(PREDICTED: LRR receptor-like serine/threonine-protein kinase FLS2 [Zea mays]);c61874_g3_i2(PREDICTED: LRR receptor-like serine/threonine-protein kinase FLS2 [Zea mays])
c16058_g1	4.14924	0.823511	6.9237e-06	--	--	--
c738_g1	4.41421	0.876106	6.9237e-06	--	--	--
c60450_g5	2.52154	0.500549	6.94822e-06	--	--	--
c53310_g2	3.08775	0.612948	6.94822e-06	--	--	--
c61104_g4	3.61812	0.719767	7.32537e-06	c61104_g4_i1(hypothetical protein SHCRBa_028_C07_R_390 [Saccharum hybrid cultivar R570])	--	c61104_g4_i1(PREDICTED: uncharacterized protein LOC103631371 [Zea mays])
c62689_g2	3.97968	0.792006	7.39545e-06	--	--	--
c55403_g2	2.61834	0.521124	7.40764e-06	--	--	--
c55366_g6	2.11409	0.420837	7.43885e-06	--	--	--
c50874_g1	3.44188	0.68586	7.62743e-06	--	--	--
c146263_g1	4.33467	0.863971	7.67297e-06	c146263_g1_i1(hypothetical protein CHLNCDRAFT_134986 [Chlorella variabilis])	--	--
c60528_g5	3.22598	0.643244	7.74773e-06	c60528_g5_i1(TPA: galactose-1-phosphate uridylyltransferase [Zea mays])	c60528_g5_i1(galactose-1-phosphate uridylyltransferase [Arabidopsis thaliana])	c60528_g5_i1(LOC100283204 [Zea mays])
c47094_g1	4.15741	0.829864	7.95268e-06	--	--	--
c45688_g1	3.94681	0.788569	8.13551e-06	c45688_g1_i2(unknown [Zea mays])	--	c45688_g1_i2(uncharacterized protein LOC100278972 [Zea mays])
c56168_g2	2.15959	0.431592	8.18169e-06	--	--	--
c56137_g3	4.19844	0.839748	8.33935e-06	--	--	--
c47982_g2	4.32201	0.864625	8.37439e-06	--	--	--
c49897_g3	4.12368	0.825518	8.50801e-06	c49897_g3_i2(hypothetical protein ZEAMMB73_547648 [Zea mays])	--	c49897_g3_i2(PREDICTED: uncharacterized protein LOC100273455 isoform X1 [Zea mays])
c45271_g3	4.21349	0.844341	8.70807e-06	c45271_g3_i1(malate synthase [Chlamydomonas reinhardtii])	c45271_g3_i1(malate synthase [Arabidopsis thaliana])	c45271_g3_i1(PREDICTED: malate synthase, glyoxysomal isoform X1 [Zea mays])
c57367_g5	2.44274	0.489505	8.70807e-06	c57367_g5_i2(uncharacterized protein LOC100382317 [Zea mays]);c57367_g5_i4(hypothetical protein ZEAMMB73_617627 [Zea mays])	c57367_g5_i2(mitogen-activated protein kinase kinase kinase 17 [Arabidopsis thaliana]);c57367_g5_i4(mitogen-activated protein kinase kinase kinase 17 [Arabidopsis thaliana])	c57367_g5_i2(uncharacterized protein LOC100382317 [Zea mays]);c57367_g5_i4(PREDICTED: mitogen-activated protein kinase kinase kinase NPK1-like [Zea mays])
c47341_g2	4.15059	0.831814	8.71156e-06	c47341_g2_i1(hypothetical protein POPTR_0008s15190g [Populus trichocarpa])	c47341_g2_i1(40S ribosomal protein S24-2 [Arabidopsis thaliana])	c47341_g2_i1(PREDICTED: 40S ribosomal protein S24 isoform X1 [Zea mays])
c55507_g1	2.2128	0.443528	8.73844e-06	--	--	--
c51146_g1	3.36002	0.673642	8.79253e-06	--	--	--
c60959_g1	3.79667	0.761224	8.80171e-06	--	--	--
c51195_g3	2.96837	0.59604	9.12849e-06	c51195_g3_i1(uncharacterized protein LOC100192467 [Zea mays])	c51195_g3_i1(Nuclear transport factor 2 (NTF2) family protein [Arabidopsis thaliana])	c51195_g3_i1(uncharacterized protein LOC100192467 [Zea mays])
c63788_g4	2.42206	0.486858	9.34469e-06	c63788_g4_i1(uncharacterized protein LOC100383400 [Zea mays])	--	c63788_g4_i1(uncharacterized protein LOC100383400 [Zea mays])
c63353_g2	2.33118	0.468715	9.40604e-06	--	--	--
c44756_g1	4.09261	0.823511	9.58402e-06	--	--	--
c61914_g3	2.60998	0.525685	9.8039e-06	--	--	--
c14098_g1	3.13183	0.630805	9.80414e-06	--	--	--
c35289_g1	3.92539	0.791043	9.92834e-06	c35289_g1_i1(predicted protein [Hordeum vulgare subsp. vulgare]);c35289_g1_i2(predicted protein [Hordeum vulgare subsp. vulgare])	c35289_g1_i1(glucose-6-phosphate dehydrogenase 6 [Arabidopsis thaliana]);c35289_g1_i2(glucose-6-phosphate dehydrogenase 5 [Arabidopsis thaliana])	c35289_g1_i1(PREDICTED: glucose-6-phosphate 1-dehydrogenase, cytoplasmic isoform isoform X1 [Zea mays]);c35289_g1_i2(PREDICTED: glucose-6-phosphate 1-dehydrogenase, cytoplasmic isoform isoform X1 [Zea mays])
c15415_g1	3.11515	0.627814	9.94e-06	c15415_g1_i2(retrotransposon protein, putative, unclassified [Oryza sativa Japonica Group])	--	c15415_g1_i2(PREDICTED: uncharacterized protein LOC103640336 [Zea mays])
c55114_g2	2.35841	0.475439	1.0007e-05	--	--	--
c45185_g1	2.69944	0.545234	1.04667e-05	c45185_g1_i1(uncharacterized protein LOC100276545 [Zea mays])	--	c45185_g1_i1(uncharacterized protein LOC100276545 [Zea mays])
c59573_g1	2.44362	0.493703	1.05354e-05	c59573_g1_i1(putative MYB DNA-binding domain superfamily protein [Zea mays]);c59573_g1_i2(uncharacterized protein LOC100216751 [Zea mays])	c59573_g1_i1(myb-like transcription factor-like protein [Arabidopsis thaliana]);c59573_g1_i2(myb-like transcription factor-like protein [Arabidopsis thaliana])	c59573_g1_i1(putative MYB DNA-binding domain superfamily protein [Zea mays]);c59573_g1_i2(uncharacterized protein LOC100216751 [Zea mays])
c47905_g1	2.16204	0.437025	1.06515e-05	--	--	--
c34107_g1	4.28604	0.866614	1.07182e-05	--	--	--
c36512_g1	3.24382	0.656138	1.08188e-05	c36512_g1_i1(Retrovirus-related Pol polyprotein LINE-1 [Triticum urartu]);c36512_g1_i2(Retrovirus-related Pol polyprotein LINE-1 [Triticum urartu])	--	--
c57682_g1	2.62265	0.530608	1.08724e-05	c57682_g1_i1(transparent testa 12 protein [Zea mays]);c57682_g1_i2(transparent testa 12 protein [Zea mays]);c57682_g1_i3(transparent testa 12 protein [Zea mays]);c57682_g1_i4(transparent testa 12 protein [Zea mays]);c57682_g1_i7(transparent testa 12 protein [Zea mays])	c57682_g1_i1(mate efflux domain-containing protein [Arabidopsis thaliana]);c57682_g1_i2(mate efflux domain-containing protein [Arabidopsis thaliana]);c57682_g1_i3(mate efflux domain-containing protein [Arabidopsis thaliana]);c57682_g1_i4(mate efflux domain-containing protein [Arabidopsis thaliana]);c57682_g1_i7(mate efflux domain-containing protein [Arabidopsis thaliana])	c57682_g1_i1(transparent testa 12 protein [Zea mays]);c57682_g1_i2(transparent testa 12 protein [Zea mays]);c57682_g1_i3(transparent testa 12 protein [Zea mays]);c57682_g1_i4(transparent testa 12 protein [Zea mays]);c57682_g1_i7(transparent testa 12 protein [Zea mays])
c45991_g1	2.31196	0.467921	1.09677e-05	c45991_g1_i1(TPA: hypothetical protein ZEAMMB73_980167 [Zea mays]);c45991_g1_i2(uncharacterized protein LOC100501298 [Zea mays]);c45991_g1_i3(TPA: hypothetical protein ZEAMMB73_980167 [Zea mays])	--	c45991_g1_i1(uncharacterized protein LOC100501298 [Zea mays]);c45991_g1_i2(uncharacterized protein LOC100501298 [Zea mays]);c45991_g1_i3(uncharacterized protein LOC100501298 [Zea mays])
c43338_g1	3.89981	0.789326	1.09781e-05	--	--	--
c63467_g1	2.18225	0.441914	1.1113e-05	c63467_g1_i1(TPA: putative HLH DNA-binding domain superfamily protein [Zea mays])	--	c63467_g1_i1(helix-loop-helix DNA-binding domain containing protein [Zea mays])
c106751_g1	4.38581	0.88834	1.11731e-05	c106751_g1_i1(short chain dehydrogenase/reductase family protein [Micromonas sp. RCC299])	c106751_g1_i1(Rossmann-fold NAD(P)-binding domain-containing protein [Arabidopsis thaliana])	c106751_g1_i1(PREDICTED: tropinone reductase homolog At1g07440-like [Zea mays])
c29845_g1	3.94452	0.799065	1.12076e-05	--	--	--
c127984_g1	4.33513	0.878443	1.12791e-05	c127984_g1_i1(hypothetical protein CHLNCDRAFT_21968 [Chlorella variabilis])	c127984_g1_i1(WcaG domain-containing protein [Arabidopsis thaliana])	c127984_g1_i1(PREDICTED: 3-oxo-Delta(4,5)-steroid 5-beta-reductase-like [Zea mays])
c8447_g1	4.32335	0.876162	1.13068e-05	c8447_g1_i1(uncharacterized protein LOC100191651 precursor [Zea mays])	--	--
c52415_g1	2.21401	0.448799	1.13755e-05	c52415_g1_i1(putative HLH DNA-binding domain superfamily protein [Zea mays]);c52415_g1_i2(putative HLH DNA-binding domain superfamily protein [Zea mays]);c52415_g1_i3(putative HLH DNA-binding domain superfamily protein [Zea mays]);c52415_g1_i4(putative HLH DNA-binding domain superfamily protein [Zea mays])	--	c52415_g1_i1(PREDICTED: transcription factor bHLH92-like [Zea mays]);c52415_g1_i2(PREDICTED: transcription factor bHLH92-like [Zea mays]);c52415_g1_i3(PREDICTED: transcription factor bHLH92-like [Zea mays]);c52415_g1_i4(PREDICTED: transcription factor bHLH92-like [Zea mays])
c49469_g1	3.12582	0.633711	1.14025e-05	--	--	--
c55258_g3	2.11247	0.42827	1.14025e-05	c55258_g3_i1(ATP-dependent Clp protease ATP-binding subunit ClpX [Triticum urartu])	c55258_g3_i1(CLP protease regulatory subunit X [Arabidopsis thaliana])	c55258_g3_i1(uncharacterized protein LOC100272848 [Zea mays])
c53637_g6	4.27587	0.866988	1.14364e-05	c53637_g6_i1(hypothetical protein ZEAMMB73_622922 [Zea mays])	--	c53637_g6_i1(PREDICTED: uncharacterized protein LOC103636454 [Zea mays])
c61875_g9	3.63395	0.736975	1.14902e-05	--	--	--
c1960_g1	4.36974	0.886894	1.16907e-05	--	--	--
c7697_g1	4.36974	0.886894	1.16907e-05	c7697_g1_i1(Short-chain dehydrogenase TIC 32 [Morus notabilis])	c7697_g1_i1(Rossmann-fold NAD(P)-binding domain-containing protein [Arabidopsis thaliana])	c7697_g1_i1(Retinol dehydrogenase 14 [Zea mays])
c37131_g1	3.75712	0.762644	1.17214e-05	--	--	--
c53429_g1	2.38759	0.484757	1.17813e-05	c53429_g1_i3(uncharacterized protein LOC100502104 [Zea mays])	--	c53429_g1_i3(PREDICTED: uncharacterized protein LOC103628976 [Zea mays])
c45731_g1	4.44117	0.901751	1.17951e-05	--	--	--
c68753_g1	4.33903	0.881198	1.18486e-05	--	--	--
c63484_g3	3.8175	0.775402	1.18915e-05	--	--	--
c11922_g1	4.26933	0.867787	1.20862e-05	c11922_g1_i1(cytochrome P-450 [Lithospermum erythrorhizon])	c11922_g1_i1(p-coumarate 3-hydroxylase [Arabidopsis thaliana])	c11922_g1_i1(uncharacterized protein LOC100273153 [Zea mays])
c32935_g1	4.26448	0.867703	1.23779e-05	--	--	--
c49213_g1	2.29324	0.466625	1.23845e-05	c49213_g1_i1(putative protein kinase superfamily protein [Zea mays])	c49213_g1_i1(protein kinase domain-containing protein [Arabidopsis thaliana])	c49213_g1_i1(PREDICTED: probable serine/threonine-protein kinase NAK isoform X4 [Zea mays])
c54259_g3	2.31539	0.471461	1.25891e-05	c54259_g3_i1(TPA: sarcosine oxidase [Zea mays])	c54259_g3_i1(putative sarcosine oxidase [Arabidopsis thaliana])	c54259_g3_i1(sarcosine oxidase [Zea mays])
c59557_g2	3.06741	0.624658	1.2614e-05	--	--	--
c46832_g3	2.96169	0.603331	1.27163e-05	c46832_g3_i1(predicted protein [Micromonas pusilla CCMP1545]);c46832_g3_i2(PREDICTED: 40S ribosomal protein S27-2-like [Brachypodium distachyon])	c46832_g3_i1(40S ribosomal protein S27-2 [Arabidopsis thaliana]);c46832_g3_i2(40S ribosomal protein S27-2 [Arabidopsis thaliana])	c46832_g3_i1(PREDICTED: 40S ribosomal protein S27 [Zea mays]);c46832_g3_i2(PREDICTED: 40S ribosomal protein S27 [Zea mays])
c46218_g3	3.19306	0.650515	1.2731e-05	--	--	--
c18793_g1	4.31969	0.8803	1.28139e-05	c18793_g1_i1(Monodehydroascorbate reductase family protein [Populus trichocarpa])	c18793_g1_i1(Monodehydroascorbate reductase [Arabidopsis thaliana])	c18793_g1_i1(uncharacterized protein LOC100272772 [Zea mays])
c46977_g2	2.04716	0.41769	1.31698e-05	--	--	--
c60801_g3	2.09552	0.427739	1.33027e-05	c60801_g3_i2(unknown [Zea mays]);c60801_g3_i3(unknown [Zea mays]);c60801_g3_i4(unknown [Zea mays])	c60801_g3_i2(Ribonuclease H-like protein [Arabidopsis thaliana]);c60801_g3_i3(RNA-directed DNA polymerase (reverse transcriptase)-related protein [Arabidopsis thaliana]);c60801_g3_i4(RNA-directed DNA polymerase (reverse transcriptase)-related family protein [Arabidopsis thaliana])	c60801_g3_i2(PREDICTED: putative ribonuclease H protein At1g65750 [Zea mays]);c60801_g3_i3(PREDICTED: putative ribonuclease H protein At1g65750 [Zea mays]);c60801_g3_i4(PREDICTED: putative ribonuclease H protein At1g65750 [Zea mays])
c49789_g1	2.96312	0.604883	1.33259e-05	c49789_g1_i1(PREDICTED: uncharacterized protein LOC101766816 [Setaria italica])	--	--
c54045_g1	3.57483	0.729775	1.33303e-05	c54045_g1_i2(putative MYB DNA-binding domain superfamily protein [Zea mays]);c54045_g1_i3(TPA: hypothetical protein ZEAMMB73_837140 [Zea mays]);c54045_g1_i4(putative MYB DNA-binding domain superfamily protein [Zea mays]);c54045_g1_i6(uncharacterized protein LOC100275216 [Zea mays]);c54045_g1_i8(TPA: hypothetical protein ZEAMMB73_837140 [Zea mays])	c54045_g1_i2(myb family transcription factor [Arabidopsis thaliana]);c54045_g1_i4(myb family transcription factor [Arabidopsis thaliana]);c54045_g1_i6(myb family transcription factor [Arabidopsis thaliana])	c54045_g1_i2(PREDICTED: putative MYB DNA-binding domain superfamily protein isoform X1 [Zea mays]);c54045_g1_i3(PREDICTED: putative MYB DNA-binding domain superfamily protein isoform X1 [Zea mays]);c54045_g1_i4(PREDICTED: putative MYB DNA-binding domain superfamily protein isoform X1 [Zea mays]);c54045_g1_i6(PREDICTED: putative MYB DNA-binding domain superfamily protein isoform X1 [Zea mays]);c54…
c62286_g2	2.38137	0.486327	1.34529e-05	c62286_g2_i2(Hypothetical protein similar to putative retroelements [Oryza sativa Japonica Group]);c62286_g2_i4(putative gag-pol polyprotein [Zea mays])	--	c62286_g2_i2(PREDICTED: uncharacterized protein LOC103641059 [Zea mays]);c62286_g2_i4(PREDICTED: uncharacterized protein LOC103641059 [Zea mays])
c34200_g1	4.25024	0.86826	1.35487e-05	c34200_g1_i1(Diphthine synthase [Coccomyxa subellipsoidea C-169])	c34200_g1_i1(diphthine synthase [Arabidopsis thaliana])	c34200_g1_i1(uncharacterized protein LOC100191377 [Zea mays])
c49244_g1	2.07543	0.425098	1.44044e-05	c49244_g1_i1(TPA: hypothetical protein ZEAMMB73_391933 [Zea mays]);c49244_g1_i2(TPA: hypothetical protein ZEAMMB73_391933 [Zea mays]);c49244_g1_i3(TPA: hypothetical protein ZEAMMB73_391933 [Zea mays]);c49244_g1_i4(TPA: hypothetical protein ZEAMMB73_391933 [Zea mays]);c49244_g1_i5(TPA: hypothetical protein ZEAMMB73_391933 [Zea mays]);c49244_g1_i6(TPA: hypothetical protein ZEAMMB73_391933 [Zea mays…	c49244_g1_i1(uncharacterized protein [Arabidopsis thaliana]);c49244_g1_i2(uncharacterized protein [Arabidopsis thaliana]);c49244_g1_i3(HIPL1 protein [Arabidopsis thaliana]);c49244_g1_i4(uncharacterized protein [Arabidopsis thaliana]);c49244_g1_i5(HIPL1 protein [Arabidopsis thaliana]);c49244_g1_i6(HIPL1 protein [Arabidopsis thaliana])	c49244_g1_i1(PREDICTED: uncharacterized protein LOC100382082 isoform X2 [Zea mays]);c49244_g1_i2(PREDICTED: uncharacterized protein LOC100382082 isoform X2 [Zea mays]);c49244_g1_i3(PREDICTED: uncharacterized protein LOC100382082 isoform X2 [Zea mays]);c49244_g1_i4(PREDICTED: uncharacterized protein LOC100382082 isoform X1 [Zea mays]);c49244_g1_i5(PREDICTED: uncharacterized protein LOC100382082 is…
c27240_g1	4.24155	0.869244	1.45639e-05	--	--	--
c44480_g1	3.73741	0.765945	1.45679e-05	--	--	--
c57103_g1	2.26069	0.463466	1.46815e-05	--	--	--
c40741_g1	4.03404	0.827158	1.4728e-05	c40741_g1_i1(mitogen-activated protein kinase 3 [Chorispora bungeana]);c40741_g1_i2(mitogen-activated protein kinase 3 [Chorispora bungeana])	c40741_g1_i1(extracellular signal-regulated kinase 1/2 [Arabidopsis thaliana]);c40741_g1_i2(extracellular signal-regulated kinase 1/2 [Arabidopsis thaliana])	c40741_g1_i1(PREDICTED: mitogen-activated protein kinase 5 isoform X2 [Zea mays]);c40741_g1_i2(PREDICTED: mitogen-activated protein kinase 5 isoform X2 [Zea mays])
c54063_g2	2.90064	0.595135	1.49468e-05	c54063_g2_i1(hypothetical protein [Zea mays])	--	--
c59765_g5	3.50304	0.71926	1.51824e-05	--	--	--
c45111_g1	3.71926	0.76372	1.52069e-05	--	--	--
c105243_g1	4.29857	0.882678	1.52069e-05	c105243_g1_i1(predicted protein [Physcomitrella patens])	c105243_g1_i1(AAA-type ATPase family protein [Arabidopsis thaliana])	c105243_g1_i1(uncharacterized protein LOC100193153 [Zea mays])
c46105_g1	3.72577	0.765092	1.52187e-05	--	--	--
c43377_g1	4.23699	0.870539	1.54087e-05	--	--	--
c19953_g1	4.06113	0.834825	1.55745e-05	--	--	--
c54384_g2	2.65039	0.545024	1.56948e-05	--	--	--
c6023_g1	3.47071	0.713743	1.57033e-05	c6023_g1_i1(uncharacterized protein LOC100278114 [Zea mays])	--	c6023_g1_i1(uncharacterized protein LOC100278114 [Zea mays])
c48519_g2	2.94273	0.606067	1.6248e-05	c48519_g2_i1(glycosyltransferase [Saccharum officinarum])	c48519_g2_i1(Glycosyltransferase family 61 protein [Arabidopsis thaliana])	c48519_g2_i1(glycosyltransferase [Zea mays])
c61931_g1	2.65762	0.547356	1.62507e-05	c61931_g1_i1(uncharacterized protein LOC100502410 [Zea mays]);c61931_g1_i3(uncharacterized protein LOC100502410 [Zea mays]);c61931_g1_i4(transposon protein Pong sub-class [Zea mays])	c61931_g1_i1(uncharacterized protein [Arabidopsis thaliana]);c61931_g1_i3(uncharacterized protein [Arabidopsis thaliana]);c61931_g1_i4(uncharacterized protein [Arabidopsis thaliana])	c61931_g1_i1(PREDICTED: uncharacterized protein LOC103634136 [Zea mays]);c61931_g1_i3(PREDICTED: uncharacterized protein LOC103632706 [Zea mays]);c61931_g1_i4(PREDICTED: uncharacterized protein LOC103628158 [Zea mays])
c43612_g1	4.03746	0.831613	1.62784e-05	c43612_g1_i1(hypothetical protein SORBIDRAFT_10g000280 [Sorghum bicolor])	--	c43612_g1_i1(uncharacterized protein LOC100279362 [Zea mays])
c55599_g3	2.29177	0.472286	1.64565e-05	c55599_g3_i1(TPA: hypothetical protein ZEAMMB73_907333 [Zea mays]);c55599_g3_i2(TPA: hypothetical protein ZEAMMB73_907333 [Zea mays])	--	--
c132405_g1	4.29664	0.885485	1.6465e-05	c132405_g1_i1(PREDICTED: mannose-6-phosphate isomerase 1-like [Setaria italica])	c132405_g1_i1(mannose-6-phosphate isomerase [Arabidopsis thaliana])	c132405_g1_i1(uncharacterized protein LOC100272600 [Zea mays])
c59490_g1	2.52006	0.519425	1.65012e-05	--	--	--
c59102_g4	3.04505	0.62792	1.66763e-05	--	--	--
c47290_g1	3.86837	0.798283	1.69327e-05	--	--	--
c47734_g1	3.6722	0.757933	1.69872e-05	c47734_g1_i1(hypothetical protein M569_15389, partial [Genlisea aurea])	c47734_g1_i1(ATP synthase subunit 9 [Arabidopsis thaliana])	c47734_g1_i1(ATPase subunit 9 (mitochondrion) [Zea mays subsp. mays])
c45827_g1	3.84247	0.793743	1.73196e-05	c45827_g1_i1(ap2/EREBP transcription factor [Zea mays]);c45827_g1_i2(ap2/EREBP transcription factor [Zea mays])	--	c45827_g1_i1(PREDICTED: ap2/EREBP transcription factor isoform X1 [Zea mays]);c45827_g1_i2(PREDICTED: ap2/EREBP transcription factor isoform X1 [Zea mays])
c56073_g2	3.49724	0.72254	1.73753e-05	--	--	--
c59476_g6	3.07769	0.636108	1.75227e-05	c59476_g6_i1(hypothetical protein [Zea mays])	--	--
c52564_g1	2.52609	0.522298	1.76728e-05	c52564_g1_i1(maternal protein pumilio [Zea mays]);c52564_g1_i2(maternal protein pumilio [Zea mays]);c52564_g1_i4(maternal protein pumilio [Zea mays])	c52564_g1_i1(pumilio 7 [Arabidopsis thaliana]);c52564_g1_i2(protein pumilio 8 [Arabidopsis thaliana]);c52564_g1_i4(pumilio 7 [Arabidopsis thaliana])	c52564_g1_i1(uncharacterized protein LOC100192099 [Zea mays]);c52564_g1_i2(uncharacterized protein LOC100192099 [Zea mays]);c52564_g1_i4(uncharacterized protein LOC100192099 [Zea mays])
c52570_g2	2.28798	0.473491	1.8024e-05	c52570_g2_i1(hypothetical protein SORBIDRAFT_04g018075 [Sorghum bicolor])	--	c52570_g2_i1(uncharacterized protein LOC100273046 [Zea mays])
c61367_g2	2.25635	0.467167	1.82236e-05	c61367_g2_i1(hypothetical protein ZEAMMB73_991794 [Zea mays]);c61367_g2_i2(hypothetical protein ZEAMMB73_991794 [Zea mays]);c61367_g2_i4(hypothetical protein ZEAMMB73_991794 [Zea mays])	--	--
c49018_g1	3.61299	0.748054	1.82236e-05	--	--	--
c82478_g1	4.22635	0.875095	1.82386e-05	--	--	--
c53713_g1	4.004	0.830144	1.87674e-05	--	--	--
c50541_g1	2.06126	0.427532	1.89402e-05	c50541_g1_i2(uncharacterized protein LOC100382464 [Zea mays])	--	c50541_g1_i2(uncharacterized protein LOC100382464 [Zea mays])
c56264_g2	2.04267	0.423723	1.89771e-05	c56264_g2_i2(protein kinase domain superfamily protein [Zea mays])	--	c56264_g2_i2(PREDICTED: serine/threonine-protein kinase EDR1 [Zea mays])
c61367_g3	3.60279	0.747815	1.92297e-05	--	--	--
c57188_g2	2.02272	0.419948	1.93322e-05	c57188_g2_i1(unknown [Zea mays])	--	c57188_g2_i1(PREDICTED: uncharacterized protein LOC100272743 isoform X2 [Zea mays])
c41538_g1	3.01088	0.6254	1.95414e-05	c41538_g1_i1(cylicin-1 [Zea mays])	--	c41538_g1_i1(PREDICTED: high mobility group nucleosome-binding domain-containing protein 5-like [Zea mays])
c43676_g1	4.00538	0.833045	2.01095e-05	--	--	--
c58448_g1	2.91323	0.606002	2.01884e-05	--	--	--
c54144_g6	2.52064	0.525241	2.09565e-05	c54144_g6_i1(putative polyprotein [Zea mays]);c54144_g6_i2(unknown [Zea mays])	c54144_g6_i1(RNA-directed DNA polymerase (reverse transcriptase)-related protein [Arabidopsis thaliana])	c54144_g6_i1(PREDICTED: peroxin Pex14 isoform X4 [Zea mays]);c54144_g6_i2(PREDICTED: putative ribonuclease H protein At1g65750 [Zea mays])
c45319_g1	3.13987	0.654372	2.10216e-05	c45319_g1_i1(uncharacterized protein LOC100273336 [Zea mays]);c45319_g1_i2(uncharacterized protein LOC100273336 [Zea mays])	--	--
c47020_g1	3.37006	0.702577	2.11711e-05	c47020_g1_i2(uncharacterized protein LOC100277422 [Zea mays])	c47020_g1_i2(transcription activator-related protein [Arabidopsis thaliana])	c47020_g1_i2(hypothetical protein [Zea mays])
c19638_g1	4.10702	0.856325	2.12295e-05	--	--	--
c61866_g7	4.26577	0.889673	2.13549e-05	--	--	--
c44038_g1	3.19924	0.667292	2.1386e-05	c44038_g1_i1(hypothetical protein [Zea mays])	c44038_g1_i1(cytokinin riboside 5'-monophosphate phosphoribohydrolase LOG3 [Arabidopsis thaliana])	c44038_g1_i1(hypothetical protein [Zea mays])
c58266_g2	3.84261	0.802161	2.17637e-05	--	--	--
c48784_g1	2.11287	0.441311	2.20442e-05	c48784_g1_i2(hypothetical protein ZEAMMB73_077345 [Zea mays])	--	--
c42342_g2	2.12589	0.444114	2.21309e-05	--	--	--
c46350_g1	3.98403	0.83309	2.26223e-05	--	--	--
c61547_g2	2.75527	0.576207	2.26678e-05	--	--	--
c58319_g1	2.46536	0.516193	2.32394e-05	--	--	--
c43253_g1	4.19203	0.878061	2.3441e-05	--	--	--
c59854_g1	2.00347	0.419729	2.35449e-05	c59854_g1_i4(unknown [Zea mays]);c59854_g1_i6(acetylglucosaminyltransferase [Zea mays])	c59854_g1_i4(Core-2/I-branching beta-1,6-N-acetylglucosaminyltransferase family protein [Arabidopsis thaliana]);c59854_g1_i6(Core-2/I-branching beta-1,6-N-acetylglucosaminyltransferase family protein [Arabidopsis thaliana])	c59854_g1_i4(acetylglucosaminyltransferase [Zea mays]);c59854_g1_i6(acetylglucosaminyltransferase [Zea mays])
c63052_g1	3.21749	0.674267	2.36489e-05	--	--	--
c51124_g1	3.44973	0.724808	2.50227e-05	--	--	--
c3648_g1	3.56254	0.748635	2.51081e-05	c3648_g1_i1(predicted protein [Hordeum vulgare subsp. vulgare])	c3648_g1_i1(aspartic proteinase A1 [Arabidopsis thaliana])	c3648_g1_i1(aspartic proteinase oryzasin-1 precursor [Zea mays])
c33172_g1	3.18105	0.668826	2.53865e-05	c33172_g1_i2(RXO1 disease resistance protein [Zea mays]);c33172_g1_i3(hypothetical protein ZEAMMB73_372251 [Zea mays])	c33172_g1_i2(NB-ARC domain-containing disease resistance protein [Arabidopsis thaliana])	c33172_g1_i2(PREDICTED: uncharacterized protein LOC100381812 isoform X3 [Zea mays]);c33172_g1_i3(PREDICTED: uncharacterized protein LOC100381812 isoform X3 [Zea mays])
c60653_g2	2.42799	0.510576	2.54745e-05	c60653_g2_i8(unknown [Zea mays])	c60653_g2_i8(uncharacterized protein [Arabidopsis thaliana])	c60653_g2_i8(uncharacterized protein LOC100275600 [Zea mays])
c57967_g5	2.97886	0.62662	2.56583e-05	c57967_g5_i1(TPA: disease resistance analog PIC15 [Zea mays])	c57967_g5_i1(putative disease resistance RPP13-like protein 1 [Arabidopsis thaliana])	c57967_g5_i1(PREDICTED: putative disease resistance protein RGA3 [Zea mays])
c49052_g1	2.41871	0.508961	2.58434e-05	c49052_g1_i1(uncharacterized LOC100382097 [Zea mays]);c49052_g1_i2(uncharacterized LOC100382097 [Zea mays])	c49052_g1_i1(protein kinase family protein [Arabidopsis thaliana]);c49052_g1_i2(protein kinase family protein [Arabidopsis thaliana])	c49052_g1_i1(protein Kinase-like protein TMKL1 [Zea mays]);c49052_g1_i2(protein Kinase-like protein TMKL1 [Zea mays])
c36886_g2	4.01308	0.844544	2.5898e-05	c36886_g2_i1(predicted protein [Hordeum vulgare subsp. vulgare])	c36886_g2_i1(3-oxoacyl-[acyl-carrier-protein] reductase [Arabidopsis thaliana])	c36886_g2_i1(fatty acid biosynthesis1 [Zea mays])
c29868_g1	2.87937	0.60599	2.59239e-05	c29868_g1_i1(hypothetical protein SORBIDRAFT_07g009445 [Sorghum bicolor]);c29868_g1_i2(hypothetical protein SORBIDRAFT_01g029735 [Sorghum bicolor])	c29868_g1_i2(DNAse I-like superfamily protein [Arabidopsis thaliana])	c29868_g1_i1(PREDICTED: uncharacterized protein LOC103649669 isoform X2 [Zea mays]);c29868_g1_i2(PREDICTED: uncharacterized protein LOC103634570 [Zea mays])
c51930_g3	3.21545	0.676838	2.60022e-05	c51930_g3_i1(DRE-binding protein 4 [Zea mays]);c51930_g3_i2(DRE-binding protein 4 [Zea mays])	--	c51930_g3_i1(DRE-binding protein 4 [Zea mays]);c51930_g3_i2(DRE-binding protein 4 [Zea mays])
c49010_g3	2.34939	0.494592	2.60523e-05	c49010_g3_i1(putative auxin-induced protein family [Zea mays])	c49010_g3_i1(SAUR-like auxin-responsive protein [Arabidopsis thaliana])	c49010_g3_i1(PREDICTED: uncharacterized protein LOC103643781 [Zea mays])
c57444_g2	2.49199	0.524627	2.60615e-05	c57444_g2_i1(unknown [Zea mays])	--	c57444_g2_i1(uncharacterized protein LOC100194350 [Zea mays])
c63498_g2	3.02366	0.63658	2.60779e-05	--	--	--
c55016_g1	2.81579	0.592899	2.61497e-05	--	--	--
c53030_g1	2.15155	0.453345	2.6557e-05	--	--	--
c47335_g1	3.6549	0.770513	2.68513e-05	c47335_g1_i1(hypothetical protein M569_03051, partial [Genlisea aurea])	c47335_g1_i1(early-responsive to dehydration stress-related protein [Arabidopsis thaliana])	c47335_g1_i1(early responsive to dehydration protein [Zea mays])
c54146_g8	2.31391	0.487808	2.68513e-05	c54146_g8_i1(hypothetical protein ZEAMMB73_164028 [Zea mays])	--	c54146_g8_i1(hypothetical protein [Zea mays])
c62830_g3	3.19327	0.673669	2.7241e-05	--	--	--
c57913_g4	4.14226	0.874315	2.75309e-05	--	--	--
c60231_g2	3.23919	0.683938	2.77449e-05	--	--	--
c53535_g1	2.06489	0.436221	2.8075e-05	c53535_g1_i1(predicted protein [Hordeum vulgare subsp. vulgare]);c53535_g1_i2(predicted protein [Hordeum vulgare subsp. vulgare]);c53535_g1_i3(predicted protein [Hordeum vulgare subsp. vulgare]);c53535_g1_i5(predicted protein [Hordeum vulgare subsp. vulgare])	c53535_g1_i1(aconitate hydratase 1 [Arabidopsis thaliana]);c53535_g1_i2(aconitate hydratase 1 [Arabidopsis thaliana]);c53535_g1_i3(aconitate hydratase 1 [Arabidopsis thaliana]);c53535_g1_i5(aconitate hydratase 1 [Arabidopsis thaliana])	c53535_g1_i1(PREDICTED: uncharacterized protein LOC100216599 isoform X1 [Zea mays]);c53535_g1_i2(PREDICTED: uncharacterized protein LOC100304315 isoform X1 [Zea mays]);c53535_g1_i3(PREDICTED: uncharacterized protein LOC100304315 isoform X1 [Zea mays]);c53535_g1_i5(PREDICTED: putative aconitate hydratase, cytoplasmic isoform X1 [Zea mays])
c48928_g1	2.5617	0.5414	2.83057e-05	c48928_g1_i1(DNA binding protein [Zea mays])	c48928_g1_i1(transcription factor ABA-INDUCIBLE bHLH-TYPE [Arabidopsis thaliana])	c48928_g1_i1(DNA binding protein [Zea mays])
c44749_g1	4.01905	0.850031	2.87231e-05	c44749_g1_i1(PREDICTED: eukaryotic translation initiation factor 4G-like [Fragaria vesca subsp. vesca])	c44749_g1_i1(translation initiation factor eIF-4F [Arabidopsis thaliana])	c44749_g1_i1(PREDICTED: eukaryotic translation initiation factor 4G-like isoform X3 [Zea mays])
c53244_g1	2.87802	0.609062	2.90761e-05	--	--	--
c60421_g1	3.14563	0.66569	2.90761e-05	c60421_g1_i3(putative NAC domain transcription factor superfamily protein [Zea mays]);c60421_g1_i4(NAC domain-containing protein 21/22 [Zea mays])	c60421_g1_i3(NAC domain containing protein 74 [Arabidopsis thaliana]);c60421_g1_i4(NAC domain-containing protein 21/22 [Arabidopsis thaliana])	c60421_g1_i3(putative NAC domain transcription factor superfamily protein [Zea mays]);c60421_g1_i4(NAC domain-containing protein 21/22 [Zea mays])
c45272_g1	2.24225	0.474637	2.92329e-05	--	--	--
c32395_g1	2.1118	0.448141	3.08562e-05	c32395_g1_i2(TPA: hypothetical protein ZEAMMB73_707606 [Zea mays])	--	--
c41842_g1	3.97784	0.844757	3.13351e-05	--	--	--
c63746_g1	3.23682	0.687645	3.15741e-05	--	--	--
c55276_g8	2.34298	0.497833	3.16839e-05	--	--	--
c51136_g1	2.20834	0.469239	3.16953e-05	c51136_g1_i1(hypothetical protein [Zea mays]);c51136_g1_i2(hypothetical protein [Zea mays]);c51136_g1_i3(hypothetical protein [Zea mays]);c51136_g1_i5(hypothetical protein [Zea mays])	c51136_g1_i1(transcription factor jumonji (jmjC) domain-containing protein [Arabidopsis thaliana]);c51136_g1_i2(transcription factor jumonji (jmjC) domain-containing protein [Arabidopsis thaliana]);c51136_g1_i3(transcription factor jumonji (jmjC) domain-containing protein [Arabidopsis thaliana]);c51136_g1_i5(transcription factor jumonji (jmjC) domain-containing protein [Arabidopsis thaliana])	c51136_g1_i1(PREDICTED: hypothetical protein isoform X1 [Zea mays]);c51136_g1_i2(PREDICTED: hypothetical protein isoform X1 [Zea mays]);c51136_g1_i3(hypothetical protein [Zea mays]);c51136_g1_i5(hypothetical protein [Zea mays])
c54041_g1	2.09082	0.444338	3.17968e-05	c54041_g1_i1(uncharacterized protein LOC100502296 [Zea mays]);c54041_g1_i2(uncharacterized protein LOC100502296 [Zea mays])	--	c54041_g1_i1(uncharacterized protein LOC100502296 [Zea mays]);c54041_g1_i2(uncharacterized protein LOC100502296 [Zea mays])
c57405_g1	2.08531	0.443208	3.18551e-05	--	--	--
c56898_g3	2.20524	0.468721	3.18679e-05	--	--	--
c50580_g2	3.22612	0.685709	3.18679e-05	--	--	--
c48844_g1	3.39364	0.721783	3.22914e-05	c48844_g1_i1(retrotransposon protein, putative, unclassified [Oryza sativa Japonica Group])	--	c48844_g1_i1(PREDICTED: uncharacterized protein LOC103648418 [Zea mays])
c57273_g1	2.44301	0.519938	3.27579e-05	c57273_g1_i1(S-adenosylmethionine-dependent methyltransferase/ methyltransferase/ thiopurine S-methyltransferase [Zea mays])	c57273_g1_i1(putative thiol methyltransferase 2 [Arabidopsis thaliana])	c57273_g1_i1(S-adenosylmethionine-dependent methyltransferase/ methyltransferase/ thiopurine S-methyltransferase [Zea mays])
c146425_g1	4.10776	0.875785	3.39844e-05	c146425_g1_i1(SL-TPS/P (ISS) [Ostreococcus tauri])	c146425_g1_i1(putative alpha,alpha-trehalose-phosphate synthase [UDP-forming] 7 [Arabidopsis thaliana])	c146425_g1_i1(PREDICTED: trehalose-6-phosphate synthase isoform X1 [Zea mays])
c83778_g1	4.00235	0.854343	3.4797e-05	c83778_g1_i1(glycoside hydrolase/deacetylase [Coccomyxa subellipsoidea C-169])	--	--
c86142_g1	3.92026	0.836846	3.48128e-05	c86142_g1_i1(TPA: hypothetical protein ZEAMMB73_924870 [Zea mays])	--	c86142_g1_i1(PREDICTED: uncharacterized protein LOC103648599 [Zea mays])
c55729_g3	2.40696	0.513839	3.48554e-05	c55729_g3_i1(hypothetical protein ZEAMMB73_651461 [Zea mays]);c55729_g3_i3(hypothetical protein ZEAMMB73_651461 [Zea mays])	c55729_g3_i1(uncharacterized protein [Arabidopsis thaliana])	c55729_g3_i1(PREDICTED: uncharacterized protein LOC103637883 [Zea mays]);c55729_g3_i3(PREDICTED: uncharacterized protein LOC103637883 [Zea mays])
c53668_g2	3.44176	0.735823	3.59128e-05	c53668_g2_i1(predicted protein [Hordeum vulgare subsp. vulgare])	c53668_g2_i1(elongation factor EF-2 [Arabidopsis thaliana])	c53668_g2_i1(uncharacterized protein LOC100272648 [Zea mays])
c63638_g1	3.17277	0.678354	3.59419e-05	--	--	--
c15502_g1	4.13893	0.885809	3.67332e-05	c15502_g1_i1(hypothetical protein SELMODRAFT_110441 [Selaginella moellendorffii])	c15502_g1_i1(S-adenosyl-L-methionine-dependent methyltransferase-like protein [Arabidopsis thaliana])	--
c56795_g1	2.52606	0.540863	3.70672e-05	c56795_g1_i2(uncharacterized protein LOC100275053 [Zea mays]);c56795_g1_i5(uncharacterized protein LOC100382338 [Zea mays])	--	c56795_g1_i2(uncharacterized protein LOC100382338 [Zea mays]);c56795_g1_i5(uncharacterized protein LOC100382338 [Zea mays])
c57615_g3	2.49289	0.534401	3.79847e-05	--	--	--
c56032_g6	2.16367	0.463934	3.81677e-05	c56032_g6_i1(TPA: hypothetical protein ZEAMMB73_516720 [Zea mays])	--	c56032_g6_i1(PREDICTED: uncharacterized protein LOC100277636 isoform X2 [Zea mays])
c55188_g5	2.63464	0.565026	3.83126e-05	--	--	--
c47941_g2	2.25629	0.483957	3.84326e-05	c47941_g2_i1(hypothetical protein ZEAMMB73_355901 [Zea mays]);c47941_g2_i2(hypothetical protein ZEAMMB73_355901 [Zea mays]);c47941_g2_i4(hypothetical protein ZEAMMB73_355901 [Zea mays])	--	--
c62616_g3	2.05918	0.442019	3.90518e-05	c62616_g3_i1(hypothetical protein [Zea mays]);c62616_g3_i2(hypothetical protein [Zea mays]);c62616_g3_i3(hypothetical protein [Zea mays])	c62616_g3_i1(putative neutral invertase [Arabidopsis thaliana]);c62616_g3_i2(putative neutral invertase [Arabidopsis thaliana]);c62616_g3_i3(putative neutral invertase [Arabidopsis thaliana])	c62616_g3_i1(hypothetical protein [Zea mays]);c62616_g3_i2(hypothetical protein [Zea mays]);c62616_g3_i3(hypothetical protein [Zea mays])
c56050_g1	2.19576	0.471595	3.94552e-05	--	--	--
c50933_g1	3.52158	0.756561	3.96892e-05	--	--	--
c58941_g2	3.89328	0.836434	3.97013e-05	--	--	--
c40518_g2	4.12349	0.886494	4.02333e-05	c40518_g2_i1(cold shock protein 1 [Arabidopsis thaliana])	c40518_g2_i1(cellular nucleic acid-binding protein [Arabidopsis thaliana])	c40518_g2_i1(PREDICTED: hypothetical protein isoform X1 [Zea mays])
c57577_g1	2.26974	0.489033	4.21115e-05	--	--	--
c62094_g2	2.21582	0.477428	4.2126e-05	c62094_g2_i2(uncharacterized protein LOC100383658 [Zea mays])	--	c62094_g2_i1(uncharacterized protein LOC100383658 [Zea mays]);c62094_g2_i2(uncharacterized protein LOC100383658 [Zea mays])
c58651_g1	3.30099	0.711398	4.22913e-05	--	--	--
c85294_g1	4.13371	0.891679	4.31547e-05	c85294_g1_i1(PREDICTED: cytoplasmic alpha-amylase-like [Cucumis sativus])	c85294_g1_i1(alpha-amylase [Arabidopsis thaliana])	c85294_g1_i1(PREDICTED: alpha-amylase 3, chloroplastic [Zea mays])
c60468_g3	2.56415	0.55321	4.32944e-05	--	--	--
c55337_g2	2.92704	0.632085	4.40491e-05	c55337_g2_i1(hypothetical protein ZEAMMB73_230497 [Zea mays])	--	c55337_g2_i1(protein BRE [Zea mays])
c61791_g3	2.56795	0.554633	4.41704e-05	c61791_g3_i1(uncharacterized protein LOC100382751 [Zea mays])	--	c61791_g3_i1(uncharacterized protein LOC100382751 [Zea mays])
c55884_g2	3.19484	0.690053	4.41827e-05	--	--	--
c60751_g2	3.71632	0.802689	4.41827e-05	--	--	--
c49000_g2	2.86862	0.619647	4.42443e-05	c49000_g2_i1(predicted protein [Hordeum vulgare subsp. vulgare]);c49000_g2_i2(predicted protein [Hordeum vulgare subsp. vulgare])	--	--
c49625_g1	2.08282	0.45011	4.46345e-05	c49625_g1_i1(LOC100281076 [Zea mays]);c49625_g1_i2(LOC100281076 [Zea mays]);c49625_g1_i3(LOC100281076 [Zea mays]);c49625_g1_i4(LOC100281076 [Zea mays]);c49625_g1_i5(LOC100281076 [Zea mays])	c49625_g1_i1(Rossmann-fold NAD(P)-binding domain-containing protein [Arabidopsis thaliana]);c49625_g1_i2(Rossmann-fold NAD(P)-binding domain-containing protein [Arabidopsis thaliana]);c49625_g1_i3(Rossmann-fold NAD(P)-binding domain-containing protein [Arabidopsis thaliana]);c49625_g1_i4(Rossmann-fold NAD(P)-binding domain-containing protein [Arabidopsis thaliana]);c49625_g1_i5(Rossmann-fold NAD(…	c49625_g1_i1(LOC100281076 [Zea mays]);c49625_g1_i2(LOC100281076 [Zea mays]);c49625_g1_i3(LOC100281076 [Zea mays]);c49625_g1_i4(LOC100281076 [Zea mays]);c49625_g1_i5(LOC100281076 [Zea mays])
c59763_g1	2.22362	0.480803	4.51274e-05	c59763_g1_i1(hypothetical protein ZEAMMB73_270429 [Zea mays])	--	--
c51524_g1	2.36818	0.512846	4.65471e-05	c51524_g1_i2(PREDICTED: 40S ribosomal protein S3a-like isoform X2 [Setaria italica]);c51524_g1_i3(PREDICTED: 40S ribosomal protein S3a-like [Oryza brachyantha]);c51524_g1_i4(PREDICTED: 40S ribosomal protein S3a-like [Oryza brachyantha]);c51524_g1_i5(hypothetical protein SELMODRAFT_271906 [Selaginella moellendorffii])	c51524_g1_i2(40S ribosomal protein S3a-2 [Arabidopsis thaliana]);c51524_g1_i3(40S ribosomal protein S3a-2 [Arabidopsis thaliana]);c51524_g1_i4(40S ribosomal protein S3a-2 [Arabidopsis thaliana]);c51524_g1_i5(40S ribosomal protein S3a-2 [Arabidopsis thaliana])	c51524_g1_i2(40S ribosomal protein S3a [Zea mays]);c51524_g1_i3(40S ribosomal protein S3a [Zea mays]);c51524_g1_i4(40S ribosomal protein S3a [Zea mays]);c51524_g1_i5(40S ribosomal protein S3a [Zea mays])
c62312_g2	4.05638	0.878892	4.70389e-05	--	--	--
c51189_g1	3.48297	0.755357	4.79671e-05	--	--	--
c27513_g1	3.85303	0.835825	4.8227e-05	c27513_g1_i1(predicted protein [Micromonas sp. RCC299])	c27513_g1_i1(haloacid dehalogenase-like hydrolase family protein [Arabidopsis thaliana])	c27513_g1_i1(hypothetical protein [Zea mays])
c24013_g1	4.04938	0.87909	4.89908e-05	c24013_g1_i1(hypothetical protein SORBIDRAFT_01g045110 [Sorghum bicolor])	c24013_g1_i1(Phosphoinositide phosphatase family protein [Arabidopsis thaliana])	c24013_g1_i1(PREDICTED: phosphoinositide phosphatase SAC2-like isoform X2 [Zea mays])
c45094_g2	3.86875	0.840204	4.93654e-05	c45094_g2_i2(TPA: hypothetical protein ZEAMMB73_628048 [Zea mays])	c45094_g2_i2(ATP binding microtubule motor family protein [Arabidopsis thaliana])	c45094_g2_i2(PREDICTED: kinesin-1-like protein PSS1 isoform X2 [Zea mays])
c42735_g1	2.03186	0.44194	5.09425e-05	c42735_g1_i1(hypothetical protein ZEAMMB73_095823 [Zea mays])	c42735_g1_i1(indole-3-acetate beta-glucosyltransferase 1 [Arabidopsis thaliana])	c42735_g1_i1(PREDICTED: cyanidin 3-O-rutinoside 5-O-glucosyltransferase-like [Zea mays])
c33524_g1	3.81181	0.830054	5.2215e-05	c33524_g1_i1(predicted protein [Hordeum vulgare subsp. vulgare]);c33524_g1_i2(predicted protein [Hordeum vulgare subsp. vulgare])	c33524_g1_i1(5-methyltetrahydropteroyltriglutamate--homocysteine methyltransferase [Arabidopsis thaliana]);c33524_g1_i2(5-methyltetrahydropteroyltriglutamate--homocysteine methyltransferase [Arabidopsis thaliana])	c33524_g1_i1(PREDICTED: 5-methyltetrahydropteroyltriglutamate--homocysteine methyltransferase 1 [Zea mays]);c33524_g1_i2(PREDICTED: 5-methyltetrahydropteroyltriglutamate--homocysteine methyltransferase 1 [Zea mays])
c58324_g1	3.62308	0.78915	5.2474e-05	c58324_g1_i1(hypothetical protein ZEAMMB73_580049 [Zea mays]);c58324_g1_i2(hypothetical protein ZEAMMB73_580049 [Zea mays])	c58324_g1_i1(leucoanthocyanidin dioxygenase-like protein [Arabidopsis thaliana]);c58324_g1_i2(leucoanthocyanidin dioxygenase-like protein [Arabidopsis thaliana])	c58324_g1_i1(PREDICTED: leucoanthocyanidin dioxygenase-like [Zea mays]);c58324_g1_i2(PREDICTED: leucoanthocyanidin dioxygenase-like [Zea mays])
c32623_g1	4.03622	0.879575	5.30021e-05	--	--	--
c52776_g1	2.02263	0.441144	5.38862e-05	c52776_g1_i1(hypothetical protein SORBIDRAFT_02g007870 [Sorghum bicolor]);c52776_g1_i10(hypothetical protein SORBIDRAFT_02g007870 [Sorghum bicolor]);c52776_g1_i3(hypothetical protein SORBIDRAFT_02g007870 [Sorghum bicolor]);c52776_g1_i4(hypothetical protein SORBIDRAFT_02g007870 [Sorghum bicolor]);c52776_g1_i6(hypothetical protein SORBIDRAFT_02g007870 [Sorghum bicolor]);c52776_g1_i7(hypothetical pr…	c52776_g1_i1(metal transporter Nramp6 [Arabidopsis thaliana]);c52776_g1_i3(metal transporter Nramp6 [Arabidopsis thaliana]);c52776_g1_i4(metal transporter Nramp1 [Arabidopsis thaliana]);c52776_g1_i6(metal transporter Nramp6 [Arabidopsis thaliana]);c52776_g1_i7(metal transporter Nramp1 [Arabidopsis thaliana]);c52776_g1_i10(metal transporter Nramp1 [Arabidopsis thaliana])	c52776_g1_i1(PREDICTED: metal transporter Nramp5 [Zea mays]);c52776_g1_i3(PREDICTED: metal transporter Nramp1-like isoform X2 [Zea mays]);c52776_g1_i4(PREDICTED: metal transporter Nramp5 [Zea mays]);c52776_g1_i6(PREDICTED: metal transporter Nramp1-like isoform X2 [Zea mays]);c52776_g1_i7(PREDICTED: metal transporter Nramp1-like isoform X1 [Zea mays]);c52776_g1_i10(PREDICTED: metal transporter Nra…
c38829_g1	3.14749	0.686683	5.42108e-05	--	--	--
c32985_g1	3.00969	0.657414	5.54938e-05	c32985_g1_i1(IAA-amino acid hydrolase ILR1-like 4 precursor [Zea mays])	c32985_g1_i1(IAA-amino acid hydrolase ILR1-like 4 [Arabidopsis thaliana])	c32985_g1_i1(IAA-amino acid hydrolase ILR1-like 4 precursor [Zea mays])
c36346_g1	3.85002	0.841473	5.61969e-05	--	--	--
c30542_g2	3.7302	0.815528	5.64976e-05	--	--	--
c57900_g1	3.27164	0.715885	5.74797e-05	--	--	--
c64065_g3	2.23259	0.488758	5.80536e-05	--	--	c64065_g3_i1(PREDICTED: uncharacterized protein LOC103649010 [Zea mays])
c11041_g1	3.75514	0.82213	5.81111e-05	c11041_g1_i1(predicted protein [Hordeum vulgare subsp. vulgare])	--	--
c47019_g1	3.13348	0.686037	5.81144e-05	--	--	--
c19591_g1	3.56484	0.780532	5.81891e-05	c19591_g1_i1(predicted protein [Micromonas sp. RCC299])	c19591_g1_i1(Aldolase-type TIM barrel family protein [Arabidopsis thaliana])	c19591_g1_i1(uncharacterized protein LOC100191301 [Zea mays])
c53069_g2	2.10224	0.460457	5.85726e-05	c53069_g2_i1(TPA: leucine-rich repeat (LRR) family protein, partial [Zea mays])	c53069_g2_i1(leucine-rich repeat extensin-like protein 4 [Arabidopsis thaliana])	c53069_g2_i1(receptor-like protein kinase precursor [Zea mays])
c50600_g1	2.64709	0.580095	5.91966e-05	--	--	--
c46303_g1	3.65976	0.802144	5.93589e-05	c46303_g1_i2(hypothetical protein PHAVU_002G305600g [Phaseolus vulgaris])	c46303_g1_i2(60S ribosomal protein L31-1 [Arabidopsis thaliana])	c46303_g1_i2(LOC100280866 [Zea mays])
c45975_g1	3.83497	0.840632	5.94352e-05	--	--	--
c45930_g1	3.05491	0.670065	6.01806e-05	--	--	--
c35718_g1	3.79548	0.832627	6.03229e-05	c35718_g1_i1(PREDICTED: 60S ribosomal protein L37-2-like [Brachypodium distachyon])	c35718_g1_i1(60S ribosomal protein L37-2 [Arabidopsis thaliana])	c35718_g1_i1(PREDICTED: 60S ribosomal protein L37-3 [Zea mays])
c50719_g1	2.13543	0.468514	6.04726e-05	c50719_g1_i1(putative MAPKKK family protein kinase [Zea mays])	c50719_g1_i1(mitogen-activated protein kinase kinase kinase 15 [Arabidopsis thaliana])	c50719_g1_i1(PREDICTED: mitogen-activated protein kinase kinase kinase YODA-like [Zea mays])
c22738_g1	3.88659	0.853233	6.12213e-05	c22738_g1_i2(uncharacterized protein LOC100191801 [Zea mays])	c22738_g1_i2(ketol-acid reductoisomerase [Arabidopsis thaliana])	c22738_g1_i2(ketol-acid reductoisomerase [Zea mays])
c125009_g1	3.99721	0.87761	6.13457e-05	c125009_g1_i1(predicted protein [Hordeum vulgare subsp. vulgare])	c125009_g1_i1(ABC transporter G family member 30 [Arabidopsis thaliana])	c125009_g1_i1(PREDICTED: pleiotropic drug resistance protein 13 [Zea mays])
c61780_g4	2.35033	0.517111	6.4008e-05	c61780_g4_i1(Os02g0616666 [Oryza sativa Japonica Group]);c61780_g4_i2(Os02g0616666 [Oryza sativa Japonica Group])	--	c61780_g4_i1(PREDICTED: uncharacterized protein LOC103643316 [Zea mays])
c46607_g1	3.44554	0.758198	6.41879e-05	--	--	--
c41340_g1	4.00559	0.881648	6.44867e-05	--	--	--
c49622_g1	2.09318	0.460724	6.44928e-05	c49622_g1_i1(TPA: hypothetical protein ZEAMMB73_506785 [Zea mays])	--	--
c62353_g2	2.49207	0.548747	6.4953e-05	c62353_g2_i1(TPA: hypothetical protein ZEAMMB73_023814, partial [Zea mays])	--	--
c64411_g1	3.49577	0.770682	6.64945e-05	--	--	--
c4756_g1	4.07348	0.898436	6.70596e-05	--	--	--
c57983_g3	3.23677	0.713903	6.70616e-05	c57983_g3_i1(TPA: hypothetical protein ZEAMMB73_877302 [Zea mays]);c57983_g3_i2(TPA: hypothetical protein ZEAMMB73_877302 [Zea mays])	--	--
c51328_g1	2.12938	0.470853	7.0502e-05	c51328_g1_i2(putative unclassified retrotransposon protein [Oryza sativa Indica Group]);c51328_g1_i4(putative unclassified retrotransposon protein [Oryza sativa Indica Group]);c51328_g1_i5(TPA: hypothetical protein ZEAMMB73_609347 [Zea mays])	c51328_g1_i2(DNAse I-like superfamily protein [Arabidopsis thaliana]);c51328_g1_i4(DNAse I-like superfamily protein [Arabidopsis thaliana])	c51328_g1_i2(PREDICTED: uncharacterized protein LOC103637543 [Zea mays]);c51328_g1_i4(PREDICTED: uncharacterized protein LOC103637543 [Zea mays]);c51328_g1_i5(PREDICTED: uncharacterized protein LOC103626764 isoform X2 [Zea mays])
c7740_g1	3.7073	0.82028	7.13554e-05	--	--	--
c31854_g1	3.6487	0.80755	7.17679e-05	--	--	--
c57195_g1	3.80621	0.842678	7.22048e-05	c57195_g1_i1(TPA: hypothetical protein ZEAMMB73_191731 [Zea mays])	--	--
c50296_g1	2.4742	0.548234	7.33323e-05	--	--	--
c53527_g4	2.46401	0.54627	7.4051e-05	c53527_g4_i1(hypothetical protein ZEAMMB73_511077 [Zea mays])	c53527_g4_i1(putative purple acid phosphatase 20 [Arabidopsis thaliana])	c53527_g4_i1(PREDICTED: probable purple acid phosphatase 20 [Zea mays])
c55298_g3	2.57193	0.570482	7.47744e-05	--	--	--
c60496_g2	3.97717	0.882544	7.53497e-05	c60496_g2_i1(unknown [Zea mays])	c60496_g2_i1(phosphatidylglycerolphosphate synthase 1 [Arabidopsis thaliana])	c60496_g2_i1(PREDICTED: cardiolipin synthase, mitochondrial-like [Zea mays])
c44465_g1	3.84022	0.852774	7.63279e-05	c44465_g1_i1(40S ribosomal protein S16 [Euphorbia esula])	c44465_g1_i1(40S ribosomal protein S16-1 [Arabidopsis thaliana])	c44465_g1_i1(40S ribosomal protein S16 [Zea mays])
c61369_g3	2.27326	0.504849	7.64403e-05	--	--	--
c56788_g4	3.98484	0.885023	7.65387e-05	--	--	--
c10969_g1	3.98081	0.88414	7.65409e-05	--	--	--
c36731_g1	2.8329	0.629317	7.68201e-05	c36731_g1_i1(hypothetical protein [Zea mays])	c36731_g1_i1(putative inorganic phosphate transporter 1-5 [Arabidopsis thaliana])	c36731_g1_i1(hypothetical protein [Zea mays])
c62797_g1	3.66981	0.815549	7.73997e-05	--	--	--
c52092_g2	3.97103	0.883162	7.84942e-05	--	--	--
c54057_g9	3.97103	0.883162	7.84942e-05	c54057_g9_i1(hypothetical protein ZEAMMB73_952052 [Zea mays])	--	--
c55258_g5	2.0334	0.452408	7.90956e-05	--	--	--
c58412_g3	3.57108	0.794756	7.95254e-05	--	--	--
[truncated: 1,683 more rows]

## Sheet: Drought vs. Control DEGs
Unigene ID	log2FoldChange	SE	adjusted p-value	All Database Annotation	Arabidopsis thaliana Annotation	Zea_may Annotation
[truncated: 614 more rows]

[truncated: 1 more sheets: Cold & Drought common genes]
