# Supplementary material for: RNA-seq Analysis of Cold and Drought Responsive Transcriptomes of Zea mays ssp. mexicana L
Source: Front Plant Sci. 2017 Feb 7;8:136. doi: 10.3389/fpls.2017.00136 (PMC5293773; doi:10.3389/fpls.2017.00136)
Supplement: Supplemental File 4 — Differentially expressed genes in different samples. [file DataSheet4.XLSX]

## Sheet: Go enrichment Cold vs. Control
	Go Term accession	ID	log2FoldChange	SE	adjusted p-value	Zea_may Annotation
GO_acc	GO:0009408	c60859_g1	-2.92206	0.253228	1.16679e-28	c60859_g1_i1(uncharacterized protein LOC100383011 precursor [Zea mays]);c60859_g1_i4(uncharacterized protein LOC100383011 precursor [Zea mays]);c60859_g1_i5(uncharacterized protein LOC100383011 precursor [Zea mays])
term_type	P	c51445_g1	-3.72465	0.172491	4.89881e-100	c51445_g1_i1(uncharacterized protein LOC100274593 [Zea mays]);c51445_g1_i3(uncharacterized protein LOC100274593 [Zea mays]);c51445_g1_i4(uncharacterized protein LOC100191552 [Zea mays])
Term	response to heat	c46749_g1	-4.39281	0.576103	9.574e-13	c46749_g1_i2(PREDICTED: heat shock factor protein 4 isoform X1 [Zea mays])
queryitem	27	c46143_g1	-3.04066	0.410128	4.48426e-12	c46143_g1_i1(heat shock protein26 [Zea mays]);c46143_g1_i2(heat shock protein26 [Zea mays])
querytotal	894	c53024_g1	-2.3309	0.234588	2.40441e-21	c53024_g1_i1(LOC100384473 [Zea mays])
refitem	149	c52253_g3	-3.15568	0.687497	5.27046e-05	c52253_g3_i3(AT-HSFB4 [Zea mays]);c52253_g3_i4(AT-HSFB4 [Zea mays])
reftotal	28165	c61649_g1	-3.17338	0.915965	0.00358295	c61649_g1_i1(uncharacterized protein LOC100280131 [Zea mays])
pvalue	3.8e-13	c60118_g1	-3.67616	0.231944	7.17968e-54	c60118_g1_i1(PREDICTED: glyceraldehyde-3-phosphate dehydrogenase 3, cytosolic isoform X1 [Zea mays]);c60118_g1_i2(PREDICTED: glyceraldehyde-3-phosphate dehydrogenase 3, cytosolic isoform X1 [Zea mays]);c60118_g1_i3(LOC100037774 [Zea mays]);c60118_g1_i4(PREDICTED: glyceraldehyde-3-phosphate dehydrogenase 3, cytosolic isoform X1 [Zea mays]);c60118_g1_i5(LOC100037774 [Zea mays]);c60118_g1_i6(PREDICT…
FDR	7.4e-10	c53867_g1	-2.59471	0.216815	8.14809e-31	c53867_g1_i1(heat shock 70 kDa protein [Zea mays])
		c57868_g1	2.07078	0.159754	4.34856e-36	c57868_g1_i1(uncharacterized protein LOC100381549 [Zea mays]);c57868_g1_i3(PREDICTED: probable protein phosphatase 2C 50 [Zea mays]);c57868_g1_i4(uncharacterized protein LOC100381549 [Zea mays])
		c61283_g3	2.73255	0.336918	2.31917e-14	c61283_g3_i2(heat shock factor protein 2 [Zea mays]);c61283_g3_i3(heat shock factor protein 2 [Zea mays])
		c63288_g6	-5.74556	0.537586	1.20165e-24	c63288_g6_i2(uncharacterized protein LOC100191552 [Zea mays]);c63288_g6_i4(LOC100283766 [Zea mays])
		c54684_g2	-3.49083	0.812169	0.00017818	c54684_g2_i1(heat shock factor protein 7 [Zea mays]);c54684_g2_i2(heat shock factor protein 7 [Zea mays])
		c59856_g7	4.01129	0.251975	2.37233e-54	c59856_g7_i1(heat shock factor protein HSF30 [Zea mays])
		c57097_g1	2.56862	0.394806	2.06787e-09	c57097_g1_i1(thioredoxin H-type [Zea mays]);c57097_g1_i2(thioredoxin H-type [Zea mays]);c57097_g1_i5(thioredoxin H-type [Zea mays]);c57097_g1_i8(thioredoxin H-type [Zea mays]);c57097_g1_i9(thioredoxin H-type [Zea mays])
		c49699_g2	2.44678	0.561693	0.000141048	c49699_g2_i2(dehydration-responsive element-binding protein 1D [Zea mays])
		c50430_g1	-2.10855	0.182531	1.01203e-28	c50430_g1_i1(phosphosulfolactate synthase-related protein [Zea mays]);c50430_g1_i2(phosphosulfolactate synthase-related protein [Zea mays])
		c59910_g1	-3.01719	0.224096	6.62281e-39	c59910_g1_i1(heat shock factor protein HSF30 [Zea mays]);c59910_g1_i3(PREDICTED: heat shock factor protein HSF30 isoform X1 [Zea mays]);c59910_g1_i4(heat shock factor protein HSF30 [Zea mays])
		c61534_g1	-2.9581	0.288293	9.57024e-23	c61534_g1_i4(uncharacterized protein LOC100280318 [Zea mays])
		c59902_g1	2.13836	0.181609	7.76229e-30	c59902_g1_i1(PREDICTED: probable WRKY transcription factor 34 [Zea mays]);c59902_g1_i2(PREDICTED: uncharacterized protein LOC100279301 isoform X1 [Zea mays]);c59902_g1_i3(PREDICTED: uncharacterized protein LOC103630738 [Zea mays]);c59902_g1_i4(PREDICTED: WRKY53 - superfamily of TFs having WRKY and zinc finger domains isoform X1 [Zea mays]);c59902_g1_i6(WRKY53 - superfamily of TFs having WRKY and …
		c60986_g3	-4.91036	0.476859	6.60853e-23	c60986_g3_i1(17.4 kDa class I heat shock protein 3 [Zea mays])
		c56552_g1	-5.2836	0.417834	2.33627e-34	c56552_g1_i5(17.5 kDa class II heat shock protein [Zea mays]);c56552_g1_i6(PREDICTED: 17.0 kDa class II heat shock protein [Zea mays]);c56552_g1_i10(PREDICTED: 17.0 kDa class II heat shock protein [Zea mays])
		c54912_g1	-4.00699	0.878961	6.02524e-05	c54912_g1_i1(heat shock factor protein HSF30 [Zea mays]);c54912_g1_i2(heat shock factor protein HSF30 [Zea mays])
		c59237_g1	-3.61955	0.400831	1.05984e-17	c59237_g1_i1(heat shock 70 kDa protein 1 [Zea mays])
		c58173_g1	-2.40508	0.290111	5.49347e-15	c58173_g1_i1(heat-shock protein 101 [Zea mays]);c58173_g1_i2(PREDICTED: uncharacterized protein LOC100191510 isoform X1 [Zea mays])
		c48809_g1	2.39587	0.215826	1.51055e-26	c48809_g1_i1(PREDICTED: annexin-like protein RJ4 isoform X1 [Zea mays]);c48809_g1_i3(PREDICTED: annexin-like protein RJ4 isoform X1 [Zea mays])
		c56395_g1	-2.09744	0.201393	2.00567e-23	c56395_g1_i1(PREDICTED: heat shock protein 81-1 [Zea mays]);c56395_g1_i2(PREDICTED: heat shock protein 81-1-like [Zea mays]);c56395_g1_i3(PREDICTED: heat shock protein 81-1 [Zea mays])
GO_acc	GO:0009628	c46749_g1	-4.39281	0.576103	9.574e-13	c46749_g1_i2(PREDICTED: heat shock factor protein 4 isoform X1 [Zea mays])
term_type	P	c51445_g1	-3.72465	0.172491	4.89881e-100	c51445_g1_i1(uncharacterized protein LOC100274593 [Zea mays]);c51445_g1_i3(uncharacterized protein LOC100274593 [Zea mays]);c51445_g1_i4(uncharacterized protein LOC100191552 [Zea mays])
Term	response to abiotic stimulus	c60604_g1	2.53615	0.213229	1.93158e-30	c60604_g1_i1(PREDICTED: putative MYB DNA-binding domain superfamily protein isoform X1 [Zea mays]);c60604_g1_i3(PREDICTED: putative MYB DNA-binding domain superfamily protein isoform X1 [Zea mays])
queryitem	72	c63716_g5	4.32402	0.420716	8.06479e-23	c63716_g5_i1(9-cis-epoxycarotenoid dioxygenase 1, chloroplastic precursor [Zea mays])
querytotal	894	c54684_g2	-3.49083	0.812169	0.00017818	c54684_g2_i1(heat shock factor protein 7 [Zea mays]);c54684_g2_i2(heat shock factor protein 7 [Zea mays])
refitem	964	c59424_g4	2.41522	0.221005	9.60601e-26	c59424_g4_i1(LOC100281365 [Zea mays]);c59424_g4_i3(LOC100281365 [Zea mays]);c59424_g4_i4(LOC100281365 [Zea mays]);c59424_g4_i5(LOC100281365 [Zea mays])
reftotal	28165	c55200_g1	-5.08517	0.680137	2.85532e-12	c55200_g1_i1(maize insect resistance1 precursor [Zea mays])
pvalue	1.4e-10	c61002_g3	3.94672	0.503101	1.8516e-13	c61002_g3_i1(PREDICTED: uncharacterized protein LOC100193758 isoform X1 [Zea mays])
FDR	9.2e-08	c54094_g1	2.00173	0.298815	6.05397e-10	c54094_g1_i1(hypothetical protein [Zea mays]);c54094_g1_i2(hypothetical protein [Zea mays])
		c46143_g1	-3.04066	0.410128	4.48426e-12	c46143_g1_i1(heat shock protein26 [Zea mays]);c46143_g1_i2(heat shock protein26 [Zea mays])
		c52590_g3	-2.25443	0.277096	1.89576e-14	c52590_g3_i1(PREDICTED: alcohol dehydrogenase 1 isoform X1 [Zea mays]);c52590_g3_i4(PREDICTED: alcohol dehydrogenase 1 isoform X1 [Zea mays]);c52590_g3_i6(PREDICTED: alcohol dehydrogenase 1 isoform X1 [Zea mays]);c52590_g3_i8(alcohol dehydrogenase 1 [Zea mays]);c52590_g3_i9(alcohol dehydrogenase 2 [Zea mays]);c52590_g3_i10(alcohol dehydrogenase 2 [Zea mays]);c52590_g3_i11(PREDICTED: alcohol dehyd…
		c55934_g1	2.10952	0.230478	3.58663e-18	c55934_g1_i2(hypothetical protein [Zea mays]);c55934_g1_i3(hypothetical protein [Zea mays])
		c53024_g1	-2.3309	0.234588	2.40441e-21	c53024_g1_i1(LOC100384473 [Zea mays])
		c52253_g3	-3.15568	0.687497	5.27046e-05	c52253_g3_i3(AT-HSFB4 [Zea mays]);c52253_g3_i4(AT-HSFB4 [Zea mays])
		c53405_g2	2.53565	0.635992	0.000595149	c53405_g2_i1(putative NAC domain transcription factor superfamily protein [Zea mays])
		c56532_g1	2.32734	0.214756	2.52587e-25	c56532_g1_i1(thiamine thiazole synthase 2, chloroplastic precursor [Zea mays]);c56532_g1_i2(thiamine thiazole synthase 2, chloroplastic precursor [Zea mays]);c56532_g1_i3(thiamine thiazole synthase 2, chloroplastic precursor [Zea mays]);c56532_g1_i4(thiamine thiazole synthase 2, chloroplastic precursor [Zea mays]);c56532_g1_i6(thiamine thiazole synthase 2, chloroplastic precursor [Zea mays])
		c61649_g1	-3.17338	0.915965	0.00358295	c61649_g1_i1(uncharacterized protein LOC100280131 [Zea mays])
		c39052_g1	-4.07938	0.875956	3.92712e-05	c39052_g1_i1(maize insect resistance1 precursor [Zea mays])
		c50384_g1	2.47534	0.574265	0.000169512	c50384_g1_i3(60S ribosomal protein L10-3 [Zea mays]);c50384_g1_i6(60S ribosomal protein L10-3 [Zea mays]);c50384_g1_i7(60S ribosomal protein L10-3 [Zea mays]);c50384_g1_i8(60S ribosomal protein L10-3 [Zea mays])
		c48775_g1	2.23251	0.591716	0.00128229	c48775_g1_i1(putative MYB DNA-binding domain superfamily protein [Zea mays])
		c50430_g1	-2.10855	0.182531	1.01203e-28	c50430_g1_i1(phosphosulfolactate synthase-related protein [Zea mays]);c50430_g1_i2(phosphosulfolactate synthase-related protein [Zea mays])
		c53867_g1	-2.59471	0.216815	8.14809e-31	c53867_g1_i1(heat shock 70 kDa protein [Zea mays])
		c57868_g1	2.07078	0.159754	4.34856e-36	c57868_g1_i1(uncharacterized protein LOC100381549 [Zea mays]);c57868_g1_i3(PREDICTED: probable protein phosphatase 2C 50 [Zea mays]);c57868_g1_i4(uncharacterized protein LOC100381549 [Zea mays])
		c59219_g2	2.1206	0.216558	9.62741e-21	c59219_g2_i1(hypothetical protein [Zea mays]);c59219_g2_i2(hypothetical protein [Zea mays]);c59219_g2_i3(hypothetical protein [Zea mays]);c59219_g2_i4(PREDICTED: uncharacterized protein LOC100278418 [Zea mays]);c59219_g2_i6(PREDICTED: uncharacterized protein LOC100278514 [Zea mays]);c59219_g2_i7(hypothetical protein [Zea mays]);c59219_g2_i9(PREDICTED: uncharacterized protein LOC100278486 [Zea may…
		c61283_g3	2.73255	0.336918	2.31917e-14	c61283_g3_i2(heat shock factor protein 2 [Zea mays]);c61283_g3_i3(heat shock factor protein 2 [Zea mays])
		c57549_g1	2.36942	0.362767	1.7648e-09	c57549_g1_i1(dehydrin COR410 [Zea mays]);c57549_g1_i2(dehydrin [Zea mays]);c57549_g1_i3(dehydrin [Zea mays]);c57549_g1_i4(dehydrin COR410 [Zea mays]);c57549_g1_i5(dehydrin COR410 [Zea mays])
		c58173_g1	-2.40508	0.290111	5.49347e-15	c58173_g1_i1(heat-shock protein 101 [Zea mays]);c58173_g1_i2(PREDICTED: uncharacterized protein LOC100191510 isoform X1 [Zea mays])
		c57215_g3	2.08385	0.178864	3.31515e-29	c57215_g3_i1(alpha-1,4-glucan-protein synthase [UDP-forming] [Zea mays]);c57215_g3_i2(hypothetical protein [Zea mays]);c57215_g3_i4(alpha-1,4-glucan-protein synthase [UDP-forming] [Zea mays]);c57215_g3_i5(alpha-1,4-glucan-protein synthase [UDP-forming] [Zea mays]);c57215_g3_i6(hypothetical protein [Zea mays])
		c58393_g1	-2.25528	0.395807	2.35886e-07	c58393_g1_i1(phytochromeC2 [Zea mays]);c58393_g1_i2(uncharacterized protein LOC100191374 [Zea mays]);c58393_g1_i4(uncharacterized protein LOC100191374 [Zea mays]);c58393_g1_i5(uncharacterized protein LOC100191374 [Zea mays]);c58393_g1_i6(uncharacterized protein LOC100191374 [Zea mays]);c58393_g1_i8(uncharacterized protein LOC100191374 [Zea mays]);c58393_g1_i9(phytochromeC2 [Zea mays]);c58393_g1_i…
		c61394_g3	2.07228	0.229983	1.25748e-17	c61394_g3_i1(uncharacterized protein LOC100193934 [Zea mays])
		c59856_g7	4.01129	0.251975	2.37233e-54	c59856_g7_i1(heat shock factor protein HSF30 [Zea mays])
		c62286_g1	3.91789	0.174533	4.43658e-108	c62286_g1_i1(PREDICTED: uncharacterized protein LOC100304421 isoform X1 [Zea mays]);c62286_g1_i3(PREDICTED: zinc finger protein CONSTANS-LIKE 9-like isoform X1 [Zea mays]);c62286_g1_i5(PREDICTED: uncharacterized protein LOC100304421 isoform X1 [Zea mays])
		c106485_g1	3.0983	0.920278	0.00485942	c106485_g1_i1(LOC100283778 [Zea mays])
		c62415_g1	2.11727	0.128772	5.51379e-58	c62415_g1_i2(2-Sep [Zea mays]);c62415_g1_i3(nematode-resistance protein [Zea mays]);c62415_g1_i4(PREDICTED: stress enhanced protein 2, chloroplastic-like [Zea mays]);c62415_g1_i5(2-Sep [Zea mays]);c62415_g1_i7(PREDICTED: stress enhanced protein 2, chloroplastic-like [Zea mays])
		c63882_g2	4.46581	0.187254	8.56459e-122	c63882_g2_i1(putative cytochrome P450 superfamily protein precursor [Zea mays]);c63882_g2_i3(putative cytochrome P450 superfamily protein precursor [Zea mays]);c63882_g2_i4(putative cytochrome P450 superfamily protein precursor [Zea mays]);c63882_g2_i5(putative cytochrome P450 superfamily protein precursor [Zea mays])
		c63882_g1	3.70558	0.188569	7.01426e-83	c63882_g1_i1(uncharacterized protein LOC100274595 [Zea mays]);c63882_g1_i2(uncharacterized protein LOC100274595 [Zea mays]);c63882_g1_i3(putative cytochrome P450 superfamily protein precursor [Zea mays]);c63882_g1_i4(uncharacterized protein LOC100274595 [Zea mays]);c63882_g1_i5(putative cytochrome P450 superfamily protein precursor [Zea mays])
		c56632_g1	2.17703	0.180961	3.89157e-31	c56632_g1_i2(uncharacterized protein LOC100274480 [Zea mays])
		c60859_g1	-2.92206	0.253228	1.16679e-28	c60859_g1_i1(uncharacterized protein LOC100383011 precursor [Zea mays]);c60859_g1_i4(uncharacterized protein LOC100383011 precursor [Zea mays]);c60859_g1_i5(uncharacterized protein LOC100383011 precursor [Zea mays])
		c57097_g1	2.56862	0.394806	2.06787e-09	c57097_g1_i1(thioredoxin H-type [Zea mays]);c57097_g1_i2(thioredoxin H-type [Zea mays]);c57097_g1_i5(thioredoxin H-type [Zea mays]);c57097_g1_i8(thioredoxin H-type [Zea mays]);c57097_g1_i9(thioredoxin H-type [Zea mays])
		c55975_g3	2.14048	0.584698	0.00189423	c55975_g3_i1(PREDICTED: hypothetical protein isoform X1 [Zea mays])
		c49699_g2	2.44678	0.561693	0.000141048	c49699_g2_i2(dehydration-responsive element-binding protein 1D [Zea mays])
		c52262_g1	-2.23895	0.591791	0.00123617	c52262_g1_i1(calcium binding EF-hand protein [Zea mays]);c52262_g1_i2(calcium binding EF-hand protein [Zea mays]);c52262_g1_i3(calcium binding EF-hand protein [Zea mays]);c52262_g1_i4(calcium binding EF-hand protein [Zea mays]);c52262_g1_i6(calcium binding EF-hand protein [Zea mays]);c52262_g1_i7(calcium binding EF-hand protein [Zea mays])
		c60118_g1	-3.67616	0.231944	7.17968e-54	c60118_g1_i1(PREDICTED: glyceraldehyde-3-phosphate dehydrogenase 3, cytosolic isoform X1 [Zea mays]);c60118_g1_i2(PREDICTED: glyceraldehyde-3-phosphate dehydrogenase 3, cytosolic isoform X1 [Zea mays]);c60118_g1_i3(LOC100037774 [Zea mays]);c60118_g1_i4(PREDICTED: glyceraldehyde-3-phosphate dehydrogenase 3, cytosolic isoform X1 [Zea mays]);c60118_g1_i5(LOC100037774 [Zea mays]);c60118_g1_i6(PREDICT…
		c53105_g1	2.64285	0.199084	7.76128e-38	c53105_g1_i1(uncharacterized protein LOC100384718 [Zea mays]);c53105_g1_i2(uncharacterized protein LOC100384718 [Zea mays]);c53105_g1_i4(uncharacterized protein LOC100384718 [Zea mays]);c53105_g1_i6(uncharacterized protein LOC100384718 [Zea mays])
		c40518_g2	4.12349	0.886494	4.02333e-05	c40518_g2_i1(PREDICTED: hypothetical protein isoform X1 [Zea mays])
		c61126_g1	3.25965	0.203499	5.09058e-55	c61126_g1_i1(uncharacterized protein LOC100275781 [Zea mays]);c61126_g1_i2(uncharacterized protein LOC100275781 [Zea mays]);c61126_g1_i4(uncharacterized protein LOC100275781 [Zea mays]);c61126_g1_i5(uncharacterized protein LOC100275781 [Zea mays])
		c59910_g1	-3.01719	0.224096	6.62281e-39	c59910_g1_i1(heat shock factor protein HSF30 [Zea mays]);c59910_g1_i3(PREDICTED: heat shock factor protein HSF30 isoform X1 [Zea mays]);c59910_g1_i4(heat shock factor protein HSF30 [Zea mays])
		c61534_g1	-2.9581	0.288293	9.57024e-23	c61534_g1_i4(uncharacterized protein LOC100280318 [Zea mays])
		c39983_g1	3.51184	0.904607	0.000874025	c39983_g1_i1(LOC100283778 [Zea mays])
		c60502_g3	-2.16746	0.479475	7.10744e-05	c60502_g3_i1(PREDICTED: myb-related protein 306-like isoform X1 [Zea mays]);c60502_g3_i2(PREDICTED: myb-related protein 306-like isoform X1 [Zea mays]);c60502_g3_i4(PREDICTED: myb-related protein Myb4-like isoform X2 [Zea mays])
		c14812_g1	2.20588	0.582769	0.00122795	c14812_g1_i1(aquaporin PIP2-5 [Zea mays])
		c25590_g1	2.78278	0.760243	0.00189664	c25590_g1_i1(uncharacterized protein LOC100381653 [Zea mays])
		c62408_g1	2.20566	0.260036	1.14998e-15	c62408_g1_i2(caltractin [Zea mays]);c62408_g1_i3(caltractin [Zea mays])
		c59902_g1	2.13836	0.181609	7.76229e-30	c59902_g1_i1(PREDICTED: probable WRKY transcription factor 34 [Zea mays]);c59902_g1_i2(PREDICTED: uncharacterized protein LOC100279301 isoform X1 [Zea mays]);c59902_g1_i3(PREDICTED: uncharacterized protein LOC103630738 [Zea mays]);c59902_g1_i4(PREDICTED: WRKY53 - superfamily of TFs having WRKY and zinc finger domains isoform X1 [Zea mays]);c59902_g1_i6(WRKY53 - superfamily of TFs having WRKY and …
		c46826_g1	2.56174	0.309014	5.49612e-15	c46826_g1_i1(PREDICTED: tassel seed1 isoform X2 [Zea mays]);c46826_g1_i2(lipoxygenase7 [Zea mays])
		c58474_g1	-2.98122	0.262998	1.15222e-27	c58474_g1_i3(PREDICTED: hypothetical protein isoform X3 [Zea mays]);c58474_g1_i5(PREDICTED: hypothetical protein isoform X3 [Zea mays]);c58474_g1_i6(PREDICTED: hypothetical protein isoform X3 [Zea mays]);c58474_g1_i7(hypothetical protein [Zea mays]);c58474_g1_i9(PREDICTED: hypothetical protein isoform X3 [Zea mays]);c58474_g1_i10(PREDICTED: hypothetical protein isoform X5 [Zea mays]);c58474_g1_i1…
		c60986_g3	-4.91036	0.476859	6.60853e-23	c60986_g3_i1(17.4 kDa class I heat shock protein 3 [Zea mays])
		c50171_g1	2.99057	0.712441	0.000266349	c50171_g1_i2(histone H4 [Zea mays]);c50171_g1_i3(PREDICTED: histone H4-like [Zea mays]);c50171_g1_i4(histone H4 [Zea mays]);c50171_g1_i5(histone H4 [Zea mays]);c50171_g1_i7(histone H4 [Zea mays])
		c56552_g1	-5.2836	0.417834	2.33627e-34	c56552_g1_i5(17.5 kDa class II heat shock protein [Zea mays]);c56552_g1_i6(PREDICTED: 17.0 kDa class II heat shock protein [Zea mays]);c56552_g1_i10(PREDICTED: 17.0 kDa class II heat shock protein [Zea mays])
		c54912_g1	-4.00699	0.878961	6.02524e-05	c54912_g1_i1(heat shock factor protein HSF30 [Zea mays]);c54912_g1_i2(heat shock factor protein HSF30 [Zea mays])
		c59237_g1	-3.61955	0.400831	1.05984e-17	c59237_g1_i1(heat shock 70 kDa protein 1 [Zea mays])
		c63696_g2	2.25334	0.232709	2.75762e-20	c63696_g2_i1(PREDICTED: protein EARLY RESPONSIVE TO DEHYDRATION 15-like [Zea mays]);c63696_g2_i3(uncharacterized protein LOC100272662 [Zea mays]);c63696_g2_i8(PREDICTED: protein EARLY RESPONSIVE TO DEHYDRATION 15-like [Zea mays])
		c64494_g1	2.72598	0.229182	1.92878e-30	c64494_g1_i2(lipoxygenase9 [Zea mays]);c64494_g1_i4(PREDICTED: tassel seed1 isoform X2 [Zea mays]);c64494_g1_i5(PREDICTED: tassel seed1 isoform X1 [Zea mays]);c64494_g1_i7(PREDICTED: tassel seed1 isoform X2 [Zea mays])
		c58490_g1	-3.09476	0.545823	2.75333e-07	c58490_g1_i2(putative thaumatin domain family protein [Zea mays]);c58490_g1_i3(putative thaumatin domain family protein [Zea mays])
		c54887_g2	-4.46101	0.465202	6.63757e-20	c54887_g2_i1(maize insect resistance1 precursor [Zea mays]);c54887_g2_i2(maize insect resistance1 precursor [Zea mays])
		c63899_g2	2.1268	0.179914	4.52225e-30	c63899_g2_i2(PREDICTED: ethylene-responsive transcription factor RAP2-9 [Zea mays]);c63899_g2_i3(PREDICTED: ethylene-responsive transcription factor RAP2-9 [Zea mays])
		c48809_g1	2.39587	0.215826	1.51055e-26	c48809_g1_i1(PREDICTED: annexin-like protein RJ4 isoform X1 [Zea mays]);c48809_g1_i3(PREDICTED: annexin-like protein RJ4 isoform X1 [Zea mays])
		c56395_g1	-2.09744	0.201393	2.00567e-23	c56395_g1_i1(PREDICTED: heat shock protein 81-1 [Zea mays]);c56395_g1_i2(PREDICTED: heat shock protein 81-1-like [Zea mays]);c56395_g1_i3(PREDICTED: heat shock protein 81-1 [Zea mays])
		c63288_g6	-5.74556	0.537586	1.20165e-24	c63288_g6_i2(uncharacterized protein LOC100191552 [Zea mays]);c63288_g6_i4(LOC100283766 [Zea mays])
		c57806_g1	3.10467	0.248361	1.35869e-33	c57806_g1_i4(PREDICTED: physical impedance induced protein2 isoform X1 [Zea mays]);c57806_g1_i6(PREDICTED: physical impedance induced protein2 isoform X1 [Zea mays]);c57806_g1_i8(PREDICTED: physical impedance induced protein2 isoform X1 [Zea mays])
		c63836_g2	2.47556	0.189986	1.80407e-36	c63836_g2_i2(PREDICTED: uncharacterized protein LOC103652451 [Zea mays]);c63836_g2_i3(O-succinylhomoserine sulfhydrylase [Zea mays]);c63836_g2_i4(O-succinylhomoserine sulfhydrylase [Zea mays])
		c54841_g3	2.56689	0.168005	4.56553e-50	c54841_g3_i1(phosphoenolpyruvate carboxylase kinase 2 [Zea mays]);c54841_g3_i3(phosphoenolpyruvate carboxylase kinase 2 [Zea mays])
GO_acc	GO:0009644	c57868_g1	2.07078	0.159754	4.34856e-36	c57868_g1_i1(uncharacterized protein LOC100381549 [Zea mays]);c57868_g1_i3(PREDICTED: probable protein phosphatase 2C 50 [Zea mays]);c57868_g1_i4(uncharacterized protein LOC100381549 [Zea mays])
term_type	P	c51445_g1	-3.72465	0.172491	4.89881e-100	c51445_g1_i1(uncharacterized protein LOC100274593 [Zea mays]);c51445_g1_i3(uncharacterized protein LOC100274593 [Zea mays]);c51445_g1_i4(uncharacterized protein LOC100191552 [Zea mays])
Term	response to high light intensity	c59237_g1	-3.61955	0.400831	1.05984e-17	c59237_g1_i1(heat shock 70 kDa protein 1 [Zea mays])
queryitem	12	c56552_g1	-5.2836	0.417834	2.33627e-34	c56552_g1_i5(17.5 kDa class II heat shock protein [Zea mays]);c56552_g1_i6(PREDICTED: 17.0 kDa class II heat shock protein [Zea mays]);c56552_g1_i10(PREDICTED: 17.0 kDa class II heat shock protein [Zea mays])
querytotal	894	c63288_g6	-5.74556	0.537586	1.20165e-24	c63288_g6_i2(uncharacterized protein LOC100191552 [Zea mays]);c63288_g6_i4(LOC100283766 [Zea mays])
refitem	32	c46143_g1	-3.04066	0.410128	4.48426e-12	c46143_g1_i1(heat shock protein26 [Zea mays]);c46143_g1_i2(heat shock protein26 [Zea mays])
reftotal	28165	c64494_g1	2.72598	0.229182	1.92878e-30	c64494_g1_i2(lipoxygenase9 [Zea mays]);c64494_g1_i4(PREDICTED: tassel seed1 isoform X2 [Zea mays]);c64494_g1_i5(PREDICTED: tassel seed1 isoform X1 [Zea mays]);c64494_g1_i7(PREDICTED: tassel seed1 isoform X2 [Zea mays])
pvalue	1.4e-10	c58173_g1	-2.40508	0.290111	5.49347e-15	c58173_g1_i1(heat-shock protein 101 [Zea mays]);c58173_g1_i2(PREDICTED: uncharacterized protein LOC100191510 isoform X1 [Zea mays])
FDR	9.2e-08	c63696_g2	2.25334	0.232709	2.75762e-20	c63696_g2_i1(PREDICTED: protein EARLY RESPONSIVE TO DEHYDRATION 15-like [Zea mays]);c63696_g2_i3(uncharacterized protein LOC100272662 [Zea mays]);c63696_g2_i8(PREDICTED: protein EARLY RESPONSIVE TO DEHYDRATION 15-like [Zea mays])
		c46826_g1	2.56174	0.309014	5.49612e-15	c46826_g1_i1(PREDICTED: tassel seed1 isoform X2 [Zea mays]);c46826_g1_i2(lipoxygenase7 [Zea mays])
		c57806_g1	3.10467	0.248361	1.35869e-33	c57806_g1_i4(PREDICTED: physical impedance induced protein2 isoform X1 [Zea mays]);c57806_g1_i6(PREDICTED: physical impedance induced protein2 isoform X1 [Zea mays]);c57806_g1_i8(PREDICTED: physical impedance induced protein2 isoform X1 [Zea mays])
		c62415_g1	2.11727	0.128772	5.51379e-58	c62415_g1_i2(2-Sep [Zea mays]);c62415_g1_i3(nematode-resistance protein [Zea mays]);c62415_g1_i4(PREDICTED: stress enhanced protein 2, chloroplastic-like [Zea mays]);c62415_g1_i5(2-Sep [Zea mays]);c62415_g1_i7(PREDICTED: stress enhanced protein 2, chloroplastic-like [Zea mays])
GO_acc	GO:0009266	c60859_g1	-2.92206	0.253228	1.16679e-28	c60859_g1_i1(uncharacterized protein LOC100383011 precursor [Zea mays]);c60859_g1_i4(uncharacterized protein LOC100383011 precursor [Zea mays]);c60859_g1_i5(uncharacterized protein LOC100383011 precursor [Zea mays])
term_type	P	c51445_g1	-3.72465	0.172491	4.89881e-100	c51445_g1_i1(uncharacterized protein LOC100274593 [Zea mays]);c51445_g1_i3(uncharacterized protein LOC100274593 [Zea mays]);c51445_g1_i4(uncharacterized protein LOC100191552 [Zea mays])
Term	response to temperature stimulus	c46749_g1	-4.39281	0.576103	9.574e-13	c46749_g1_i2(PREDICTED: heat shock factor protein 4 isoform X1 [Zea mays])
queryitem	35	c55934_g1	2.10952	0.230478	3.58663e-18	c55934_g1_i2(hypothetical protein [Zea mays]);c55934_g1_i3(hypothetical protein [Zea mays])
querytotal	894	c46143_g1	-3.04066	0.410128	4.48426e-12	c46143_g1_i1(heat shock protein26 [Zea mays]);c46143_g1_i2(heat shock protein26 [Zea mays])
refitem	329	c53024_g1	-2.3309	0.234588	2.40441e-21	c53024_g1_i1(LOC100384473 [Zea mays])
reftotal	28165	c52253_g3	-3.15568	0.687497	5.27046e-05	c52253_g3_i3(AT-HSFB4 [Zea mays]);c52253_g3_i4(AT-HSFB4 [Zea mays])
pvalue	1e-09	c56532_g1	2.32734	0.214756	2.52587e-25	c56532_g1_i1(thiamine thiazole synthase 2, chloroplastic precursor [Zea mays]);c56532_g1_i2(thiamine thiazole synthase 2, chloroplastic precursor [Zea mays]);c56532_g1_i3(thiamine thiazole synthase 2, chloroplastic precursor [Zea mays]);c56532_g1_i4(thiamine thiazole synthase 2, chloroplastic precursor [Zea mays]);c56532_g1_i6(thiamine thiazole synthase 2, chloroplastic precursor [Zea mays])
FDR	3.8e-07	c61649_g1	-3.17338	0.915965	0.00358295	c61649_g1_i1(uncharacterized protein LOC100280131 [Zea mays])
		c50430_g1	-2.10855	0.182531	1.01203e-28	c50430_g1_i1(phosphosulfolactate synthase-related protein [Zea mays]);c50430_g1_i2(phosphosulfolactate synthase-related protein [Zea mays])
		c53867_g1	-2.59471	0.216815	8.14809e-31	c53867_g1_i1(heat shock 70 kDa protein [Zea mays])
		c57868_g1	2.07078	0.159754	4.34856e-36	c57868_g1_i1(uncharacterized protein LOC100381549 [Zea mays]);c57868_g1_i3(PREDICTED: probable protein phosphatase 2C 50 [Zea mays]);c57868_g1_i4(uncharacterized protein LOC100381549 [Zea mays])
		c59219_g2	2.1206	0.216558	9.62741e-21	c59219_g2_i1(hypothetical protein [Zea mays]);c59219_g2_i2(hypothetical protein [Zea mays]);c59219_g2_i3(hypothetical protein [Zea mays]);c59219_g2_i4(PREDICTED: uncharacterized protein LOC100278418 [Zea mays]);c59219_g2_i6(PREDICTED: uncharacterized protein LOC100278514 [Zea mays]);c59219_g2_i7(hypothetical protein [Zea mays]);c59219_g2_i9(PREDICTED: uncharacterized protein LOC100278486 [Zea may…
		c61283_g3	2.73255	0.336918	2.31917e-14	c61283_g3_i2(heat shock factor protein 2 [Zea mays]);c61283_g3_i3(heat shock factor protein 2 [Zea mays])
		c63288_g6	-5.74556	0.537586	1.20165e-24	c63288_g6_i2(uncharacterized protein LOC100191552 [Zea mays]);c63288_g6_i4(LOC100283766 [Zea mays])
		c54684_g2	-3.49083	0.812169	0.00017818	c54684_g2_i1(heat shock factor protein 7 [Zea mays]);c54684_g2_i2(heat shock factor protein 7 [Zea mays])
		c106485_g1	3.0983	0.920278	0.00485942	c106485_g1_i1(LOC100283778 [Zea mays])
		c59856_g7	4.01129	0.251975	2.37233e-54	c59856_g7_i1(heat shock factor protein HSF30 [Zea mays])
		c57097_g1	2.56862	0.394806	2.06787e-09	c57097_g1_i1(thioredoxin H-type [Zea mays]);c57097_g1_i2(thioredoxin H-type [Zea mays]);c57097_g1_i5(thioredoxin H-type [Zea mays]);c57097_g1_i8(thioredoxin H-type [Zea mays]);c57097_g1_i9(thioredoxin H-type [Zea mays])
		c49699_g2	2.44678	0.561693	0.000141048	c49699_g2_i2(dehydration-responsive element-binding protein 1D [Zea mays])
		c60118_g1	-3.67616	0.231944	7.17968e-54	c60118_g1_i1(PREDICTED: glyceraldehyde-3-phosphate dehydrogenase 3, cytosolic isoform X1 [Zea mays]);c60118_g1_i2(PREDICTED: glyceraldehyde-3-phosphate dehydrogenase 3, cytosolic isoform X1 [Zea mays]);c60118_g1_i3(LOC100037774 [Zea mays]);c60118_g1_i4(PREDICTED: glyceraldehyde-3-phosphate dehydrogenase 3, cytosolic isoform X1 [Zea mays]);c60118_g1_i5(LOC100037774 [Zea mays]);c60118_g1_i6(PREDICT…
		c40518_g2	4.12349	0.886494	4.02333e-05	c40518_g2_i1(PREDICTED: hypothetical protein isoform X1 [Zea mays])
		c59910_g1	-3.01719	0.224096	6.62281e-39	c59910_g1_i1(heat shock factor protein HSF30 [Zea mays]);c59910_g1_i3(PREDICTED: heat shock factor protein HSF30 isoform X1 [Zea mays]);c59910_g1_i4(heat shock factor protein HSF30 [Zea mays])
		c61534_g1	-2.9581	0.288293	9.57024e-23	c61534_g1_i4(uncharacterized protein LOC100280318 [Zea mays])
		c59902_g1	2.13836	0.181609	7.76229e-30	c59902_g1_i1(PREDICTED: probable WRKY transcription factor 34 [Zea mays]);c59902_g1_i2(PREDICTED: uncharacterized protein LOC100279301 isoform X1 [Zea mays]);c59902_g1_i3(PREDICTED: uncharacterized protein LOC103630738 [Zea mays]);c59902_g1_i4(PREDICTED: WRKY53 - superfamily of TFs having WRKY and zinc finger domains isoform X1 [Zea mays]);c59902_g1_i6(WRKY53 - superfamily of TFs having WRKY and …
		c60986_g3	-4.91036	0.476859	6.60853e-23	c60986_g3_i1(17.4 kDa class I heat shock protein 3 [Zea mays])
		c56552_g1	-5.2836	0.417834	2.33627e-34	c56552_g1_i5(17.5 kDa class II heat shock protein [Zea mays]);c56552_g1_i6(PREDICTED: 17.0 kDa class II heat shock protein [Zea mays]);c56552_g1_i10(PREDICTED: 17.0 kDa class II heat shock protein [Zea mays])
		c54912_g1	-4.00699	0.878961	6.02524e-05	c54912_g1_i1(heat shock factor protein HSF30 [Zea mays]);c54912_g1_i2(heat shock factor protein HSF30 [Zea mays])
		c59237_g1	-3.61955	0.400831	1.05984e-17	c59237_g1_i1(heat shock 70 kDa protein 1 [Zea mays])
		c58173_g1	-2.40508	0.290111	5.49347e-15	c58173_g1_i1(heat-shock protein 101 [Zea mays]);c58173_g1_i2(PREDICTED: uncharacterized protein LOC100191510 isoform X1 [Zea mays])
		c63899_g2	2.1268	0.179914	4.52225e-30	c63899_g2_i2(PREDICTED: ethylene-responsive transcription factor RAP2-9 [Zea mays]);c63899_g2_i3(PREDICTED: ethylene-responsive transcription factor RAP2-9 [Zea mays])
		c48809_g1	2.39587	0.215826	1.51055e-26	c48809_g1_i1(PREDICTED: annexin-like protein RJ4 isoform X1 [Zea mays]);c48809_g1_i3(PREDICTED: annexin-like protein RJ4 isoform X1 [Zea mays])
		c56395_g1	-2.09744	0.201393	2.00567e-23	c56395_g1_i1(PREDICTED: heat shock protein 81-1 [Zea mays]);c56395_g1_i2(PREDICTED: heat shock protein 81-1-like [Zea mays]);c56395_g1_i3(PREDICTED: heat shock protein 81-1 [Zea mays])
		c57806_g1	3.10467	0.248361	1.35869e-33	c57806_g1_i4(PREDICTED: physical impedance induced protein2 isoform X1 [Zea mays]);c57806_g1_i6(PREDICTED: physical impedance induced protein2 isoform X1 [Zea mays]);c57806_g1_i8(PREDICTED: physical impedance induced protein2 isoform X1 [Zea mays])
		c61126_g1	3.25965	0.203499	5.09058e-55	c61126_g1_i1(uncharacterized protein LOC100275781 [Zea mays]);c61126_g1_i2(uncharacterized protein LOC100275781 [Zea mays]);c61126_g1_i4(uncharacterized protein LOC100275781 [Zea mays]);c61126_g1_i5(uncharacterized protein LOC100275781 [Zea mays])
GO_acc	GO:0006355	c46749_g1	-4.39281	0.576103	9.574e-13	c46749_g1_i2(PREDICTED: heat shock factor protein 4 isoform X1 [Zea mays])
term_type	P	c48755_g1	4.83508	0.592472	1.55854e-14	c48755_g1_i1(putative AP2/EREBP transcription factor superfamily protein [Zea mays])
Term	regulation of transcription, DNA-dependent	c51306_g1	5.38605	0.2289	1.10255e-118	c51306_g1_i1(uncharacterized protein LOC100275712 [Zea mays]);c51306_g1_i2(uncharacterized protein LOC100275712 [Zea mays])
queryitem	90	c54684_g2	-3.49083	0.812169	0.00017818	c54684_g2_i1(heat shock factor protein 7 [Zea mays]);c54684_g2_i2(heat shock factor protein 7 [Zea mays])
querytotal	894	c46651_g1	3.00382	0.828884	0.0021431	--
refitem	1383	c62787_g1	2.32394	0.170599	7.98716e-40	c62787_g1_i3(PREDICTED: homeobox-leucine zipper protein HOX29-like isoform X1 [Zea mays]);c62787_g1_i4(PREDICTED: homeobox-leucine zipper protein HOX29-like isoform X1 [Zea mays]);c62787_g1_i5(sugar carrier protein C [Zea mays]);c62787_g1_i6(PREDICTED: homeobox-leucine zipper protein HOX29-like isoform X1 [Zea mays]);c62787_g1_i7(sugar carrier protein C [Zea mays]);c62787_g1_i9(monosaccharide tra…
reftotal	28165	c26084_g1	2.21567	0.525559	0.000247621	c26084_g1_i1(PREDICTED: uncharacterized protein LOC100280136 isoform X1 [Zea mays]);c26084_g1_i2(PREDICTED: uncharacterized protein LOC100280136 isoform X1 [Zea mays])
pvalue	1.1e-09	c60069_g3	-2.02904	0.309943	1.61402e-09	c60069_g3_i1(PREDICTED: putative AP2/EREBP transcription factor superfamily protein isoform X1 [Zea mays])
FDR	3.8e-07	c63278_g1	2.1431	0.623654	0.00391035	c63278_g1_i1(IAA19 - auxin-responsive Aux/IAA family member [Zea mays])
		c59219_g2	2.1206	0.216558	9.62741e-21	c59219_g2_i1(hypothetical protein [Zea mays]);c59219_g2_i2(hypothetical protein [Zea mays]);c59219_g2_i3(hypothetical protein [Zea mays]);c59219_g2_i4(PREDICTED: uncharacterized protein LOC100278418 [Zea mays]);c59219_g2_i6(PREDICTED: uncharacterized protein LOC100278514 [Zea mays]);c59219_g2_i7(hypothetical protein [Zea mays]);c59219_g2_i9(PREDICTED: uncharacterized protein LOC100278486 [Zea may…
		c60327_g1	3.48223	0.181052	2.24283e-79	c60327_g1_i1(PREDICTED: uncharacterized protein LOC100384376 isoform X1 [Zea mays])
		c61283_g3	2.73255	0.336918	2.31917e-14	c61283_g3_i2(heat shock factor protein 2 [Zea mays]);c61283_g3_i3(heat shock factor protein 2 [Zea mays])
		c40260_g1	3.72068	0.334057	1.01611e-26	c40260_g1_i2(uncharacterized protein LOC100384376 [Zea mays])
		c53222_g5	3.0225	0.476073	5.50808e-09	c53222_g5_i1(NAC domain-containing protein 21/22 [Zea mays])
		c45827_g1	3.84247	0.793743	1.73196e-05	c45827_g1_i1(PREDICTED: ap2/EREBP transcription factor isoform X1 [Zea mays]);c45827_g1_i2(PREDICTED: ap2/EREBP transcription factor isoform X1 [Zea mays])
		c56137_g1	2.63328	0.268345	7.92777e-21	c56137_g1_i1(putative growth-regulating factor 6 [Zea mays]);c56137_g1_i2(putative growth-regulating factor 6 [Zea mays]);c56137_g1_i5(putative growth-regulating factor 6 [Zea mays]);c56137_g1_i6(putative growth-regulating factor 6 [Zea mays])
		c59659_g1	2.15043	0.377777	2.4358e-07	c59659_g1_i1(uncharacterized protein LOC100383487 [Zea mays]);c59659_g1_i2(uncharacterized protein LOC100383487 [Zea mays]);c59659_g1_i3(uncharacterized protein LOC100383487 [Zea mays]);c59659_g1_i4(uncharacterized protein LOC100383487 [Zea mays]);c59659_g1_i7(uncharacterized protein LOC100383487 [Zea mays])
		c56167_g1	2.09527	0.476477	0.000118845	c56167_g1_i1(PREDICTED: scarecrow-like protein 9 [Zea mays])
		c60305_g1	2.40582	0.223783	6.20022e-25	c60305_g1_i1(ethylene-responsive transcription factor 4 [Zea mays]);c60305_g1_i3(ethylene-responsive transcription factor 4 [Zea mays]);c60305_g1_i4(PREDICTED: ethylene-responsive transcription factor 4-like [Zea mays])
		c49422_g1	3.39094	0.667352	5.62546e-06	c49422_g1_i1(PREDICTED: dehydration-responsive element-binding protein 1G-like [Zea mays])
		c55975_g3	2.14048	0.584698	0.00189423	c55975_g3_i1(PREDICTED: hypothetical protein isoform X1 [Zea mays])
		c59856_g7	4.01129	0.251975	2.37233e-54	c59856_g7_i1(heat shock factor protein HSF30 [Zea mays])
		c53855_g1	-4.53909	0.215209	1.68292e-95	c53855_g1_i2(uncharacterized protein LOC100216626 [Zea mays]);c53855_g1_i3(uncharacterized protein LOC100216626 [Zea mays]);c53855_g1_i4(uncharacterized protein LOC100216626 [Zea mays]);c53855_g1_i5(uncharacterized protein LOC100216626 [Zea mays])
		c54041_g1	2.09082	0.444338	3.17968e-05	c54041_g1_i1(uncharacterized protein LOC100502296 [Zea mays]);c54041_g1_i2(uncharacterized protein LOC100502296 [Zea mays])
		c60155_g1	-2.17126	0.244587	4.04518e-17	c60155_g1_i1(PREDICTED: uncharacterized protein LOC103635104 [Zea mays]);c60155_g1_i2(bZIP transcription factor family protein [Zea mays]);c60155_g1_i5(bZIP transcription factor family protein [Zea mays]);c60155_g1_i6(bZIP transcription factor [Zea mays]);c60155_g1_i8(PREDICTED: transcription factor RF2b-like [Zea mays]);c60155_g1_i10(PREDICTED: transcription factor RF2b-like [Zea mays])
		c54255_g2	2.40846	0.170267	6.3047e-43	c54255_g2_i2(low temperature-induced protein15 [Zea mays]);c54255_g2_i3(uncharacterized protein LOC100273901 [Zea mays]);c54255_g2_i8(PREDICTED: protein YABBY 2-like [Zea mays]);c54255_g2_i11(uncharacterized protein LOC100273901 [Zea mays])
		c60801_g3	2.09552	0.427739	1.33027e-05	c60801_g3_i2(PREDICTED: putative ribonuclease H protein At1g65750 [Zea mays]);c60801_g3_i3(PREDICTED: putative ribonuclease H protein At1g65750 [Zea mays]);c60801_g3_i4(PREDICTED: putative ribonuclease H protein At1g65750 [Zea mays])
		c63899_g2	2.1268	0.179914	4.52225e-30	c63899_g2_i2(PREDICTED: ethylene-responsive transcription factor RAP2-9 [Zea mays]);c63899_g2_i3(PREDICTED: ethylene-responsive transcription factor RAP2-9 [Zea mays])
		c62514_g3	4.22849	0.566799	3.21436e-12	c62514_g3_i3(ethylene-responsive element binding protein 2 [Zea mays])
		c60421_g1	3.14563	0.66569	2.90761e-05	c60421_g1_i3(putative NAC domain transcription factor superfamily protein [Zea mays]);c60421_g1_i4(NAC domain-containing protein 21/22 [Zea mays])
		c50198_g4	2.68524	0.500154	1.34363e-06	c50198_g4_i1(uncharacterized protein LOC100274482 [Zea mays]);c50198_g4_i2(uncharacterized protein LOC100274482 [Zea mays])
		c50198_g3	2.34756	0.332794	5.6529e-11	c50198_g3_i1(uncharacterized protein LOC100274482 [Zea mays]);c50198_g3_i2(uncharacterized protein LOC100274482 [Zea mays])
		c53662_g2	5.41821	0.257507	4.71636e-95	c53662_g2_i1(uncharacterized protein LOC100275712 [Zea mays]);c53662_g2_i2(uncharacterized protein LOC100275712 [Zea mays])
		c58393_g1	-2.25528	0.395807	2.35886e-07	c58393_g1_i1(phytochromeC2 [Zea mays]);c58393_g1_i2(uncharacterized protein LOC100191374 [Zea mays]);c58393_g1_i4(uncharacterized protein LOC100191374 [Zea mays]);c58393_g1_i5(uncharacterized protein LOC100191374 [Zea mays]);c58393_g1_i6(uncharacterized protein LOC100191374 [Zea mays]);c58393_g1_i8(uncharacterized protein LOC100191374 [Zea mays]);c58393_g1_i9(phytochromeC2 [Zea mays]);c58393_g1_i…
		c54015_g1	5.84265	0.644302	7.57682e-18	c54015_g1_i3(PREDICTED: probable WRKY transcription factor 11 [Zea mays])
		c59910_g1	-3.01719	0.224096	6.62281e-39	c59910_g1_i1(heat shock factor protein HSF30 [Zea mays]);c59910_g1_i3(PREDICTED: heat shock factor protein HSF30 isoform X1 [Zea mays]);c59910_g1_i4(heat shock factor protein HSF30 [Zea mays])
		c61581_g3	2.41533	0.349514	1.49253e-10	c61581_g3_i1(PREDICTED: putative bZIP transcription factor superfamily protein isoform 1 isoform X1 [Zea mays]);c61581_g3_i2(PREDICTED: putative bZIP transcription factor superfamily protein isoform 1 isoform X1 [Zea mays]);c61581_g3_i3(putative bZIP transcription factor superfamily protein [Zea mays]);c61581_g3_i4(PREDICTED: putative bZIP transcription factor superfamily protein isoform 1 isofor…
		c59902_g1	2.13836	0.181609	7.76229e-30	c59902_g1_i1(PREDICTED: probable WRKY transcription factor 34 [Zea mays]);c59902_g1_i2(PREDICTED: uncharacterized protein LOC100279301 isoform X1 [Zea mays]);c59902_g1_i3(PREDICTED: uncharacterized protein LOC103630738 [Zea mays]);c59902_g1_i4(PREDICTED: WRKY53 - superfamily of TFs having WRKY and zinc finger domains isoform X1 [Zea mays]);c59902_g1_i6(WRKY53 - superfamily of TFs having WRKY and …
		c57571_g1	2.07018	0.302782	2.43578e-10	c57571_g1_i1(LOC100285734 [Zea mays]);c57571_g1_i2(LOC100285734 [Zea mays]);c57571_g1_i3(LOC100285734 [Zea mays])
		c49238_g1	3.2147	0.735142	0.000131772	c49238_g1_i1(DNA binding protein [Zea mays])
		c55080_g1	-2.03157	0.174814	4.59589e-29	c55080_g1_i1(uncharacterized protein LOC100275213 [Zea mays]);c55080_g1_i3(uncharacterized protein LOC100275213 [Zea mays]);c55080_g1_i4(uncharacterized protein LOC100275213 [Zea mays])
		c57823_g1	-2.02861	0.218114	9.4785e-19	c57823_g1_i2(PREDICTED: NAC domain-containing protein 21/22-like [Zea mays]);c57823_g1_i3(PREDICTED: NAC domain-containing protein 21/22-like [Zea mays])
		c62431_g1	2.39524	0.257286	8.76254e-19	c62431_g1_i2(PREDICTED: LOC100281433 isoform X1 [Zea mays]);c62431_g1_i5(PREDICTED: LOC100281433 isoform X1 [Zea mays]);c62431_g1_i7(PREDICTED: two-component response regulator-like PRR1 [Zea mays]);c62431_g1_i8(PREDICTED: two-component response regulator-like PRR1 [Zea mays]);c62431_g1_i13(PREDICTED: two-component response regulator-like PRR1 [Zea mays])
		c49942_g1	-2.51119	0.63622	0.000688028	--
		c55934_g1	2.10952	0.230478	3.58663e-18	c55934_g1_i2(hypothetical protein [Zea mays]);c55934_g1_i3(hypothetical protein [Zea mays])
		c53405_g2	2.53565	0.635992	0.000595149	c53405_g2_i1(putative NAC domain transcription factor superfamily protein [Zea mays])
		c61649_g1	-3.17338	0.915965	0.00358295	c61649_g1_i1(uncharacterized protein LOC100280131 [Zea mays])
		c59383_g6	2.89671	0.830528	0.00332906	c59383_g6_i1(PREDICTED: auxin response factor 21-like [Zea mays])
		c54084_g1	2.21094	0.431973	4.69219e-06	c54084_g1_i2(ABA response element binding factor [Zea mays]);c54084_g1_i4(ABA response element binding factor [Zea mays]);c54084_g1_i5(ABA response element binding factor [Zea mays])
		c46731_g1	3.69536	0.205457	2.00103e-69	c46731_g1_i2(uncharacterized protein LOC100275567 [Zea mays]);c46731_g1_i3(uncharacterized protein LOC100275567 [Zea mays])
		c59299_g1	3.4964	0.253999	1.20551e-40	c59299_g1_i1(bZIP transcription factor1 [Zea mays]);c59299_g1_i4(bZIP transcription factor1 [Zea mays]);c59299_g1_i6(bZIP transcription factor1 [Zea mays]);c59299_g1_i7(bZIP transcription factor1 [Zea mays]);c59299_g1_i8(PREDICTED: uncharacterized LOC100272700 isoform X2 [Zea mays]);c59299_g1_i12(bZIP transcription factor1 [Zea mays]);c59299_g1_i13(PREDICTED: uncharacterized LOC100272700 isoform …
		c38115_g1	3.3105	0.219303	7.09099e-49	c38115_g1_i1(WRKY74 - superfamily of TFs having WRKY and zinc finger domains [Zea mays]);c38115_g1_i2(WRKY74 - superfamily of TFs having WRKY and zinc finger domains [Zea mays])
		c63608_g4	2.43011	0.159275	6.17734e-50	c63608_g4_i1(ethylene-responsive element binding protein 2 [Zea mays]);c63608_g4_i2(ethylene-responsive element binding protein 2 [Zea mays])
		c60154_g4	-2.54408	0.642469	0.000657158	c60154_g4_i1(PREDICTED: putative MYB DNA-binding domain superfamily protein isoform X1 [Zea mays]);c60154_g4_i3(PREDICTED: protein ODORANT1-like [Zea mays])
		c49699_g1	3.61986	0.671486	1.20018e-06	c49699_g1_i1(dehydration-responsive element-binding protein 1A [Zea mays])
		c49699_g2	2.44678	0.561693	0.000141048	c49699_g2_i2(dehydration-responsive element-binding protein 1D [Zea mays])
		c47289_g2	3.12753	0.23731	2.66682e-37	c47289_g2_i1(putative NAC domain transcription factor superfamily protein [Zea mays])
		c55871_g4	2.90076	0.136356	3.81214e-97	c55871_g4_i1(uncharacterized protein LOC100279570 [Zea mays])
		c54263_g3	3.442	0.451524	9.7048e-13	c54263_g3_i1(hypothetical protein [Zea mays]);c54263_g3_i2(uncharacterized protein LOC100384507 [Zea mays])
		c59148_g3	-2.31338	0.244719	2.32795e-19	c59148_g3_i1(PREDICTED: GRAS family transcription factor containing protein isoform X1 [Zea mays])
		c59000_g2	2.50537	0.670184	0.00144478	c59000_g2_i1(PREDICTED: MADS-box transcription factor 47 isoform X3 [Zea mays])
		c54912_g1	-4.00699	0.878961	6.02524e-05	c54912_g1_i1(heat shock factor protein HSF30 [Zea mays]);c54912_g1_i2(heat shock factor protein HSF30 [Zea mays])
		c48947_g1	2.82232	0.640743	0.000115496	c48947_g1_i1(PREDICTED: probable WRKY transcription factor 72 [Zea mays]);c48947_g1_i2(PREDICTED: probable WRKY transcription factor 72 [Zea mays])
		c50233_g2	-2.06343	0.571297	0.00222707	c50233_g2_i1(PREDICTED: nuclear transcription factor Y subunit A-3 isoform 1 isoform X2 [Zea mays]);c50233_g2_i2(PREDICTED: nuclear transcription factor Y subunit A-3 isoform 1 isoform X1 [Zea mays])
		c51992_g5	-2.23865	0.301151	3.89849e-12	c51992_g5_i1(PREDICTED: putative AP2/EREBP transcription factor superfamily protein isoform X1 [Zea mays]);c51992_g5_i3(PREDICTED: ethylene-responsive factor-like protein 1 isoform X1 [Zea mays]);c51992_g5_i4(ethylene-responsive factor-like protein 1 [Zea mays]);c51992_g5_i5(LOC100280468 [Zea mays]);c51992_g5_i6(AP2 domain containing protein [Zea mays])
		c51930_g3	3.21545	0.676838	2.60022e-05	c51930_g3_i1(DRE-binding protein 4 [Zea mays]);c51930_g3_i2(DRE-binding protein 4 [Zea mays])
		c55308_g3	2.18705	0.508869	0.000178376	c55308_g3_i1(uncharacterized protein LOC100384544 [Zea mays]);c55308_g3_i2(uncharacterized protein LOC100384544 [Zea mays])
		c56885_g2	2.02122	0.263048	6.19587e-13	c56885_g2_i2(PREDICTED: homeobox-leucine zipper protein HOX19 [Zea mays]);c56885_g2_i5(PREDICTED: putative homeobox DNA-binding and leucine zipper domain family protein isoform X1 [Zea mays]);c56885_g2_i6(PREDICTED: homeobox-leucine zipper protein HOX19 [Zea mays])
		c60236_g1	3.30765	0.144347	1.37533e-112	c60236_g1_i2(NAC domain-containing protein 48 [Zea mays])
		c56800_g1	3.22463	0.212711	2.69955e-49	c56800_g1_i2(PREDICTED: probable WRKY transcription factor 53 [Zea mays]);c56800_g1_i3(WRKY74 - superfamily of TFs having WRKY and zinc finger domains [Zea mays]);c56800_g1_i4(PREDICTED: probable WRKY transcription factor 53 [Zea mays]);c56800_g1_i5(PREDICTED: probable WRKY transcription factor 53 [Zea mays]);c56800_g1_i6(WRKY74 - superfamily of TFs having WRKY and zinc finger domains [Zea mays])
		c51992_g7	4.76471	0.367728	4.62777e-36	c51992_g7_i1(dehydration-responsive element-binding protein 1B [Zea mays]);c51992_g7_i2(PREDICTED: dehydration-responsive element-binding protein 1A-like [Zea mays])
		c55904_g3	4.70319	0.347259	2.26073e-39	c55904_g3_i1(uncharacterized protein LOC100384376 [Zea mays])
		c56800_g2	3.22661	0.263233	2.577e-32	c56800_g2_i2(uncharacterized protein LOC100193434 [Zea mays]);c56800_g2_i3(uncharacterized protein LOC100193434 [Zea mays]);c56800_g2_i4(uncharacterized protein LOC100193434 [Zea mays]);c56800_g2_i5(uncharacterized protein LOC100193434 [Zea mays])
		c52253_g3	-3.15568	0.687497	5.27046e-05	c52253_g3_i3(AT-HSFB4 [Zea mays]);c52253_g3_i4(AT-HSFB4 [Zea mays])
		c57382_g3	-2.64519	0.547886	1.83651e-05	c57382_g3_i1(ramosa 1 enhancer locus 2 [Zea mays])
		c40833_g1	-2.17236	0.509928	0.000207502	c40833_g1_i2(FAR1 transcription factor [Zea mays])
		c63357_g2	2.25908	0.252216	2.01406e-17	c63357_g2_i2(PREDICTED: probable WRKY transcription factor 40 [Zea mays]);c63357_g2_i5(WRKY71 - superfamily of TFs having WRKY and zinc finger domains [Zea mays]);c63357_g2_i6(WRKY71 - superfamily of TFs having WRKY and zinc finger domains [Zea mays]);c63357_g2_i7(uncharacterized protein LOC100279570 [Zea mays])
		c58059_g3	-3.05672	0.885606	0.00373262	c58059_g3_i1(PREDICTED: putative MYB DNA-binding domain superfamily protein isoform X1 [Zea mays])
		c29827_g1	2.79859	0.538306	3.1702e-06	c29827_g1_i1(PREDICTED: ethylene-responsive transcription factor 4-like [Zea mays])
		c59964_g3	2.61912	0.146699	2.09377e-68	c59964_g3_i1(putative NAC domain transcription factor superfamily protein [Zea mays]);c59964_g3_i2(NAC domain-containing protein 48 [Zea mays]);c59964_g3_i4(putative NAC domain transcription factor superfamily protein [Zea mays]);c59964_g3_i5(NAC domain-containing protein 48 [Zea mays]);c59964_g3_i6(putative NAC domain transcription factor superfamily protein [Zea mays])
		c52306_g1	3.69128	0.390704	2.44535e-19	c52306_g1_i1(sbCBF6 [Zea mays])
		c61534_g1	-2.9581	0.288293	9.57024e-23	c61534_g1_i4(uncharacterized protein LOC100280318 [Zea mays])
		c50559_g2	3.72023	0.171775	1.34381e-100	c50559_g2_i1(uncharacterized protein LOC100275567 [Zea mays])
		c61582_g2	2.00551	0.158351	1.83137e-34	c61582_g2_i2(PREDICTED: NAC domain-containing protein 74-like [Zea mays]);c61582_g2_i5(TIP [Zea mays]);c61582_g2_i7(TIP [Zea mays]);c61582_g2_i8(PREDICTED: NAC domain-containing protein 74-like [Zea mays]);c61582_g2_i10(PREDICTED: TIP isoform X1 [Zea mays])
		c61582_g1	2.47483	0.411673	4.0478e-08	c61582_g1_i1(PREDICTED: TIP isoform X1 [Zea mays])
		c62348_g1	2.23293	0.267887	3.81897e-15	c62348_g1_i1(uncharacterized protein LOC100381829 [Zea mays])
		c62348_g3	2.12012	0.178012	1.61461e-30	c62348_g3_i1(PREDICTED: uncharacterized protein LOC100383937 isoform X1 [Zea mays]);c62348_g3_i3(PREDICTED: uncharacterized protein LOC100381829 isoform X1 [Zea mays]);c62348_g3_i4(PREDICTED: uncharacterized protein LOC100383937 isoform X1 [Zea mays])
		c62348_g2	2.73027	0.296275	2.05509e-18	c62348_g2_i1(PREDICTED: uncharacterized protein LOC100381829 isoform X1 [Zea mays]);c62348_g2_i3(uncharacterized protein LOC100383937 [Zea mays])
		c56755_g1	2.06421	0.225309	3.30662e-18	c56755_g1_i1(PREDICTED: ethylene-responsive transcription factor 8-like [Zea mays]);c56755_g1_i2(PREDICTED: ethylene-responsive transcription factor 8-like [Zea mays]);c56755_g1_i4(PREDICTED: ethylene-responsive transcription factor 8-like [Zea mays]);c56755_g1_i5(ethylene-responsive transcription factor 4 [Zea mays]);c56755_g1_i6(ethylene-responsive transcription factor 4 [Zea mays])
		c52032_g1	4.01249	0.372402	4.85138e-25	c52032_g1_i1(sbCBF6 [Zea mays])
GO_acc	GO:0045449	c46749_g1	-4.39281	0.576103	9.574e-13	c46749_g1_i2(PREDICTED: heat shock factor protein 4 isoform X1 [Zea mays])
term_type	P	c48755_g1	4.83508	0.592472	1.55854e-14	c48755_g1_i1(putative AP2/EREBP transcription factor superfamily protein [Zea mays])
Term	regulation of transcription	c51306_g1	5.38605	0.2289	1.10255e-118	c51306_g1_i1(uncharacterized protein LOC100275712 [Zea mays]);c51306_g1_i2(uncharacterized protein LOC100275712 [Zea mays])
queryitem	90	c54684_g2	-3.49083	0.812169	0.00017818	c54684_g2_i1(heat shock factor protein 7 [Zea mays]);c54684_g2_i2(heat shock factor protein 7 [Zea mays])
querytotal	894	c46651_g1	3.00382	0.828884	0.0021431	--
refitem	1385	c62787_g1	2.32394	0.170599	7.98716e-40	c62787_g1_i3(PREDICTED: homeobox-leucine zipper protein HOX29-like isoform X1 [Zea mays]);c62787_g1_i4(PREDICTED: homeobox-leucine zipper protein HOX29-like isoform X1 [Zea mays]);c62787_g1_i5(sugar carrier protein C [Zea mays]);c62787_g1_i6(PREDICTED: homeobox-leucine zipper protein HOX29-like isoform X1 [Zea mays]);c62787_g1_i7(sugar carrier protein C [Zea mays]);c62787_g1_i9(monosaccharide tra…
reftotal	28165	c26084_g1	2.21567	0.525559	0.000247621	c26084_g1_i1(PREDICTED: uncharacterized protein LOC100280136 isoform X1 [Zea mays]);c26084_g1_i2(PREDICTED: uncharacterized protein LOC100280136 isoform X1 [Zea mays])
pvalue	1.2e-09	c60069_g3	-2.02904	0.309943	1.61402e-09	c60069_g3_i1(PREDICTED: putative AP2/EREBP transcription factor superfamily protein isoform X1 [Zea mays])
FDR	3.8e-07	c63278_g1	2.1431	0.623654	0.00391035	c63278_g1_i1(IAA19 - auxin-responsive Aux/IAA family member [Zea mays])
		c59219_g2	2.1206	0.216558	9.62741e-21	c59219_g2_i1(hypothetical protein [Zea mays]);c59219_g2_i2(hypothetical protein [Zea mays]);c59219_g2_i3(hypothetical protein [Zea mays]);c59219_g2_i4(PREDICTED: uncharacterized protein LOC100278418 [Zea mays]);c59219_g2_i6(PREDICTED: uncharacterized protein LOC100278514 [Zea mays]);c59219_g2_i7(hypothetical protein [Zea mays]);c59219_g2_i9(PREDICTED: uncharacterized protein LOC100278486 [Zea may…
		c60327_g1	3.48223	0.181052	2.24283e-79	c60327_g1_i1(PREDICTED: uncharacterized protein LOC100384376 isoform X1 [Zea mays])
		c61283_g3	2.73255	0.336918	2.31917e-14	c61283_g3_i2(heat shock factor protein 2 [Zea mays]);c61283_g3_i3(heat shock factor protein 2 [Zea mays])
		c40260_g1	3.72068	0.334057	1.01611e-26	c40260_g1_i2(uncharacterized protein LOC100384376 [Zea mays])
		c53222_g5	3.0225	0.476073	5.50808e-09	c53222_g5_i1(NAC domain-containing protein 21/22 [Zea mays])
		c45827_g1	3.84247	0.793743	1.73196e-05	c45827_g1_i1(PREDICTED: ap2/EREBP transcription factor isoform X1 [Zea mays]);c45827_g1_i2(PREDICTED: ap2/EREBP transcription factor isoform X1 [Zea mays])
		c56137_g1	2.63328	0.268345	7.92777e-21	c56137_g1_i1(putative growth-regulating factor 6 [Zea mays]);c56137_g1_i2(putative growth-regulating factor 6 [Zea mays]);c56137_g1_i5(putative growth-regulating factor 6 [Zea mays]);c56137_g1_i6(putative growth-regulating factor 6 [Zea mays])
		c59659_g1	2.15043	0.377777	2.4358e-07	c59659_g1_i1(uncharacterized protein LOC100383487 [Zea mays]);c59659_g1_i2(uncharacterized protein LOC100383487 [Zea mays]);c59659_g1_i3(uncharacterized protein LOC100383487 [Zea mays]);c59659_g1_i4(uncharacterized protein LOC100383487 [Zea mays]);c59659_g1_i7(uncharacterized protein LOC100383487 [Zea mays])
		c56167_g1	2.09527	0.476477	0.000118845	c56167_g1_i1(PREDICTED: scarecrow-like protein 9 [Zea mays])
		c60305_g1	2.40582	0.223783	6.20022e-25	c60305_g1_i1(ethylene-responsive transcription factor 4 [Zea mays]);c60305_g1_i3(ethylene-responsive transcription factor 4 [Zea mays]);c60305_g1_i4(PREDICTED: ethylene-responsive transcription factor 4-like [Zea mays])
		c49422_g1	3.39094	0.667352	5.62546e-06	c49422_g1_i1(PREDICTED: dehydration-responsive element-binding protein 1G-like [Zea mays])
		c55975_g3	2.14048	0.584698	0.00189423	c55975_g3_i1(PREDICTED: hypothetical protein isoform X1 [Zea mays])
		c59856_g7	4.01129	0.251975	2.37233e-54	c59856_g7_i1(heat shock factor protein HSF30 [Zea mays])
		c53855_g1	-4.53909	0.215209	1.68292e-95	c53855_g1_i2(uncharacterized protein LOC100216626 [Zea mays]);c53855_g1_i3(uncharacterized protein LOC100216626 [Zea mays]);c53855_g1_i4(uncharacterized protein LOC100216626 [Zea mays]);c53855_g1_i5(uncharacterized protein LOC100216626 [Zea mays])
		c54041_g1	2.09082	0.444338	3.17968e-05	c54041_g1_i1(uncharacterized protein LOC100502296 [Zea mays]);c54041_g1_i2(uncharacterized protein LOC100502296 [Zea mays])
		c60155_g1	-2.17126	0.244587	4.04518e-17	c60155_g1_i1(PREDICTED: uncharacterized protein LOC103635104 [Zea mays]);c60155_g1_i2(bZIP transcription factor family protein [Zea mays]);c60155_g1_i5(bZIP transcription factor family protein [Zea mays]);c60155_g1_i6(bZIP transcription factor [Zea mays]);c60155_g1_i8(PREDICTED: transcription factor RF2b-like [Zea mays]);c60155_g1_i10(PREDICTED: transcription factor RF2b-like [Zea mays])
		c54255_g2	2.40846	0.170267	6.3047e-43	c54255_g2_i2(low temperature-induced protein15 [Zea mays]);c54255_g2_i3(uncharacterized protein LOC100273901 [Zea mays]);c54255_g2_i8(PREDICTED: protein YABBY 2-like [Zea mays]);c54255_g2_i11(uncharacterized protein LOC100273901 [Zea mays])
		c60801_g3	2.09552	0.427739	1.33027e-05	c60801_g3_i2(PREDICTED: putative ribonuclease H protein At1g65750 [Zea mays]);c60801_g3_i3(PREDICTED: putative ribonuclease H protein At1g65750 [Zea mays]);c60801_g3_i4(PREDICTED: putative ribonuclease H protein At1g65750 [Zea mays])
		c63899_g2	2.1268	0.179914	4.52225e-30	c63899_g2_i2(PREDICTED: ethylene-responsive transcription factor RAP2-9 [Zea mays]);c63899_g2_i3(PREDICTED: ethylene-responsive transcription factor RAP2-9 [Zea mays])
		c62514_g3	4.22849	0.566799	3.21436e-12	c62514_g3_i3(ethylene-responsive element binding protein 2 [Zea mays])
		c60421_g1	3.14563	0.66569	2.90761e-05	c60421_g1_i3(putative NAC domain transcription factor superfamily protein [Zea mays]);c60421_g1_i4(NAC domain-containing protein 21/22 [Zea mays])
		c50198_g4	2.68524	0.500154	1.34363e-06	c50198_g4_i1(uncharacterized protein LOC100274482 [Zea mays]);c50198_g4_i2(uncharacterized protein LOC100274482 [Zea mays])
		c50198_g3	2.34756	0.332794	5.6529e-11	c50198_g3_i1(uncharacterized protein LOC100274482 [Zea mays]);c50198_g3_i2(uncharacterized protein LOC100274482 [Zea mays])
		c53662_g2	5.41821	0.257507	4.71636e-95	c53662_g2_i1(uncharacterized protein LOC100275712 [Zea mays]);c53662_g2_i2(uncharacterized protein LOC100275712 [Zea mays])
		c58393_g1	-2.25528	0.395807	2.35886e-07	c58393_g1_i1(phytochromeC2 [Zea mays]);c58393_g1_i2(uncharacterized protein LOC100191374 [Zea mays]);c58393_g1_i4(uncharacterized protein LOC100191374 [Zea mays]);c58393_g1_i5(uncharacterized protein LOC100191374 [Zea mays]);c58393_g1_i6(uncharacterized protein LOC100191374 [Zea mays]);c58393_g1_i8(uncharacterized protein LOC100191374 [Zea mays]);c58393_g1_i9(phytochromeC2 [Zea mays]);c58393_g1_i…
		c54015_g1	5.84265	0.644302	7.57682e-18	c54015_g1_i3(PREDICTED: probable WRKY transcription factor 11 [Zea mays])
		c59910_g1	-3.01719	0.224096	6.62281e-39	c59910_g1_i1(heat shock factor protein HSF30 [Zea mays]);c59910_g1_i3(PREDICTED: heat shock factor protein HSF30 isoform X1 [Zea mays]);c59910_g1_i4(heat shock factor protein HSF30 [Zea mays])
		c61581_g3	2.41533	0.349514	1.49253e-10	c61581_g3_i1(PREDICTED: putative bZIP transcription factor superfamily protein isoform 1 isoform X1 [Zea mays]);c61581_g3_i2(PREDICTED: putative bZIP transcription factor superfamily protein isoform 1 isoform X1 [Zea mays]);c61581_g3_i3(putative bZIP transcription factor superfamily protein [Zea mays]);c61581_g3_i4(PREDICTED: putative bZIP transcription factor superfamily protein isoform 1 isofor…
		c59902_g1	2.13836	0.181609	7.76229e-30	c59902_g1_i1(PREDICTED: probable WRKY transcription factor 34 [Zea mays]);c59902_g1_i2(PREDICTED: uncharacterized protein LOC100279301 isoform X1 [Zea mays]);c59902_g1_i3(PREDICTED: uncharacterized protein LOC103630738 [Zea mays]);c59902_g1_i4(PREDICTED: WRKY53 - superfamily of TFs having WRKY and zinc finger domains isoform X1 [Zea mays]);c59902_g1_i6(WRKY53 - superfamily of TFs having WRKY and …
		c57571_g1	2.07018	0.302782	2.43578e-10	c57571_g1_i1(LOC100285734 [Zea mays]);c57571_g1_i2(LOC100285734 [Zea mays]);c57571_g1_i3(LOC100285734 [Zea mays])
		c49238_g1	3.2147	0.735142	0.000131772	c49238_g1_i1(DNA binding protein [Zea mays])
		c55080_g1	-2.03157	0.174814	4.59589e-29	c55080_g1_i1(uncharacterized protein LOC100275213 [Zea mays]);c55080_g1_i3(uncharacterized protein LOC100275213 [Zea mays]);c55080_g1_i4(uncharacterized protein LOC100275213 [Zea mays])
		c57823_g1	-2.02861	0.218114	9.4785e-19	c57823_g1_i2(PREDICTED: NAC domain-containing protein 21/22-like [Zea mays]);c57823_g1_i3(PREDICTED: NAC domain-containing protein 21/22-like [Zea mays])
		c62431_g1	2.39524	0.257286	8.76254e-19	c62431_g1_i2(PREDICTED: LOC100281433 isoform X1 [Zea mays]);c62431_g1_i5(PREDICTED: LOC100281433 isoform X1 [Zea mays]);c62431_g1_i7(PREDICTED: two-component response regulator-like PRR1 [Zea mays]);c62431_g1_i8(PREDICTED: two-component response regulator-like PRR1 [Zea mays]);c62431_g1_i13(PREDICTED: two-component response regulator-like PRR1 [Zea mays])
		c49942_g1	-2.51119	0.63622	0.000688028	--
		c55934_g1	2.10952	0.230478	3.58663e-18	c55934_g1_i2(hypothetical protein [Zea mays]);c55934_g1_i3(hypothetical protein [Zea mays])
		c53405_g2	2.53565	0.635992	0.000595149	c53405_g2_i1(putative NAC domain transcription factor superfamily protein [Zea mays])
		c61649_g1	-3.17338	0.915965	0.00358295	c61649_g1_i1(uncharacterized protein LOC100280131 [Zea mays])
		c59383_g6	2.89671	0.830528	0.00332906	c59383_g6_i1(PREDICTED: auxin response factor 21-like [Zea mays])
		c54084_g1	2.21094	0.431973	4.69219e-06	c54084_g1_i2(ABA response element binding factor [Zea mays]);c54084_g1_i4(ABA response element binding factor [Zea mays]);c54084_g1_i5(ABA response element binding factor [Zea mays])
		c46731_g1	3.69536	0.205457	2.00103e-69	c46731_g1_i2(uncharacterized protein LOC100275567 [Zea mays]);c46731_g1_i3(uncharacterized protein LOC100275567 [Zea mays])
		c59299_g1	3.4964	0.253999	1.20551e-40	c59299_g1_i1(bZIP transcription factor1 [Zea mays]);c59299_g1_i4(bZIP transcription factor1 [Zea mays]);c59299_g1_i6(bZIP transcription factor1 [Zea mays]);c59299_g1_i7(bZIP transcription factor1 [Zea mays]);c59299_g1_i8(PREDICTED: uncharacterized LOC100272700 isoform X2 [Zea mays]);c59299_g1_i12(bZIP transcription factor1 [Zea mays]);c59299_g1_i13(PREDICTED: uncharacterized LOC100272700 isoform …
		c38115_g1	3.3105	0.219303	7.09099e-49	c38115_g1_i1(WRKY74 - superfamily of TFs having WRKY and zinc finger domains [Zea mays]);c38115_g1_i2(WRKY74 - superfamily of TFs having WRKY and zinc finger domains [Zea mays])
		c63608_g4	2.43011	0.159275	6.17734e-50	c63608_g4_i1(ethylene-responsive element binding protein 2 [Zea mays]);c63608_g4_i2(ethylene-responsive element binding protein 2 [Zea mays])
		c60154_g4	-2.54408	0.642469	0.000657158	c60154_g4_i1(PREDICTED: putative MYB DNA-binding domain superfamily protein isoform X1 [Zea mays]);c60154_g4_i3(PREDICTED: protein ODORANT1-like [Zea mays])
		c49699_g1	3.61986	0.671486	1.20018e-06	c49699_g1_i1(dehydration-responsive element-binding protein 1A [Zea mays])
		c49699_g2	2.44678	0.561693	0.000141048	c49699_g2_i2(dehydration-responsive element-binding protein 1D [Zea mays])
		c47289_g2	3.12753	0.23731	2.66682e-37	c47289_g2_i1(putative NAC domain transcription factor superfamily protein [Zea mays])
		c55871_g4	2.90076	0.136356	3.81214e-97	c55871_g4_i1(uncharacterized protein LOC100279570 [Zea mays])
		c54263_g3	3.442	0.451524	9.7048e-13	c54263_g3_i1(hypothetical protein [Zea mays]);c54263_g3_i2(uncharacterized protein LOC100384507 [Zea mays])
		c59148_g3	-2.31338	0.244719	2.32795e-19	c59148_g3_i1(PREDICTED: GRAS family transcription factor containing protein isoform X1 [Zea mays])
		c59000_g2	2.50537	0.670184	0.00144478	c59000_g2_i1(PREDICTED: MADS-box transcription factor 47 isoform X3 [Zea mays])
		c54912_g1	-4.00699	0.878961	6.02524e-05	c54912_g1_i1(heat shock factor protein HSF30 [Zea mays]);c54912_g1_i2(heat shock factor protein HSF30 [Zea mays])
		c48947_g1	2.82232	0.640743	0.000115496	c48947_g1_i1(PREDICTED: probable WRKY transcription factor 72 [Zea mays]);c48947_g1_i2(PREDICTED: probable WRKY transcription factor 72 [Zea mays])
		c50233_g2	-2.06343	0.571297	0.00222707	c50233_g2_i1(PREDICTED: nuclear transcription factor Y subunit A-3 isoform 1 isoform X2 [Zea mays]);c50233_g2_i2(PREDICTED: nuclear transcription factor Y subunit A-3 isoform 1 isoform X1 [Zea mays])
		c51992_g5	-2.23865	0.301151	3.89849e-12	c51992_g5_i1(PREDICTED: putative AP2/EREBP transcription factor superfamily protein isoform X1 [Zea mays]);c51992_g5_i3(PREDICTED: ethylene-responsive factor-like protein 1 isoform X1 [Zea mays]);c51992_g5_i4(ethylene-responsive factor-like protein 1 [Zea mays]);c51992_g5_i5(LOC100280468 [Zea mays]);c51992_g5_i6(AP2 domain containing protein [Zea mays])
		c51930_g3	3.21545	0.676838	2.60022e-05	c51930_g3_i1(DRE-binding protein 4 [Zea mays]);c51930_g3_i2(DRE-binding protein 4 [Zea mays])
		c55308_g3	2.18705	0.508869	0.000178376	c55308_g3_i1(uncharacterized protein LOC100384544 [Zea mays]);c55308_g3_i2(uncharacterized protein LOC100384544 [Zea mays])
		c56885_g2	2.02122	0.263048	6.19587e-13	c56885_g2_i2(PREDICTED: homeobox-leucine zipper protein HOX19 [Zea mays]);c56885_g2_i5(PREDICTED: putative homeobox DNA-binding and leucine zipper domain family protein isoform X1 [Zea mays]);c56885_g2_i6(PREDICTED: homeobox-leucine zipper protein HOX19 [Zea mays])
		c60236_g1	3.30765	0.144347	1.37533e-112	c60236_g1_i2(NAC domain-containing protein 48 [Zea mays])
		c56800_g1	3.22463	0.212711	2.69955e-49	c56800_g1_i2(PREDICTED: probable WRKY transcription factor 53 [Zea mays]);c56800_g1_i3(WRKY74 - superfamily of TFs having WRKY and zinc finger domains [Zea mays]);c56800_g1_i4(PREDICTED: probable WRKY transcription factor 53 [Zea mays]);c56800_g1_i5(PREDICTED: probable WRKY transcription factor 53 [Zea mays]);c56800_g1_i6(WRKY74 - superfamily of TFs having WRKY and zinc finger domains [Zea mays])
		c51992_g7	4.76471	0.367728	4.62777e-36	c51992_g7_i1(dehydration-responsive element-binding protein 1B [Zea mays]);c51992_g7_i2(PREDICTED: dehydration-responsive element-binding protein 1A-like [Zea mays])
		c55904_g3	4.70319	0.347259	2.26073e-39	c55904_g3_i1(uncharacterized protein LOC100384376 [Zea mays])
		c56800_g2	3.22661	0.263233	2.577e-32	c56800_g2_i2(uncharacterized protein LOC100193434 [Zea mays]);c56800_g2_i3(uncharacterized protein LOC100193434 [Zea mays]);c56800_g2_i4(uncharacterized protein LOC100193434 [Zea mays]);c56800_g2_i5(uncharacterized protein LOC100193434 [Zea mays])
		c52253_g3	-3.15568	0.687497	5.27046e-05	c52253_g3_i3(AT-HSFB4 [Zea mays]);c52253_g3_i4(AT-HSFB4 [Zea mays])
		c57382_g3	-2.64519	0.547886	1.83651e-05	c57382_g3_i1(ramosa 1 enhancer locus 2 [Zea mays])
		c40833_g1	-2.17236	0.509928	0.000207502	c40833_g1_i2(FAR1 transcription factor [Zea mays])
		c63357_g2	2.25908	0.252216	2.01406e-17	c63357_g2_i2(PREDICTED: probable WRKY transcription factor 40 [Zea mays]);c63357_g2_i5(WRKY71 - superfamily of TFs having WRKY and zinc finger domains [Zea mays]);c63357_g2_i6(WRKY71 - superfamily of TFs having WRKY and zinc finger domains [Zea mays]);c63357_g2_i7(uncharacterized protein LOC100279570 [Zea mays])
		c58059_g3	-3.05672	0.885606	0.00373262	c58059_g3_i1(PREDICTED: putative MYB DNA-binding domain superfamily protein isoform X1 [Zea mays])
		c29827_g1	2.79859	0.538306	3.1702e-06	c29827_g1_i1(PREDICTED: ethylene-responsive transcription factor 4-like [Zea mays])
		c59964_g3	2.61912	0.146699	2.09377e-68	c59964_g3_i1(putative NAC domain transcription factor superfamily protein [Zea mays]);c59964_g3_i2(NAC domain-containing protein 48 [Zea mays]);c59964_g3_i4(putative NAC domain transcription factor superfamily protein [Zea mays]);c59964_g3_i5(NAC domain-containing protein 48 [Zea mays]);c59964_g3_i6(putative NAC domain transcription factor superfamily protein [Zea mays])
		c52306_g1	3.69128	0.390704	2.44535e-19	c52306_g1_i1(sbCBF6 [Zea mays])
		c61534_g1	-2.9581	0.288293	9.57024e-23	c61534_g1_i4(uncharacterized protein LOC100280318 [Zea mays])
		c50559_g2	3.72023	0.171775	1.34381e-100	c50559_g2_i1(uncharacterized protein LOC100275567 [Zea mays])
		c61582_g2	2.00551	0.158351	1.83137e-34	c61582_g2_i2(PREDICTED: NAC domain-containing protein 74-like [Zea mays]);c61582_g2_i5(TIP [Zea mays]);c61582_g2_i7(TIP [Zea mays]);c61582_g2_i8(PREDICTED: NAC domain-containing protein 74-like [Zea mays]);c61582_g2_i10(PREDICTED: TIP isoform X1 [Zea mays])
		c61582_g1	2.47483	0.411673	4.0478e-08	c61582_g1_i1(PREDICTED: TIP isoform X1 [Zea mays])
		c62348_g1	2.23293	0.267887	3.81897e-15	c62348_g1_i1(uncharacterized protein LOC100381829 [Zea mays])
		c62348_g3	2.12012	0.178012	1.61461e-30	c62348_g3_i1(PREDICTED: uncharacterized protein LOC100383937 isoform X1 [Zea mays]);c62348_g3_i3(PREDICTED: uncharacterized protein LOC100381829 isoform X1 [Zea mays]);c62348_g3_i4(PREDICTED: uncharacterized protein LOC100383937 isoform X1 [Zea mays])
		c62348_g2	2.73027	0.296275	2.05509e-18	c62348_g2_i1(PREDICTED: uncharacterized protein LOC100381829 isoform X1 [Zea mays]);c62348_g2_i3(uncharacterized protein LOC100383937 [Zea mays])
		c56755_g1	2.06421	0.225309	3.30662e-18	c56755_g1_i1(PREDICTED: ethylene-responsive transcription factor 8-like [Zea mays]);c56755_g1_i2(PREDICTED: ethylene-responsive transcription factor 8-like [Zea mays]);c56755_g1_i4(PREDICTED: ethylene-responsive transcription factor 8-like [Zea mays]);c56755_g1_i5(ethylene-responsive transcription factor 4 [Zea mays]);c56755_g1_i6(ethylene-responsive transcription factor 4 [Zea mays])
		c52032_g1	4.01249	0.372402	4.85138e-25	c52032_g1_i1(sbCBF6 [Zea mays])
GO_acc	GO:0051252	c46749_g1	-4.39281	0.576103	9.574e-13	c46749_g1_i2(PREDICTED: heat shock factor protein 4 isoform X1 [Zea mays])
term_type	P	c48755_g1	4.83508	0.592472	1.55854e-14	c48755_g1_i1(putative AP2/EREBP transcription factor superfamily protein [Zea mays])
Term	regulation of RNA metabolic process	c51306_g1	5.38605	0.2289	1.10255e-118	c51306_g1_i1(uncharacterized protein LOC100275712 [Zea mays]);c51306_g1_i2(uncharacterized protein LOC100275712 [Zea mays])
queryitem	90	c54684_g2	-3.49083	0.812169	0.00017818	c54684_g2_i1(heat shock factor protein 7 [Zea mays]);c54684_g2_i2(heat shock factor protein 7 [Zea mays])
querytotal	894	c46651_g1	3.00382	0.828884	0.0021431	--
refitem	1390	c62787_g1	2.32394	0.170599	7.98716e-40	c62787_g1_i3(PREDICTED: homeobox-leucine zipper protein HOX29-like isoform X1 [Zea mays]);c62787_g1_i4(PREDICTED: homeobox-leucine zipper protein HOX29-like isoform X1 [Zea mays]);c62787_g1_i5(sugar carrier protein C [Zea mays]);c62787_g1_i6(PREDICTED: homeobox-leucine zipper protein HOX29-like isoform X1 [Zea mays]);c62787_g1_i7(sugar carrier protein C [Zea mays]);c62787_g1_i9(monosaccharide tra…
reftotal	28165	c26084_g1	2.21567	0.525559	0.000247621	c26084_g1_i1(PREDICTED: uncharacterized protein LOC100280136 isoform X1 [Zea mays]);c26084_g1_i2(PREDICTED: uncharacterized protein LOC100280136 isoform X1 [Zea mays])
pvalue	1.4e-09	c60069_g3	-2.02904	0.309943	1.61402e-09	c60069_g3_i1(PREDICTED: putative AP2/EREBP transcription factor superfamily protein isoform X1 [Zea mays])
FDR	3.9e-07	c63278_g1	2.1431	0.623654	0.00391035	c63278_g1_i1(IAA19 - auxin-responsive Aux/IAA family member [Zea mays])
		c59219_g2	2.1206	0.216558	9.62741e-21	c59219_g2_i1(hypothetical protein [Zea mays]);c59219_g2_i2(hypothetical protein [Zea mays]);c59219_g2_i3(hypothetical protein [Zea mays]);c59219_g2_i4(PREDICTED: uncharacterized protein LOC100278418 [Zea mays]);c59219_g2_i6(PREDICTED: uncharacterized protein LOC100278514 [Zea mays]);c59219_g2_i7(hypothetical protein [Zea mays]);c59219_g2_i9(PREDICTED: uncharacterized protein LOC100278486 [Zea may…
		c60327_g1	3.48223	0.181052	2.24283e-79	c60327_g1_i1(PREDICTED: uncharacterized protein LOC100384376 isoform X1 [Zea mays])
		c61283_g3	2.73255	0.336918	2.31917e-14	c61283_g3_i2(heat shock factor protein 2 [Zea mays]);c61283_g3_i3(heat shock factor protein 2 [Zea mays])
		c40260_g1	3.72068	0.334057	1.01611e-26	c40260_g1_i2(uncharacterized protein LOC100384376 [Zea mays])
		c53222_g5	3.0225	0.476073	5.50808e-09	c53222_g5_i1(NAC domain-containing protein 21/22 [Zea mays])
		c45827_g1	3.84247	0.793743	1.73196e-05	c45827_g1_i1(PREDICTED: ap2/EREBP transcription factor isoform X1 [Zea mays]);c45827_g1_i2(PREDICTED: ap2/EREBP transcription factor isoform X1 [Zea mays])
		c56137_g1	2.63328	0.268345	7.92777e-21	c56137_g1_i1(putative growth-regulating factor 6 [Zea mays]);c56137_g1_i2(putative growth-regulating factor 6 [Zea mays]);c56137_g1_i5(putative growth-regulating factor 6 [Zea mays]);c56137_g1_i6(putative growth-regulating factor 6 [Zea mays])
		c59659_g1	2.15043	0.377777	2.4358e-07	c59659_g1_i1(uncharacterized protein LOC100383487 [Zea mays]);c59659_g1_i2(uncharacterized protein LOC100383487 [Zea mays]);c59659_g1_i3(uncharacterized protein LOC100383487 [Zea mays]);c59659_g1_i4(uncharacterized protein LOC100383487 [Zea mays]);c59659_g1_i7(uncharacterized protein LOC100383487 [Zea mays])
		c56167_g1	2.09527	0.476477	0.000118845	c56167_g1_i1(PREDICTED: scarecrow-like protein 9 [Zea mays])
		c60305_g1	2.40582	0.223783	6.20022e-25	c60305_g1_i1(ethylene-responsive transcription factor 4 [Zea mays]);c60305_g1_i3(ethylene-responsive transcription factor 4 [Zea mays]);c60305_g1_i4(PREDICTED: ethylene-responsive transcription factor 4-like [Zea mays])
		c49422_g1	3.39094	0.667352	5.62546e-06	c49422_g1_i1(PREDICTED: dehydration-responsive element-binding protein 1G-like [Zea mays])
		c55975_g3	2.14048	0.584698	0.00189423	c55975_g3_i1(PREDICTED: hypothetical protein isoform X1 [Zea mays])
		c59856_g7	4.01129	0.251975	2.37233e-54	c59856_g7_i1(heat shock factor protein HSF30 [Zea mays])
		c53855_g1	-4.53909	0.215209	1.68292e-95	c53855_g1_i2(uncharacterized protein LOC100216626 [Zea mays]);c53855_g1_i3(uncharacterized protein LOC100216626 [Zea mays]);c53855_g1_i4(uncharacterized protein LOC100216626 [Zea mays]);c53855_g1_i5(uncharacterized protein LOC100216626 [Zea mays])
		c54041_g1	2.09082	0.444338	3.17968e-05	c54041_g1_i1(uncharacterized protein LOC100502296 [Zea mays]);c54041_g1_i2(uncharacterized protein LOC100502296 [Zea mays])
		c60155_g1	-2.17126	0.244587	4.04518e-17	c60155_g1_i1(PREDICTED: uncharacterized protein LOC103635104 [Zea mays]);c60155_g1_i2(bZIP transcription factor family protein [Zea mays]);c60155_g1_i5(bZIP transcription factor family protein [Zea mays]);c60155_g1_i6(bZIP transcription factor [Zea mays]);c60155_g1_i8(PREDICTED: transcription factor RF2b-like [Zea mays]);c60155_g1_i10(PREDICTED: transcription factor RF2b-like [Zea mays])
		c54255_g2	2.40846	0.170267	6.3047e-43	c54255_g2_i2(low temperature-induced protein15 [Zea mays]);c54255_g2_i3(uncharacterized protein LOC100273901 [Zea mays]);c54255_g2_i8(PREDICTED: protein YABBY 2-like [Zea mays]);c54255_g2_i11(uncharacterized protein LOC100273901 [Zea mays])
		c60801_g3	2.09552	0.427739	1.33027e-05	c60801_g3_i2(PREDICTED: putative ribonuclease H protein At1g65750 [Zea mays]);c60801_g3_i3(PREDICTED: putative ribonuclease H protein At1g65750 [Zea mays]);c60801_g3_i4(PREDICTED: putative ribonuclease H protein At1g65750 [Zea mays])
		c63899_g2	2.1268	0.179914	4.52225e-30	c63899_g2_i2(PREDICTED: ethylene-responsive transcription factor RAP2-9 [Zea mays]);c63899_g2_i3(PREDICTED: ethylene-responsive transcription factor RAP2-9 [Zea mays])
		c62514_g3	4.22849	0.566799	3.21436e-12	c62514_g3_i3(ethylene-responsive element binding protein 2 [Zea mays])
		c60421_g1	3.14563	0.66569	2.90761e-05	c60421_g1_i3(putative NAC domain transcription factor superfamily protein [Zea mays]);c60421_g1_i4(NAC domain-containing protein 21/22 [Zea mays])
		c50198_g4	2.68524	0.500154	1.34363e-06	c50198_g4_i1(uncharacterized protein LOC100274482 [Zea mays]);c50198_g4_i2(uncharacterized protein LOC100274482 [Zea mays])
		c50198_g3	2.34756	0.332794	5.6529e-11	c50198_g3_i1(uncharacterized protein LOC100274482 [Zea mays]);c50198_g3_i2(uncharacterized protein LOC100274482 [Zea mays])
		c53662_g2	5.41821	0.257507	4.71636e-95	c53662_g2_i1(uncharacterized protein LOC100275712 [Zea mays]);c53662_g2_i2(uncharacterized protein LOC100275712 [Zea mays])
		c58393_g1	-2.25528	0.395807	2.35886e-07	c58393_g1_i1(phytochromeC2 [Zea mays]);c58393_g1_i2(uncharacterized protein LOC100191374 [Zea mays]);c58393_g1_i4(uncharacterized protein LOC100191374 [Zea mays]);c58393_g1_i5(uncharacterized protein LOC100191374 [Zea mays]);c58393_g1_i6(uncharacterized protein LOC100191374 [Zea mays]);c58393_g1_i8(uncharacterized protein LOC100191374 [Zea mays]);c58393_g1_i9(phytochromeC2 [Zea mays]);c58393_g1_i…
		c54015_g1	5.84265	0.644302	7.57682e-18	c54015_g1_i3(PREDICTED: probable WRKY transcription factor 11 [Zea mays])
		c59910_g1	-3.01719	0.224096	6.62281e-39	c59910_g1_i1(heat shock factor protein HSF30 [Zea mays]);c59910_g1_i3(PREDICTED: heat shock factor protein HSF30 isoform X1 [Zea mays]);c59910_g1_i4(heat shock factor protein HSF30 [Zea mays])
		c61581_g3	2.41533	0.349514	1.49253e-10	c61581_g3_i1(PREDICTED: putative bZIP transcription factor superfamily protein isoform 1 isoform X1 [Zea mays]);c61581_g3_i2(PREDICTED: putative bZIP transcription factor superfamily protein isoform 1 isoform X1 [Zea mays]);c61581_g3_i3(putative bZIP transcription factor superfamily protein [Zea mays]);c61581_g3_i4(PREDICTED: putative bZIP transcription factor superfamily protein isoform 1 isofor…
		c59902_g1	2.13836	0.181609	7.76229e-30	c59902_g1_i1(PREDICTED: probable WRKY transcription factor 34 [Zea mays]);c59902_g1_i2(PREDICTED: uncharacterized protein LOC100279301 isoform X1 [Zea mays]);c59902_g1_i3(PREDICTED: uncharacterized protein LOC103630738 [Zea mays]);c59902_g1_i4(PREDICTED: WRKY53 - superfamily of TFs having WRKY and zinc finger domains isoform X1 [Zea mays]);c59902_g1_i6(WRKY53 - superfamily of TFs having WRKY and …
		c57571_g1	2.07018	0.302782	2.43578e-10	c57571_g1_i1(LOC100285734 [Zea mays]);c57571_g1_i2(LOC100285734 [Zea mays]);c57571_g1_i3(LOC100285734 [Zea mays])
		c49238_g1	3.2147	0.735142	0.000131772	c49238_g1_i1(DNA binding protein [Zea mays])
		c55080_g1	-2.03157	0.174814	4.59589e-29	c55080_g1_i1(uncharacterized protein LOC100275213 [Zea mays]);c55080_g1_i3(uncharacterized protein LOC100275213 [Zea mays]);c55080_g1_i4(uncharacterized protein LOC100275213 [Zea mays])
		c57823_g1	-2.02861	0.218114	9.4785e-19	c57823_g1_i2(PREDICTED: NAC domain-containing protein 21/22-like [Zea mays]);c57823_g1_i3(PREDICTED: NAC domain-containing protein 21/22-like [Zea mays])
		c62431_g1	2.39524	0.257286	8.76254e-19	c62431_g1_i2(PREDICTED: LOC100281433 isoform X1 [Zea mays]);c62431_g1_i5(PREDICTED: LOC100281433 isoform X1 [Zea mays]);c62431_g1_i7(PREDICTED: two-component response regulator-like PRR1 [Zea mays]);c62431_g1_i8(PREDICTED: two-component response regulator-like PRR1 [Zea mays]);c62431_g1_i13(PREDICTED: two-component response regulator-like PRR1 [Zea mays])
		c49942_g1	-2.51119	0.63622	0.000688028	--
		c55934_g1	2.10952	0.230478	3.58663e-18	c55934_g1_i2(hypothetical protein [Zea mays]);c55934_g1_i3(hypothetical protein [Zea mays])
		c53405_g2	2.53565	0.635992	0.000595149	c53405_g2_i1(putative NAC domain transcription factor superfamily protein [Zea mays])
		c61649_g1	-3.17338	0.915965	0.00358295	c61649_g1_i1(uncharacterized protein LOC100280131 [Zea mays])
		c59383_g6	2.89671	0.830528	0.00332906	c59383_g6_i1(PREDICTED: auxin response factor 21-like [Zea mays])
		c54084_g1	2.21094	0.431973	4.69219e-06	c54084_g1_i2(ABA response element binding factor [Zea mays]);c54084_g1_i4(ABA response element binding factor [Zea mays]);c54084_g1_i5(ABA response element binding factor [Zea mays])
		c46731_g1	3.69536	0.205457	2.00103e-69	c46731_g1_i2(uncharacterized protein LOC100275567 [Zea mays]);c46731_g1_i3(uncharacterized protein LOC100275567 [Zea mays])
		c59299_g1	3.4964	0.253999	1.20551e-40	c59299_g1_i1(bZIP transcription factor1 [Zea mays]);c59299_g1_i4(bZIP transcription factor1 [Zea mays]);c59299_g1_i6(bZIP transcription factor1 [Zea mays]);c59299_g1_i7(bZIP transcription factor1 [Zea mays]);c59299_g1_i8(PREDICTED: uncharacterized LOC100272700 isoform X2 [Zea mays]);c59299_g1_i12(bZIP transcription factor1 [Zea mays]);c59299_g1_i13(PREDICTED: uncharacterized LOC100272700 isoform …
		c38115_g1	3.3105	0.219303	7.09099e-49	c38115_g1_i1(WRKY74 - superfamily of TFs having WRKY and zinc finger domains [Zea mays]);c38115_g1_i2(WRKY74 - superfamily of TFs having WRKY and zinc finger domains [Zea mays])
		c63608_g4	2.43011	0.159275	6.17734e-50	c63608_g4_i1(ethylene-responsive element binding protein 2 [Zea mays]);c63608_g4_i2(ethylene-responsive element binding protein 2 [Zea mays])
		c60154_g4	-2.54408	0.642469	0.000657158	c60154_g4_i1(PREDICTED: putative MYB DNA-binding domain superfamily protein isoform X1 [Zea mays]);c60154_g4_i3(PREDICTED: protein ODORANT1-like [Zea mays])
		c49699_g1	3.61986	0.671486	1.20018e-06	c49699_g1_i1(dehydration-responsive element-binding protein 1A [Zea mays])
		c49699_g2	2.44678	0.561693	0.000141048	c49699_g2_i2(dehydration-responsive element-binding protein 1D [Zea mays])
		c47289_g2	3.12753	0.23731	2.66682e-37	c47289_g2_i1(putative NAC domain transcription factor superfamily protein [Zea mays])
		c55871_g4	2.90076	0.136356	3.81214e-97	c55871_g4_i1(uncharacterized protein LOC100279570 [Zea mays])
		c54263_g3	3.442	0.451524	9.7048e-13	c54263_g3_i1(hypothetical protein [Zea mays]);c54263_g3_i2(uncharacterized protein LOC100384507 [Zea mays])
		c59148_g3	-2.31338	0.244719	2.32795e-19	c59148_g3_i1(PREDICTED: GRAS family transcription factor containing protein isoform X1 [Zea mays])
		c59000_g2	2.50537	0.670184	0.00144478	c59000_g2_i1(PREDICTED: MADS-box transcription factor 47 isoform X3 [Zea mays])
		c54912_g1	-4.00699	0.878961	6.02524e-05	c54912_g1_i1(heat shock factor protein HSF30 [Zea mays]);c54912_g1_i2(heat shock factor protein HSF30 [Zea mays])
		c48947_g1	2.82232	0.640743	0.000115496	c48947_g1_i1(PREDICTED: probable WRKY transcription factor 72 [Zea mays]);c48947_g1_i2(PREDICTED: probable WRKY transcription factor 72 [Zea mays])
		c50233_g2	-2.06343	0.571297	0.00222707	c50233_g2_i1(PREDICTED: nuclear transcription factor Y subunit A-3 isoform 1 isoform X2 [Zea mays]);c50233_g2_i2(PREDICTED: nuclear transcription factor Y subunit A-3 isoform 1 isoform X1 [Zea mays])
		c51992_g5	-2.23865	0.301151	3.89849e-12	c51992_g5_i1(PREDICTED: putative AP2/EREBP transcription factor superfamily protein isoform X1 [Zea mays]);c51992_g5_i3(PREDICTED: ethylene-responsive factor-like protein 1 isoform X1 [Zea mays]);c51992_g5_i4(ethylene-responsive factor-like protein 1 [Zea mays]);c51992_g5_i5(LOC100280468 [Zea mays]);c51992_g5_i6(AP2 domain containing protein [Zea mays])
		c51930_g3	3.21545	0.676838	2.60022e-05	c51930_g3_i1(DRE-binding protein 4 [Zea mays]);c51930_g3_i2(DRE-binding protein 4 [Zea mays])
		c55308_g3	2.18705	0.508869	0.000178376	c55308_g3_i1(uncharacterized protein LOC100384544 [Zea mays]);c55308_g3_i2(uncharacterized protein LOC100384544 [Zea mays])
		c56885_g2	2.02122	0.263048	6.19587e-13	c56885_g2_i2(PREDICTED: homeobox-leucine zipper protein HOX19 [Zea mays]);c56885_g2_i5(PREDICTED: putative homeobox DNA-binding and leucine zipper domain family protein isoform X1 [Zea mays]);c56885_g2_i6(PREDICTED: homeobox-leucine zipper protein HOX19 [Zea mays])
		c60236_g1	3.30765	0.144347	1.37533e-112	c60236_g1_i2(NAC domain-containing protein 48 [Zea mays])
		c56800_g1	3.22463	0.212711	2.69955e-49	c56800_g1_i2(PREDICTED: probable WRKY transcription factor 53 [Zea mays]);c56800_g1_i3(WRKY74 - superfamily of TFs having WRKY and zinc finger domains [Zea mays]);c56800_g1_i4(PREDICTED: probable WRKY transcription factor 53 [Zea mays]);c56800_g1_i5(PREDICTED: probable WRKY transcription factor 53 [Zea mays]);c56800_g1_i6(WRKY74 - superfamily of TFs having WRKY and zinc finger domains [Zea mays])
		c51992_g7	4.76471	0.367728	4.62777e-36	c51992_g7_i1(dehydration-responsive element-binding protein 1B [Zea mays]);c51992_g7_i2(PREDICTED: dehydration-responsive element-binding protein 1A-like [Zea mays])
		c55904_g3	4.70319	0.347259	2.26073e-39	c55904_g3_i1(uncharacterized protein LOC100384376 [Zea mays])
		c56800_g2	3.22661	0.263233	2.577e-32	c56800_g2_i2(uncharacterized protein LOC100193434 [Zea mays]);c56800_g2_i3(uncharacterized protein LOC100193434 [Zea mays]);c56800_g2_i4(uncharacterized protein LOC100193434 [Zea mays]);c56800_g2_i5(uncharacterized protein LOC100193434 [Zea mays])
		c52253_g3	-3.15568	0.687497	5.27046e-05	c52253_g3_i3(AT-HSFB4 [Zea mays]);c52253_g3_i4(AT-HSFB4 [Zea mays])
		c57382_g3	-2.64519	0.547886	1.83651e-05	c57382_g3_i1(ramosa 1 enhancer locus 2 [Zea mays])
		c40833_g1	-2.17236	0.509928	0.000207502	c40833_g1_i2(FAR1 transcription factor [Zea mays])
		c63357_g2	2.25908	0.252216	2.01406e-17	c63357_g2_i2(PREDICTED: probable WRKY transcription factor 40 [Zea mays]);c63357_g2_i5(WRKY71 - superfamily of TFs having WRKY and zinc finger domains [Zea mays]);c63357_g2_i6(WRKY71 - superfamily of TFs having WRKY and zinc finger domains [Zea mays]);c63357_g2_i7(uncharacterized protein LOC100279570 [Zea mays])
		c58059_g3	-3.05672	0.885606	0.00373262	c58059_g3_i1(PREDICTED: putative MYB DNA-binding domain superfamily protein isoform X1 [Zea mays])
		c29827_g1	2.79859	0.538306	3.1702e-06	c29827_g1_i1(PREDICTED: ethylene-responsive transcription factor 4-like [Zea mays])
		c59964_g3	2.61912	0.146699	2.09377e-68	c59964_g3_i1(putative NAC domain transcription factor superfamily protein [Zea mays]);c59964_g3_i2(NAC domain-containing protein 48 [Zea mays]);c59964_g3_i4(putative NAC domain transcription factor superfamily protein [Zea mays]);c59964_g3_i5(NAC domain-containing protein 48 [Zea mays]);c59964_g3_i6(putative NAC domain transcription factor superfamily protein [Zea mays])
		c52306_g1	3.69128	0.390704	2.44535e-19	c52306_g1_i1(sbCBF6 [Zea mays])
		c61534_g1	-2.9581	0.288293	9.57024e-23	c61534_g1_i4(uncharacterized protein LOC100280318 [Zea mays])
		c50559_g2	3.72023	0.171775	1.34381e-100	c50559_g2_i1(uncharacterized protein LOC100275567 [Zea mays])
		c61582_g2	2.00551	0.158351	1.83137e-34	c61582_g2_i2(PREDICTED: NAC domain-containing protein 74-like [Zea mays]);c61582_g2_i5(TIP [Zea mays]);c61582_g2_i7(TIP [Zea mays]);c61582_g2_i8(PREDICTED: NAC domain-containing protein 74-like [Zea mays]);c61582_g2_i10(PREDICTED: TIP isoform X1 [Zea mays])
		c61582_g1	2.47483	0.411673	4.0478e-08	c61582_g1_i1(PREDICTED: TIP isoform X1 [Zea mays])
		c62348_g1	2.23293	0.267887	3.81897e-15	c62348_g1_i1(uncharacterized protein LOC100381829 [Zea mays])
		c62348_g3	2.12012	0.178012	1.61461e-30	c62348_g3_i1(PREDICTED: uncharacterized protein LOC100383937 isoform X1 [Zea mays]);c62348_g3_i3(PREDICTED: uncharacterized protein LOC100381829 isoform X1 [Zea mays]);c62348_g3_i4(PREDICTED: uncharacterized protein LOC100383937 isoform X1 [Zea mays])
		c62348_g2	2.73027	0.296275	2.05509e-18	c62348_g2_i1(PREDICTED: uncharacterized protein LOC100381829 isoform X1 [Zea mays]);c62348_g2_i3(uncharacterized protein LOC100383937 [Zea mays])
		c56755_g1	2.06421	0.225309	3.30662e-18	c56755_g1_i1(PREDICTED: ethylene-responsive transcription factor 8-like [Zea mays]);c56755_g1_i2(PREDICTED: ethylene-responsive transcription factor 8-like [Zea mays]);c56755_g1_i4(PREDICTED: ethylene-responsive transcription factor 8-like [Zea mays]);c56755_g1_i5(ethylene-responsive transcription factor 4 [Zea mays]);c56755_g1_i6(ethylene-responsive transcription factor 4 [Zea mays])
		c52032_g1	4.01249	0.372402	4.85138e-25	c52032_g1_i1(sbCBF6 [Zea mays])
GO_acc	GO:0031326	c46749_g1	-4.39281	0.576103	9.574e-13	c46749_g1_i2(PREDICTED: heat shock factor protein 4 isoform X1 [Zea mays])
term_type	P	c48755_g1	4.83508	0.592472	1.55854e-14	c48755_g1_i1(putative AP2/EREBP transcription factor superfamily protein [Zea mays])
Term	regulation of cellular biosynthetic process	c51306_g1	5.38605	0.2289	1.10255e-118	c51306_g1_i1(uncharacterized protein LOC100275712 [Zea mays]);c51306_g1_i2(uncharacterized protein LOC100275712 [Zea mays])
queryitem	94	c54684_g2	-3.49083	0.812169	0.00017818	c54684_g2_i1(heat shock factor protein 7 [Zea mays]);c54684_g2_i2(heat shock factor protein 7 [Zea mays])
querytotal	894	c46651_g1	3.00382	0.828884	0.0021431	--
refitem	1510	c62787_g1	2.32394	0.170599	7.98716e-40	c62787_g1_i3(PREDICTED: homeobox-leucine zipper protein HOX29-like isoform X1 [Zea mays]);c62787_g1_i4(PREDICTED: homeobox-leucine zipper protein HOX29-like isoform X1 [Zea mays]);c62787_g1_i5(sugar carrier protein C [Zea mays]);c62787_g1_i6(PREDICTED: homeobox-leucine zipper protein HOX29-like isoform X1 [Zea mays]);c62787_g1_i7(sugar carrier protein C [Zea mays]);c62787_g1_i9(monosaccharide tra…
reftotal	28165	c26084_g1	2.21567	0.525559	0.000247621	c26084_g1_i1(PREDICTED: uncharacterized protein LOC100280136 isoform X1 [Zea mays]);c26084_g1_i2(PREDICTED: uncharacterized protein LOC100280136 isoform X1 [Zea mays])
pvalue	4.2e-09	c60069_g3	-2.02904	0.309943	1.61402e-09	c60069_g3_i1(PREDICTED: putative AP2/EREBP transcription factor superfamily protein isoform X1 [Zea mays])
FDR	9.4e-07	c63278_g1	2.1431	0.623654	0.00391035	c63278_g1_i1(IAA19 - auxin-responsive Aux/IAA family member [Zea mays])
		c59219_g2	2.1206	0.216558	9.62741e-21	c59219_g2_i1(hypothetical protein [Zea mays]);c59219_g2_i2(hypothetical protein [Zea mays]);c59219_g2_i3(hypothetical protein [Zea mays]);c59219_g2_i4(PREDICTED: uncharacterized protein LOC100278418 [Zea mays]);c59219_g2_i6(PREDICTED: uncharacterized protein LOC100278514 [Zea mays]);c59219_g2_i7(hypothetical protein [Zea mays]);c59219_g2_i9(PREDICTED: uncharacterized protein LOC100278486 [Zea may…
		c60327_g1	3.48223	0.181052	2.24283e-79	c60327_g1_i1(PREDICTED: uncharacterized protein LOC100384376 isoform X1 [Zea mays])
		c61283_g3	2.73255	0.336918	2.31917e-14	c61283_g3_i2(heat shock factor protein 2 [Zea mays]);c61283_g3_i3(heat shock factor protein 2 [Zea mays])
		c40260_g1	3.72068	0.334057	1.01611e-26	c40260_g1_i2(uncharacterized protein LOC100384376 [Zea mays])
		c53222_g5	3.0225	0.476073	5.50808e-09	c53222_g5_i1(NAC domain-containing protein 21/22 [Zea mays])
		c45827_g1	3.84247	0.793743	1.73196e-05	c45827_g1_i1(PREDICTED: ap2/EREBP transcription factor isoform X1 [Zea mays]);c45827_g1_i2(PREDICTED: ap2/EREBP transcription factor isoform X1 [Zea mays])
		c56137_g1	2.63328	0.268345	7.92777e-21	c56137_g1_i1(putative growth-regulating factor 6 [Zea mays]);c56137_g1_i2(putative growth-regulating factor 6 [Zea mays]);c56137_g1_i5(putative growth-regulating factor 6 [Zea mays]);c56137_g1_i6(putative growth-regulating factor 6 [Zea mays])
		c59659_g1	2.15043	0.377777	2.4358e-07	c59659_g1_i1(uncharacterized protein LOC100383487 [Zea mays]);c59659_g1_i2(uncharacterized protein LOC100383487 [Zea mays]);c59659_g1_i3(uncharacterized protein LOC100383487 [Zea mays]);c59659_g1_i4(uncharacterized protein LOC100383487 [Zea mays]);c59659_g1_i7(uncharacterized protein LOC100383487 [Zea mays])
		c56167_g1	2.09527	0.476477	0.000118845	c56167_g1_i1(PREDICTED: scarecrow-like protein 9 [Zea mays])
		c60305_g1	2.40582	0.223783	6.20022e-25	c60305_g1_i1(ethylene-responsive transcription factor 4 [Zea mays]);c60305_g1_i3(ethylene-responsive transcription factor 4 [Zea mays]);c60305_g1_i4(PREDICTED: ethylene-responsive transcription factor 4-like [Zea mays])
		c49422_g1	3.39094	0.667352	5.62546e-06	c49422_g1_i1(PREDICTED: dehydration-responsive element-binding protein 1G-like [Zea mays])
		c55975_g3	2.14048	0.584698	0.00189423	c55975_g3_i1(PREDICTED: hypothetical protein isoform X1 [Zea mays])
		c59856_g7	4.01129	0.251975	2.37233e-54	c59856_g7_i1(heat shock factor protein HSF30 [Zea mays])
		c53855_g1	-4.53909	0.215209	1.68292e-95	c53855_g1_i2(uncharacterized protein LOC100216626 [Zea mays]);c53855_g1_i3(uncharacterized protein LOC100216626 [Zea mays]);c53855_g1_i4(uncharacterized protein LOC100216626 [Zea mays]);c53855_g1_i5(uncharacterized protein LOC100216626 [Zea mays])
		c54041_g1	2.09082	0.444338	3.17968e-05	c54041_g1_i1(uncharacterized protein LOC100502296 [Zea mays]);c54041_g1_i2(uncharacterized protein LOC100502296 [Zea mays])
		c60155_g1	-2.17126	0.244587	4.04518e-17	c60155_g1_i1(PREDICTED: uncharacterized protein LOC103635104 [Zea mays]);c60155_g1_i2(bZIP transcription factor family protein [Zea mays]);c60155_g1_i5(bZIP transcription factor family protein [Zea mays]);c60155_g1_i6(bZIP transcription factor [Zea mays]);c60155_g1_i8(PREDICTED: transcription factor RF2b-like [Zea mays]);c60155_g1_i10(PREDICTED: transcription factor RF2b-like [Zea mays])
		c54255_g2	2.40846	0.170267	6.3047e-43	c54255_g2_i2(low temperature-induced protein15 [Zea mays]);c54255_g2_i3(uncharacterized protein LOC100273901 [Zea mays]);c54255_g2_i8(PREDICTED: protein YABBY 2-like [Zea mays]);c54255_g2_i11(uncharacterized protein LOC100273901 [Zea mays])
		c60801_g3	2.09552	0.427739	1.33027e-05	c60801_g3_i2(PREDICTED: putative ribonuclease H protein At1g65750 [Zea mays]);c60801_g3_i3(PREDICTED: putative ribonuclease H protein At1g65750 [Zea mays]);c60801_g3_i4(PREDICTED: putative ribonuclease H protein At1g65750 [Zea mays])
		c58490_g1	-3.09476	0.545823	2.75333e-07	c58490_g1_i2(putative thaumatin domain family protein [Zea mays]);c58490_g1_i3(putative thaumatin domain family protein [Zea mays])
		c63899_g2	2.1268	0.179914	4.52225e-30	c63899_g2_i2(PREDICTED: ethylene-responsive transcription factor RAP2-9 [Zea mays]);c63899_g2_i3(PREDICTED: ethylene-responsive transcription factor RAP2-9 [Zea mays])
		c62514_g3	4.22849	0.566799	3.21436e-12	c62514_g3_i3(ethylene-responsive element binding protein 2 [Zea mays])
		c63689_g1	2.18207	0.163346	2.61266e-38	c63689_g1_i1(ribosome-inactivating protein [Zea mays]);c63689_g1_i2(ribosome-inactivating protein [Zea mays]);c63689_g1_i3(ribosome-inactivating protein [Zea mays])
		c50198_g4	2.68524	0.500154	1.34363e-06	c50198_g4_i1(uncharacterized protein LOC100274482 [Zea mays]);c50198_g4_i2(uncharacterized protein LOC100274482 [Zea mays])
		c50198_g3	2.34756	0.332794	5.6529e-11	c50198_g3_i1(uncharacterized protein LOC100274482 [Zea mays]);c50198_g3_i2(uncharacterized protein LOC100274482 [Zea mays])
		c53662_g2	5.41821	0.257507	4.71636e-95	c53662_g2_i1(uncharacterized protein LOC100275712 [Zea mays]);c53662_g2_i2(uncharacterized protein LOC100275712 [Zea mays])
		c51992_g5	-2.23865	0.301151	3.89849e-12	c51992_g5_i1(PREDICTED: putative AP2/EREBP transcription factor superfamily protein isoform X1 [Zea mays]);c51992_g5_i3(PREDICTED: ethylene-responsive factor-like protein 1 isoform X1 [Zea mays]);c51992_g5_i4(ethylene-responsive factor-like protein 1 [Zea mays]);c51992_g5_i5(LOC100280468 [Zea mays]);c51992_g5_i6(AP2 domain containing protein [Zea mays])
		c54015_g1	5.84265	0.644302	7.57682e-18	c54015_g1_i3(PREDICTED: probable WRKY transcription factor 11 [Zea mays])
		c59910_g1	-3.01719	0.224096	6.62281e-39	c59910_g1_i1(heat shock factor protein HSF30 [Zea mays]);c59910_g1_i3(PREDICTED: heat shock factor protein HSF30 isoform X1 [Zea mays]);c59910_g1_i4(heat shock factor protein HSF30 [Zea mays])
		c61581_g3	2.41533	0.349514	1.49253e-10	c61581_g3_i1(PREDICTED: putative bZIP transcription factor superfamily protein isoform 1 isoform X1 [Zea mays]);c61581_g3_i2(PREDICTED: putative bZIP transcription factor superfamily protein isoform 1 isoform X1 [Zea mays]);c61581_g3_i3(putative bZIP transcription factor superfamily protein [Zea mays]);c61581_g3_i4(PREDICTED: putative bZIP transcription factor superfamily protein isoform 1 isofor…
		c59902_g1	2.13836	0.181609	7.76229e-30	c59902_g1_i1(PREDICTED: probable WRKY transcription factor 34 [Zea mays]);c59902_g1_i2(PREDICTED: uncharacterized protein LOC100279301 isoform X1 [Zea mays]);c59902_g1_i3(PREDICTED: uncharacterized protein LOC103630738 [Zea mays]);c59902_g1_i4(PREDICTED: WRKY53 - superfamily of TFs having WRKY and zinc finger domains isoform X1 [Zea mays]);c59902_g1_i6(WRKY53 - superfamily of TFs having WRKY and …
		c57571_g1	2.07018	0.302782	2.43578e-10	c57571_g1_i1(LOC100285734 [Zea mays]);c57571_g1_i2(LOC100285734 [Zea mays]);c57571_g1_i3(LOC100285734 [Zea mays])
		c49238_g1	3.2147	0.735142	0.000131772	c49238_g1_i1(DNA binding protein [Zea mays])
		c55080_g1	-2.03157	0.174814	4.59589e-29	c55080_g1_i1(uncharacterized protein LOC100275213 [Zea mays]);c55080_g1_i3(uncharacterized protein LOC100275213 [Zea mays]);c55080_g1_i4(uncharacterized protein LOC100275213 [Zea mays])
		c58173_g1	-2.40508	0.290111	5.49347e-15	c58173_g1_i1(heat-shock protein 101 [Zea mays]);c58173_g1_i2(PREDICTED: uncharacterized protein LOC100191510 isoform X1 [Zea mays])
		c57823_g1	-2.02861	0.218114	9.4785e-19	c57823_g1_i2(PREDICTED: NAC domain-containing protein 21/22-like [Zea mays]);c57823_g1_i3(PREDICTED: NAC domain-containing protein 21/22-like [Zea mays])
		c62431_g1	2.39524	0.257286	8.76254e-19	c62431_g1_i2(PREDICTED: LOC100281433 isoform X1 [Zea mays]);c62431_g1_i5(PREDICTED: LOC100281433 isoform X1 [Zea mays]);c62431_g1_i7(PREDICTED: two-component response regulator-like PRR1 [Zea mays]);c62431_g1_i8(PREDICTED: two-component response regulator-like PRR1 [Zea mays]);c62431_g1_i13(PREDICTED: two-component response regulator-like PRR1 [Zea mays])
		c49942_g1	-2.51119	0.63622	0.000688028	--
		c55934_g1	2.10952	0.230478	3.58663e-18	c55934_g1_i2(hypothetical protein [Zea mays]);c55934_g1_i3(hypothetical protein [Zea mays])
		c53405_g2	2.53565	0.635992	0.000595149	c53405_g2_i1(putative NAC domain transcription factor superfamily protein [Zea mays])
		c61649_g1	-3.17338	0.915965	0.00358295	c61649_g1_i1(uncharacterized protein LOC100280131 [Zea mays])
		c59383_g6	2.89671	0.830528	0.00332906	c59383_g6_i1(PREDICTED: auxin response factor 21-like [Zea mays])
		c54084_g1	2.21094	0.431973	4.69219e-06	c54084_g1_i2(ABA response element binding factor [Zea mays]);c54084_g1_i4(ABA response element binding factor [Zea mays]);c54084_g1_i5(ABA response element binding factor [Zea mays])
		c46731_g1	3.69536	0.205457	2.00103e-69	c46731_g1_i2(uncharacterized protein LOC100275567 [Zea mays]);c46731_g1_i3(uncharacterized protein LOC100275567 [Zea mays])
		c59299_g1	3.4964	0.253999	1.20551e-40	c59299_g1_i1(bZIP transcription factor1 [Zea mays]);c59299_g1_i4(bZIP transcription factor1 [Zea mays]);c59299_g1_i6(bZIP transcription factor1 [Zea mays]);c59299_g1_i7(bZIP transcription factor1 [Zea mays]);c59299_g1_i8(PREDICTED: uncharacterized LOC100272700 isoform X2 [Zea mays]);c59299_g1_i12(bZIP transcription factor1 [Zea mays]);c59299_g1_i13(PREDICTED: uncharacterized LOC100272700 isoform …
		c38115_g1	3.3105	0.219303	7.09099e-49	c38115_g1_i1(WRKY74 - superfamily of TFs having WRKY and zinc finger domains [Zea mays]);c38115_g1_i2(WRKY74 - superfamily of TFs having WRKY and zinc finger domains [Zea mays])
		c63608_g4	2.43011	0.159275	6.17734e-50	c63608_g4_i1(ethylene-responsive element binding protein 2 [Zea mays]);c63608_g4_i2(ethylene-responsive element binding protein 2 [Zea mays])
		c57277_g4	2.99695	0.466317	3.39728e-09	c57277_g4_i1(RING-H2 finger protein ATL5A [Zea mays]);c57277_g4_i2(RING-H2 finger protein ATL5A [Zea mays]);c57277_g4_i3(RING-H2 finger protein ATL5A [Zea mays])
		c60154_g4	-2.54408	0.642469	0.000657158	c60154_g4_i1(PREDICTED: putative MYB DNA-binding domain superfamily protein isoform X1 [Zea mays]);c60154_g4_i3(PREDICTED: protein ODORANT1-like [Zea mays])
		c49699_g1	3.61986	0.671486	1.20018e-06	c49699_g1_i1(dehydration-responsive element-binding protein 1A [Zea mays])
		c49699_g2	2.44678	0.561693	0.000141048	c49699_g2_i2(dehydration-responsive element-binding protein 1D [Zea mays])
		c47289_g2	3.12753	0.23731	2.66682e-37	c47289_g2_i1(putative NAC domain transcription factor superfamily protein [Zea mays])
		c55871_g4	2.90076	0.136356	3.81214e-97	c55871_g4_i1(uncharacterized protein LOC100279570 [Zea mays])
		c54263_g3	3.442	0.451524	9.7048e-13	c54263_g3_i1(hypothetical protein [Zea mays]);c54263_g3_i2(uncharacterized protein LOC100384507 [Zea mays])
		c60421_g1	3.14563	0.66569	2.90761e-05	c60421_g1_i3(putative NAC domain transcription factor superfamily protein [Zea mays]);c60421_g1_i4(NAC domain-containing protein 21/22 [Zea mays])
		c59000_g2	2.50537	0.670184	0.00144478	c59000_g2_i1(PREDICTED: MADS-box transcription factor 47 isoform X3 [Zea mays])
		c54912_g1	-4.00699	0.878961	6.02524e-05	c54912_g1_i1(heat shock factor protein HSF30 [Zea mays]);c54912_g1_i2(heat shock factor protein HSF30 [Zea mays])
		c48947_g1	2.82232	0.640743	0.000115496	c48947_g1_i1(PREDICTED: probable WRKY transcription factor 72 [Zea mays]);c48947_g1_i2(PREDICTED: probable WRKY transcription factor 72 [Zea mays])
		c50233_g2	-2.06343	0.571297	0.00222707	c50233_g2_i1(PREDICTED: nuclear transcription factor Y subunit A-3 isoform 1 isoform X2 [Zea mays]);c50233_g2_i2(PREDICTED: nuclear transcription factor Y subunit A-3 isoform 1 isoform X1 [Zea mays])
		c58393_g1	-2.25528	0.395807	2.35886e-07	c58393_g1_i1(phytochromeC2 [Zea mays]);c58393_g1_i2(uncharacterized protein LOC100191374 [Zea mays]);c58393_g1_i4(uncharacterized protein LOC100191374 [Zea mays]);c58393_g1_i5(uncharacterized protein LOC100191374 [Zea mays]);c58393_g1_i6(uncharacterized protein LOC100191374 [Zea mays]);c58393_g1_i8(uncharacterized protein LOC100191374 [Zea mays]);c58393_g1_i9(phytochromeC2 [Zea mays]);c58393_g1_i…
		c51930_g3	3.21545	0.676838	2.60022e-05	c51930_g3_i1(DRE-binding protein 4 [Zea mays]);c51930_g3_i2(DRE-binding protein 4 [Zea mays])
		c55308_g3	2.18705	0.508869	0.000178376	c55308_g3_i1(uncharacterized protein LOC100384544 [Zea mays]);c55308_g3_i2(uncharacterized protein LOC100384544 [Zea mays])
		c56885_g2	2.02122	0.263048	6.19587e-13	c56885_g2_i2(PREDICTED: homeobox-leucine zipper protein HOX19 [Zea mays]);c56885_g2_i5(PREDICTED: putative homeobox DNA-binding and leucine zipper domain family protein isoform X1 [Zea mays]);c56885_g2_i6(PREDICTED: homeobox-leucine zipper protein HOX19 [Zea mays])
		c60236_g1	3.30765	0.144347	1.37533e-112	c60236_g1_i2(NAC domain-containing protein 48 [Zea mays])
		c56800_g1	3.22463	0.212711	2.69955e-49	c56800_g1_i2(PREDICTED: probable WRKY transcription factor 53 [Zea mays]);c56800_g1_i3(WRKY74 - superfamily of TFs having WRKY and zinc finger domains [Zea mays]);c56800_g1_i4(PREDICTED: probable WRKY transcription factor 53 [Zea mays]);c56800_g1_i5(PREDICTED: probable WRKY transcription factor 53 [Zea mays]);c56800_g1_i6(WRKY74 - superfamily of TFs having WRKY and zinc finger domains [Zea mays])
		c51992_g7	4.76471	0.367728	4.62777e-36	c51992_g7_i1(dehydration-responsive element-binding protein 1B [Zea mays]);c51992_g7_i2(PREDICTED: dehydration-responsive element-binding protein 1A-like [Zea mays])
		c55904_g3	4.70319	0.347259	2.26073e-39	c55904_g3_i1(uncharacterized protein LOC100384376 [Zea mays])
		c56800_g2	3.22661	0.263233	2.577e-32	c56800_g2_i2(uncharacterized protein LOC100193434 [Zea mays]);c56800_g2_i3(uncharacterized protein LOC100193434 [Zea mays]);c56800_g2_i4(uncharacterized protein LOC100193434 [Zea mays]);c56800_g2_i5(uncharacterized protein LOC100193434 [Zea mays])
		c52253_g3	-3.15568	0.687497	5.27046e-05	c52253_g3_i3(AT-HSFB4 [Zea mays]);c52253_g3_i4(AT-HSFB4 [Zea mays])
		c57382_g3	-2.64519	0.547886	1.83651e-05	c57382_g3_i1(ramosa 1 enhancer locus 2 [Zea mays])
		c40833_g1	-2.17236	0.509928	0.000207502	c40833_g1_i2(FAR1 transcription factor [Zea mays])
		c63357_g2	2.25908	0.252216	2.01406e-17	c63357_g2_i2(PREDICTED: probable WRKY transcription factor 40 [Zea mays]);c63357_g2_i5(WRKY71 - superfamily of TFs having WRKY and zinc finger domains [Zea mays]);c63357_g2_i6(WRKY71 - superfamily of TFs having WRKY and zinc finger domains [Zea mays]);c63357_g2_i7(uncharacterized protein LOC100279570 [Zea mays])
		c58059_g3	-3.05672	0.885606	0.00373262	c58059_g3_i1(PREDICTED: putative MYB DNA-binding domain superfamily protein isoform X1 [Zea mays])
		c29827_g1	2.79859	0.538306	3.1702e-06	c29827_g1_i1(PREDICTED: ethylene-responsive transcription factor 4-like [Zea mays])
		c59964_g3	2.61912	0.146699	2.09377e-68	c59964_g3_i1(putative NAC domain transcription factor superfamily protein [Zea mays]);c59964_g3_i2(NAC domain-containing protein 48 [Zea mays]);c59964_g3_i4(putative NAC domain transcription factor superfamily protein [Zea mays]);c59964_g3_i5(NAC domain-containing protein 48 [Zea mays]);c59964_g3_i6(putative NAC domain transcription factor superfamily protein [Zea mays])
		c52306_g1	3.69128	0.390704	2.44535e-19	c52306_g1_i1(sbCBF6 [Zea mays])
		c61534_g1	-2.9581	0.288293	9.57024e-23	c61534_g1_i4(uncharacterized protein LOC100280318 [Zea mays])
		c50559_g2	3.72023	0.171775	1.34381e-100	c50559_g2_i1(uncharacterized protein LOC100275567 [Zea mays])
		c61582_g2	2.00551	0.158351	1.83137e-34	c61582_g2_i2(PREDICTED: NAC domain-containing protein 74-like [Zea mays]);c61582_g2_i5(TIP [Zea mays]);c61582_g2_i7(TIP [Zea mays]);c61582_g2_i8(PREDICTED: NAC domain-containing protein 74-like [Zea mays]);c61582_g2_i10(PREDICTED: TIP isoform X1 [Zea mays])
		c59148_g3	-2.31338	0.244719	2.32795e-19	c59148_g3_i1(PREDICTED: GRAS family transcription factor containing protein isoform X1 [Zea mays])
		c61582_g1	2.47483	0.411673	4.0478e-08	c61582_g1_i1(PREDICTED: TIP isoform X1 [Zea mays])
		c62348_g1	2.23293	0.267887	3.81897e-15	c62348_g1_i1(uncharacterized protein LOC100381829 [Zea mays])
		c62348_g3	2.12012	0.178012	1.61461e-30	c62348_g3_i1(PREDICTED: uncharacterized protein LOC100383937 isoform X1 [Zea mays]);c62348_g3_i3(PREDICTED: uncharacterized protein LOC100381829 isoform X1 [Zea mays]);c62348_g3_i4(PREDICTED: uncharacterized protein LOC100383937 isoform X1 [Zea mays])
		c62348_g2	2.73027	0.296275	2.05509e-18	c62348_g2_i1(PREDICTED: uncharacterized protein LOC100381829 isoform X1 [Zea mays]);c62348_g2_i3(uncharacterized protein LOC100383937 [Zea mays])
		c56755_g1	2.06421	0.225309	3.30662e-18	c56755_g1_i1(PREDICTED: ethylene-responsive transcription factor 8-like [Zea mays]);c56755_g1_i2(PREDICTED: ethylene-responsive transcription factor 8-like [Zea mays]);c56755_g1_i4(PREDICTED: ethylene-responsive transcription factor 8-like [Zea mays]);c56755_g1_i5(ethylene-responsive transcription factor 4 [Zea mays]);c56755_g1_i6(ethylene-responsive transcription factor 4 [Zea mays])
		c52032_g1	4.01249	0.372402	4.85138e-25	c52032_g1_i1(sbCBF6 [Zea mays])
GO_acc	GO:0019219	c46749_g1	-4.39281	0.576103	9.574e-13	c46749_g1_i2(PREDICTED: heat shock factor protein 4 isoform X1 [Zea mays])
term_type	P	c48755_g1	4.83508	0.592472	1.55854e-14	c48755_g1_i1(putative AP2/EREBP transcription factor superfamily protein [Zea mays])
Term	regulation of nucleobase, nucleoside, nucleotide and nucleic acid metabolic process	c51306_g1	5.38605	0.2289	1.10255e-118	c51306_g1_i1(uncharacterized protein LOC100275712 [Zea mays]);c51306_g1_i2(uncharacterized protein LOC100275712 [Zea mays])
queryitem	90	c54684_g2	-3.49083	0.812169	0.00017818	c54684_g2_i1(heat shock factor protein 7 [Zea mays]);c54684_g2_i2(heat shock factor protein 7 [Zea mays])
querytotal	894	c46651_g1	3.00382	0.828884	0.0021431	--
refitem	1426	c62787_g1	2.32394	0.170599	7.98716e-40	c62787_g1_i3(PREDICTED: homeobox-leucine zipper protein HOX29-like isoform X1 [Zea mays]);c62787_g1_i4(PREDICTED: homeobox-leucine zipper protein HOX29-like isoform X1 [Zea mays]);c62787_g1_i5(sugar carrier protein C [Zea mays]);c62787_g1_i6(PREDICTED: homeobox-leucine zipper protein HOX29-like isoform X1 [Zea mays]);c62787_g1_i7(sugar carrier protein C [Zea mays]);c62787_g1_i9(monosaccharide tra…
reftotal	28165	c26084_g1	2.21567	0.525559	0.000247621	c26084_g1_i1(PREDICTED: uncharacterized protein LOC100280136 isoform X1 [Zea mays]);c26084_g1_i2(PREDICTED: uncharacterized protein LOC100280136 isoform X1 [Zea mays])
pvalue	4.5e-09	c60069_g3	-2.02904	0.309943	1.61402e-09	c60069_g3_i1(PREDICTED: putative AP2/EREBP transcription factor superfamily protein isoform X1 [Zea mays])
FDR	9.4e-07	c63278_g1	2.1431	0.623654	0.00391035	c63278_g1_i1(IAA19 - auxin-responsive Aux/IAA family member [Zea mays])
		c59219_g2	2.1206	0.216558	9.62741e-21	c59219_g2_i1(hypothetical protein [Zea mays]);c59219_g2_i2(hypothetical protein [Zea mays]);c59219_g2_i3(hypothetical protein [Zea mays]);c59219_g2_i4(PREDICTED: uncharacterized protein LOC100278418 [Zea mays]);c59219_g2_i6(PREDICTED: uncharacterized protein LOC100278514 [Zea mays]);c59219_g2_i7(hypothetical protein [Zea mays]);c59219_g2_i9(PREDICTED: uncharacterized protein LOC100278486 [Zea may…
		c60327_g1	3.48223	0.181052	2.24283e-79	c60327_g1_i1(PREDICTED: uncharacterized protein LOC100384376 isoform X1 [Zea mays])
		c61283_g3	2.73255	0.336918	2.31917e-14	c61283_g3_i2(heat shock factor protein 2 [Zea mays]);c61283_g3_i3(heat shock factor protein 2 [Zea mays])
		c40260_g1	3.72068	0.334057	1.01611e-26	c40260_g1_i2(uncharacterized protein LOC100384376 [Zea mays])
		c53222_g5	3.0225	0.476073	5.50808e-09	c53222_g5_i1(NAC domain-containing protein 21/22 [Zea mays])
		c45827_g1	3.84247	0.793743	1.73196e-05	c45827_g1_i1(PREDICTED: ap2/EREBP transcription factor isoform X1 [Zea mays]);c45827_g1_i2(PREDICTED: ap2/EREBP transcription factor isoform X1 [Zea mays])
		c56137_g1	2.63328	0.268345	7.92777e-21	c56137_g1_i1(putative growth-regulating factor 6 [Zea mays]);c56137_g1_i2(putative growth-regulating factor 6 [Zea mays]);c56137_g1_i5(putative growth-regulating factor 6 [Zea mays]);c56137_g1_i6(putative growth-regulating factor 6 [Zea mays])
		c59659_g1	2.15043	0.377777	2.4358e-07	c59659_g1_i1(uncharacterized protein LOC100383487 [Zea mays]);c59659_g1_i2(uncharacterized protein LOC100383487 [Zea mays]);c59659_g1_i3(uncharacterized protein LOC100383487 [Zea mays]);c59659_g1_i4(uncharacterized protein LOC100383487 [Zea mays]);c59659_g1_i7(uncharacterized protein LOC100383487 [Zea mays])
		c56167_g1	2.09527	0.476477	0.000118845	c56167_g1_i1(PREDICTED: scarecrow-like protein 9 [Zea mays])
		c60305_g1	2.40582	0.223783	6.20022e-25	c60305_g1_i1(ethylene-responsive transcription factor 4 [Zea mays]);c60305_g1_i3(ethylene-responsive transcription factor 4 [Zea mays]);c60305_g1_i4(PREDICTED: ethylene-responsive transcription factor 4-like [Zea mays])
		c49422_g1	3.39094	0.667352	5.62546e-06	c49422_g1_i1(PREDICTED: dehydration-responsive element-binding protein 1G-like [Zea mays])
		c55975_g3	2.14048	0.584698	0.00189423	c55975_g3_i1(PREDICTED: hypothetical protein isoform X1 [Zea mays])
		c59856_g7	4.01129	0.251975	2.37233e-54	c59856_g7_i1(heat shock factor protein HSF30 [Zea mays])
		c53855_g1	-4.53909	0.215209	1.68292e-95	c53855_g1_i2(uncharacterized protein LOC100216626 [Zea mays]);c53855_g1_i3(uncharacterized protein LOC100216626 [Zea mays]);c53855_g1_i4(uncharacterized protein LOC100216626 [Zea mays]);c53855_g1_i5(uncharacterized protein LOC100216626 [Zea mays])
		c54041_g1	2.09082	0.444338	3.17968e-05	c54041_g1_i1(uncharacterized protein LOC100502296 [Zea mays]);c54041_g1_i2(uncharacterized protein LOC100502296 [Zea mays])
		c60155_g1	-2.17126	0.244587	4.04518e-17	c60155_g1_i1(PREDICTED: uncharacterized protein LOC103635104 [Zea mays]);c60155_g1_i2(bZIP transcription factor family protein [Zea mays]);c60155_g1_i5(bZIP transcription factor family protein [Zea mays]);c60155_g1_i6(bZIP transcription factor [Zea mays]);c60155_g1_i8(PREDICTED: transcription factor RF2b-like [Zea mays]);c60155_g1_i10(PREDICTED: transcription factor RF2b-like [Zea mays])
		c54255_g2	2.40846	0.170267	6.3047e-43	c54255_g2_i2(low temperature-induced protein15 [Zea mays]);c54255_g2_i3(uncharacterized protein LOC100273901 [Zea mays]);c54255_g2_i8(PREDICTED: protein YABBY 2-like [Zea mays]);c54255_g2_i11(uncharacterized protein LOC100273901 [Zea mays])
		c60801_g3	2.09552	0.427739	1.33027e-05	c60801_g3_i2(PREDICTED: putative ribonuclease H protein At1g65750 [Zea mays]);c60801_g3_i3(PREDICTED: putative ribonuclease H protein At1g65750 [Zea mays]);c60801_g3_i4(PREDICTED: putative ribonuclease H protein At1g65750 [Zea mays])
		c63899_g2	2.1268	0.179914	4.52225e-30	c63899_g2_i2(PREDICTED: ethylene-responsive transcription factor RAP2-9 [Zea mays]);c63899_g2_i3(PREDICTED: ethylene-responsive transcription factor RAP2-9 [Zea mays])
		c62514_g3	4.22849	0.566799	3.21436e-12	c62514_g3_i3(ethylene-responsive element binding protein 2 [Zea mays])
		c60421_g1	3.14563	0.66569	2.90761e-05	c60421_g1_i3(putative NAC domain transcription factor superfamily protein [Zea mays]);c60421_g1_i4(NAC domain-containing protein 21/22 [Zea mays])
		c50198_g4	2.68524	0.500154	1.34363e-06	c50198_g4_i1(uncharacterized protein LOC100274482 [Zea mays]);c50198_g4_i2(uncharacterized protein LOC100274482 [Zea mays])
		c50198_g3	2.34756	0.332794	5.6529e-11	c50198_g3_i1(uncharacterized protein LOC100274482 [Zea mays]);c50198_g3_i2(uncharacterized protein LOC100274482 [Zea mays])
		c53662_g2	5.41821	0.257507	4.71636e-95	c53662_g2_i1(uncharacterized protein LOC100275712 [Zea mays]);c53662_g2_i2(uncharacterized protein LOC100275712 [Zea mays])
		c58393_g1	-2.25528	0.395807	2.35886e-07	c58393_g1_i1(phytochromeC2 [Zea mays]);c58393_g1_i2(uncharacterized protein LOC100191374 [Zea mays]);c58393_g1_i4(uncharacterized protein LOC100191374 [Zea mays]);c58393_g1_i5(uncharacterized protein LOC100191374 [Zea mays]);c58393_g1_i6(uncharacterized protein LOC100191374 [Zea mays]);c58393_g1_i8(uncharacterized protein LOC100191374 [Zea mays]);c58393_g1_i9(phytochromeC2 [Zea mays]);c58393_g1_i…
		c54015_g1	5.84265	0.644302	7.57682e-18	c54015_g1_i3(PREDICTED: probable WRKY transcription factor 11 [Zea mays])
		c59910_g1	-3.01719	0.224096	6.62281e-39	c59910_g1_i1(heat shock factor protein HSF30 [Zea mays]);c59910_g1_i3(PREDICTED: heat shock factor protein HSF30 isoform X1 [Zea mays]);c59910_g1_i4(heat shock factor protein HSF30 [Zea mays])
		c61581_g3	2.41533	0.349514	1.49253e-10	c61581_g3_i1(PREDICTED: putative bZIP transcription factor superfamily protein isoform 1 isoform X1 [Zea mays]);c61581_g3_i2(PREDICTED: putative bZIP transcription factor superfamily protein isoform 1 isoform X1 [Zea mays]);c61581_g3_i3(putative bZIP transcription factor superfamily protein [Zea mays]);c61581_g3_i4(PREDICTED: putative bZIP transcription factor superfamily protein isoform 1 isofor…
		c59902_g1	2.13836	0.181609	7.76229e-30	c59902_g1_i1(PREDICTED: probable WRKY transcription factor 34 [Zea mays]);c59902_g1_i2(PREDICTED: uncharacterized protein LOC100279301 isoform X1 [Zea mays]);c59902_g1_i3(PREDICTED: uncharacterized protein LOC103630738 [Zea mays]);c59902_g1_i4(PREDICTED: WRKY53 - superfamily of TFs having WRKY and zinc finger domains isoform X1 [Zea mays]);c59902_g1_i6(WRKY53 - superfamily of TFs having WRKY and …
		c57571_g1	2.07018	0.302782	2.43578e-10	c57571_g1_i1(LOC100285734 [Zea mays]);c57571_g1_i2(LOC100285734 [Zea mays]);c57571_g1_i3(LOC100285734 [Zea mays])
		c49238_g1	3.2147	0.735142	0.000131772	c49238_g1_i1(DNA binding protein [Zea mays])
		c55080_g1	-2.03157	0.174814	4.59589e-29	c55080_g1_i1(uncharacterized protein LOC100275213 [Zea mays]);c55080_g1_i3(uncharacterized protein LOC100275213 [Zea mays]);c55080_g1_i4(uncharacterized protein LOC100275213 [Zea mays])
		c57823_g1	-2.02861	0.218114	9.4785e-19	c57823_g1_i2(PREDICTED: NAC domain-containing protein 21/22-like [Zea mays]);c57823_g1_i3(PREDICTED: NAC domain-containing protein 21/22-like [Zea mays])
		c62431_g1	2.39524	0.257286	8.76254e-19	c62431_g1_i2(PREDICTED: LOC100281433 isoform X1 [Zea mays]);c62431_g1_i5(PREDICTED: LOC100281433 isoform X1 [Zea mays]);c62431_g1_i7(PREDICTED: two-component response regulator-like PRR1 [Zea mays]);c62431_g1_i8(PREDICTED: two-component response regulator-like PRR1 [Zea mays]);c62431_g1_i13(PREDICTED: two-component response regulator-like PRR1 [Zea mays])
		c49942_g1	-2.51119	0.63622	0.000688028	--
		c55934_g1	2.10952	0.230478	3.58663e-18	c55934_g1_i2(hypothetical protein [Zea mays]);c55934_g1_i3(hypothetical protein [Zea mays])
		c53405_g2	2.53565	0.635992	0.000595149	c53405_g2_i1(putative NAC domain transcription factor superfamily protein [Zea mays])
		c61649_g1	-3.17338	0.915965	0.00358295	c61649_g1_i1(uncharacterized protein LOC100280131 [Zea mays])
		c59383_g6	2.89671	0.830528	0.00332906	c59383_g6_i1(PREDICTED: auxin response factor 21-like [Zea mays])
		c54084_g1	2.21094	0.431973	4.69219e-06	c54084_g1_i2(ABA response element binding factor [Zea mays]);c54084_g1_i4(ABA response element binding factor [Zea mays]);c54084_g1_i5(ABA response element binding factor [Zea mays])
		c46731_g1	3.69536	0.205457	2.00103e-69	c46731_g1_i2(uncharacterized protein LOC100275567 [Zea mays]);c46731_g1_i3(uncharacterized protein LOC100275567 [Zea mays])
		c59299_g1	3.4964	0.253999	1.20551e-40	c59299_g1_i1(bZIP transcription factor1 [Zea mays]);c59299_g1_i4(bZIP transcription factor1 [Zea mays]);c59299_g1_i6(bZIP transcription factor1 [Zea mays]);c59299_g1_i7(bZIP transcription factor1 [Zea mays]);c59299_g1_i8(PREDICTED: uncharacterized LOC100272700 isoform X2 [Zea mays]);c59299_g1_i12(bZIP transcription factor1 [Zea mays]);c59299_g1_i13(PREDICTED: uncharacterized LOC100272700 isoform …
		c38115_g1	3.3105	0.219303	7.09099e-49	c38115_g1_i1(WRKY74 - superfamily of TFs having WRKY and zinc finger domains [Zea mays]);c38115_g1_i2(WRKY74 - superfamily of TFs having WRKY and zinc finger domains [Zea mays])
		c63608_g4	2.43011	0.159275	6.17734e-50	c63608_g4_i1(ethylene-responsive element binding protein 2 [Zea mays]);c63608_g4_i2(ethylene-responsive element binding protein 2 [Zea mays])
		c60154_g4	-2.54408	0.642469	0.000657158	c60154_g4_i1(PREDICTED: putative MYB DNA-binding domain superfamily protein isoform X1 [Zea mays]);c60154_g4_i3(PREDICTED: protein ODORANT1-like [Zea mays])
		c49699_g1	3.61986	0.671486	1.20018e-06	c49699_g1_i1(dehydration-responsive element-binding protein 1A [Zea mays])
		c49699_g2	2.44678	0.561693	0.000141048	c49699_g2_i2(dehydration-responsive element-binding protein 1D [Zea mays])
		c47289_g2	3.12753	0.23731	2.66682e-37	c47289_g2_i1(putative NAC domain transcription factor superfamily protein [Zea mays])
		c55871_g4	2.90076	0.136356	3.81214e-97	c55871_g4_i1(uncharacterized protein LOC100279570 [Zea mays])
		c54263_g3	3.442	0.451524	9.7048e-13	c54263_g3_i1(hypothetical protein [Zea mays]);c54263_g3_i2(uncharacterized protein LOC100384507 [Zea mays])
		c59148_g3	-2.31338	0.244719	2.32795e-19	c59148_g3_i1(PREDICTED: GRAS family transcription factor containing protein isoform X1 [Zea mays])
		c59000_g2	2.50537	0.670184	0.00144478	c59000_g2_i1(PREDICTED: MADS-box transcription factor 47 isoform X3 [Zea mays])
		c54912_g1	-4.00699	0.878961	6.02524e-05	c54912_g1_i1(heat shock factor protein HSF30 [Zea mays]);c54912_g1_i2(heat shock factor protein HSF30 [Zea mays])
		c48947_g1	2.82232	0.640743	0.000115496	c48947_g1_i1(PREDICTED: probable WRKY transcription factor 72 [Zea mays]);c48947_g1_i2(PREDICTED: probable WRKY transcription factor 72 [Zea mays])
		c50233_g2	-2.06343	0.571297	0.00222707	c50233_g2_i1(PREDICTED: nuclear transcription factor Y subunit A-3 isoform 1 isoform X2 [Zea mays]);c50233_g2_i2(PREDICTED: nuclear transcription factor Y subunit A-3 isoform 1 isoform X1 [Zea mays])
		c51992_g5	-2.23865	0.301151	3.89849e-12	c51992_g5_i1(PREDICTED: putative AP2/EREBP transcription factor superfamily protein isoform X1 [Zea mays]);c51992_g5_i3(PREDICTED: ethylene-responsive factor-like protein 1 isoform X1 [Zea mays]);c51992_g5_i4(ethylene-responsive factor-like protein 1 [Zea mays]);c51992_g5_i5(LOC100280468 [Zea mays]);c51992_g5_i6(AP2 domain containing protein [Zea mays])
		c51930_g3	3.21545	0.676838	2.60022e-05	c51930_g3_i1(DRE-binding protein 4 [Zea mays]);c51930_g3_i2(DRE-binding protein 4 [Zea mays])
		c55308_g3	2.18705	0.508869	0.000178376	c55308_g3_i1(uncharacterized protein LOC100384544 [Zea mays]);c55308_g3_i2(uncharacterized protein LOC100384544 [Zea mays])
		c56885_g2	2.02122	0.263048	6.19587e-13	c56885_g2_i2(PREDICTED: homeobox-leucine zipper protein HOX19 [Zea mays]);c56885_g2_i5(PREDICTED: putative homeobox DNA-binding and leucine zipper domain family protein isoform X1 [Zea mays]);c56885_g2_i6(PREDICTED: homeobox-leucine zipper protein HOX19 [Zea mays])
		c60236_g1	3.30765	0.144347	1.37533e-112	c60236_g1_i2(NAC domain-containing protein 48 [Zea mays])
		c56800_g1	3.22463	0.212711	2.69955e-49	c56800_g1_i2(PREDICTED: probable WRKY transcription factor 53 [Zea mays]);c56800_g1_i3(WRKY74 - superfamily of TFs having WRKY and zinc finger domains [Zea mays]);c56800_g1_i4(PREDICTED: probable WRKY transcription factor 53 [Zea mays]);c56800_g1_i5(PREDICTED: probable WRKY transcription factor 53 [Zea mays]);c56800_g1_i6(WRKY74 - superfamily of TFs having WRKY and zinc finger domains [Zea mays])
		c51992_g7	4.76471	0.367728	4.62777e-36	c51992_g7_i1(dehydration-responsive element-binding protein 1B [Zea mays]);c51992_g7_i2(PREDICTED: dehydration-responsive element-binding protein 1A-like [Zea mays])
		c55904_g3	4.70319	0.347259	2.26073e-39	c55904_g3_i1(uncharacterized protein LOC100384376 [Zea mays])
		c56800_g2	3.22661	0.263233	2.577e-32	c56800_g2_i2(uncharacterized protein LOC100193434 [Zea mays]);c56800_g2_i3(uncharacterized protein LOC100193434 [Zea mays]);c56800_g2_i4(uncharacterized protein LOC100193434 [Zea mays]);c56800_g2_i5(uncharacterized protein LOC100193434 [Zea mays])
		c52253_g3	-3.15568	0.687497	5.27046e-05	c52253_g3_i3(AT-HSFB4 [Zea mays]);c52253_g3_i4(AT-HSFB4 [Zea mays])
		c57382_g3	-2.64519	0.547886	1.83651e-05	c57382_g3_i1(ramosa 1 enhancer locus 2 [Zea mays])
		c40833_g1	-2.17236	0.509928	0.000207502	c40833_g1_i2(FAR1 transcription factor [Zea mays])
		c63357_g2	2.25908	0.252216	2.01406e-17	c63357_g2_i2(PREDICTED: probable WRKY transcription factor 40 [Zea mays]);c63357_g2_i5(WRKY71 - superfamily of TFs having WRKY and zinc finger domains [Zea mays]);c63357_g2_i6(WRKY71 - superfamily of TFs having WRKY and zinc finger domains [Zea mays]);c63357_g2_i7(uncharacterized protein LOC100279570 [Zea mays])
		c58059_g3	-3.05672	0.885606	0.00373262	c58059_g3_i1(PREDICTED: putative MYB DNA-binding domain superfamily protein isoform X1 [Zea mays])
		c29827_g1	2.79859	0.538306	3.1702e-06	c29827_g1_i1(PREDICTED: ethylene-responsive transcription factor 4-like [Zea mays])
		c59964_g3	2.61912	0.146699	2.09377e-68	c59964_g3_i1(putative NAC domain transcription factor superfamily protein [Zea mays]);c59964_g3_i2(NAC domain-containing protein 48 [Zea mays]);c59964_g3_i4(putative NAC domain transcription factor superfamily protein [Zea mays]);c59964_g3_i5(NAC domain-containing protein 48 [Zea mays]);c59964_g3_i6(putative NAC domain transcription factor superfamily protein [Zea mays])
		c52306_g1	3.69128	0.390704	2.44535e-19	c52306_g1_i1(sbCBF6 [Zea mays])
		c61534_g1	-2.9581	0.288293	9.57024e-23	c61534_g1_i4(uncharacterized protein LOC100280318 [Zea mays])
		c50559_g2	3.72023	0.171775	1.34381e-100	c50559_g2_i1(uncharacterized protein LOC100275567 [Zea mays])
		c61582_g2	2.00551	0.158351	1.83137e-34	c61582_g2_i2(PREDICTED: NAC domain-containing protein 74-like [Zea mays]);c61582_g2_i5(TIP [Zea mays]);c61582_g2_i7(TIP [Zea mays]);c61582_g2_i8(PREDICTED: NAC domain-containing protein 74-like [Zea mays]);c61582_g2_i10(PREDICTED: TIP isoform X1 [Zea mays])
		c61582_g1	2.47483	0.411673	4.0478e-08	c61582_g1_i1(PREDICTED: TIP isoform X1 [Zea mays])
		c62348_g1	2.23293	0.267887	3.81897e-15	c62348_g1_i1(uncharacterized protein LOC100381829 [Zea mays])
		c62348_g3	2.12012	0.178012	1.61461e-30	c62348_g3_i1(PREDICTED: uncharacterized protein LOC100383937 isoform X1 [Zea mays]);c62348_g3_i3(PREDICTED: uncharacterized protein LOC100381829 isoform X1 [Zea mays]);c62348_g3_i4(PREDICTED: uncharacterized protein LOC100383937 isoform X1 [Zea mays])
		c62348_g2	2.73027	0.296275	2.05509e-18	c62348_g2_i1(PREDICTED: uncharacterized protein LOC100381829 isoform X1 [Zea mays]);c62348_g2_i3(uncharacterized protein LOC100383937 [Zea mays])
		c56755_g1	2.06421	0.225309	3.30662e-18	c56755_g1_i1(PREDICTED: ethylene-responsive transcription factor 8-like [Zea mays]);c56755_g1_i2(PREDICTED: ethylene-responsive transcription factor 8-like [Zea mays]);c56755_g1_i4(PREDICTED: ethylene-responsive transcription factor 8-like [Zea mays]);c56755_g1_i5(ethylene-responsive transcription factor 4 [Zea mays]);c56755_g1_i6(ethylene-responsive transcription factor 4 [Zea mays])
		c52032_g1	4.01249	0.372402	4.85138e-25	c52032_g1_i1(sbCBF6 [Zea mays])
GO_acc	GO:0009889	c46749_g1	-4.39281	0.576103	9.574e-13	c46749_g1_i2(PREDICTED: heat shock factor protein 4 isoform X1 [Zea mays])
term_type	P	c48755_g1	4.83508	0.592472	1.55854e-14	c48755_g1_i1(putative AP2/EREBP transcription factor superfamily protein [Zea mays])
Term	regulation of biosynthetic process	c51306_g1	5.38605	0.2289	1.10255e-118	c51306_g1_i1(uncharacterized protein LOC100275712 [Zea mays]);c51306_g1_i2(uncharacterized protein LOC100275712 [Zea mays])
queryitem	94	c54684_g2	-3.49083	0.812169	0.00017818	c54684_g2_i1(heat shock factor protein 7 [Zea mays]);c54684_g2_i2(heat shock factor protein 7 [Zea mays])
querytotal	894	c46651_g1	3.00382	0.828884	0.0021431	--
refitem	1516	c62787_g1	2.32394	0.170599	7.98716e-40	c62787_g1_i3(PREDICTED: homeobox-leucine zipper protein HOX29-like isoform X1 [Zea mays]);c62787_g1_i4(PREDICTED: homeobox-leucine zipper protein HOX29-like isoform X1 [Zea mays]);c62787_g1_i5(sugar carrier protein C [Zea mays]);c62787_g1_i6(PREDICTED: homeobox-leucine zipper protein HOX29-like isoform X1 [Zea mays]);c62787_g1_i7(sugar carrier protein C [Zea mays]);c62787_g1_i9(monosaccharide tra…
reftotal	28165	c26084_g1	2.21567	0.525559	0.000247621	c26084_g1_i1(PREDICTED: uncharacterized protein LOC100280136 isoform X1 [Zea mays]);c26084_g1_i2(PREDICTED: uncharacterized protein LOC100280136 isoform X1 [Zea mays])
pvalue	5.1e-09	c60069_g3	-2.02904	0.309943	1.61402e-09	c60069_g3_i1(PREDICTED: putative AP2/EREBP transcription factor superfamily protein isoform X1 [Zea mays])
FDR	9.4e-07	c63278_g1	2.1431	0.623654	0.00391035	c63278_g1_i1(IAA19 - auxin-responsive Aux/IAA family member [Zea mays])
		c59219_g2	2.1206	0.216558	9.62741e-21	c59219_g2_i1(hypothetical protein [Zea mays]);c59219_g2_i2(hypothetical protein [Zea mays]);c59219_g2_i3(hypothetical protein [Zea mays]);c59219_g2_i4(PREDICTED: uncharacterized protein LOC100278418 [Zea mays]);c59219_g2_i6(PREDICTED: uncharacterized protein LOC100278514 [Zea mays]);c59219_g2_i7(hypothetical protein [Zea mays]);c59219_g2_i9(PREDICTED: uncharacterized protein LOC100278486 [Zea may…
		c60327_g1	3.48223	0.181052	2.24283e-79	c60327_g1_i1(PREDICTED: uncharacterized protein LOC100384376 isoform X1 [Zea mays])
		c61283_g3	2.73255	0.336918	2.31917e-14	c61283_g3_i2(heat shock factor protein 2 [Zea mays]);c61283_g3_i3(heat shock factor protein 2 [Zea mays])
		c40260_g1	3.72068	0.334057	1.01611e-26	c40260_g1_i2(uncharacterized protein LOC100384376 [Zea mays])
		c53222_g5	3.0225	0.476073	5.50808e-09	c53222_g5_i1(NAC domain-containing protein 21/22 [Zea mays])
		c45827_g1	3.84247	0.793743	1.73196e-05	c45827_g1_i1(PREDICTED: ap2/EREBP transcription factor isoform X1 [Zea mays]);c45827_g1_i2(PREDICTED: ap2/EREBP transcription factor isoform X1 [Zea mays])
		c56137_g1	2.63328	0.268345	7.92777e-21	c56137_g1_i1(putative growth-regulating factor 6 [Zea mays]);c56137_g1_i2(putative growth-regulating factor 6 [Zea mays]);c56137_g1_i5(putative growth-regulating factor 6 [Zea mays]);c56137_g1_i6(putative growth-regulating factor 6 [Zea mays])
		c59659_g1	2.15043	0.377777	2.4358e-07	c59659_g1_i1(uncharacterized protein LOC100383487 [Zea mays]);c59659_g1_i2(uncharacterized protein LOC100383487 [Zea mays]);c59659_g1_i3(uncharacterized protein LOC100383487 [Zea mays]);c59659_g1_i4(uncharacterized protein LOC100383487 [Zea mays]);c59659_g1_i7(uncharacterized protein LOC100383487 [Zea mays])
		c56167_g1	2.09527	0.476477	0.000118845	c56167_g1_i1(PREDICTED: scarecrow-like protein 9 [Zea mays])
		c60305_g1	2.40582	0.223783	6.20022e-25	c60305_g1_i1(ethylene-responsive transcription factor 4 [Zea mays]);c60305_g1_i3(ethylene-responsive transcription factor 4 [Zea mays]);c60305_g1_i4(PREDICTED: ethylene-responsive transcription factor 4-like [Zea mays])
		c49422_g1	3.39094	0.667352	5.62546e-06	c49422_g1_i1(PREDICTED: dehydration-responsive element-binding protein 1G-like [Zea mays])
		c55975_g3	2.14048	0.584698	0.00189423	c55975_g3_i1(PREDICTED: hypothetical protein isoform X1 [Zea mays])
		c59856_g7	4.01129	0.251975	2.37233e-54	c59856_g7_i1(heat shock factor protein HSF30 [Zea mays])
		c53855_g1	-4.53909	0.215209	1.68292e-95	c53855_g1_i2(uncharacterized protein LOC100216626 [Zea mays]);c53855_g1_i3(uncharacterized protein LOC100216626 [Zea mays]);c53855_g1_i4(uncharacterized protein LOC100216626 [Zea mays]);c53855_g1_i5(uncharacterized protein LOC100216626 [Zea mays])
		c54041_g1	2.09082	0.444338	3.17968e-05	c54041_g1_i1(uncharacterized protein LOC100502296 [Zea mays]);c54041_g1_i2(uncharacterized protein LOC100502296 [Zea mays])
		c60155_g1	-2.17126	0.244587	4.04518e-17	c60155_g1_i1(PREDICTED: uncharacterized protein LOC103635104 [Zea mays]);c60155_g1_i2(bZIP transcription factor family protein [Zea mays]);c60155_g1_i5(bZIP transcription factor family protein [Zea mays]);c60155_g1_i6(bZIP transcription factor [Zea mays]);c60155_g1_i8(PREDICTED: transcription factor RF2b-like [Zea mays]);c60155_g1_i10(PREDICTED: transcription factor RF2b-like [Zea mays])
		c54255_g2	2.40846	0.170267	6.3047e-43	c54255_g2_i2(low temperature-induced protein15 [Zea mays]);c54255_g2_i3(uncharacterized protein LOC100273901 [Zea mays]);c54255_g2_i8(PREDICTED: protein YABBY 2-like [Zea mays]);c54255_g2_i11(uncharacterized protein LOC100273901 [Zea mays])
		c60801_g3	2.09552	0.427739	1.33027e-05	c60801_g3_i2(PREDICTED: putative ribonuclease H protein At1g65750 [Zea mays]);c60801_g3_i3(PREDICTED: putative ribonuclease H protein At1g65750 [Zea mays]);c60801_g3_i4(PREDICTED: putative ribonuclease H protein At1g65750 [Zea mays])
		c58490_g1	-3.09476	0.545823	2.75333e-07	c58490_g1_i2(putative thaumatin domain family protein [Zea mays]);c58490_g1_i3(putative thaumatin domain family protein [Zea mays])
		c63899_g2	2.1268	0.179914	4.52225e-30	c63899_g2_i2(PREDICTED: ethylene-responsive transcription factor RAP2-9 [Zea mays]);c63899_g2_i3(PREDICTED: ethylene-responsive transcription factor RAP2-9 [Zea mays])
		c62514_g3	4.22849	0.566799	3.21436e-12	c62514_g3_i3(ethylene-responsive element binding protein 2 [Zea mays])
		c63689_g1	2.18207	0.163346	2.61266e-38	c63689_g1_i1(ribosome-inactivating protein [Zea mays]);c63689_g1_i2(ribosome-inactivating protein [Zea mays]);c63689_g1_i3(ribosome-inactivating protein [Zea mays])
		c50198_g4	2.68524	0.500154	1.34363e-06	c50198_g4_i1(uncharacterized protein LOC100274482 [Zea mays]);c50198_g4_i2(uncharacterized protein LOC100274482 [Zea mays])
		c50198_g3	2.34756	0.332794	5.6529e-11	c50198_g3_i1(uncharacterized protein LOC100274482 [Zea mays]);c50198_g3_i2(uncharacterized protein LOC100274482 [Zea mays])
		c53662_g2	5.41821	0.257507	4.71636e-95	c53662_g2_i1(uncharacterized protein LOC100275712 [Zea mays]);c53662_g2_i2(uncharacterized protein LOC100275712 [Zea mays])
		c51992_g5	-2.23865	0.301151	3.89849e-12	c51992_g5_i1(PREDICTED: putative AP2/EREBP transcription factor superfamily protein isoform X1 [Zea mays]);c51992_g5_i3(PREDICTED: ethylene-responsive factor-like protein 1 isoform X1 [Zea mays]);c51992_g5_i4(ethylene-responsive factor-like protein 1 [Zea mays]);c51992_g5_i5(LOC100280468 [Zea mays]);c51992_g5_i6(AP2 domain containing protein [Zea mays])
		c54015_g1	5.84265	0.644302	7.57682e-18	c54015_g1_i3(PREDICTED: probable WRKY transcription factor 11 [Zea mays])
		c59910_g1	-3.01719	0.224096	6.62281e-39	c59910_g1_i1(heat shock factor protein HSF30 [Zea mays]);c59910_g1_i3(PREDICTED: heat shock factor protein HSF30 isoform X1 [Zea mays]);c59910_g1_i4(heat shock factor protein HSF30 [Zea mays])
		c61581_g3	2.41533	0.349514	1.49253e-10	c61581_g3_i1(PREDICTED: putative bZIP transcription factor superfamily protein isoform 1 isoform X1 [Zea mays]);c61581_g3_i2(PREDICTED: putative bZIP transcription factor superfamily protein isoform 1 isoform X1 [Zea mays]);c61581_g3_i3(putative bZIP transcription factor superfamily protein [Zea mays]);c61581_g3_i4(PREDICTED: putative bZIP transcription factor superfamily protein isoform 1 isofor…
		c59902_g1	2.13836	0.181609	7.76229e-30	c59902_g1_i1(PREDICTED: probable WRKY transcription factor 34 [Zea mays]);c59902_g1_i2(PREDICTED: uncharacterized protein LOC100279301 isoform X1 [Zea mays]);c59902_g1_i3(PREDICTED: uncharacterized protein LOC103630738 [Zea mays]);c59902_g1_i4(PREDICTED: WRKY53 - superfamily of TFs having WRKY and zinc finger domains isoform X1 [Zea mays]);c59902_g1_i6(WRKY53 - superfamily of TFs having WRKY and …
		c57571_g1	2.07018	0.302782	2.43578e-10	c57571_g1_i1(LOC100285734 [Zea mays]);c57571_g1_i2(LOC100285734 [Zea mays]);c57571_g1_i3(LOC100285734 [Zea mays])
		c49238_g1	3.2147	0.735142	0.000131772	c49238_g1_i1(DNA binding protein [Zea mays])
		c55080_g1	-2.03157	0.174814	4.59589e-29	c55080_g1_i1(uncharacterized protein LOC100275213 [Zea mays]);c55080_g1_i3(uncharacterized protein LOC100275213 [Zea mays]);c55080_g1_i4(uncharacterized protein LOC100275213 [Zea mays])
		c58173_g1	-2.40508	0.290111	5.49347e-15	c58173_g1_i1(heat-shock protein 101 [Zea mays]);c58173_g1_i2(PREDICTED: uncharacterized protein LOC100191510 isoform X1 [Zea mays])
		c57823_g1	-2.02861	0.218114	9.4785e-19	c57823_g1_i2(PREDICTED: NAC domain-containing protein 21/22-like [Zea mays]);c57823_g1_i3(PREDICTED: NAC domain-containing protein 21/22-like [Zea mays])
		c62431_g1	2.39524	0.257286	8.76254e-19	c62431_g1_i2(PREDICTED: LOC100281433 isoform X1 [Zea mays]);c62431_g1_i5(PREDICTED: LOC100281433 isoform X1 [Zea mays]);c62431_g1_i7(PREDICTED: two-component response regulator-like PRR1 [Zea mays]);c62431_g1_i8(PREDICTED: two-component response regulator-like PRR1 [Zea mays]);c62431_g1_i13(PREDICTED: two-component response regulator-like PRR1 [Zea mays])
		c49942_g1	-2.51119	0.63622	0.000688028	--
		c55934_g1	2.10952	0.230478	3.58663e-18	c55934_g1_i2(hypothetical protein [Zea mays]);c55934_g1_i3(hypothetical protein [Zea mays])
		c53405_g2	2.53565	0.635992	0.000595149	c53405_g2_i1(putative NAC domain transcription factor superfamily protein [Zea mays])
		c61649_g1	-3.17338	0.915965	0.00358295	c61649_g1_i1(uncharacterized protein LOC100280131 [Zea mays])
		c59383_g6	2.89671	0.830528	0.00332906	c59383_g6_i1(PREDICTED: auxin response factor 21-like [Zea mays])
		c54084_g1	2.21094	0.431973	4.69219e-06	c54084_g1_i2(ABA response element binding factor [Zea mays]);c54084_g1_i4(ABA response element binding factor [Zea mays]);c54084_g1_i5(ABA response element binding factor [Zea mays])
		c46731_g1	3.69536	0.205457	2.00103e-69	c46731_g1_i2(uncharacterized protein LOC100275567 [Zea mays]);c46731_g1_i3(uncharacterized protein LOC100275567 [Zea mays])
		c59299_g1	3.4964	0.253999	1.20551e-40	c59299_g1_i1(bZIP transcription factor1 [Zea mays]);c59299_g1_i4(bZIP transcription factor1 [Zea mays]);c59299_g1_i6(bZIP transcription factor1 [Zea mays]);c59299_g1_i7(bZIP transcription factor1 [Zea mays]);c59299_g1_i8(PREDICTED: uncharacterized LOC100272700 isoform X2 [Zea mays]);c59299_g1_i12(bZIP transcription factor1 [Zea mays]);c59299_g1_i13(PREDICTED: uncharacterized LOC100272700 isoform …
		c38115_g1	3.3105	0.219303	7.09099e-49	c38115_g1_i1(WRKY74 - superfamily of TFs having WRKY and zinc finger domains [Zea mays]);c38115_g1_i2(WRKY74 - superfamily of TFs having WRKY and zinc finger domains [Zea mays])
		c63608_g4	2.43011	0.159275	6.17734e-50	c63608_g4_i1(ethylene-responsive element binding protein 2 [Zea mays]);c63608_g4_i2(ethylene-responsive element binding protein 2 [Zea mays])
		c57277_g4	2.99695	0.466317	3.39728e-09	c57277_g4_i1(RING-H2 finger protein ATL5A [Zea mays]);c57277_g4_i2(RING-H2 finger protein ATL5A [Zea mays]);c57277_g4_i3(RING-H2 finger protein ATL5A [Zea mays])
		c60154_g4	-2.54408	0.642469	0.000657158	c60154_g4_i1(PREDICTED: putative MYB DNA-binding domain superfamily protein isoform X1 [Zea mays]);c60154_g4_i3(PREDICTED: protein ODORANT1-like [Zea mays])
		c49699_g1	3.61986	0.671486	1.20018e-06	c49699_g1_i1(dehydration-responsive element-binding protein 1A [Zea mays])
		c49699_g2	2.44678	0.561693	0.000141048	c49699_g2_i2(dehydration-responsive element-binding protein 1D [Zea mays])
		c47289_g2	3.12753	0.23731	2.66682e-37	c47289_g2_i1(putative NAC domain transcription factor superfamily protein [Zea mays])
		c55871_g4	2.90076	0.136356	3.81214e-97	c55871_g4_i1(uncharacterized protein LOC100279570 [Zea mays])
		c54263_g3	3.442	0.451524	9.7048e-13	c54263_g3_i1(hypothetical protein [Zea mays]);c54263_g3_i2(uncharacterized protein LOC100384507 [Zea mays])
		c60421_g1	3.14563	0.66569	2.90761e-05	c60421_g1_i3(putative NAC domain transcription factor superfamily protein [Zea mays]);c60421_g1_i4(NAC domain-containing protein 21/22 [Zea mays])
		c59000_g2	2.50537	0.670184	0.00144478	c59000_g2_i1(PREDICTED: MADS-box transcription factor 47 isoform X3 [Zea mays])
		c54912_g1	-4.00699	0.878961	6.02524e-05	c54912_g1_i1(heat shock factor protein HSF30 [Zea mays]);c54912_g1_i2(heat shock factor protein HSF30 [Zea mays])
		c48947_g1	2.82232	0.640743	0.000115496	c48947_g1_i1(PREDICTED: probable WRKY transcription factor 72 [Zea mays]);c48947_g1_i2(PREDICTED: probable WRKY transcription factor 72 [Zea mays])
		c50233_g2	-2.06343	0.571297	0.00222707	c50233_g2_i1(PREDICTED: nuclear transcription factor Y subunit A-3 isoform 1 isoform X2 [Zea mays]);c50233_g2_i2(PREDICTED: nuclear transcription factor Y subunit A-3 isoform 1 isoform X1 [Zea mays])
		c58393_g1	-2.25528	0.395807	2.35886e-07	c58393_g1_i1(phytochromeC2 [Zea mays]);c58393_g1_i2(uncharacterized protein LOC100191374 [Zea mays]);c58393_g1_i4(uncharacterized protein LOC100191374 [Zea mays]);c58393_g1_i5(uncharacterized protein LOC100191374 [Zea mays]);c58393_g1_i6(uncharacterized protein LOC100191374 [Zea mays]);c58393_g1_i8(uncharacterized protein LOC100191374 [Zea mays]);c58393_g1_i9(phytochromeC2 [Zea mays]);c58393_g1_i…
		c51930_g3	3.21545	0.676838	2.60022e-05	c51930_g3_i1(DRE-binding protein 4 [Zea mays]);c51930_g3_i2(DRE-binding protein 4 [Zea mays])
		c55308_g3	2.18705	0.508869	0.000178376	c55308_g3_i1(uncharacterized protein LOC100384544 [Zea mays]);c55308_g3_i2(uncharacterized protein LOC100384544 [Zea mays])
		c56885_g2	2.02122	0.263048	6.19587e-13	c56885_g2_i2(PREDICTED: homeobox-leucine zipper protein HOX19 [Zea mays]);c56885_g2_i5(PREDICTED: putative homeobox DNA-binding and leucine zipper domain family protein isoform X1 [Zea mays]);c56885_g2_i6(PREDICTED: homeobox-leucine zipper protein HOX19 [Zea mays])
		c60236_g1	3.30765	0.144347	1.37533e-112	c60236_g1_i2(NAC domain-containing protein 48 [Zea mays])
		c56800_g1	3.22463	0.212711	2.69955e-49	c56800_g1_i2(PREDICTED: probable WRKY transcription factor 53 [Zea mays]);c56800_g1_i3(WRKY74 - superfamily of TFs having WRKY and zinc finger domains [Zea mays]);c56800_g1_i4(PREDICTED: probable WRKY transcription factor 53 [Zea mays]);c56800_g1_i5(PREDICTED: probable WRKY transcription factor 53 [Zea mays]);c56800_g1_i6(WRKY74 - superfamily of TFs having WRKY and zinc finger domains [Zea mays])
		c51992_g7	4.76471	0.367728	4.62777e-36	c51992_g7_i1(dehydration-responsive element-binding protein 1B [Zea mays]);c51992_g7_i2(PREDICTED: dehydration-responsive element-binding protein 1A-like [Zea mays])
		c55904_g3	4.70319	0.347259	2.26073e-39	c55904_g3_i1(uncharacterized protein LOC100384376 [Zea mays])
		c56800_g2	3.22661	0.263233	2.577e-32	c56800_g2_i2(uncharacterized protein LOC100193434 [Zea mays]);c56800_g2_i3(uncharacterized protein LOC100193434 [Zea mays]);c56800_g2_i4(uncharacterized protein LOC100193434 [Zea mays]);c56800_g2_i5(uncharacterized protein LOC100193434 [Zea mays])
		c52253_g3	-3.15568	0.687497	5.27046e-05	c52253_g3_i3(AT-HSFB4 [Zea mays]);c52253_g3_i4(AT-HSFB4 [Zea mays])
		c57382_g3	-2.64519	0.547886	1.83651e-05	c57382_g3_i1(ramosa 1 enhancer locus 2 [Zea mays])
		c40833_g1	-2.17236	0.509928	0.000207502	c40833_g1_i2(FAR1 transcription factor [Zea mays])
		c63357_g2	2.25908	0.252216	2.01406e-17	c63357_g2_i2(PREDICTED: probable WRKY transcription factor 40 [Zea mays]);c63357_g2_i5(WRKY71 - superfamily of TFs having WRKY and zinc finger domains [Zea mays]);c63357_g2_i6(WRKY71 - superfamily of TFs having WRKY and zinc finger domains [Zea mays]);c63357_g2_i7(uncharacterized protein LOC100279570 [Zea mays])
		c58059_g3	-3.05672	0.885606	0.00373262	c58059_g3_i1(PREDICTED: putative MYB DNA-binding domain superfamily protein isoform X1 [Zea mays])
		c29827_g1	2.79859	0.538306	3.1702e-06	c29827_g1_i1(PREDICTED: ethylene-responsive transcription factor 4-like [Zea mays])
		c59964_g3	2.61912	0.146699	2.09377e-68	c59964_g3_i1(putative NAC domain transcription factor superfamily protein [Zea mays]);c59964_g3_i2(NAC domain-containing protein 48 [Zea mays]);c59964_g3_i4(putative NAC domain transcription factor superfamily protein [Zea mays]);c59964_g3_i5(NAC domain-containing protein 48 [Zea mays]);c59964_g3_i6(putative NAC domain transcription factor superfamily protein [Zea mays])
		c52306_g1	3.69128	0.390704	2.44535e-19	c52306_g1_i1(sbCBF6 [Zea mays])
		c61534_g1	-2.9581	0.288293	9.57024e-23	c61534_g1_i4(uncharacterized protein LOC100280318 [Zea mays])
		c50559_g2	3.72023	0.171775	1.34381e-100	c50559_g2_i1(uncharacterized protein LOC100275567 [Zea mays])
		c61582_g2	2.00551	0.158351	1.83137e-34	c61582_g2_i2(PREDICTED: NAC domain-containing protein 74-like [Zea mays]);c61582_g2_i5(TIP [Zea mays]);c61582_g2_i7(TIP [Zea mays]);c61582_g2_i8(PREDICTED: NAC domain-containing protein 74-like [Zea mays]);c61582_g2_i10(PREDICTED: TIP isoform X1 [Zea mays])
		c59148_g3	-2.31338	0.244719	2.32795e-19	c59148_g3_i1(PREDICTED: GRAS family transcription factor containing protein isoform X1 [Zea mays])
		c61582_g1	2.47483	0.411673	4.0478e-08	c61582_g1_i1(PREDICTED: TIP isoform X1 [Zea mays])
		c62348_g1	2.23293	0.267887	3.81897e-15	c62348_g1_i1(uncharacterized protein LOC100381829 [Zea mays])
		c62348_g3	2.12012	0.178012	1.61461e-30	c62348_g3_i1(PREDICTED: uncharacterized protein LOC100383937 isoform X1 [Zea mays]);c62348_g3_i3(PREDICTED: uncharacterized protein LOC100381829 isoform X1 [Zea mays]);c62348_g3_i4(PREDICTED: uncharacterized protein LOC100383937 isoform X1 [Zea mays])
		c62348_g2	2.73027	0.296275	2.05509e-18	c62348_g2_i1(PREDICTED: uncharacterized protein LOC100381829 isoform X1 [Zea mays]);c62348_g2_i3(uncharacterized protein LOC100383937 [Zea mays])
		c56755_g1	2.06421	0.225309	3.30662e-18	c56755_g1_i1(PREDICTED: ethylene-responsive transcription factor 8-like [Zea mays]);c56755_g1_i2(PREDICTED: ethylene-responsive transcription factor 8-like [Zea mays]);c56755_g1_i4(PREDICTED: ethylene-responsive transcription factor 8-like [Zea mays]);c56755_g1_i5(ethylene-responsive transcription factor 4 [Zea mays]);c56755_g1_i6(ethylene-responsive transcription factor 4 [Zea mays])
		c52032_g1	4.01249	0.372402	4.85138e-25	c52032_g1_i1(sbCBF6 [Zea mays])
GO_acc	GO:0010556	c46749_g1	-4.39281	0.576103	9.574e-13	c46749_g1_i2(PREDICTED: heat shock factor protein 4 isoform X1 [Zea mays])
term_type	P	c48755_g1	4.83508	0.592472	1.55854e-14	c48755_g1_i1(putative AP2/EREBP transcription factor superfamily protein [Zea mays])
Term	regulation of macromolecule biosynthetic process	c40833_g1	-2.17236	0.509928	0.000207502	c40833_g1_i2(FAR1 transcription factor [Zea mays])
queryitem	92	c51306_g1	5.38605	0.2289	1.10255e-118	c51306_g1_i1(uncharacterized protein LOC100275712 [Zea mays]);c51306_g1_i2(uncharacterized protein LOC100275712 [Zea mays])
querytotal	894	c54684_g2	-3.49083	0.812169	0.00017818	c54684_g2_i1(heat shock factor protein 7 [Zea mays]);c54684_g2_i2(heat shock factor protein 7 [Zea mays])
refitem	1474	c46651_g1	3.00382	0.828884	0.0021431	--
reftotal	28165	c62787_g1	2.32394	0.170599	7.98716e-40	c62787_g1_i3(PREDICTED: homeobox-leucine zipper protein HOX29-like isoform X1 [Zea mays]);c62787_g1_i4(PREDICTED: homeobox-leucine zipper protein HOX29-like isoform X1 [Zea mays]);c62787_g1_i5(sugar carrier protein C [Zea mays]);c62787_g1_i6(PREDICTED: homeobox-leucine zipper protein HOX29-like isoform X1 [Zea mays]);c62787_g1_i7(sugar carrier protein C [Zea mays]);c62787_g1_i9(monosaccharide tra…
pvalue	5.3e-09	c26084_g1	2.21567	0.525559	0.000247621	c26084_g1_i1(PREDICTED: uncharacterized protein LOC100280136 isoform X1 [Zea mays]);c26084_g1_i2(PREDICTED: uncharacterized protein LOC100280136 isoform X1 [Zea mays])
FDR	9.4e-07	c60069_g3	-2.02904	0.309943	1.61402e-09	c60069_g3_i1(PREDICTED: putative AP2/EREBP transcription factor superfamily protein isoform X1 [Zea mays])
		c63278_g1	2.1431	0.623654	0.00391035	c63278_g1_i1(IAA19 - auxin-responsive Aux/IAA family member [Zea mays])
		c59219_g2	2.1206	0.216558	9.62741e-21	c59219_g2_i1(hypothetical protein [Zea mays]);c59219_g2_i2(hypothetical protein [Zea mays]);c59219_g2_i3(hypothetical protein [Zea mays]);c59219_g2_i4(PREDICTED: uncharacterized protein LOC100278418 [Zea mays]);c59219_g2_i6(PREDICTED: uncharacterized protein LOC100278514 [Zea mays]);c59219_g2_i7(hypothetical protein [Zea mays]);c59219_g2_i9(PREDICTED: uncharacterized protein LOC100278486 [Zea may…
		c60327_g1	3.48223	0.181052	2.24283e-79	c60327_g1_i1(PREDICTED: uncharacterized protein LOC100384376 isoform X1 [Zea mays])
		c61283_g3	2.73255	0.336918	2.31917e-14	c61283_g3_i2(heat shock factor protein 2 [Zea mays]);c61283_g3_i3(heat shock factor protein 2 [Zea mays])
		c40260_g1	3.72068	0.334057	1.01611e-26	c40260_g1_i2(uncharacterized protein LOC100384376 [Zea mays])
		c53222_g5	3.0225	0.476073	5.50808e-09	c53222_g5_i1(NAC domain-containing protein 21/22 [Zea mays])
		c45827_g1	3.84247	0.793743	1.73196e-05	c45827_g1_i1(PREDICTED: ap2/EREBP transcription factor isoform X1 [Zea mays]);c45827_g1_i2(PREDICTED: ap2/EREBP transcription factor isoform X1 [Zea mays])
		c56137_g1	2.63328	0.268345	7.92777e-21	c56137_g1_i1(putative growth-regulating factor 6 [Zea mays]);c56137_g1_i2(putative growth-regulating factor 6 [Zea mays]);c56137_g1_i5(putative growth-regulating factor 6 [Zea mays]);c56137_g1_i6(putative growth-regulating factor 6 [Zea mays])
		c59659_g1	2.15043	0.377777	2.4358e-07	c59659_g1_i1(uncharacterized protein LOC100383487 [Zea mays]);c59659_g1_i2(uncharacterized protein LOC100383487 [Zea mays]);c59659_g1_i3(uncharacterized protein LOC100383487 [Zea mays]);c59659_g1_i4(uncharacterized protein LOC100383487 [Zea mays]);c59659_g1_i7(uncharacterized protein LOC100383487 [Zea mays])
		c56167_g1	2.09527	0.476477	0.000118845	c56167_g1_i1(PREDICTED: scarecrow-like protein 9 [Zea mays])
		c60305_g1	2.40582	0.223783	6.20022e-25	c60305_g1_i1(ethylene-responsive transcription factor 4 [Zea mays]);c60305_g1_i3(ethylene-responsive transcription factor 4 [Zea mays]);c60305_g1_i4(PREDICTED: ethylene-responsive transcription factor 4-like [Zea mays])
		c49422_g1	3.39094	0.667352	5.62546e-06	c49422_g1_i1(PREDICTED: dehydration-responsive element-binding protein 1G-like [Zea mays])
		c55975_g3	2.14048	0.584698	0.00189423	c55975_g3_i1(PREDICTED: hypothetical protein isoform X1 [Zea mays])
		c59856_g7	4.01129	0.251975	2.37233e-54	c59856_g7_i1(heat shock factor protein HSF30 [Zea mays])
		c53855_g1	-4.53909	0.215209	1.68292e-95	c53855_g1_i2(uncharacterized protein LOC100216626 [Zea mays]);c53855_g1_i3(uncharacterized protein LOC100216626 [Zea mays]);c53855_g1_i4(uncharacterized protein LOC100216626 [Zea mays]);c53855_g1_i5(uncharacterized protein LOC100216626 [Zea mays])
		c54041_g1	2.09082	0.444338	3.17968e-05	c54041_g1_i1(uncharacterized protein LOC100502296 [Zea mays]);c54041_g1_i2(uncharacterized protein LOC100502296 [Zea mays])
		c60155_g1	-2.17126	0.244587	4.04518e-17	c60155_g1_i1(PREDICTED: uncharacterized protein LOC103635104 [Zea mays]);c60155_g1_i2(bZIP transcription factor family protein [Zea mays]);c60155_g1_i5(bZIP transcription factor family protein [Zea mays]);c60155_g1_i6(bZIP transcription factor [Zea mays]);c60155_g1_i8(PREDICTED: transcription factor RF2b-like [Zea mays]);c60155_g1_i10(PREDICTED: transcription factor RF2b-like [Zea mays])
		c54255_g2	2.40846	0.170267	6.3047e-43	c54255_g2_i2(low temperature-induced protein15 [Zea mays]);c54255_g2_i3(uncharacterized protein LOC100273901 [Zea mays]);c54255_g2_i8(PREDICTED: protein YABBY 2-like [Zea mays]);c54255_g2_i11(uncharacterized protein LOC100273901 [Zea mays])
		c60801_g3	2.09552	0.427739	1.33027e-05	c60801_g3_i2(PREDICTED: putative ribonuclease H protein At1g65750 [Zea mays]);c60801_g3_i3(PREDICTED: putative ribonuclease H protein At1g65750 [Zea mays]);c60801_g3_i4(PREDICTED: putative ribonuclease H protein At1g65750 [Zea mays])
		c63899_g2	2.1268	0.179914	4.52225e-30	c63899_g2_i2(PREDICTED: ethylene-responsive transcription factor RAP2-9 [Zea mays]);c63899_g2_i3(PREDICTED: ethylene-responsive transcription factor RAP2-9 [Zea mays])
		c62514_g3	4.22849	0.566799	3.21436e-12	c62514_g3_i3(ethylene-responsive element binding protein 2 [Zea mays])
		c63689_g1	2.18207	0.163346	2.61266e-38	c63689_g1_i1(ribosome-inactivating protein [Zea mays]);c63689_g1_i2(ribosome-inactivating protein [Zea mays]);c63689_g1_i3(ribosome-inactivating protein [Zea mays])
		c50198_g4	2.68524	0.500154	1.34363e-06	c50198_g4_i1(uncharacterized protein LOC100274482 [Zea mays]);c50198_g4_i2(uncharacterized protein LOC100274482 [Zea mays])
		c50198_g3	2.34756	0.332794	5.6529e-11	c50198_g3_i1(uncharacterized protein LOC100274482 [Zea mays]);c50198_g3_i2(uncharacterized protein LOC100274482 [Zea mays])
		c53662_g2	5.41821	0.257507	4.71636e-95	c53662_g2_i1(uncharacterized protein LOC100275712 [Zea mays]);c53662_g2_i2(uncharacterized protein LOC100275712 [Zea mays])
		c58393_g1	-2.25528	0.395807	2.35886e-07	c58393_g1_i1(phytochromeC2 [Zea mays]);c58393_g1_i2(uncharacterized protein LOC100191374 [Zea mays]);c58393_g1_i4(uncharacterized protein LOC100191374 [Zea mays]);c58393_g1_i5(uncharacterized protein LOC100191374 [Zea mays]);c58393_g1_i6(uncharacterized protein LOC100191374 [Zea mays]);c58393_g1_i8(uncharacterized protein LOC100191374 [Zea mays]);c58393_g1_i9(phytochromeC2 [Zea mays]);c58393_g1_i…
		c54015_g1	5.84265	0.644302	7.57682e-18	c54015_g1_i3(PREDICTED: probable WRKY transcription factor 11 [Zea mays])
		c59910_g1	-3.01719	0.224096	6.62281e-39	c59910_g1_i1(heat shock factor protein HSF30 [Zea mays]);c59910_g1_i3(PREDICTED: heat shock factor protein HSF30 isoform X1 [Zea mays]);c59910_g1_i4(heat shock factor protein HSF30 [Zea mays])
		c61581_g3	2.41533	0.349514	1.49253e-10	c61581_g3_i1(PREDICTED: putative bZIP transcription factor superfamily protein isoform 1 isoform X1 [Zea mays]);c61581_g3_i2(PREDICTED: putative bZIP transcription factor superfamily protein isoform 1 isoform X1 [Zea mays]);c61581_g3_i3(putative bZIP transcription factor superfamily protein [Zea mays]);c61581_g3_i4(PREDICTED: putative bZIP transcription factor superfamily protein isoform 1 isofor…
		c59902_g1	2.13836	0.181609	7.76229e-30	c59902_g1_i1(PREDICTED: probable WRKY transcription factor 34 [Zea mays]);c59902_g1_i2(PREDICTED: uncharacterized protein LOC100279301 isoform X1 [Zea mays]);c59902_g1_i3(PREDICTED: uncharacterized protein LOC103630738 [Zea mays]);c59902_g1_i4(PREDICTED: WRKY53 - superfamily of TFs having WRKY and zinc finger domains isoform X1 [Zea mays]);c59902_g1_i6(WRKY53 - superfamily of TFs having WRKY and …
		c57571_g1	2.07018	0.302782	2.43578e-10	c57571_g1_i1(LOC100285734 [Zea mays]);c57571_g1_i2(LOC100285734 [Zea mays]);c57571_g1_i3(LOC100285734 [Zea mays])
		c49238_g1	3.2147	0.735142	0.000131772	c49238_g1_i1(DNA binding protein [Zea mays])
		c55080_g1	-2.03157	0.174814	4.59589e-29	c55080_g1_i1(uncharacterized protein LOC100275213 [Zea mays]);c55080_g1_i3(uncharacterized protein LOC100275213 [Zea mays]);c55080_g1_i4(uncharacterized protein LOC100275213 [Zea mays])
		c58173_g1	-2.40508	0.290111	5.49347e-15	c58173_g1_i1(heat-shock protein 101 [Zea mays]);c58173_g1_i2(PREDICTED: uncharacterized protein LOC100191510 isoform X1 [Zea mays])
		c57823_g1	-2.02861	0.218114	9.4785e-19	c57823_g1_i2(PREDICTED: NAC domain-containing protein 21/22-like [Zea mays]);c57823_g1_i3(PREDICTED: NAC domain-containing protein 21/22-like [Zea mays])
		c62431_g1	2.39524	0.257286	8.76254e-19	c62431_g1_i2(PREDICTED: LOC100281433 isoform X1 [Zea mays]);c62431_g1_i5(PREDICTED: LOC100281433 isoform X1 [Zea mays]);c62431_g1_i7(PREDICTED: two-component response regulator-like PRR1 [Zea mays]);c62431_g1_i8(PREDICTED: two-component response regulator-like PRR1 [Zea mays]);c62431_g1_i13(PREDICTED: two-component response regulator-like PRR1 [Zea mays])
		c49942_g1	-2.51119	0.63622	0.000688028	--
		c55934_g1	2.10952	0.230478	3.58663e-18	c55934_g1_i2(hypothetical protein [Zea mays]);c55934_g1_i3(hypothetical protein [Zea mays])
		c53405_g2	2.53565	0.635992	0.000595149	c53405_g2_i1(putative NAC domain transcription factor superfamily protein [Zea mays])
		c61649_g1	-3.17338	0.915965	0.00358295	c61649_g1_i1(uncharacterized protein LOC100280131 [Zea mays])
		c59383_g6	2.89671	0.830528	0.00332906	c59383_g6_i1(PREDICTED: auxin response factor 21-like [Zea mays])
		c54084_g1	2.21094	0.431973	4.69219e-06	c54084_g1_i2(ABA response element binding factor [Zea mays]);c54084_g1_i4(ABA response element binding factor [Zea mays]);c54084_g1_i5(ABA response element binding factor [Zea mays])
		c46731_g1	3.69536	0.205457	2.00103e-69	c46731_g1_i2(uncharacterized protein LOC100275567 [Zea mays]);c46731_g1_i3(uncharacterized protein LOC100275567 [Zea mays])
		c59299_g1	3.4964	0.253999	1.20551e-40	c59299_g1_i1(bZIP transcription factor1 [Zea mays]);c59299_g1_i4(bZIP transcription factor1 [Zea mays]);c59299_g1_i6(bZIP transcription factor1 [Zea mays]);c59299_g1_i7(bZIP transcription factor1 [Zea mays]);c59299_g1_i8(PREDICTED: uncharacterized LOC100272700 isoform X2 [Zea mays]);c59299_g1_i12(bZIP transcription factor1 [Zea mays]);c59299_g1_i13(PREDICTED: uncharacterized LOC100272700 isoform …
		c38115_g1	3.3105	0.219303	7.09099e-49	c38115_g1_i1(WRKY74 - superfamily of TFs having WRKY and zinc finger domains [Zea mays]);c38115_g1_i2(WRKY74 - superfamily of TFs having WRKY and zinc finger domains [Zea mays])
		c63608_g4	2.43011	0.159275	6.17734e-50	c63608_g4_i1(ethylene-responsive element binding protein 2 [Zea mays]);c63608_g4_i2(ethylene-responsive element binding protein 2 [Zea mays])
		c60154_g4	-2.54408	0.642469	0.000657158	c60154_g4_i1(PREDICTED: putative MYB DNA-binding domain superfamily protein isoform X1 [Zea mays]);c60154_g4_i3(PREDICTED: protein ODORANT1-like [Zea mays])
		c49699_g1	3.61986	0.671486	1.20018e-06	c49699_g1_i1(dehydration-responsive element-binding protein 1A [Zea mays])
		c49699_g2	2.44678	0.561693	0.000141048	c49699_g2_i2(dehydration-responsive element-binding protein 1D [Zea mays])
		c47289_g2	3.12753	0.23731	2.66682e-37	c47289_g2_i1(putative NAC domain transcription factor superfamily protein [Zea mays])
		c55871_g4	2.90076	0.136356	3.81214e-97	c55871_g4_i1(uncharacterized protein LOC100279570 [Zea mays])
		c54263_g3	3.442	0.451524	9.7048e-13	c54263_g3_i1(hypothetical protein [Zea mays]);c54263_g3_i2(uncharacterized protein LOC100384507 [Zea mays])
		c59148_g3	-2.31338	0.244719	2.32795e-19	c59148_g3_i1(PREDICTED: GRAS family transcription factor containing protein isoform X1 [Zea mays])
		c59000_g2	2.50537	0.670184	0.00144478	c59000_g2_i1(PREDICTED: MADS-box transcription factor 47 isoform X3 [Zea mays])
		c54912_g1	-4.00699	0.878961	6.02524e-05	c54912_g1_i1(heat shock factor protein HSF30 [Zea mays]);c54912_g1_i2(heat shock factor protein HSF30 [Zea mays])
		c48947_g1	2.82232	0.640743	0.000115496	c48947_g1_i1(PREDICTED: probable WRKY transcription factor 72 [Zea mays]);c48947_g1_i2(PREDICTED: probable WRKY transcription factor 72 [Zea mays])
		c50233_g2	-2.06343	0.571297	0.00222707	c50233_g2_i1(PREDICTED: nuclear transcription factor Y subunit A-3 isoform 1 isoform X2 [Zea mays]);c50233_g2_i2(PREDICTED: nuclear transcription factor Y subunit A-3 isoform 1 isoform X1 [Zea mays])
		c51992_g5	-2.23865	0.301151	3.89849e-12	c51992_g5_i1(PREDICTED: putative AP2/EREBP transcription factor superfamily protein isoform X1 [Zea mays]);c51992_g5_i3(PREDICTED: ethylene-responsive factor-like protein 1 isoform X1 [Zea mays]);c51992_g5_i4(ethylene-responsive factor-like protein 1 [Zea mays]);c51992_g5_i5(LOC100280468 [Zea mays]);c51992_g5_i6(AP2 domain containing protein [Zea mays])
		c51930_g3	3.21545	0.676838	2.60022e-05	c51930_g3_i1(DRE-binding protein 4 [Zea mays]);c51930_g3_i2(DRE-binding protein 4 [Zea mays])
		c55308_g3	2.18705	0.508869	0.000178376	c55308_g3_i1(uncharacterized protein LOC100384544 [Zea mays]);c55308_g3_i2(uncharacterized protein LOC100384544 [Zea mays])
		c56885_g2	2.02122	0.263048	6.19587e-13	c56885_g2_i2(PREDICTED: homeobox-leucine zipper protein HOX19 [Zea mays]);c56885_g2_i5(PREDICTED: putative homeobox DNA-binding and leucine zipper domain family protein isoform X1 [Zea mays]);c56885_g2_i6(PREDICTED: homeobox-leucine zipper protein HOX19 [Zea mays])
		c60236_g1	3.30765	0.144347	1.37533e-112	c60236_g1_i2(NAC domain-containing protein 48 [Zea mays])
		c56800_g1	3.22463	0.212711	2.69955e-49	c56800_g1_i2(PREDICTED: probable WRKY transcription factor 53 [Zea mays]);c56800_g1_i3(WRKY74 - superfamily of TFs having WRKY and zinc finger domains [Zea mays]);c56800_g1_i4(PREDICTED: probable WRKY transcription factor 53 [Zea mays]);c56800_g1_i5(PREDICTED: probable WRKY transcription factor 53 [Zea mays]);c56800_g1_i6(WRKY74 - superfamily of TFs having WRKY and zinc finger domains [Zea mays])
		c51992_g7	4.76471	0.367728	4.62777e-36	c51992_g7_i1(dehydration-responsive element-binding protein 1B [Zea mays]);c51992_g7_i2(PREDICTED: dehydration-responsive element-binding protein 1A-like [Zea mays])
		c55904_g3	4.70319	0.347259	2.26073e-39	c55904_g3_i1(uncharacterized protein LOC100384376 [Zea mays])
		c56800_g2	3.22661	0.263233	2.577e-32	c56800_g2_i2(uncharacterized protein LOC100193434 [Zea mays]);c56800_g2_i3(uncharacterized protein LOC100193434 [Zea mays]);c56800_g2_i4(uncharacterized protein LOC100193434 [Zea mays]);c56800_g2_i5(uncharacterized protein LOC100193434 [Zea mays])
		c52253_g3	-3.15568	0.687497	5.27046e-05	c52253_g3_i3(AT-HSFB4 [Zea mays]);c52253_g3_i4(AT-HSFB4 [Zea mays])
		c57382_g3	-2.64519	0.547886	1.83651e-05	c57382_g3_i1(ramosa 1 enhancer locus 2 [Zea mays])
		c60421_g1	3.14563	0.66569	2.90761e-05	c60421_g1_i3(putative NAC domain transcription factor superfamily protein [Zea mays]);c60421_g1_i4(NAC domain-containing protein 21/22 [Zea mays])
		c63357_g2	2.25908	0.252216	2.01406e-17	c63357_g2_i2(PREDICTED: probable WRKY transcription factor 40 [Zea mays]);c63357_g2_i5(WRKY71 - superfamily of TFs having WRKY and zinc finger domains [Zea mays]);c63357_g2_i6(WRKY71 - superfamily of TFs having WRKY and zinc finger domains [Zea mays]);c63357_g2_i7(uncharacterized protein LOC100279570 [Zea mays])
		c58059_g3	-3.05672	0.885606	0.00373262	c58059_g3_i1(PREDICTED: putative MYB DNA-binding domain superfamily protein isoform X1 [Zea mays])
		c29827_g1	2.79859	0.538306	3.1702e-06	c29827_g1_i1(PREDICTED: ethylene-responsive transcription factor 4-like [Zea mays])
		c59964_g3	2.61912	0.146699	2.09377e-68	c59964_g3_i1(putative NAC domain transcription factor superfamily protein [Zea mays]);c59964_g3_i2(NAC domain-containing protein 48 [Zea mays]);c59964_g3_i4(putative NAC domain transcription factor superfamily protein [Zea mays]);c59964_g3_i5(NAC domain-containing protein 48 [Zea mays]);c59964_g3_i6(putative NAC domain transcription factor superfamily protein [Zea mays])
		c52306_g1	3.69128	0.390704	2.44535e-19	c52306_g1_i1(sbCBF6 [Zea mays])
		c61534_g1	-2.9581	0.288293	9.57024e-23	c61534_g1_i4(uncharacterized protein LOC100280318 [Zea mays])
		c50559_g2	3.72023	0.171775	1.34381e-100	c50559_g2_i1(uncharacterized protein LOC100275567 [Zea mays])
		c61582_g2	2.00551	0.158351	1.83137e-34	c61582_g2_i2(PREDICTED: NAC domain-containing protein 74-like [Zea mays]);c61582_g2_i5(TIP [Zea mays]);c61582_g2_i7(TIP [Zea mays]);c61582_g2_i8(PREDICTED: NAC domain-containing protein 74-like [Zea mays]);c61582_g2_i10(PREDICTED: TIP isoform X1 [Zea mays])
		c61582_g1	2.47483	0.411673	4.0478e-08	c61582_g1_i1(PREDICTED: TIP isoform X1 [Zea mays])
		c62348_g1	2.23293	0.267887	3.81897e-15	c62348_g1_i1(uncharacterized protein LOC100381829 [Zea mays])
		c62348_g3	2.12012	0.178012	1.61461e-30	c62348_g3_i1(PREDICTED: uncharacterized protein LOC100383937 isoform X1 [Zea mays]);c62348_g3_i3(PREDICTED: uncharacterized protein LOC100381829 isoform X1 [Zea mays]);c62348_g3_i4(PREDICTED: uncharacterized protein LOC100383937 isoform X1 [Zea mays])
		c62348_g2	2.73027	0.296275	2.05509e-18	c62348_g2_i1(PREDICTED: uncharacterized protein LOC100381829 isoform X1 [Zea mays]);c62348_g2_i3(uncharacterized protein LOC100383937 [Zea mays])
		c56755_g1	2.06421	0.225309	3.30662e-18	c56755_g1_i1(PREDICTED: ethylene-responsive transcription factor 8-like [Zea mays]);c56755_g1_i2(PREDICTED: ethylene-responsive transcription factor 8-like [Zea mays]);c56755_g1_i4(PREDICTED: ethylene-responsive transcription factor 8-like [Zea mays]);c56755_g1_i5(ethylene-responsive transcription factor 4 [Zea mays]);c56755_g1_i6(ethylene-responsive transcription factor 4 [Zea mays])
		c52032_g1	4.01249	0.372402	4.85138e-25	c52032_g1_i1(sbCBF6 [Zea mays])
GO_acc	GO:0051171	c46749_g1	-4.39281	0.576103	9.574e-13	c46749_g1_i2(PREDICTED: heat shock factor protein 4 isoform X1 [Zea mays])
term_type	P	c48755_g1	4.83508	0.592472	1.55854e-14	c48755_g1_i1(putative AP2/EREBP transcription factor superfamily protein [Zea mays])
Term	regulation of nitrogen compound metabolic process	c51306_g1	5.38605	0.2289	1.10255e-118	c51306_g1_i1(uncharacterized protein LOC100275712 [Zea mays]);c51306_g1_i2(uncharacterized protein LOC100275712 [Zea mays])
queryitem	90	c54684_g2	-3.49083	0.812169	0.00017818	c54684_g2_i1(heat shock factor protein 7 [Zea mays]);c54684_g2_i2(heat shock factor protein 7 [Zea mays])
querytotal	894	c46651_g1	3.00382	0.828884	0.0021431	--
refitem	1442	c62787_g1	2.32394	0.170599	7.98716e-40	c62787_g1_i3(PREDICTED: homeobox-leucine zipper protein HOX29-like isoform X1 [Zea mays]);c62787_g1_i4(PREDICTED: homeobox-leucine zipper protein HOX29-like isoform X1 [Zea mays]);c62787_g1_i5(sugar carrier protein C [Zea mays]);c62787_g1_i6(PREDICTED: homeobox-leucine zipper protein HOX29-like isoform X1 [Zea mays]);c62787_g1_i7(sugar carrier protein C [Zea mays]);c62787_g1_i9(monosaccharide tra…
reftotal	28165	c26084_g1	2.21567	0.525559	0.000247621	c26084_g1_i1(PREDICTED: uncharacterized protein LOC100280136 isoform X1 [Zea mays]);c26084_g1_i2(PREDICTED: uncharacterized protein LOC100280136 isoform X1 [Zea mays])
pvalue	7.5e-09	c60069_g3	-2.02904	0.309943	1.61402e-09	c60069_g3_i1(PREDICTED: putative AP2/EREBP transcription factor superfamily protein isoform X1 [Zea mays])
FDR	1.2e-06	c63278_g1	2.1431	0.623654	0.00391035	c63278_g1_i1(IAA19 - auxin-responsive Aux/IAA family member [Zea mays])
		c59219_g2	2.1206	0.216558	9.62741e-21	c59219_g2_i1(hypothetical protein [Zea mays]);c59219_g2_i2(hypothetical protein [Zea mays]);c59219_g2_i3(hypothetical protein [Zea mays]);c59219_g2_i4(PREDICTED: uncharacterized protein LOC100278418 [Zea mays]);c59219_g2_i6(PREDICTED: uncharacterized protein LOC100278514 [Zea mays]);c59219_g2_i7(hypothetical protein [Zea mays]);c59219_g2_i9(PREDICTED: uncharacterized protein LOC100278486 [Zea may…
		c60327_g1	3.48223	0.181052	2.24283e-79	c60327_g1_i1(PREDICTED: uncharacterized protein LOC100384376 isoform X1 [Zea mays])
		c61283_g3	2.73255	0.336918	2.31917e-14	c61283_g3_i2(heat shock factor protein 2 [Zea mays]);c61283_g3_i3(heat shock factor protein 2 [Zea mays])
		c40260_g1	3.72068	0.334057	1.01611e-26	c40260_g1_i2(uncharacterized protein LOC100384376 [Zea mays])
		c53222_g5	3.0225	0.476073	5.50808e-09	c53222_g5_i1(NAC domain-containing protein 21/22 [Zea mays])
		c45827_g1	3.84247	0.793743	1.73196e-05	c45827_g1_i1(PREDICTED: ap2/EREBP transcription factor isoform X1 [Zea mays]);c45827_g1_i2(PREDICTED: ap2/EREBP transcription factor isoform X1 [Zea mays])
		c56137_g1	2.63328	0.268345	7.92777e-21	c56137_g1_i1(putative growth-regulating factor 6 [Zea mays]);c56137_g1_i2(putative growth-regulating factor 6 [Zea mays]);c56137_g1_i5(putative growth-regulating factor 6 [Zea mays]);c56137_g1_i6(putative growth-regulating factor 6 [Zea mays])
		c59659_g1	2.15043	0.377777	2.4358e-07	c59659_g1_i1(uncharacterized protein LOC100383487 [Zea mays]);c59659_g1_i2(uncharacterized protein LOC100383487 [Zea mays]);c59659_g1_i3(uncharacterized protein LOC100383487 [Zea mays]);c59659_g1_i4(uncharacterized protein LOC100383487 [Zea mays]);c59659_g1_i7(uncharacterized protein LOC100383487 [Zea mays])
		c56167_g1	2.09527	0.476477	0.000118845	c56167_g1_i1(PREDICTED: scarecrow-like protein 9 [Zea mays])
		c60305_g1	2.40582	0.223783	6.20022e-25	c60305_g1_i1(ethylene-responsive transcription factor 4 [Zea mays]);c60305_g1_i3(ethylene-responsive transcription factor 4 [Zea mays]);c60305_g1_i4(PREDICTED: ethylene-responsive transcription factor 4-like [Zea mays])
		c49422_g1	3.39094	0.667352	5.62546e-06	c49422_g1_i1(PREDICTED: dehydration-responsive element-binding protein 1G-like [Zea mays])
		c55975_g3	2.14048	0.584698	0.00189423	c55975_g3_i1(PREDICTED: hypothetical protein isoform X1 [Zea mays])
		c59856_g7	4.01129	0.251975	2.37233e-54	c59856_g7_i1(heat shock factor protein HSF30 [Zea mays])
		c53855_g1	-4.53909	0.215209	1.68292e-95	c53855_g1_i2(uncharacterized protein LOC100216626 [Zea mays]);c53855_g1_i3(uncharacterized protein LOC100216626 [Zea mays]);c53855_g1_i4(uncharacterized protein LOC100216626 [Zea mays]);c53855_g1_i5(uncharacterized protein LOC100216626 [Zea mays])
		c54041_g1	2.09082	0.444338	3.17968e-05	c54041_g1_i1(uncharacterized protein LOC100502296 [Zea mays]);c54041_g1_i2(uncharacterized protein LOC100502296 [Zea mays])
		c60155_g1	-2.17126	0.244587	4.04518e-17	c60155_g1_i1(PREDICTED: uncharacterized protein LOC103635104 [Zea mays]);c60155_g1_i2(bZIP transcription factor family protein [Zea mays]);c60155_g1_i5(bZIP transcription factor family protein [Zea mays]);c60155_g1_i6(bZIP transcription factor [Zea mays]);c60155_g1_i8(PREDICTED: transcription factor RF2b-like [Zea mays]);c60155_g1_i10(PREDICTED: transcription factor RF2b-like [Zea mays])
		c54255_g2	2.40846	0.170267	6.3047e-43	c54255_g2_i2(low temperature-induced protein15 [Zea mays]);c54255_g2_i3(uncharacterized protein LOC100273901 [Zea mays]);c54255_g2_i8(PREDICTED: protein YABBY 2-like [Zea mays]);c54255_g2_i11(uncharacterized protein LOC100273901 [Zea mays])
		c60801_g3	2.09552	0.427739	1.33027e-05	c60801_g3_i2(PREDICTED: putative ribonuclease H protein At1g65750 [Zea mays]);c60801_g3_i3(PREDICTED: putative ribonuclease H protein At1g65750 [Zea mays]);c60801_g3_i4(PREDICTED: putative ribonuclease H protein At1g65750 [Zea mays])
		c63899_g2	2.1268	0.179914	4.52225e-30	c63899_g2_i2(PREDICTED: ethylene-responsive transcription factor RAP2-9 [Zea mays]);c63899_g2_i3(PREDICTED: ethylene-responsive transcription factor RAP2-9 [Zea mays])
		c62514_g3	4.22849	0.566799	3.21436e-12	c62514_g3_i3(ethylene-responsive element binding protein 2 [Zea mays])
		c60421_g1	3.14563	0.66569	2.90761e-05	c60421_g1_i3(putative NAC domain transcription factor superfamily protein [Zea mays]);c60421_g1_i4(NAC domain-containing protein 21/22 [Zea mays])
		c50198_g4	2.68524	0.500154	1.34363e-06	c50198_g4_i1(uncharacterized protein LOC100274482 [Zea mays]);c50198_g4_i2(uncharacterized protein LOC100274482 [Zea mays])
		c50198_g3	2.34756	0.332794	5.6529e-11	c50198_g3_i1(uncharacterized protein LOC100274482 [Zea mays]);c50198_g3_i2(uncharacterized protein LOC100274482 [Zea mays])
		c53662_g2	5.41821	0.257507	4.71636e-95	c53662_g2_i1(uncharacterized protein LOC100275712 [Zea mays]);c53662_g2_i2(uncharacterized protein LOC100275712 [Zea mays])
		c58393_g1	-2.25528	0.395807	2.35886e-07	c58393_g1_i1(phytochromeC2 [Zea mays]);c58393_g1_i2(uncharacterized protein LOC100191374 [Zea mays]);c58393_g1_i4(uncharacterized protein LOC100191374 [Zea mays]);c58393_g1_i5(uncharacterized protein LOC100191374 [Zea mays]);c58393_g1_i6(uncharacterized protein LOC100191374 [Zea mays]);c58393_g1_i8(uncharacterized protein LOC100191374 [Zea mays]);c58393_g1_i9(phytochromeC2 [Zea mays]);c58393_g1_i…
		c54015_g1	5.84265	0.644302	7.57682e-18	c54015_g1_i3(PREDICTED: probable WRKY transcription factor 11 [Zea mays])
		c59910_g1	-3.01719	0.224096	6.62281e-39	c59910_g1_i1(heat shock factor protein HSF30 [Zea mays]);c59910_g1_i3(PREDICTED: heat shock factor protein HSF30 isoform X1 [Zea mays]);c59910_g1_i4(heat shock factor protein HSF30 [Zea mays])
		c61581_g3	2.41533	0.349514	1.49253e-10	c61581_g3_i1(PREDICTED: putative bZIP transcription factor superfamily protein isoform 1 isoform X1 [Zea mays]);c61581_g3_i2(PREDICTED: putative bZIP transcription factor superfamily protein isoform 1 isoform X1 [Zea mays]);c61581_g3_i3(putative bZIP transcription factor superfamily protein [Zea mays]);c61581_g3_i4(PREDICTED: putative bZIP transcription factor superfamily protein isoform 1 isofor…
		c59902_g1	2.13836	0.181609	7.76229e-30	c59902_g1_i1(PREDICTED: probable WRKY transcription factor 34 [Zea mays]);c59902_g1_i2(PREDICTED: uncharacterized protein LOC100279301 isoform X1 [Zea mays]);c59902_g1_i3(PREDICTED: uncharacterized protein LOC103630738 [Zea mays]);c59902_g1_i4(PREDICTED: WRKY53 - superfamily of TFs having WRKY and zinc finger domains isoform X1 [Zea mays]);c59902_g1_i6(WRKY53 - superfamily of TFs having WRKY and …
		c57571_g1	2.07018	0.302782	2.43578e-10	c57571_g1_i1(LOC100285734 [Zea mays]);c57571_g1_i2(LOC100285734 [Zea mays]);c57571_g1_i3(LOC100285734 [Zea mays])
		c49238_g1	3.2147	0.735142	0.000131772	c49238_g1_i1(DNA binding protein [Zea mays])
		c55080_g1	-2.03157	0.174814	4.59589e-29	c55080_g1_i1(uncharacterized protein LOC100275213 [Zea mays]);c55080_g1_i3(uncharacterized protein LOC100275213 [Zea mays]);c55080_g1_i4(uncharacterized protein LOC100275213 [Zea mays])
		c57823_g1	-2.02861	0.218114	9.4785e-19	c57823_g1_i2(PREDICTED: NAC domain-containing protein 21/22-like [Zea mays]);c57823_g1_i3(PREDICTED: NAC domain-containing protein 21/22-like [Zea mays])
		c62431_g1	2.39524	0.257286	8.76254e-19	c62431_g1_i2(PREDICTED: LOC100281433 isoform X1 [Zea mays]);c62431_g1_i5(PREDICTED: LOC100281433 isoform X1 [Zea mays]);c62431_g1_i7(PREDICTED: two-component response regulator-like PRR1 [Zea mays]);c62431_g1_i8(PREDICTED: two-component response regulator-like PRR1 [Zea mays]);c62431_g1_i13(PREDICTED: two-component response regulator-like PRR1 [Zea mays])
		c49942_g1	-2.51119	0.63622	0.000688028	--
		c55934_g1	2.10952	0.230478	3.58663e-18	c55934_g1_i2(hypothetical protein [Zea mays]);c55934_g1_i3(hypothetical protein [Zea mays])
		c53405_g2	2.53565	0.635992	0.000595149	c53405_g2_i1(putative NAC domain transcription factor superfamily protein [Zea mays])
		c61649_g1	-3.17338	0.915965	0.00358295	c61649_g1_i1(uncharacterized protein LOC100280131 [Zea mays])
		c59383_g6	2.89671	0.830528	0.00332906	c59383_g6_i1(PREDICTED: auxin response factor 21-like [Zea mays])
		c54084_g1	2.21094	0.431973	4.69219e-06	c54084_g1_i2(ABA response element binding factor [Zea mays]);c54084_g1_i4(ABA response element binding factor [Zea mays]);c54084_g1_i5(ABA response element binding factor [Zea mays])
		c46731_g1	3.69536	0.205457	2.00103e-69	c46731_g1_i2(uncharacterized protein LOC100275567 [Zea mays]);c46731_g1_i3(uncharacterized protein LOC100275567 [Zea mays])
		c59299_g1	3.4964	0.253999	1.20551e-40	c59299_g1_i1(bZIP transcription factor1 [Zea mays]);c59299_g1_i4(bZIP transcription factor1 [Zea mays]);c59299_g1_i6(bZIP transcription factor1 [Zea mays]);c59299_g1_i7(bZIP transcription factor1 [Zea mays]);c59299_g1_i8(PREDICTED: uncharacterized LOC100272700 isoform X2 [Zea mays]);c59299_g1_i12(bZIP transcription factor1 [Zea mays]);c59299_g1_i13(PREDICTED: uncharacterized LOC100272700 isoform …
		c38115_g1	3.3105	0.219303	7.09099e-49	c38115_g1_i1(WRKY74 - superfamily of TFs having WRKY and zinc finger domains [Zea mays]);c38115_g1_i2(WRKY74 - superfamily of TFs having WRKY and zinc finger domains [Zea mays])
		c63608_g4	2.43011	0.159275	6.17734e-50	c63608_g4_i1(ethylene-responsive element binding protein 2 [Zea mays]);c63608_g4_i2(ethylene-responsive element binding protein 2 [Zea mays])
		c60154_g4	-2.54408	0.642469	0.000657158	c60154_g4_i1(PREDICTED: putative MYB DNA-binding domain superfamily protein isoform X1 [Zea mays]);c60154_g4_i3(PREDICTED: protein ODORANT1-like [Zea mays])
		c49699_g1	3.61986	0.671486	1.20018e-06	c49699_g1_i1(dehydration-responsive element-binding protein 1A [Zea mays])
		c49699_g2	2.44678	0.561693	0.000141048	c49699_g2_i2(dehydration-responsive element-binding protein 1D [Zea mays])
		c47289_g2	3.12753	0.23731	2.66682e-37	c47289_g2_i1(putative NAC domain transcription factor superfamily protein [Zea mays])
		c55871_g4	2.90076	0.136356	3.81214e-97	c55871_g4_i1(uncharacterized protein LOC100279570 [Zea mays])
		c54263_g3	3.442	0.451524	9.7048e-13	c54263_g3_i1(hypothetical protein [Zea mays]);c54263_g3_i2(uncharacterized protein LOC100384507 [Zea mays])
		c59148_g3	-2.31338	0.244719	2.32795e-19	c59148_g3_i1(PREDICTED: GRAS family transcription factor containing protein isoform X1 [Zea mays])
		c59000_g2	2.50537	0.670184	0.00144478	c59000_g2_i1(PREDICTED: MADS-box transcription factor 47 isoform X3 [Zea mays])
		c54912_g1	-4.00699	0.878961	6.02524e-05	c54912_g1_i1(heat shock factor protein HSF30 [Zea mays]);c54912_g1_i2(heat shock factor protein HSF30 [Zea mays])
		c48947_g1	2.82232	0.640743	0.000115496	c48947_g1_i1(PREDICTED: probable WRKY transcription factor 72 [Zea mays]);c48947_g1_i2(PREDICTED: probable WRKY transcription factor 72 [Zea mays])
		c50233_g2	-2.06343	0.571297	0.00222707	c50233_g2_i1(PREDICTED: nuclear transcription factor Y subunit A-3 isoform 1 isoform X2 [Zea mays]);c50233_g2_i2(PREDICTED: nuclear transcription factor Y subunit A-3 isoform 1 isoform X1 [Zea mays])
		c51992_g5	-2.23865	0.301151	3.89849e-12	c51992_g5_i1(PREDICTED: putative AP2/EREBP transcription factor superfamily protein isoform X1 [Zea mays]);c51992_g5_i3(PREDICTED: ethylene-responsive factor-like protein 1 isoform X1 [Zea mays]);c51992_g5_i4(ethylene-responsive factor-like protein 1 [Zea mays]);c51992_g5_i5(LOC100280468 [Zea mays]);c51992_g5_i6(AP2 domain containing protein [Zea mays])
		c51930_g3	3.21545	0.676838	2.60022e-05	c51930_g3_i1(DRE-binding protein 4 [Zea mays]);c51930_g3_i2(DRE-binding protein 4 [Zea mays])
		c55308_g3	2.18705	0.508869	0.000178376	c55308_g3_i1(uncharacterized protein LOC100384544 [Zea mays]);c55308_g3_i2(uncharacterized protein LOC100384544 [Zea mays])
		c56885_g2	2.02122	0.263048	6.19587e-13	c56885_g2_i2(PREDICTED: homeobox-leucine zipper protein HOX19 [Zea mays]);c56885_g2_i5(PREDICTED: putative homeobox DNA-binding and leucine zipper domain family protein isoform X1 [Zea mays]);c56885_g2_i6(PREDICTED: homeobox-leucine zipper protein HOX19 [Zea mays])
		c60236_g1	3.30765	0.144347	1.37533e-112	c60236_g1_i2(NAC domain-containing protein 48 [Zea mays])
		c56800_g1	3.22463	0.212711	2.69955e-49	c56800_g1_i2(PREDICTED: probable WRKY transcription factor 53 [Zea mays]);c56800_g1_i3(WRKY74 - superfamily of TFs having WRKY and zinc finger domains [Zea mays]);c56800_g1_i4(PREDICTED: probable WRKY transcription factor 53 [Zea mays]);c56800_g1_i5(PREDICTED: probable WRKY transcription factor 53 [Zea mays]);c56800_g1_i6(WRKY74 - superfamily of TFs having WRKY and zinc finger domains [Zea mays])
		c51992_g7	4.76471	0.367728	4.62777e-36	c51992_g7_i1(dehydration-responsive element-binding protein 1B [Zea mays]);c51992_g7_i2(PREDICTED: dehydration-responsive element-binding protein 1A-like [Zea mays])
		c55904_g3	4.70319	0.347259	2.26073e-39	c55904_g3_i1(uncharacterized protein LOC100384376 [Zea mays])
		c56800_g2	3.22661	0.263233	2.577e-32	c56800_g2_i2(uncharacterized protein LOC100193434 [Zea mays]);c56800_g2_i3(uncharacterized protein LOC100193434 [Zea mays]);c56800_g2_i4(uncharacterized protein LOC100193434 [Zea mays]);c56800_g2_i5(uncharacterized protein LOC100193434 [Zea mays])
		c52253_g3	-3.15568	0.687497	5.27046e-05	c52253_g3_i3(AT-HSFB4 [Zea mays]);c52253_g3_i4(AT-HSFB4 [Zea mays])
		c57382_g3	-2.64519	0.547886	1.83651e-05	c57382_g3_i1(ramosa 1 enhancer locus 2 [Zea mays])
		c40833_g1	-2.17236	0.509928	0.000207502	c40833_g1_i2(FAR1 transcription factor [Zea mays])
		c63357_g2	2.25908	0.252216	2.01406e-17	c63357_g2_i2(PREDICTED: probable WRKY transcription factor 40 [Zea mays]);c63357_g2_i5(WRKY71 - superfamily of TFs having WRKY and zinc finger domains [Zea mays]);c63357_g2_i6(WRKY71 - superfamily of TFs having WRKY and zinc finger domains [Zea mays]);c63357_g2_i7(uncharacterized protein LOC100279570 [Zea mays])
		c58059_g3	-3.05672	0.885606	0.00373262	c58059_g3_i1(PREDICTED: putative MYB DNA-binding domain superfamily protein isoform X1 [Zea mays])
		c29827_g1	2.79859	0.538306	3.1702e-06	c29827_g1_i1(PREDICTED: ethylene-responsive transcription factor 4-like [Zea mays])
		c59964_g3	2.61912	0.146699	2.09377e-68	c59964_g3_i1(putative NAC domain transcription factor superfamily protein [Zea mays]);c59964_g3_i2(NAC domain-containing protein 48 [Zea mays]);c59964_g3_i4(putative NAC domain transcription factor superfamily protein [Zea mays]);c59964_g3_i5(NAC domain-containing protein 48 [Zea mays]);c59964_g3_i6(putative NAC domain transcription factor superfamily protein [Zea mays])
		c52306_g1	3.69128	0.390704	2.44535e-19	c52306_g1_i1(sbCBF6 [Zea mays])
		c61534_g1	-2.9581	0.288293	9.57024e-23	c61534_g1_i4(uncharacterized protein LOC100280318 [Zea mays])
		c50559_g2	3.72023	0.171775	1.34381e-100	c50559_g2_i1(uncharacterized protein LOC100275567 [Zea mays])
		c61582_g2	2.00551	0.158351	1.83137e-34	c61582_g2_i2(PREDICTED: NAC domain-containing protein 74-like [Zea mays]);c61582_g2_i5(TIP [Zea mays]);c61582_g2_i7(TIP [Zea mays]);c61582_g2_i8(PREDICTED: NAC domain-containing protein 74-like [Zea mays]);c61582_g2_i10(PREDICTED: TIP isoform X1 [Zea mays])
		c61582_g1	2.47483	0.411673	4.0478e-08	c61582_g1_i1(PREDICTED: TIP isoform X1 [Zea mays])
		c62348_g1	2.23293	0.267887	3.81897e-15	c62348_g1_i1(uncharacterized protein LOC100381829 [Zea mays])
		c62348_g3	2.12012	0.178012	1.61461e-30	c62348_g3_i1(PREDICTED: uncharacterized protein LOC100383937 isoform X1 [Zea mays]);c62348_g3_i3(PREDICTED: uncharacterized protein LOC100381829 isoform X1 [Zea mays]);c62348_g3_i4(PREDICTED: uncharacterized protein LOC100383937 isoform X1 [Zea mays])
		c62348_g2	2.73027	0.296275	2.05509e-18	c62348_g2_i1(PREDICTED: uncharacterized protein LOC100381829 isoform X1 [Zea mays]);c62348_g2_i3(uncharacterized protein LOC100383937 [Zea mays])
		c56755_g1	2.06421	0.225309	3.30662e-18	c56755_g1_i1(PREDICTED: ethylene-responsive transcription factor 8-like [Zea mays]);c56755_g1_i2(PREDICTED: ethylene-responsive transcription factor 8-like [Zea mays]);c56755_g1_i4(PREDICTED: ethylene-responsive transcription factor 8-like [Zea mays]);c56755_g1_i5(ethylene-responsive transcription factor 4 [Zea mays]);c56755_g1_i6(ethylene-responsive transcription factor 4 [Zea mays])
		c52032_g1	4.01249	0.372402	4.85138e-25	c52032_g1_i1(sbCBF6 [Zea mays])
GO_acc	GO:0009642	c57868_g1	2.07078	0.159754	4.34856e-36	c57868_g1_i1(uncharacterized protein LOC100381549 [Zea mays]);c57868_g1_i3(PREDICTED: probable protein phosphatase 2C 50 [Zea mays]);c57868_g1_i4(uncharacterized protein LOC100381549 [Zea mays])
term_type	P	c51445_g1	-3.72465	0.172491	4.89881e-100	c51445_g1_i1(uncharacterized protein LOC100274593 [Zea mays]);c51445_g1_i3(uncharacterized protein LOC100274593 [Zea mays]);c51445_g1_i4(uncharacterized protein LOC100191552 [Zea mays])
Term	response to light intensity	c59237_g1	-3.61955	0.400831	1.05984e-17	c59237_g1_i1(heat shock 70 kDa protein 1 [Zea mays])
queryitem	14	c56552_g1	-5.2836	0.417834	2.33627e-34	c56552_g1_i5(17.5 kDa class II heat shock protein [Zea mays]);c56552_g1_i6(PREDICTED: 17.0 kDa class II heat shock protein [Zea mays]);c56552_g1_i10(PREDICTED: 17.0 kDa class II heat shock protein [Zea mays])
querytotal	894	c63288_g6	-5.74556	0.537586	1.20165e-24	c63288_g6_i2(uncharacterized protein LOC100191552 [Zea mays]);c63288_g6_i4(LOC100283766 [Zea mays])
refitem	65	c46143_g1	-3.04066	0.410128	4.48426e-12	c46143_g1_i1(heat shock protein26 [Zea mays]);c46143_g1_i2(heat shock protein26 [Zea mays])
reftotal	28165	c64494_g1	2.72598	0.229182	1.92878e-30	c64494_g1_i2(lipoxygenase9 [Zea mays]);c64494_g1_i4(PREDICTED: tassel seed1 isoform X2 [Zea mays]);c64494_g1_i5(PREDICTED: tassel seed1 isoform X1 [Zea mays]);c64494_g1_i7(PREDICTED: tassel seed1 isoform X2 [Zea mays])
pvalue	1.5e-08	c58173_g1	-2.40508	0.290111	5.49347e-15	c58173_g1_i1(heat-shock protein 101 [Zea mays]);c58173_g1_i2(PREDICTED: uncharacterized protein LOC100191510 isoform X1 [Zea mays])
FDR	2.3e-06	c59424_g4	2.41522	0.221005	9.60601e-26	c59424_g4_i1(LOC100281365 [Zea mays]);c59424_g4_i3(LOC100281365 [Zea mays]);c59424_g4_i4(LOC100281365 [Zea mays]);c59424_g4_i5(LOC100281365 [Zea mays])
		c63696_g2	2.25334	0.232709	2.75762e-20	c63696_g2_i1(PREDICTED: protein EARLY RESPONSIVE TO DEHYDRATION 15-like [Zea mays]);c63696_g2_i3(uncharacterized protein LOC100272662 [Zea mays]);c63696_g2_i8(PREDICTED: protein EARLY RESPONSIVE TO DEHYDRATION 15-like [Zea mays])
		c61394_g3	2.07228	0.229983	1.25748e-17	c61394_g3_i1(uncharacterized protein LOC100193934 [Zea mays])
		c46826_g1	2.56174	0.309014	5.49612e-15	c46826_g1_i1(PREDICTED: tassel seed1 isoform X2 [Zea mays]);c46826_g1_i2(lipoxygenase7 [Zea mays])
		c57806_g1	3.10467	0.248361	1.35869e-33	c57806_g1_i4(PREDICTED: physical impedance induced protein2 isoform X1 [Zea mays]);c57806_g1_i6(PREDICTED: physical impedance induced protein2 isoform X1 [Zea mays]);c57806_g1_i8(PREDICTED: physical impedance induced protein2 isoform X1 [Zea mays])
		c62415_g1	2.11727	0.128772	5.51379e-58	c62415_g1_i2(2-Sep [Zea mays]);c62415_g1_i3(nematode-resistance protein [Zea mays]);c62415_g1_i4(PREDICTED: stress enhanced protein 2, chloroplastic-like [Zea mays]);c62415_g1_i5(2-Sep [Zea mays]);c62415_g1_i7(PREDICTED: stress enhanced protein 2, chloroplastic-like [Zea mays])
GO_acc	GO:0030528	c46749_g1	-4.39281	0.576103	9.574e-13	c46749_g1_i2(PREDICTED: heat shock factor protein 4 isoform X1 [Zea mays])
term_type	F	c48755_g1	4.83508	0.592472	1.55854e-14	c48755_g1_i1(putative AP2/EREBP transcription factor superfamily protein [Zea mays])
Term	transcription regulator activity	c40833_g1	-2.17236	0.509928	0.000207502	c40833_g1_i2(FAR1 transcription factor [Zea mays])
queryitem	57	c56885_g2	2.02122	0.263048	6.19587e-13	c56885_g2_i2(PREDICTED: homeobox-leucine zipper protein HOX19 [Zea mays]);c56885_g2_i5(PREDICTED: putative homeobox DNA-binding and leucine zipper domain family protein isoform X1 [Zea mays]);c56885_g2_i6(PREDICTED: homeobox-leucine zipper protein HOX19 [Zea mays])
querytotal	894	c54684_g2	-3.49083	0.812169	0.00017818	c54684_g2_i1(heat shock factor protein 7 [Zea mays]);c54684_g2_i2(heat shock factor protein 7 [Zea mays])
refitem	747	c62431_g1	2.39524	0.257286	8.76254e-19	c62431_g1_i2(PREDICTED: LOC100281433 isoform X1 [Zea mays]);c62431_g1_i5(PREDICTED: LOC100281433 isoform X1 [Zea mays]);c62431_g1_i7(PREDICTED: two-component response regulator-like PRR1 [Zea mays]);c62431_g1_i8(PREDICTED: two-component response regulator-like PRR1 [Zea mays]);c62431_g1_i13(PREDICTED: two-component response regulator-like PRR1 [Zea mays])
reftotal	28165	c59331_g1	-2.44649	0.242048	4.44147e-22	c59331_g1_i2(cytokinin-O-glucosyltransferase 3 [Zea mays]);c59331_g1_i4(cytokinin-O-glucosyltransferase 3 [Zea mays])
pvalue	4.3e-09	c62787_g1	2.32394	0.170599	7.98716e-40	c62787_g1_i3(PREDICTED: homeobox-leucine zipper protein HOX29-like isoform X1 [Zea mays]);c62787_g1_i4(PREDICTED: homeobox-leucine zipper protein HOX29-like isoform X1 [Zea mays]);c62787_g1_i5(sugar carrier protein C [Zea mays]);c62787_g1_i6(PREDICTED: homeobox-leucine zipper protein HOX29-like isoform X1 [Zea mays]);c62787_g1_i7(sugar carrier protein C [Zea mays]);c62787_g1_i9(monosaccharide tra…
FDR	2.9e-06	c50198_g3	2.34756	0.332794	5.6529e-11	c50198_g3_i1(uncharacterized protein LOC100274482 [Zea mays]);c50198_g3_i2(uncharacterized protein LOC100274482 [Zea mays])
		c56800_g1	3.22463	0.212711	2.69955e-49	c56800_g1_i2(PREDICTED: probable WRKY transcription factor 53 [Zea mays]);c56800_g1_i3(WRKY74 - superfamily of TFs having WRKY and zinc finger domains [Zea mays]);c56800_g1_i4(PREDICTED: probable WRKY transcription factor 53 [Zea mays]);c56800_g1_i5(PREDICTED: probable WRKY transcription factor 53 [Zea mays]);c56800_g1_i6(WRKY74 - superfamily of TFs having WRKY and zinc finger domains [Zea mays])
		c51992_g7	4.76471	0.367728	4.62777e-36	c51992_g7_i1(dehydration-responsive element-binding protein 1B [Zea mays]);c51992_g7_i2(PREDICTED: dehydration-responsive element-binding protein 1A-like [Zea mays])
		c56800_g2	3.22661	0.263233	2.577e-32	c56800_g2_i2(uncharacterized protein LOC100193434 [Zea mays]);c56800_g2_i3(uncharacterized protein LOC100193434 [Zea mays]);c56800_g2_i4(uncharacterized protein LOC100193434 [Zea mays]);c56800_g2_i5(uncharacterized protein LOC100193434 [Zea mays])
		c60069_g3	-2.02904	0.309943	1.61402e-09	c60069_g3_i1(PREDICTED: putative AP2/EREBP transcription factor superfamily protein isoform X1 [Zea mays])
		c55934_g1	2.10952	0.230478	3.58663e-18	c55934_g1_i2(hypothetical protein [Zea mays]);c55934_g1_i3(hypothetical protein [Zea mays])
		c52253_g3	-3.15568	0.687497	5.27046e-05	c52253_g3_i3(AT-HSFB4 [Zea mays]);c52253_g3_i4(AT-HSFB4 [Zea mays])
		c61649_g1	-3.17338	0.915965	0.00358295	c61649_g1_i1(uncharacterized protein LOC100280131 [Zea mays])
		c59902_g1	2.13836	0.181609	7.76229e-30	c59902_g1_i1(PREDICTED: probable WRKY transcription factor 34 [Zea mays]);c59902_g1_i2(PREDICTED: uncharacterized protein LOC100279301 isoform X1 [Zea mays]);c59902_g1_i3(PREDICTED: uncharacterized protein LOC103630738 [Zea mays]);c59902_g1_i4(PREDICTED: WRKY53 - superfamily of TFs having WRKY and zinc finger domains isoform X1 [Zea mays]);c59902_g1_i6(WRKY53 - superfamily of TFs having WRKY and …
		c63478_g1	2.31162	0.18815	1.83068e-32	c63478_g1_i3(PREDICTED: two-component response regulator-like PRR95 isoform X1 [Zea mays]);c63478_g1_i4(two-component response regulator-like PRR95 [Zea mays]);c63478_g1_i7(two-component response regulator-like PRR95 [Zea mays]);c63478_g1_i8(PREDICTED: two-component response regulator-like PRR95 isoform X1 [Zea mays]);c63478_g1_i10(PREDICTED: two-component response regulator-like PRR95 isoform X1…
		c59219_g2	2.1206	0.216558	9.62741e-21	c59219_g2_i1(hypothetical protein [Zea mays]);c59219_g2_i2(hypothetical protein [Zea mays]);c59219_g2_i3(hypothetical protein [Zea mays]);c59219_g2_i4(PREDICTED: uncharacterized protein LOC100278418 [Zea mays]);c59219_g2_i6(PREDICTED: uncharacterized protein LOC100278514 [Zea mays]);c59219_g2_i7(hypothetical protein [Zea mays]);c59219_g2_i9(PREDICTED: uncharacterized protein LOC100278486 [Zea may…
		c61283_g3	2.73255	0.336918	2.31917e-14	c61283_g3_i2(heat shock factor protein 2 [Zea mays]);c61283_g3_i3(heat shock factor protein 2 [Zea mays])
		c45827_g1	3.84247	0.793743	1.73196e-05	c45827_g1_i1(PREDICTED: ap2/EREBP transcription factor isoform X1 [Zea mays]);c45827_g1_i2(PREDICTED: ap2/EREBP transcription factor isoform X1 [Zea mays])
		c59299_g1	3.4964	0.253999	1.20551e-40	c59299_g1_i1(bZIP transcription factor1 [Zea mays]);c59299_g1_i4(bZIP transcription factor1 [Zea mays]);c59299_g1_i6(bZIP transcription factor1 [Zea mays]);c59299_g1_i7(bZIP transcription factor1 [Zea mays]);c59299_g1_i8(PREDICTED: uncharacterized LOC100272700 isoform X2 [Zea mays]);c59299_g1_i12(bZIP transcription factor1 [Zea mays]);c59299_g1_i13(PREDICTED: uncharacterized LOC100272700 isoform …
		c60305_g1	2.40582	0.223783	6.20022e-25	c60305_g1_i1(ethylene-responsive transcription factor 4 [Zea mays]);c60305_g1_i3(ethylene-responsive transcription factor 4 [Zea mays]);c60305_g1_i4(PREDICTED: ethylene-responsive transcription factor 4-like [Zea mays])
		c49422_g1	3.39094	0.667352	5.62546e-06	c49422_g1_i1(PREDICTED: dehydration-responsive element-binding protein 1G-like [Zea mays])
		c38115_g1	3.3105	0.219303	7.09099e-49	c38115_g1_i1(WRKY74 - superfamily of TFs having WRKY and zinc finger domains [Zea mays]);c38115_g1_i2(WRKY74 - superfamily of TFs having WRKY and zinc finger domains [Zea mays])
		c63357_g2	2.25908	0.252216	2.01406e-17	c63357_g2_i2(PREDICTED: probable WRKY transcription factor 40 [Zea mays]);c63357_g2_i5(WRKY71 - superfamily of TFs having WRKY and zinc finger domains [Zea mays]);c63357_g2_i6(WRKY71 - superfamily of TFs having WRKY and zinc finger domains [Zea mays]);c63357_g2_i7(uncharacterized protein LOC100279570 [Zea mays])
		c50198_g4	2.68524	0.500154	1.34363e-06	c50198_g4_i1(uncharacterized protein LOC100274482 [Zea mays]);c50198_g4_i2(uncharacterized protein LOC100274482 [Zea mays])
		c51992_g5	-2.23865	0.301151	3.89849e-12	c51992_g5_i1(PREDICTED: putative AP2/EREBP transcription factor superfamily protein isoform X1 [Zea mays]);c51992_g5_i3(PREDICTED: ethylene-responsive factor-like protein 1 isoform X1 [Zea mays]);c51992_g5_i4(ethylene-responsive factor-like protein 1 [Zea mays]);c51992_g5_i5(LOC100280468 [Zea mays]);c51992_g5_i6(AP2 domain containing protein [Zea mays])
		c52032_g1	4.01249	0.372402	4.85138e-25	c52032_g1_i1(sbCBF6 [Zea mays])
		c49699_g1	3.61986	0.671486	1.20018e-06	c49699_g1_i1(dehydration-responsive element-binding protein 1A [Zea mays])
		c29827_g1	2.79859	0.538306	3.1702e-06	c29827_g1_i1(PREDICTED: ethylene-responsive transcription factor 4-like [Zea mays])
		c49699_g2	2.44678	0.561693	0.000141048	c49699_g2_i2(dehydration-responsive element-binding protein 1D [Zea mays])
		c59856_g7	4.01129	0.251975	2.37233e-54	c59856_g7_i1(heat shock factor protein HSF30 [Zea mays])
		c54015_g1	5.84265	0.644302	7.57682e-18	c54015_g1_i3(PREDICTED: probable WRKY transcription factor 11 [Zea mays])
		c63608_g4	2.43011	0.159275	6.17734e-50	c63608_g4_i1(ethylene-responsive element binding protein 2 [Zea mays]);c63608_g4_i2(ethylene-responsive element binding protein 2 [Zea mays])
		c52306_g1	3.69128	0.390704	2.44535e-19	c52306_g1_i1(sbCBF6 [Zea mays])
		c49942_g1	-2.51119	0.63622	0.000688028	--
		c59910_g1	-3.01719	0.224096	6.62281e-39	c59910_g1_i1(heat shock factor protein HSF30 [Zea mays]);c59910_g1_i3(PREDICTED: heat shock factor protein HSF30 isoform X1 [Zea mays]);c59910_g1_i4(heat shock factor protein HSF30 [Zea mays])
		c61534_g1	-2.9581	0.288293	9.57024e-23	c61534_g1_i4(uncharacterized protein LOC100280318 [Zea mays])
		c53855_g1	-4.53909	0.215209	1.68292e-95	c53855_g1_i2(uncharacterized protein LOC100216626 [Zea mays]);c53855_g1_i3(uncharacterized protein LOC100216626 [Zea mays]);c53855_g1_i4(uncharacterized protein LOC100216626 [Zea mays]);c53855_g1_i5(uncharacterized protein LOC100216626 [Zea mays])
		c61581_g3	2.41533	0.349514	1.49253e-10	c61581_g3_i1(PREDICTED: putative bZIP transcription factor superfamily protein isoform 1 isoform X1 [Zea mays]);c61581_g3_i2(PREDICTED: putative bZIP transcription factor superfamily protein isoform 1 isoform X1 [Zea mays]);c61581_g3_i3(putative bZIP transcription factor superfamily protein [Zea mays]);c61581_g3_i4(PREDICTED: putative bZIP transcription factor superfamily protein isoform 1 isofor…
		c54084_g1	2.21094	0.431973	4.69219e-06	c54084_g1_i2(ABA response element binding factor [Zea mays]);c54084_g1_i4(ABA response element binding factor [Zea mays]);c54084_g1_i5(ABA response element binding factor [Zea mays])
		c55871_g4	2.90076	0.136356	3.81214e-97	c55871_g4_i1(uncharacterized protein LOC100279570 [Zea mays])
		c54263_g3	3.442	0.451524	9.7048e-13	c54263_g3_i1(hypothetical protein [Zea mays]);c54263_g3_i2(uncharacterized protein LOC100384507 [Zea mays])
		c54041_g1	2.09082	0.444338	3.17968e-05	c54041_g1_i1(uncharacterized protein LOC100502296 [Zea mays]);c54041_g1_i2(uncharacterized protein LOC100502296 [Zea mays])
		c60155_g1	-2.17126	0.244587	4.04518e-17	c60155_g1_i1(PREDICTED: uncharacterized protein LOC103635104 [Zea mays]);c60155_g1_i2(bZIP transcription factor family protein [Zea mays]);c60155_g1_i5(bZIP transcription factor family protein [Zea mays]);c60155_g1_i6(bZIP transcription factor [Zea mays]);c60155_g1_i8(PREDICTED: transcription factor RF2b-like [Zea mays]);c60155_g1_i10(PREDICTED: transcription factor RF2b-like [Zea mays])
		c59000_g2	2.50537	0.670184	0.00144478	c59000_g2_i1(PREDICTED: MADS-box transcription factor 47 isoform X3 [Zea mays])
		c54912_g1	-4.00699	0.878961	6.02524e-05	c54912_g1_i1(heat shock factor protein HSF30 [Zea mays]);c54912_g1_i2(heat shock factor protein HSF30 [Zea mays])
		c48947_g1	2.82232	0.640743	0.000115496	c48947_g1_i1(PREDICTED: probable WRKY transcription factor 72 [Zea mays]);c48947_g1_i2(PREDICTED: probable WRKY transcription factor 72 [Zea mays])
		c50233_g2	-2.06343	0.571297	0.00222707	c50233_g2_i1(PREDICTED: nuclear transcription factor Y subunit A-3 isoform 1 isoform X2 [Zea mays]);c50233_g2_i2(PREDICTED: nuclear transcription factor Y subunit A-3 isoform 1 isoform X1 [Zea mays])
		c63899_g2	2.1268	0.179914	4.52225e-30	c63899_g2_i2(PREDICTED: ethylene-responsive transcription factor RAP2-9 [Zea mays]);c63899_g2_i3(PREDICTED: ethylene-responsive transcription factor RAP2-9 [Zea mays])
		c56755_g1	2.06421	0.225309	3.30662e-18	c56755_g1_i1(PREDICTED: ethylene-responsive transcription factor 8-like [Zea mays]);c56755_g1_i2(PREDICTED: ethylene-responsive transcription factor 8-like [Zea mays]);c56755_g1_i4(PREDICTED: ethylene-responsive transcription factor 8-like [Zea mays]);c56755_g1_i5(ethylene-responsive transcription factor 4 [Zea mays]);c56755_g1_i6(ethylene-responsive transcription factor 4 [Zea mays])
		c62514_g3	4.22849	0.566799	3.21436e-12	c62514_g3_i3(ethylene-responsive element binding protein 2 [Zea mays])
		c51930_g3	3.21545	0.676838	2.60022e-05	c51930_g3_i1(DRE-binding protein 4 [Zea mays]);c51930_g3_i2(DRE-binding protein 4 [Zea mays])
		c63626_g3	2.15102	0.212236	3.36837e-22	c63626_g3_i1(histidine kinase 1 [Zea mays]);c63626_g3_i2(histidine kinase 1 [Zea mays]);c63626_g3_i3(histidine kinase 1 [Zea mays]);c63626_g3_i4(histidine kinase 1 [Zea mays])
		c54255_g2	2.40846	0.170267	6.3047e-43	c54255_g2_i2(low temperature-induced protein15 [Zea mays]);c54255_g2_i3(uncharacterized protein LOC100273901 [Zea mays]);c54255_g2_i8(PREDICTED: protein YABBY 2-like [Zea mays]);c54255_g2_i11(uncharacterized protein LOC100273901 [Zea mays])
		c55308_g3	2.18705	0.508869	0.000178376	c55308_g3_i1(uncharacterized protein LOC100384544 [Zea mays]);c55308_g3_i2(uncharacterized protein LOC100384544 [Zea mays])
GO_acc	GO:0080090	c46749_g1	-4.39281	0.576103	9.574e-13	c46749_g1_i2(PREDICTED: heat shock factor protein 4 isoform X1 [Zea mays])
term_type	P	c48755_g1	4.83508	0.592472	1.55854e-14	c48755_g1_i1(putative AP2/EREBP transcription factor superfamily protein [Zea mays])
Term	regulation of primary metabolic process	c51306_g1	5.38605	0.2289	1.10255e-118	c51306_g1_i1(uncharacterized protein LOC100275712 [Zea mays]);c51306_g1_i2(uncharacterized protein LOC100275712 [Zea mays])
queryitem	94	c54684_g2	-3.49083	0.812169	0.00017818	c54684_g2_i1(heat shock factor protein 7 [Zea mays]);c54684_g2_i2(heat shock factor protein 7 [Zea mays])
querytotal	894	c46651_g1	3.00382	0.828884	0.0021431	--
refitem	1568	c62787_g1	2.32394	0.170599	7.98716e-40	c62787_g1_i3(PREDICTED: homeobox-leucine zipper protein HOX29-like isoform X1 [Zea mays]);c62787_g1_i4(PREDICTED: homeobox-leucine zipper protein HOX29-like isoform X1 [Zea mays]);c62787_g1_i5(sugar carrier protein C [Zea mays]);c62787_g1_i6(PREDICTED: homeobox-leucine zipper protein HOX29-like isoform X1 [Zea mays]);c62787_g1_i7(sugar carrier protein C [Zea mays]);c62787_g1_i9(monosaccharide tra…
reftotal	28165	c26084_g1	2.21567	0.525559	0.000247621	c26084_g1_i1(PREDICTED: uncharacterized protein LOC100280136 isoform X1 [Zea mays]);c26084_g1_i2(PREDICTED: uncharacterized protein LOC100280136 isoform X1 [Zea mays])
pvalue	2.4e-08	c60069_g3	-2.02904	0.309943	1.61402e-09	c60069_g3_i1(PREDICTED: putative AP2/EREBP transcription factor superfamily protein isoform X1 [Zea mays])
FDR	3.3e-06	c63278_g1	2.1431	0.623654	0.00391035	c63278_g1_i1(IAA19 - auxin-responsive Aux/IAA family member [Zea mays])
		c59219_g2	2.1206	0.216558	9.62741e-21	c59219_g2_i1(hypothetical protein [Zea mays]);c59219_g2_i2(hypothetical protein [Zea mays]);c59219_g2_i3(hypothetical protein [Zea mays]);c59219_g2_i4(PREDICTED: uncharacterized protein LOC100278418 [Zea mays]);c59219_g2_i6(PREDICTED: uncharacterized protein LOC100278514 [Zea mays]);c59219_g2_i7(hypothetical protein [Zea mays]);c59219_g2_i9(PREDICTED: uncharacterized protein LOC100278486 [Zea may…
		c60327_g1	3.48223	0.181052	2.24283e-79	c60327_g1_i1(PREDICTED: uncharacterized protein LOC100384376 isoform X1 [Zea mays])
		c61283_g3	2.73255	0.336918	2.31917e-14	c61283_g3_i2(heat shock factor protein 2 [Zea mays]);c61283_g3_i3(heat shock factor protein 2 [Zea mays])
		c40260_g1	3.72068	0.334057	1.01611e-26	c40260_g1_i2(uncharacterized protein LOC100384376 [Zea mays])
		c53222_g5	3.0225	0.476073	5.50808e-09	c53222_g5_i1(NAC domain-containing protein 21/22 [Zea mays])
		c45827_g1	3.84247	0.793743	1.73196e-05	c45827_g1_i1(PREDICTED: ap2/EREBP transcription factor isoform X1 [Zea mays]);c45827_g1_i2(PREDICTED: ap2/EREBP transcription factor isoform X1 [Zea mays])
		c56137_g1	2.63328	0.268345	7.92777e-21	c56137_g1_i1(putative growth-regulating factor 6 [Zea mays]);c56137_g1_i2(putative growth-regulating factor 6 [Zea mays]);c56137_g1_i5(putative growth-regulating factor 6 [Zea mays]);c56137_g1_i6(putative growth-regulating factor 6 [Zea mays])
		c59659_g1	2.15043	0.377777	2.4358e-07	c59659_g1_i1(uncharacterized protein LOC100383487 [Zea mays]);c59659_g1_i2(uncharacterized protein LOC100383487 [Zea mays]);c59659_g1_i3(uncharacterized protein LOC100383487 [Zea mays]);c59659_g1_i4(uncharacterized protein LOC100383487 [Zea mays]);c59659_g1_i7(uncharacterized protein LOC100383487 [Zea mays])
		c56167_g1	2.09527	0.476477	0.000118845	c56167_g1_i1(PREDICTED: scarecrow-like protein 9 [Zea mays])
		c60305_g1	2.40582	0.223783	6.20022e-25	c60305_g1_i1(ethylene-responsive transcription factor 4 [Zea mays]);c60305_g1_i3(ethylene-responsive transcription factor 4 [Zea mays]);c60305_g1_i4(PREDICTED: ethylene-responsive transcription factor 4-like [Zea mays])
		c49422_g1	3.39094	0.667352	5.62546e-06	c49422_g1_i1(PREDICTED: dehydration-responsive element-binding protein 1G-like [Zea mays])
		c55975_g3	2.14048	0.584698	0.00189423	c55975_g3_i1(PREDICTED: hypothetical protein isoform X1 [Zea mays])
		c59856_g7	4.01129	0.251975	2.37233e-54	c59856_g7_i1(heat shock factor protein HSF30 [Zea mays])
		c53855_g1	-4.53909	0.215209	1.68292e-95	c53855_g1_i2(uncharacterized protein LOC100216626 [Zea mays]);c53855_g1_i3(uncharacterized protein LOC100216626 [Zea mays]);c53855_g1_i4(uncharacterized protein LOC100216626 [Zea mays]);c53855_g1_i5(uncharacterized protein LOC100216626 [Zea mays])
		c54041_g1	2.09082	0.444338	3.17968e-05	c54041_g1_i1(uncharacterized protein LOC100502296 [Zea mays]);c54041_g1_i2(uncharacterized protein LOC100502296 [Zea mays])
		c60155_g1	-2.17126	0.244587	4.04518e-17	c60155_g1_i1(PREDICTED: uncharacterized protein LOC103635104 [Zea mays]);c60155_g1_i2(bZIP transcription factor family protein [Zea mays]);c60155_g1_i5(bZIP transcription factor family protein [Zea mays]);c60155_g1_i6(bZIP transcription factor [Zea mays]);c60155_g1_i8(PREDICTED: transcription factor RF2b-like [Zea mays]);c60155_g1_i10(PREDICTED: transcription factor RF2b-like [Zea mays])
		c54255_g2	2.40846	0.170267	6.3047e-43	c54255_g2_i2(low temperature-induced protein15 [Zea mays]);c54255_g2_i3(uncharacterized protein LOC100273901 [Zea mays]);c54255_g2_i8(PREDICTED: protein YABBY 2-like [Zea mays]);c54255_g2_i11(uncharacterized protein LOC100273901 [Zea mays])
		c60801_g3	2.09552	0.427739	1.33027e-05	c60801_g3_i2(PREDICTED: putative ribonuclease H protein At1g65750 [Zea mays]);c60801_g3_i3(PREDICTED: putative ribonuclease H protein At1g65750 [Zea mays]);c60801_g3_i4(PREDICTED: putative ribonuclease H protein At1g65750 [Zea mays])
		c58490_g1	-3.09476	0.545823	2.75333e-07	c58490_g1_i2(putative thaumatin domain family protein [Zea mays]);c58490_g1_i3(putative thaumatin domain family protein [Zea mays])
		c63899_g2	2.1268	0.179914	4.52225e-30	c63899_g2_i2(PREDICTED: ethylene-responsive transcription factor RAP2-9 [Zea mays]);c63899_g2_i3(PREDICTED: ethylene-responsive transcription factor RAP2-9 [Zea mays])
		c62514_g3	4.22849	0.566799	3.21436e-12	c62514_g3_i3(ethylene-responsive element binding protein 2 [Zea mays])
		c63689_g1	2.18207	0.163346	2.61266e-38	c63689_g1_i1(ribosome-inactivating protein [Zea mays]);c63689_g1_i2(ribosome-inactivating protein [Zea mays]);c63689_g1_i3(ribosome-inactivating protein [Zea mays])
		c50198_g4	2.68524	0.500154	1.34363e-06	c50198_g4_i1(uncharacterized protein LOC100274482 [Zea mays]);c50198_g4_i2(uncharacterized protein LOC100274482 [Zea mays])
		c50198_g3	2.34756	0.332794	5.6529e-11	c50198_g3_i1(uncharacterized protein LOC100274482 [Zea mays]);c50198_g3_i2(uncharacterized protein LOC100274482 [Zea mays])
		c53662_g2	5.41821	0.257507	4.71636e-95	c53662_g2_i1(uncharacterized protein LOC100275712 [Zea mays]);c53662_g2_i2(uncharacterized protein LOC100275712 [Zea mays])
		c51992_g5	-2.23865	0.301151	3.89849e-12	c51992_g5_i1(PREDICTED: putative AP2/EREBP transcription factor superfamily protein isoform X1 [Zea mays]);c51992_g5_i3(PREDICTED: ethylene-responsive factor-like protein 1 isoform X1 [Zea mays]);c51992_g5_i4(ethylene-responsive factor-like protein 1 [Zea mays]);c51992_g5_i5(LOC100280468 [Zea mays]);c51992_g5_i6(AP2 domain containing protein [Zea mays])
		c54015_g1	5.84265	0.644302	7.57682e-18	c54015_g1_i3(PREDICTED: probable WRKY transcription factor 11 [Zea mays])
		c59910_g1	-3.01719	0.224096	6.62281e-39	c59910_g1_i1(heat shock factor protein HSF30 [Zea mays]);c59910_g1_i3(PREDICTED: heat shock factor protein HSF30 isoform X1 [Zea mays]);c59910_g1_i4(heat shock factor protein HSF30 [Zea mays])
		c61581_g3	2.41533	0.349514	1.49253e-10	c61581_g3_i1(PREDICTED: putative bZIP transcription factor superfamily protein isoform 1 isoform X1 [Zea mays]);c61581_g3_i2(PREDICTED: putative bZIP transcription factor superfamily protein isoform 1 isoform X1 [Zea mays]);c61581_g3_i3(putative bZIP transcription factor superfamily protein [Zea mays]);c61581_g3_i4(PREDICTED: putative bZIP transcription factor superfamily protein isoform 1 isofor…
		c59902_g1	2.13836	0.181609	7.76229e-30	c59902_g1_i1(PREDICTED: probable WRKY transcription factor 34 [Zea mays]);c59902_g1_i2(PREDICTED: uncharacterized protein LOC100279301 isoform X1 [Zea mays]);c59902_g1_i3(PREDICTED: uncharacterized protein LOC103630738 [Zea mays]);c59902_g1_i4(PREDICTED: WRKY53 - superfamily of TFs having WRKY and zinc finger domains isoform X1 [Zea mays]);c59902_g1_i6(WRKY53 - superfamily of TFs having WRKY and …
		c57571_g1	2.07018	0.302782	2.43578e-10	c57571_g1_i1(LOC100285734 [Zea mays]);c57571_g1_i2(LOC100285734 [Zea mays]);c57571_g1_i3(LOC100285734 [Zea mays])
		c49238_g1	3.2147	0.735142	0.000131772	c49238_g1_i1(DNA binding protein [Zea mays])
		c55080_g1	-2.03157	0.174814	4.59589e-29	c55080_g1_i1(uncharacterized protein LOC100275213 [Zea mays]);c55080_g1_i3(uncharacterized protein LOC100275213 [Zea mays]);c55080_g1_i4(uncharacterized protein LOC100275213 [Zea mays])
		c58173_g1	-2.40508	0.290111	5.49347e-15	c58173_g1_i1(heat-shock protein 101 [Zea mays]);c58173_g1_i2(PREDICTED: uncharacterized protein LOC100191510 isoform X1 [Zea mays])
		c57823_g1	-2.02861	0.218114	9.4785e-19	c57823_g1_i2(PREDICTED: NAC domain-containing protein 21/22-like [Zea mays]);c57823_g1_i3(PREDICTED: NAC domain-containing protein 21/22-like [Zea mays])
		c62431_g1	2.39524	0.257286	8.76254e-19	c62431_g1_i2(PREDICTED: LOC100281433 isoform X1 [Zea mays]);c62431_g1_i5(PREDICTED: LOC100281433 isoform X1 [Zea mays]);c62431_g1_i7(PREDICTED: two-component response regulator-like PRR1 [Zea mays]);c62431_g1_i8(PREDICTED: two-component response regulator-like PRR1 [Zea mays]);c62431_g1_i13(PREDICTED: two-component response regulator-like PRR1 [Zea mays])
		c49942_g1	-2.51119	0.63622	0.000688028	--
		c55934_g1	2.10952	0.230478	3.58663e-18	c55934_g1_i2(hypothetical protein [Zea mays]);c55934_g1_i3(hypothetical protein [Zea mays])
		c53405_g2	2.53565	0.635992	0.000595149	c53405_g2_i1(putative NAC domain transcription factor superfamily protein [Zea mays])
		c61649_g1	-3.17338	0.915965	0.00358295	c61649_g1_i1(uncharacterized protein LOC100280131 [Zea mays])
		c59383_g6	2.89671	0.830528	0.00332906	c59383_g6_i1(PREDICTED: auxin response factor 21-like [Zea mays])
		c54084_g1	2.21094	0.431973	4.69219e-06	c54084_g1_i2(ABA response element binding factor [Zea mays]);c54084_g1_i4(ABA response element binding factor [Zea mays]);c54084_g1_i5(ABA response element binding factor [Zea mays])
		c46731_g1	3.69536	0.205457	2.00103e-69	c46731_g1_i2(uncharacterized protein LOC100275567 [Zea mays]);c46731_g1_i3(uncharacterized protein LOC100275567 [Zea mays])
		c59299_g1	3.4964	0.253999	1.20551e-40	c59299_g1_i1(bZIP transcription factor1 [Zea mays]);c59299_g1_i4(bZIP transcription factor1 [Zea mays]);c59299_g1_i6(bZIP transcription factor1 [Zea mays]);c59299_g1_i7(bZIP transcription factor1 [Zea mays]);c59299_g1_i8(PREDICTED: uncharacterized LOC100272700 isoform X2 [Zea mays]);c59299_g1_i12(bZIP transcription factor1 [Zea mays]);c59299_g1_i13(PREDICTED: uncharacterized LOC100272700 isoform …
		c38115_g1	3.3105	0.219303	7.09099e-49	c38115_g1_i1(WRKY74 - superfamily of TFs having WRKY and zinc finger domains [Zea mays]);c38115_g1_i2(WRKY74 - superfamily of TFs having WRKY and zinc finger domains [Zea mays])
		c63608_g4	2.43011	0.159275	6.17734e-50	c63608_g4_i1(ethylene-responsive element binding protein 2 [Zea mays]);c63608_g4_i2(ethylene-responsive element binding protein 2 [Zea mays])
		c57277_g4	2.99695	0.466317	3.39728e-09	c57277_g4_i1(RING-H2 finger protein ATL5A [Zea mays]);c57277_g4_i2(RING-H2 finger protein ATL5A [Zea mays]);c57277_g4_i3(RING-H2 finger protein ATL5A [Zea mays])
		c60154_g4	-2.54408	0.642469	0.000657158	c60154_g4_i1(PREDICTED: putative MYB DNA-binding domain superfamily protein isoform X1 [Zea mays]);c60154_g4_i3(PREDICTED: protein ODORANT1-like [Zea mays])
		c49699_g1	3.61986	0.671486	1.20018e-06	c49699_g1_i1(dehydration-responsive element-binding protein 1A [Zea mays])
		c49699_g2	2.44678	0.561693	0.000141048	c49699_g2_i2(dehydration-responsive element-binding protein 1D [Zea mays])
		c47289_g2	3.12753	0.23731	2.66682e-37	c47289_g2_i1(putative NAC domain transcription factor superfamily protein [Zea mays])
		c55871_g4	2.90076	0.136356	3.81214e-97	c55871_g4_i1(uncharacterized protein LOC100279570 [Zea mays])
		c54263_g3	3.442	0.451524	9.7048e-13	c54263_g3_i1(hypothetical protein [Zea mays]);c54263_g3_i2(uncharacterized protein LOC100384507 [Zea mays])
		c60421_g1	3.14563	0.66569	2.90761e-05	c60421_g1_i3(putative NAC domain transcription factor superfamily protein [Zea mays]);c60421_g1_i4(NAC domain-containing protein 21/22 [Zea mays])
		c59000_g2	2.50537	0.670184	0.00144478	c59000_g2_i1(PREDICTED: MADS-box transcription factor 47 isoform X3 [Zea mays])
		c54912_g1	-4.00699	0.878961	6.02524e-05	c54912_g1_i1(heat shock factor protein HSF30 [Zea mays]);c54912_g1_i2(heat shock factor protein HSF30 [Zea mays])
		c48947_g1	2.82232	0.640743	0.000115496	c48947_g1_i1(PREDICTED: probable WRKY transcription factor 72 [Zea mays]);c48947_g1_i2(PREDICTED: probable WRKY transcription factor 72 [Zea mays])
		c50233_g2	-2.06343	0.571297	0.00222707	c50233_g2_i1(PREDICTED: nuclear transcription factor Y subunit A-3 isoform 1 isoform X2 [Zea mays]);c50233_g2_i2(PREDICTED: nuclear transcription factor Y subunit A-3 isoform 1 isoform X1 [Zea mays])
		c58393_g1	-2.25528	0.395807	2.35886e-07	c58393_g1_i1(phytochromeC2 [Zea mays]);c58393_g1_i2(uncharacterized protein LOC100191374 [Zea mays]);c58393_g1_i4(uncharacterized protein LOC100191374 [Zea mays]);c58393_g1_i5(uncharacterized protein LOC100191374 [Zea mays]);c58393_g1_i6(uncharacterized protein LOC100191374 [Zea mays]);c58393_g1_i8(uncharacterized protein LOC100191374 [Zea mays]);c58393_g1_i9(phytochromeC2 [Zea mays]);c58393_g1_i…
		c51930_g3	3.21545	0.676838	2.60022e-05	c51930_g3_i1(DRE-binding protein 4 [Zea mays]);c51930_g3_i2(DRE-binding protein 4 [Zea mays])
		c55308_g3	2.18705	0.508869	0.000178376	c55308_g3_i1(uncharacterized protein LOC100384544 [Zea mays]);c55308_g3_i2(uncharacterized protein LOC100384544 [Zea mays])
		c56885_g2	2.02122	0.263048	6.19587e-13	c56885_g2_i2(PREDICTED: homeobox-leucine zipper protein HOX19 [Zea mays]);c56885_g2_i5(PREDICTED: putative homeobox DNA-binding and leucine zipper domain family protein isoform X1 [Zea mays]);c56885_g2_i6(PREDICTED: homeobox-leucine zipper protein HOX19 [Zea mays])
		c60236_g1	3.30765	0.144347	1.37533e-112	c60236_g1_i2(NAC domain-containing protein 48 [Zea mays])
		c56800_g1	3.22463	0.212711	2.69955e-49	c56800_g1_i2(PREDICTED: probable WRKY transcription factor 53 [Zea mays]);c56800_g1_i3(WRKY74 - superfamily of TFs having WRKY and zinc finger domains [Zea mays]);c56800_g1_i4(PREDICTED: probable WRKY transcription factor 53 [Zea mays]);c56800_g1_i5(PREDICTED: probable WRKY transcription factor 53 [Zea mays]);c56800_g1_i6(WRKY74 - superfamily of TFs having WRKY and zinc finger domains [Zea mays])
		c51992_g7	4.76471	0.367728	4.62777e-36	c51992_g7_i1(dehydration-responsive element-binding protein 1B [Zea mays]);c51992_g7_i2(PREDICTED: dehydration-responsive element-binding protein 1A-like [Zea mays])
		c55904_g3	4.70319	0.347259	2.26073e-39	c55904_g3_i1(uncharacterized protein LOC100384376 [Zea mays])
		c56800_g2	3.22661	0.263233	2.577e-32	c56800_g2_i2(uncharacterized protein LOC100193434 [Zea mays]);c56800_g2_i3(uncharacterized protein LOC100193434 [Zea mays]);c56800_g2_i4(uncharacterized protein LOC100193434 [Zea mays]);c56800_g2_i5(uncharacterized protein LOC100193434 [Zea mays])
		c52253_g3	-3.15568	0.687497	5.27046e-05	c52253_g3_i3(AT-HSFB4 [Zea mays]);c52253_g3_i4(AT-HSFB4 [Zea mays])
		c57382_g3	-2.64519	0.547886	1.83651e-05	c57382_g3_i1(ramosa 1 enhancer locus 2 [Zea mays])
		c40833_g1	-2.17236	0.509928	0.000207502	c40833_g1_i2(FAR1 transcription factor [Zea mays])
		c63357_g2	2.25908	0.252216	2.01406e-17	c63357_g2_i2(PREDICTED: probable WRKY transcription factor 40 [Zea mays]);c63357_g2_i5(WRKY71 - superfamily of TFs having WRKY and zinc finger domains [Zea mays]);c63357_g2_i6(WRKY71 - superfamily of TFs having WRKY and zinc finger domains [Zea mays]);c63357_g2_i7(uncharacterized protein LOC100279570 [Zea mays])
		c58059_g3	-3.05672	0.885606	0.00373262	c58059_g3_i1(PREDICTED: putative MYB DNA-binding domain superfamily protein isoform X1 [Zea mays])
		c29827_g1	2.79859	0.538306	3.1702e-06	c29827_g1_i1(PREDICTED: ethylene-responsive transcription factor 4-like [Zea mays])
		c59964_g3	2.61912	0.146699	2.09377e-68	c59964_g3_i1(putative NAC domain transcription factor superfamily protein [Zea mays]);c59964_g3_i2(NAC domain-containing protein 48 [Zea mays]);c59964_g3_i4(putative NAC domain transcription factor superfamily protein [Zea mays]);c59964_g3_i5(NAC domain-containing protein 48 [Zea mays]);c59964_g3_i6(putative NAC domain transcription factor superfamily protein [Zea mays])
		c52306_g1	3.69128	0.390704	2.44535e-19	c52306_g1_i1(sbCBF6 [Zea mays])
		c61534_g1	-2.9581	0.288293	9.57024e-23	c61534_g1_i4(uncharacterized protein LOC100280318 [Zea mays])
		c50559_g2	3.72023	0.171775	1.34381e-100	c50559_g2_i1(uncharacterized protein LOC100275567 [Zea mays])
		c61582_g2	2.00551	0.158351	1.83137e-34	c61582_g2_i2(PREDICTED: NAC domain-containing protein 74-like [Zea mays]);c61582_g2_i5(TIP [Zea mays]);c61582_g2_i7(TIP [Zea mays]);c61582_g2_i8(PREDICTED: NAC domain-containing protein 74-like [Zea mays]);c61582_g2_i10(PREDICTED: TIP isoform X1 [Zea mays])
		c59148_g3	-2.31338	0.244719	2.32795e-19	c59148_g3_i1(PREDICTED: GRAS family transcription factor containing protein isoform X1 [Zea mays])
		c61582_g1	2.47483	0.411673	4.0478e-08	c61582_g1_i1(PREDICTED: TIP isoform X1 [Zea mays])
		c62348_g1	2.23293	0.267887	3.81897e-15	c62348_g1_i1(uncharacterized protein LOC100381829 [Zea mays])
		c62348_g3	2.12012	0.178012	1.61461e-30	c62348_g3_i1(PREDICTED: uncharacterized protein LOC100383937 isoform X1 [Zea mays]);c62348_g3_i3(PREDICTED: uncharacterized protein LOC100381829 isoform X1 [Zea mays]);c62348_g3_i4(PREDICTED: uncharacterized protein LOC100383937 isoform X1 [Zea mays])
		c62348_g2	2.73027	0.296275	2.05509e-18	c62348_g2_i1(PREDICTED: uncharacterized protein LOC100381829 isoform X1 [Zea mays]);c62348_g2_i3(uncharacterized protein LOC100383937 [Zea mays])
		c56755_g1	2.06421	0.225309	3.30662e-18	c56755_g1_i1(PREDICTED: ethylene-responsive transcription factor 8-like [Zea mays]);c56755_g1_i2(PREDICTED: ethylene-responsive transcription factor 8-like [Zea mays]);c56755_g1_i4(PREDICTED: ethylene-responsive transcription factor 8-like [Zea mays]);c56755_g1_i5(ethylene-responsive transcription factor 4 [Zea mays]);c56755_g1_i6(ethylene-responsive transcription factor 4 [Zea mays])
		c52032_g1	4.01249	0.372402	4.85138e-25	c52032_g1_i1(sbCBF6 [Zea mays])
GO_acc	GO:0010468	c46749_g1	-4.39281	0.576103	9.574e-13	c46749_g1_i2(PREDICTED: heat shock factor protein 4 isoform X1 [Zea mays])
term_type	P	c48755_g1	4.83508	0.592472	1.55854e-14	c48755_g1_i1(putative AP2/EREBP transcription factor superfamily protein [Zea mays])
Term	regulation of gene expression	c40833_g1	-2.17236	0.509928	0.000207502	c40833_g1_i2(FAR1 transcription factor [Zea mays])
queryitem	93	c51306_g1	5.38605	0.2289	1.10255e-118	c51306_g1_i1(uncharacterized protein LOC100275712 [Zea mays]);c51306_g1_i2(uncharacterized protein LOC100275712 [Zea mays])
querytotal	894	c54684_g2	-3.49083	0.812169	0.00017818	c54684_g2_i1(heat shock factor protein 7 [Zea mays]);c54684_g2_i2(heat shock factor protein 7 [Zea mays])
refitem	1568	c46651_g1	3.00382	0.828884	0.0021431	--
reftotal	28165	c62787_g1	2.32394	0.170599	7.98716e-40	c62787_g1_i3(PREDICTED: homeobox-leucine zipper protein HOX29-like isoform X1 [Zea mays]);c62787_g1_i4(PREDICTED: homeobox-leucine zipper protein HOX29-like isoform X1 [Zea mays]);c62787_g1_i5(sugar carrier protein C [Zea mays]);c62787_g1_i6(PREDICTED: homeobox-leucine zipper protein HOX29-like isoform X1 [Zea mays]);c62787_g1_i7(sugar carrier protein C [Zea mays]);c62787_g1_i9(monosaccharide tra…
pvalue	4.5e-08	c26084_g1	2.21567	0.525559	0.000247621	c26084_g1_i1(PREDICTED: uncharacterized protein LOC100280136 isoform X1 [Zea mays]);c26084_g1_i2(PREDICTED: uncharacterized protein LOC100280136 isoform X1 [Zea mays])
FDR	5.6e-06	c60069_g3	-2.02904	0.309943	1.61402e-09	c60069_g3_i1(PREDICTED: putative AP2/EREBP transcription factor superfamily protein isoform X1 [Zea mays])
		c63278_g1	2.1431	0.623654	0.00391035	c63278_g1_i1(IAA19 - auxin-responsive Aux/IAA family member [Zea mays])
		c59219_g2	2.1206	0.216558	9.62741e-21	c59219_g2_i1(hypothetical protein [Zea mays]);c59219_g2_i2(hypothetical protein [Zea mays]);c59219_g2_i3(hypothetical protein [Zea mays]);c59219_g2_i4(PREDICTED: uncharacterized protein LOC100278418 [Zea mays]);c59219_g2_i6(PREDICTED: uncharacterized protein LOC100278514 [Zea mays]);c59219_g2_i7(hypothetical protein [Zea mays]);c59219_g2_i9(PREDICTED: uncharacterized protein LOC100278486 [Zea may…
		c60327_g1	3.48223	0.181052	2.24283e-79	c60327_g1_i1(PREDICTED: uncharacterized protein LOC100384376 isoform X1 [Zea mays])
		c61283_g3	2.73255	0.336918	2.31917e-14	c61283_g3_i2(heat shock factor protein 2 [Zea mays]);c61283_g3_i3(heat shock factor protein 2 [Zea mays])
		c40260_g1	3.72068	0.334057	1.01611e-26	c40260_g1_i2(uncharacterized protein LOC100384376 [Zea mays])
		c53222_g5	3.0225	0.476073	5.50808e-09	c53222_g5_i1(NAC domain-containing protein 21/22 [Zea mays])
		c45827_g1	3.84247	0.793743	1.73196e-05	c45827_g1_i1(PREDICTED: ap2/EREBP transcription factor isoform X1 [Zea mays]);c45827_g1_i2(PREDICTED: ap2/EREBP transcription factor isoform X1 [Zea mays])
		c56137_g1	2.63328	0.268345	7.92777e-21	c56137_g1_i1(putative growth-regulating factor 6 [Zea mays]);c56137_g1_i2(putative growth-regulating factor 6 [Zea mays]);c56137_g1_i5(putative growth-regulating factor 6 [Zea mays]);c56137_g1_i6(putative growth-regulating factor 6 [Zea mays])
		c59659_g1	2.15043	0.377777	2.4358e-07	c59659_g1_i1(uncharacterized protein LOC100383487 [Zea mays]);c59659_g1_i2(uncharacterized protein LOC100383487 [Zea mays]);c59659_g1_i3(uncharacterized protein LOC100383487 [Zea mays]);c59659_g1_i4(uncharacterized protein LOC100383487 [Zea mays]);c59659_g1_i7(uncharacterized protein LOC100383487 [Zea mays])
		c56167_g1	2.09527	0.476477	0.000118845	c56167_g1_i1(PREDICTED: scarecrow-like protein 9 [Zea mays])
		c60305_g1	2.40582	0.223783	6.20022e-25	c60305_g1_i1(ethylene-responsive transcription factor 4 [Zea mays]);c60305_g1_i3(ethylene-responsive transcription factor 4 [Zea mays]);c60305_g1_i4(PREDICTED: ethylene-responsive transcription factor 4-like [Zea mays])
		c49422_g1	3.39094	0.667352	5.62546e-06	c49422_g1_i1(PREDICTED: dehydration-responsive element-binding protein 1G-like [Zea mays])
		c55975_g3	2.14048	0.584698	0.00189423	c55975_g3_i1(PREDICTED: hypothetical protein isoform X1 [Zea mays])
		c59856_g7	4.01129	0.251975	2.37233e-54	c59856_g7_i1(heat shock factor protein HSF30 [Zea mays])
		c53855_g1	-4.53909	0.215209	1.68292e-95	c53855_g1_i2(uncharacterized protein LOC100216626 [Zea mays]);c53855_g1_i3(uncharacterized protein LOC100216626 [Zea mays]);c53855_g1_i4(uncharacterized protein LOC100216626 [Zea mays]);c53855_g1_i5(uncharacterized protein LOC100216626 [Zea mays])
		c54041_g1	2.09082	0.444338	3.17968e-05	c54041_g1_i1(uncharacterized protein LOC100502296 [Zea mays]);c54041_g1_i2(uncharacterized protein LOC100502296 [Zea mays])
		c60155_g1	-2.17126	0.244587	4.04518e-17	c60155_g1_i1(PREDICTED: uncharacterized protein LOC103635104 [Zea mays]);c60155_g1_i2(bZIP transcription factor family protein [Zea mays]);c60155_g1_i5(bZIP transcription factor family protein [Zea mays]);c60155_g1_i6(bZIP transcription factor [Zea mays]);c60155_g1_i8(PREDICTED: transcription factor RF2b-like [Zea mays]);c60155_g1_i10(PREDICTED: transcription factor RF2b-like [Zea mays])
		c54255_g2	2.40846	0.170267	6.3047e-43	c54255_g2_i2(low temperature-induced protein15 [Zea mays]);c54255_g2_i3(uncharacterized protein LOC100273901 [Zea mays]);c54255_g2_i8(PREDICTED: protein YABBY 2-like [Zea mays]);c54255_g2_i11(uncharacterized protein LOC100273901 [Zea mays])
		c60801_g3	2.09552	0.427739	1.33027e-05	c60801_g3_i2(PREDICTED: putative ribonuclease H protein At1g65750 [Zea mays]);c60801_g3_i3(PREDICTED: putative ribonuclease H protein At1g65750 [Zea mays]);c60801_g3_i4(PREDICTED: putative ribonuclease H protein At1g65750 [Zea mays])
		c63899_g2	2.1268	0.179914	4.52225e-30	c63899_g2_i2(PREDICTED: ethylene-responsive transcription factor RAP2-9 [Zea mays]);c63899_g2_i3(PREDICTED: ethylene-responsive transcription factor RAP2-9 [Zea mays])
		c62514_g3	4.22849	0.566799	3.21436e-12	c62514_g3_i3(ethylene-responsive element binding protein 2 [Zea mays])
		c63689_g1	2.18207	0.163346	2.61266e-38	c63689_g1_i1(ribosome-inactivating protein [Zea mays]);c63689_g1_i2(ribosome-inactivating protein [Zea mays]);c63689_g1_i3(ribosome-inactivating protein [Zea mays])
		c50198_g4	2.68524	0.500154	1.34363e-06	c50198_g4_i1(uncharacterized protein LOC100274482 [Zea mays]);c50198_g4_i2(uncharacterized protein LOC100274482 [Zea mays])
		c50198_g3	2.34756	0.332794	5.6529e-11	c50198_g3_i1(uncharacterized protein LOC100274482 [Zea mays]);c50198_g3_i2(uncharacterized protein LOC100274482 [Zea mays])
		c53662_g2	5.41821	0.257507	4.71636e-95	c53662_g2_i1(uncharacterized protein LOC100275712 [Zea mays]);c53662_g2_i2(uncharacterized protein LOC100275712 [Zea mays])
		c58393_g1	-2.25528	0.395807	2.35886e-07	c58393_g1_i1(phytochromeC2 [Zea mays]);c58393_g1_i2(uncharacterized protein LOC100191374 [Zea mays]);c58393_g1_i4(uncharacterized protein LOC100191374 [Zea mays]);c58393_g1_i5(uncharacterized protein LOC100191374 [Zea mays]);c58393_g1_i6(uncharacterized protein LOC100191374 [Zea mays]);c58393_g1_i8(uncharacterized protein LOC100191374 [Zea mays]);c58393_g1_i9(phytochromeC2 [Zea mays]);c58393_g1_i…
		c54015_g1	5.84265	0.644302	7.57682e-18	c54015_g1_i3(PREDICTED: probable WRKY transcription factor 11 [Zea mays])
		c59910_g1	-3.01719	0.224096	6.62281e-39	c59910_g1_i1(heat shock factor protein HSF30 [Zea mays]);c59910_g1_i3(PREDICTED: heat shock factor protein HSF30 isoform X1 [Zea mays]);c59910_g1_i4(heat shock factor protein HSF30 [Zea mays])
		c61581_g3	2.41533	0.349514	1.49253e-10	c61581_g3_i1(PREDICTED: putative bZIP transcription factor superfamily protein isoform 1 isoform X1 [Zea mays]);c61581_g3_i2(PREDICTED: putative bZIP transcription factor superfamily protein isoform 1 isoform X1 [Zea mays]);c61581_g3_i3(putative bZIP transcription factor superfamily protein [Zea mays]);c61581_g3_i4(PREDICTED: putative bZIP transcription factor superfamily protein isoform 1 isofor…
		c59902_g1	2.13836	0.181609	7.76229e-30	c59902_g1_i1(PREDICTED: probable WRKY transcription factor 34 [Zea mays]);c59902_g1_i2(PREDICTED: uncharacterized protein LOC100279301 isoform X1 [Zea mays]);c59902_g1_i3(PREDICTED: uncharacterized protein LOC103630738 [Zea mays]);c59902_g1_i4(PREDICTED: WRKY53 - superfamily of TFs having WRKY and zinc finger domains isoform X1 [Zea mays]);c59902_g1_i6(WRKY53 - superfamily of TFs having WRKY and …
		c57571_g1	2.07018	0.302782	2.43578e-10	c57571_g1_i1(LOC100285734 [Zea mays]);c57571_g1_i2(LOC100285734 [Zea mays]);c57571_g1_i3(LOC100285734 [Zea mays])
		c49238_g1	3.2147	0.735142	0.000131772	c49238_g1_i1(DNA binding protein [Zea mays])
		c55080_g1	-2.03157	0.174814	4.59589e-29	c55080_g1_i1(uncharacterized protein LOC100275213 [Zea mays]);c55080_g1_i3(uncharacterized protein LOC100275213 [Zea mays]);c55080_g1_i4(uncharacterized protein LOC100275213 [Zea mays])
		c58173_g1	-2.40508	0.290111	5.49347e-15	c58173_g1_i1(heat-shock protein 101 [Zea mays]);c58173_g1_i2(PREDICTED: uncharacterized protein LOC100191510 isoform X1 [Zea mays])
		c57823_g1	-2.02861	0.218114	9.4785e-19	c57823_g1_i2(PREDICTED: NAC domain-containing protein 21/22-like [Zea mays]);c57823_g1_i3(PREDICTED: NAC domain-containing protein 21/22-like [Zea mays])
		c62431_g1	2.39524	0.257286	8.76254e-19	c62431_g1_i2(PREDICTED: LOC100281433 isoform X1 [Zea mays]);c62431_g1_i5(PREDICTED: LOC100281433 isoform X1 [Zea mays]);c62431_g1_i7(PREDICTED: two-component response regulator-like PRR1 [Zea mays]);c62431_g1_i8(PREDICTED: two-component response regulator-like PRR1 [Zea mays]);c62431_g1_i13(PREDICTED: two-component response regulator-like PRR1 [Zea mays])
		c49942_g1	-2.51119	0.63622	0.000688028	--
		c55934_g1	2.10952	0.230478	3.58663e-18	c55934_g1_i2(hypothetical protein [Zea mays]);c55934_g1_i3(hypothetical protein [Zea mays])
		c53405_g2	2.53565	0.635992	0.000595149	c53405_g2_i1(putative NAC domain transcription factor superfamily protein [Zea mays])
		c61649_g1	-3.17338	0.915965	0.00358295	c61649_g1_i1(uncharacterized protein LOC100280131 [Zea mays])
		c59383_g6	2.89671	0.830528	0.00332906	c59383_g6_i1(PREDICTED: auxin response factor 21-like [Zea mays])
		c54084_g1	2.21094	0.431973	4.69219e-06	c54084_g1_i2(ABA response element binding factor [Zea mays]);c54084_g1_i4(ABA response element binding factor [Zea mays]);c54084_g1_i5(ABA response element binding factor [Zea mays])
		c50430_g1	-2.10855	0.182531	1.01203e-28	c50430_g1_i1(phosphosulfolactate synthase-related protein [Zea mays]);c50430_g1_i2(phosphosulfolactate synthase-related protein [Zea mays])
		c46731_g1	3.69536	0.205457	2.00103e-69	c46731_g1_i2(uncharacterized protein LOC100275567 [Zea mays]);c46731_g1_i3(uncharacterized protein LOC100275567 [Zea mays])
		c59299_g1	3.4964	0.253999	1.20551e-40	c59299_g1_i1(bZIP transcription factor1 [Zea mays]);c59299_g1_i4(bZIP transcription factor1 [Zea mays]);c59299_g1_i6(bZIP transcription factor1 [Zea mays]);c59299_g1_i7(bZIP transcription factor1 [Zea mays]);c59299_g1_i8(PREDICTED: uncharacterized LOC100272700 isoform X2 [Zea mays]);c59299_g1_i12(bZIP transcription factor1 [Zea mays]);c59299_g1_i13(PREDICTED: uncharacterized LOC100272700 isoform …
		c38115_g1	3.3105	0.219303	7.09099e-49	c38115_g1_i1(WRKY74 - superfamily of TFs having WRKY and zinc finger domains [Zea mays]);c38115_g1_i2(WRKY74 - superfamily of TFs having WRKY and zinc finger domains [Zea mays])
		c63608_g4	2.43011	0.159275	6.17734e-50	c63608_g4_i1(ethylene-responsive element binding protein 2 [Zea mays]);c63608_g4_i2(ethylene-responsive element binding protein 2 [Zea mays])
		c60154_g4	-2.54408	0.642469	0.000657158	c60154_g4_i1(PREDICTED: putative MYB DNA-binding domain superfamily protein isoform X1 [Zea mays]);c60154_g4_i3(PREDICTED: protein ODORANT1-like [Zea mays])
		c49699_g1	3.61986	0.671486	1.20018e-06	c49699_g1_i1(dehydration-responsive element-binding protein 1A [Zea mays])
		c49699_g2	2.44678	0.561693	0.000141048	c49699_g2_i2(dehydration-responsive element-binding protein 1D [Zea mays])
		c47289_g2	3.12753	0.23731	2.66682e-37	c47289_g2_i1(putative NAC domain transcription factor superfamily protein [Zea mays])
		c55871_g4	2.90076	0.136356	3.81214e-97	c55871_g4_i1(uncharacterized protein LOC100279570 [Zea mays])
		c54263_g3	3.442	0.451524	9.7048e-13	c54263_g3_i1(hypothetical protein [Zea mays]);c54263_g3_i2(uncharacterized protein LOC100384507 [Zea mays])
		c59148_g3	-2.31338	0.244719	2.32795e-19	c59148_g3_i1(PREDICTED: GRAS family transcription factor containing protein isoform X1 [Zea mays])
		c59000_g2	2.50537	0.670184	0.00144478	c59000_g2_i1(PREDICTED: MADS-box transcription factor 47 isoform X3 [Zea mays])
		c54912_g1	-4.00699	0.878961	6.02524e-05	c54912_g1_i1(heat shock factor protein HSF30 [Zea mays]);c54912_g1_i2(heat shock factor protein HSF30 [Zea mays])
		c48947_g1	2.82232	0.640743	0.000115496	c48947_g1_i1(PREDICTED: probable WRKY transcription factor 72 [Zea mays]);c48947_g1_i2(PREDICTED: probable WRKY transcription factor 72 [Zea mays])
		c50233_g2	-2.06343	0.571297	0.00222707	c50233_g2_i1(PREDICTED: nuclear transcription factor Y subunit A-3 isoform 1 isoform X2 [Zea mays]);c50233_g2_i2(PREDICTED: nuclear transcription factor Y subunit A-3 isoform 1 isoform X1 [Zea mays])
		c51992_g5	-2.23865	0.301151	3.89849e-12	c51992_g5_i1(PREDICTED: putative AP2/EREBP transcription factor superfamily protein isoform X1 [Zea mays]);c51992_g5_i3(PREDICTED: ethylene-responsive factor-like protein 1 isoform X1 [Zea mays]);c51992_g5_i4(ethylene-responsive factor-like protein 1 [Zea mays]);c51992_g5_i5(LOC100280468 [Zea mays]);c51992_g5_i6(AP2 domain containing protein [Zea mays])
		c51930_g3	3.21545	0.676838	2.60022e-05	c51930_g3_i1(DRE-binding protein 4 [Zea mays]);c51930_g3_i2(DRE-binding protein 4 [Zea mays])
		c55308_g3	2.18705	0.508869	0.000178376	c55308_g3_i1(uncharacterized protein LOC100384544 [Zea mays]);c55308_g3_i2(uncharacterized protein LOC100384544 [Zea mays])
		c56885_g2	2.02122	0.263048	6.19587e-13	c56885_g2_i2(PREDICTED: homeobox-leucine zipper protein HOX19 [Zea mays]);c56885_g2_i5(PREDICTED: putative homeobox DNA-binding and leucine zipper domain family protein isoform X1 [Zea mays]);c56885_g2_i6(PREDICTED: homeobox-leucine zipper protein HOX19 [Zea mays])
		c60236_g1	3.30765	0.144347	1.37533e-112	c60236_g1_i2(NAC domain-containing protein 48 [Zea mays])
		c56800_g1	3.22463	0.212711	2.69955e-49	c56800_g1_i2(PREDICTED: probable WRKY transcription factor 53 [Zea mays]);c56800_g1_i3(WRKY74 - superfamily of TFs having WRKY and zinc finger domains [Zea mays]);c56800_g1_i4(PREDICTED: probable WRKY transcription factor 53 [Zea mays]);c56800_g1_i5(PREDICTED: probable WRKY transcription factor 53 [Zea mays]);c56800_g1_i6(WRKY74 - superfamily of TFs having WRKY and zinc finger domains [Zea mays])
		c51992_g7	4.76471	0.367728	4.62777e-36	c51992_g7_i1(dehydration-responsive element-binding protein 1B [Zea mays]);c51992_g7_i2(PREDICTED: dehydration-responsive element-binding protein 1A-like [Zea mays])
		c55904_g3	4.70319	0.347259	2.26073e-39	c55904_g3_i1(uncharacterized protein LOC100384376 [Zea mays])
		c56800_g2	3.22661	0.263233	2.577e-32	c56800_g2_i2(uncharacterized protein LOC100193434 [Zea mays]);c56800_g2_i3(uncharacterized protein LOC100193434 [Zea mays]);c56800_g2_i4(uncharacterized protein LOC100193434 [Zea mays]);c56800_g2_i5(uncharacterized protein LOC100193434 [Zea mays])
		c52253_g3	-3.15568	0.687497	5.27046e-05	c52253_g3_i3(AT-HSFB4 [Zea mays]);c52253_g3_i4(AT-HSFB4 [Zea mays])
		c57382_g3	-2.64519	0.547886	1.83651e-05	c57382_g3_i1(ramosa 1 enhancer locus 2 [Zea mays])
		c60421_g1	3.14563	0.66569	2.90761e-05	c60421_g1_i3(putative NAC domain transcription factor superfamily protein [Zea mays]);c60421_g1_i4(NAC domain-containing protein 21/22 [Zea mays])
		c63357_g2	2.25908	0.252216	2.01406e-17	c63357_g2_i2(PREDICTED: probable WRKY transcription factor 40 [Zea mays]);c63357_g2_i5(WRKY71 - superfamily of TFs having WRKY and zinc finger domains [Zea mays]);c63357_g2_i6(WRKY71 - superfamily of TFs having WRKY and zinc finger domains [Zea mays]);c63357_g2_i7(uncharacterized protein LOC100279570 [Zea mays])
		c58059_g3	-3.05672	0.885606	0.00373262	c58059_g3_i1(PREDICTED: putative MYB DNA-binding domain superfamily protein isoform X1 [Zea mays])
		c29827_g1	2.79859	0.538306	3.1702e-06	c29827_g1_i1(PREDICTED: ethylene-responsive transcription factor 4-like [Zea mays])
		c59964_g3	2.61912	0.146699	2.09377e-68	c59964_g3_i1(putative NAC domain transcription factor superfamily protein [Zea mays]);c59964_g3_i2(NAC domain-containing protein 48 [Zea mays]);c59964_g3_i4(putative NAC domain transcription factor superfamily protein [Zea mays]);c59964_g3_i5(NAC domain-containing protein 48 [Zea mays]);c59964_g3_i6(putative NAC domain transcription factor superfamily protein [Zea mays])
		c52306_g1	3.69128	0.390704	2.44535e-19	c52306_g1_i1(sbCBF6 [Zea mays])
		c61534_g1	-2.9581	0.288293	9.57024e-23	c61534_g1_i4(uncharacterized protein LOC100280318 [Zea mays])
		c50559_g2	3.72023	0.171775	1.34381e-100	c50559_g2_i1(uncharacterized protein LOC100275567 [Zea mays])
		c61582_g2	2.00551	0.158351	1.83137e-34	c61582_g2_i2(PREDICTED: NAC domain-containing protein 74-like [Zea mays]);c61582_g2_i5(TIP [Zea mays]);c61582_g2_i7(TIP [Zea mays]);c61582_g2_i8(PREDICTED: NAC domain-containing protein 74-like [Zea mays]);c61582_g2_i10(PREDICTED: TIP isoform X1 [Zea mays])
		c61582_g1	2.47483	0.411673	4.0478e-08	c61582_g1_i1(PREDICTED: TIP isoform X1 [Zea mays])
		c62348_g1	2.23293	0.267887	3.81897e-15	c62348_g1_i1(uncharacterized protein LOC100381829 [Zea mays])
		c62348_g3	2.12012	0.178012	1.61461e-30	c62348_g3_i1(PREDICTED: uncharacterized protein LOC100383937 isoform X1 [Zea mays]);c62348_g3_i3(PREDICTED: uncharacterized protein LOC100381829 isoform X1 [Zea mays]);c62348_g3_i4(PREDICTED: uncharacterized protein LOC100383937 isoform X1 [Zea mays])
		c62348_g2	2.73027	0.296275	2.05509e-18	c62348_g2_i1(PREDICTED: uncharacterized protein LOC100381829 isoform X1 [Zea mays]);c62348_g2_i3(uncharacterized protein LOC100383937 [Zea mays])
		c56755_g1	2.06421	0.225309	3.30662e-18	c56755_g1_i1(PREDICTED: ethylene-responsive transcription factor 8-like [Zea mays]);c56755_g1_i2(PREDICTED: ethylene-responsive transcription factor 8-like [Zea mays]);c56755_g1_i4(PREDICTED: ethylene-responsive transcription factor 8-like [Zea mays]);c56755_g1_i5(ethylene-responsive transcription factor 4 [Zea mays]);c56755_g1_i6(ethylene-responsive transcription factor 4 [Zea mays])
		c52032_g1	4.01249	0.372402	4.85138e-25	c52032_g1_i1(sbCBF6 [Zea mays])
GO_acc	GO:0031323	c46749_g1	-4.39281	0.576103	9.574e-13	c46749_g1_i2(PREDICTED: heat shock factor protein 4 isoform X1 [Zea mays])
term_type	P	c48755_g1	4.83508	0.592472	1.55854e-14	c48755_g1_i1(putative AP2/EREBP transcription factor superfamily protein [Zea mays])
Term	regulation of cellular metabolic process	c51306_g1	5.38605	0.2289	1.10255e-118	c51306_g1_i1(uncharacterized protein LOC100275712 [Zea mays]);c51306_g1_i2(uncharacterized protein LOC100275712 [Zea mays])
queryitem	96	c54684_g2	-3.49083	0.812169	0.00017818	c54684_g2_i1(heat shock factor protein 7 [Zea mays]);c54684_g2_i2(heat shock factor protein 7 [Zea mays])
querytotal	894	c46651_g1	3.00382	0.828884	0.0021431	--
refitem	1636	c62787_g1	2.32394	0.170599	7.98716e-40	c62787_g1_i3(PREDICTED: homeobox-leucine zipper protein HOX29-like isoform X1 [Zea mays]);c62787_g1_i4(PREDICTED: homeobox-leucine zipper protein HOX29-like isoform X1 [Zea mays]);c62787_g1_i5(sugar carrier protein C [Zea mays]);c62787_g1_i6(PREDICTED: homeobox-leucine zipper protein HOX29-like isoform X1 [Zea mays]);c62787_g1_i7(sugar carrier protein C [Zea mays]);c62787_g1_i9(monosaccharide tra…
reftotal	28165	c26084_g1	2.21567	0.525559	0.000247621	c26084_g1_i1(PREDICTED: uncharacterized protein LOC100280136 isoform X1 [Zea mays]);c26084_g1_i2(PREDICTED: uncharacterized protein LOC100280136 isoform X1 [Zea mays])
pvalue	4.6e-08	c60069_g3	-2.02904	0.309943	1.61402e-09	c60069_g3_i1(PREDICTED: putative AP2/EREBP transcription factor superfamily protein isoform X1 [Zea mays])
FDR	5.6e-06	c63278_g1	2.1431	0.623654	0.00391035	c63278_g1_i1(IAA19 - auxin-responsive Aux/IAA family member [Zea mays])
		c57868_g1	2.07078	0.159754	4.34856e-36	c57868_g1_i1(uncharacterized protein LOC100381549 [Zea mays]);c57868_g1_i3(PREDICTED: probable protein phosphatase 2C 50 [Zea mays]);c57868_g1_i4(uncharacterized protein LOC100381549 [Zea mays])
		c59219_g2	2.1206	0.216558	9.62741e-21	c59219_g2_i1(hypothetical protein [Zea mays]);c59219_g2_i2(hypothetical protein [Zea mays]);c59219_g2_i3(hypothetical protein [Zea mays]);c59219_g2_i4(PREDICTED: uncharacterized protein LOC100278418 [Zea mays]);c59219_g2_i6(PREDICTED: uncharacterized protein LOC100278514 [Zea mays]);c59219_g2_i7(hypothetical protein [Zea mays]);c59219_g2_i9(PREDICTED: uncharacterized protein LOC100278486 [Zea may…
		c60327_g1	3.48223	0.181052	2.24283e-79	c60327_g1_i1(PREDICTED: uncharacterized protein LOC100384376 isoform X1 [Zea mays])
		c61283_g3	2.73255	0.336918	2.31917e-14	c61283_g3_i2(heat shock factor protein 2 [Zea mays]);c61283_g3_i3(heat shock factor protein 2 [Zea mays])
		c40260_g1	3.72068	0.334057	1.01611e-26	c40260_g1_i2(uncharacterized protein LOC100384376 [Zea mays])
		c53222_g5	3.0225	0.476073	5.50808e-09	c53222_g5_i1(NAC domain-containing protein 21/22 [Zea mays])
		c45827_g1	3.84247	0.793743	1.73196e-05	c45827_g1_i1(PREDICTED: ap2/EREBP transcription factor isoform X1 [Zea mays]);c45827_g1_i2(PREDICTED: ap2/EREBP transcription factor isoform X1 [Zea mays])
		c56137_g1	2.63328	0.268345	7.92777e-21	c56137_g1_i1(putative growth-regulating factor 6 [Zea mays]);c56137_g1_i2(putative growth-regulating factor 6 [Zea mays]);c56137_g1_i5(putative growth-regulating factor 6 [Zea mays]);c56137_g1_i6(putative growth-regulating factor 6 [Zea mays])
		c59659_g1	2.15043	0.377777	2.4358e-07	c59659_g1_i1(uncharacterized protein LOC100383487 [Zea mays]);c59659_g1_i2(uncharacterized protein LOC100383487 [Zea mays]);c59659_g1_i3(uncharacterized protein LOC100383487 [Zea mays]);c59659_g1_i4(uncharacterized protein LOC100383487 [Zea mays]);c59659_g1_i7(uncharacterized protein LOC100383487 [Zea mays])
		c56167_g1	2.09527	0.476477	0.000118845	c56167_g1_i1(PREDICTED: scarecrow-like protein 9 [Zea mays])
		c60305_g1	2.40582	0.223783	6.20022e-25	c60305_g1_i1(ethylene-responsive transcription factor 4 [Zea mays]);c60305_g1_i3(ethylene-responsive transcription factor 4 [Zea mays]);c60305_g1_i4(PREDICTED: ethylene-responsive transcription factor 4-like [Zea mays])
		c49422_g1	3.39094	0.667352	5.62546e-06	c49422_g1_i1(PREDICTED: dehydration-responsive element-binding protein 1G-like [Zea mays])
		c55975_g3	2.14048	0.584698	0.00189423	c55975_g3_i1(PREDICTED: hypothetical protein isoform X1 [Zea mays])
		c59856_g7	4.01129	0.251975	2.37233e-54	c59856_g7_i1(heat shock factor protein HSF30 [Zea mays])
		c53855_g1	-4.53909	0.215209	1.68292e-95	c53855_g1_i2(uncharacterized protein LOC100216626 [Zea mays]);c53855_g1_i3(uncharacterized protein LOC100216626 [Zea mays]);c53855_g1_i4(uncharacterized protein LOC100216626 [Zea mays]);c53855_g1_i5(uncharacterized protein LOC100216626 [Zea mays])
		c54041_g1	2.09082	0.444338	3.17968e-05	c54041_g1_i1(uncharacterized protein LOC100502296 [Zea mays]);c54041_g1_i2(uncharacterized protein LOC100502296 [Zea mays])
		c60155_g1	-2.17126	0.244587	4.04518e-17	c60155_g1_i1(PREDICTED: uncharacterized protein LOC103635104 [Zea mays]);c60155_g1_i2(bZIP transcription factor family protein [Zea mays]);c60155_g1_i5(bZIP transcription factor family protein [Zea mays]);c60155_g1_i6(bZIP transcription factor [Zea mays]);c60155_g1_i8(PREDICTED: transcription factor RF2b-like [Zea mays]);c60155_g1_i10(PREDICTED: transcription factor RF2b-like [Zea mays])
		c54255_g2	2.40846	0.170267	6.3047e-43	c54255_g2_i2(low temperature-induced protein15 [Zea mays]);c54255_g2_i3(uncharacterized protein LOC100273901 [Zea mays]);c54255_g2_i8(PREDICTED: protein YABBY 2-like [Zea mays]);c54255_g2_i11(uncharacterized protein LOC100273901 [Zea mays])
		c60801_g3	2.09552	0.427739	1.33027e-05	c60801_g3_i2(PREDICTED: putative ribonuclease H protein At1g65750 [Zea mays]);c60801_g3_i3(PREDICTED: putative ribonuclease H protein At1g65750 [Zea mays]);c60801_g3_i4(PREDICTED: putative ribonuclease H protein At1g65750 [Zea mays])
		c58490_g1	-3.09476	0.545823	2.75333e-07	c58490_g1_i2(putative thaumatin domain family protein [Zea mays]);c58490_g1_i3(putative thaumatin domain family protein [Zea mays])
		c63899_g2	2.1268	0.179914	4.52225e-30	c63899_g2_i2(PREDICTED: ethylene-responsive transcription factor RAP2-9 [Zea mays]);c63899_g2_i3(PREDICTED: ethylene-responsive transcription factor RAP2-9 [Zea mays])
		c62514_g3	4.22849	0.566799	3.21436e-12	c62514_g3_i3(ethylene-responsive element binding protein 2 [Zea mays])
		c63689_g1	2.18207	0.163346	2.61266e-38	c63689_g1_i1(ribosome-inactivating protein [Zea mays]);c63689_g1_i2(ribosome-inactivating protein [Zea mays]);c63689_g1_i3(ribosome-inactivating protein [Zea mays])
		c50198_g4	2.68524	0.500154	1.34363e-06	c50198_g4_i1(uncharacterized protein LOC100274482 [Zea mays]);c50198_g4_i2(uncharacterized protein LOC100274482 [Zea mays])
		c50198_g3	2.34756	0.332794	5.6529e-11	c50198_g3_i1(uncharacterized protein LOC100274482 [Zea mays]);c50198_g3_i2(uncharacterized protein LOC100274482 [Zea mays])
		c53662_g2	5.41821	0.257507	4.71636e-95	c53662_g2_i1(uncharacterized protein LOC100275712 [Zea mays]);c53662_g2_i2(uncharacterized protein LOC100275712 [Zea mays])
		c51992_g5	-2.23865	0.301151	3.89849e-12	c51992_g5_i1(PREDICTED: putative AP2/EREBP transcription factor superfamily protein isoform X1 [Zea mays]);c51992_g5_i3(PREDICTED: ethylene-responsive factor-like protein 1 isoform X1 [Zea mays]);c51992_g5_i4(ethylene-responsive factor-like protein 1 [Zea mays]);c51992_g5_i5(LOC100280468 [Zea mays]);c51992_g5_i6(AP2 domain containing protein [Zea mays])
		c54015_g1	5.84265	0.644302	7.57682e-18	c54015_g1_i3(PREDICTED: probable WRKY transcription factor 11 [Zea mays])
		c59910_g1	-3.01719	0.224096	6.62281e-39	c59910_g1_i1(heat shock factor protein HSF30 [Zea mays]);c59910_g1_i3(PREDICTED: heat shock factor protein HSF30 isoform X1 [Zea mays]);c59910_g1_i4(heat shock factor protein HSF30 [Zea mays])
		c61581_g3	2.41533	0.349514	1.49253e-10	c61581_g3_i1(PREDICTED: putative bZIP transcription factor superfamily protein isoform 1 isoform X1 [Zea mays]);c61581_g3_i2(PREDICTED: putative bZIP transcription factor superfamily protein isoform 1 isoform X1 [Zea mays]);c61581_g3_i3(putative bZIP transcription factor superfamily protein [Zea mays]);c61581_g3_i4(PREDICTED: putative bZIP transcription factor superfamily protein isoform 1 isofor…
		c59902_g1	2.13836	0.181609	7.76229e-30	c59902_g1_i1(PREDICTED: probable WRKY transcription factor 34 [Zea mays]);c59902_g1_i2(PREDICTED: uncharacterized protein LOC100279301 isoform X1 [Zea mays]);c59902_g1_i3(PREDICTED: uncharacterized protein LOC103630738 [Zea mays]);c59902_g1_i4(PREDICTED: WRKY53 - superfamily of TFs having WRKY and zinc finger domains isoform X1 [Zea mays]);c59902_g1_i6(WRKY53 - superfamily of TFs having WRKY and …
		c57571_g1	2.07018	0.302782	2.43578e-10	c57571_g1_i1(LOC100285734 [Zea mays]);c57571_g1_i2(LOC100285734 [Zea mays]);c57571_g1_i3(LOC100285734 [Zea mays])
		c49238_g1	3.2147	0.735142	0.000131772	c49238_g1_i1(DNA binding protein [Zea mays])
		c55080_g1	-2.03157	0.174814	4.59589e-29	c55080_g1_i1(uncharacterized protein LOC100275213 [Zea mays]);c55080_g1_i3(uncharacterized protein LOC100275213 [Zea mays]);c55080_g1_i4(uncharacterized protein LOC100275213 [Zea mays])
		c58173_g1	-2.40508	0.290111	5.49347e-15	c58173_g1_i1(heat-shock protein 101 [Zea mays]);c58173_g1_i2(PREDICTED: uncharacterized protein LOC100191510 isoform X1 [Zea mays])
		c57823_g1	-2.02861	0.218114	9.4785e-19	c57823_g1_i2(PREDICTED: NAC domain-containing protein 21/22-like [Zea mays]);c57823_g1_i3(PREDICTED: NAC domain-containing protein 21/22-like [Zea mays])
		c62431_g1	2.39524	0.257286	8.76254e-19	c62431_g1_i2(PREDICTED: LOC100281433 isoform X1 [Zea mays]);c62431_g1_i5(PREDICTED: LOC100281433 isoform X1 [Zea mays]);c62431_g1_i7(PREDICTED: two-component response regulator-like PRR1 [Zea mays]);c62431_g1_i8(PREDICTED: two-component response regulator-like PRR1 [Zea mays]);c62431_g1_i13(PREDICTED: two-component response regulator-like PRR1 [Zea mays])
		c49942_g1	-2.51119	0.63622	0.000688028	--
		c55934_g1	2.10952	0.230478	3.58663e-18	c55934_g1_i2(hypothetical protein [Zea mays]);c55934_g1_i3(hypothetical protein [Zea mays])
		c53405_g2	2.53565	0.635992	0.000595149	c53405_g2_i1(putative NAC domain transcription factor superfamily protein [Zea mays])
		c61649_g1	-3.17338	0.915965	0.00358295	c61649_g1_i1(uncharacterized protein LOC100280131 [Zea mays])
		c59383_g6	2.89671	0.830528	0.00332906	c59383_g6_i1(PREDICTED: auxin response factor 21-like [Zea mays])
		c54084_g1	2.21094	0.431973	4.69219e-06	c54084_g1_i2(ABA response element binding factor [Zea mays]);c54084_g1_i4(ABA response element binding factor [Zea mays]);c54084_g1_i5(ABA response element binding factor [Zea mays])
		c46731_g1	3.69536	0.205457	2.00103e-69	c46731_g1_i2(uncharacterized protein LOC100275567 [Zea mays]);c46731_g1_i3(uncharacterized protein LOC100275567 [Zea mays])
		c59299_g1	3.4964	0.253999	1.20551e-40	c59299_g1_i1(bZIP transcription factor1 [Zea mays]);c59299_g1_i4(bZIP transcription factor1 [Zea mays]);c59299_g1_i6(bZIP transcription factor1 [Zea mays]);c59299_g1_i7(bZIP transcription factor1 [Zea mays]);c59299_g1_i8(PREDICTED: uncharacterized LOC100272700 isoform X2 [Zea mays]);c59299_g1_i12(bZIP transcription factor1 [Zea mays]);c59299_g1_i13(PREDICTED: uncharacterized LOC100272700 isoform …
		c57901_g1	2.14907	0.490008	0.000124612	c57901_g1_i3(PREDICTED: uncharacterized protein LOC100381712 isoform X2 [Zea mays])
		c38115_g1	3.3105	0.219303	7.09099e-49	c38115_g1_i1(WRKY74 - superfamily of TFs having WRKY and zinc finger domains [Zea mays]);c38115_g1_i2(WRKY74 - superfamily of TFs having WRKY and zinc finger domains [Zea mays])
		c63608_g4	2.43011	0.159275	6.17734e-50	c63608_g4_i1(ethylene-responsive element binding protein 2 [Zea mays]);c63608_g4_i2(ethylene-responsive element binding protein 2 [Zea mays])
		c57277_g4	2.99695	0.466317	3.39728e-09	c57277_g4_i1(RING-H2 finger protein ATL5A [Zea mays]);c57277_g4_i2(RING-H2 finger protein ATL5A [Zea mays]);c57277_g4_i3(RING-H2 finger protein ATL5A [Zea mays])
		c60154_g4	-2.54408	0.642469	0.000657158	c60154_g4_i1(PREDICTED: putative MYB DNA-binding domain superfamily protein isoform X1 [Zea mays]);c60154_g4_i3(PREDICTED: protein ODORANT1-like [Zea mays])
		c49699_g1	3.61986	0.671486	1.20018e-06	c49699_g1_i1(dehydration-responsive element-binding protein 1A [Zea mays])
		c49699_g2	2.44678	0.561693	0.000141048	c49699_g2_i2(dehydration-responsive element-binding protein 1D [Zea mays])
		c47289_g2	3.12753	0.23731	2.66682e-37	c47289_g2_i1(putative NAC domain transcription factor superfamily protein [Zea mays])
		c55871_g4	2.90076	0.136356	3.81214e-97	c55871_g4_i1(uncharacterized protein LOC100279570 [Zea mays])
		c54263_g3	3.442	0.451524	9.7048e-13	c54263_g3_i1(hypothetical protein [Zea mays]);c54263_g3_i2(uncharacterized protein LOC100384507 [Zea mays])
		c60421_g1	3.14563	0.66569	2.90761e-05	c60421_g1_i3(putative NAC domain transcription factor superfamily protein [Zea mays]);c60421_g1_i4(NAC domain-containing protein 21/22 [Zea mays])
		c59000_g2	2.50537	0.670184	0.00144478	c59000_g2_i1(PREDICTED: MADS-box transcription factor 47 isoform X3 [Zea mays])
		c54912_g1	-4.00699	0.878961	6.02524e-05	c54912_g1_i1(heat shock factor protein HSF30 [Zea mays]);c54912_g1_i2(heat shock factor protein HSF30 [Zea mays])
		c48947_g1	2.82232	0.640743	0.000115496	c48947_g1_i1(PREDICTED: probable WRKY transcription factor 72 [Zea mays]);c48947_g1_i2(PREDICTED: probable WRKY transcription factor 72 [Zea mays])
		c50233_g2	-2.06343	0.571297	0.00222707	c50233_g2_i1(PREDICTED: nuclear transcription factor Y subunit A-3 isoform 1 isoform X2 [Zea mays]);c50233_g2_i2(PREDICTED: nuclear transcription factor Y subunit A-3 isoform 1 isoform X1 [Zea mays])
		c58393_g1	-2.25528	0.395807	2.35886e-07	c58393_g1_i1(phytochromeC2 [Zea mays]);c58393_g1_i2(uncharacterized protein LOC100191374 [Zea mays]);c58393_g1_i4(uncharacterized protein LOC100191374 [Zea mays]);c58393_g1_i5(uncharacterized protein LOC100191374 [Zea mays]);c58393_g1_i6(uncharacterized protein LOC100191374 [Zea mays]);c58393_g1_i8(uncharacterized protein LOC100191374 [Zea mays]);c58393_g1_i9(phytochromeC2 [Zea mays]);c58393_g1_i…
		c51930_g3	3.21545	0.676838	2.60022e-05	c51930_g3_i1(DRE-binding protein 4 [Zea mays]);c51930_g3_i2(DRE-binding protein 4 [Zea mays])
		c55308_g3	2.18705	0.508869	0.000178376	c55308_g3_i1(uncharacterized protein LOC100384544 [Zea mays]);c55308_g3_i2(uncharacterized protein LOC100384544 [Zea mays])
		c56885_g2	2.02122	0.263048	6.19587e-13	c56885_g2_i2(PREDICTED: homeobox-leucine zipper protein HOX19 [Zea mays]);c56885_g2_i5(PREDICTED: putative homeobox DNA-binding and leucine zipper domain family protein isoform X1 [Zea mays]);c56885_g2_i6(PREDICTED: homeobox-leucine zipper protein HOX19 [Zea mays])
		c60236_g1	3.30765	0.144347	1.37533e-112	c60236_g1_i2(NAC domain-containing protein 48 [Zea mays])
		c56800_g1	3.22463	0.212711	2.69955e-49	c56800_g1_i2(PREDICTED: probable WRKY transcription factor 53 [Zea mays]);c56800_g1_i3(WRKY74 - superfamily of TFs having WRKY and zinc finger domains [Zea mays]);c56800_g1_i4(PREDICTED: probable WRKY transcription factor 53 [Zea mays]);c56800_g1_i5(PREDICTED: probable WRKY transcription factor 53 [Zea mays]);c56800_g1_i6(WRKY74 - superfamily of TFs having WRKY and zinc finger domains [Zea mays])
		c51992_g7	4.76471	0.367728	4.62777e-36	c51992_g7_i1(dehydration-responsive element-binding protein 1B [Zea mays]);c51992_g7_i2(PREDICTED: dehydration-responsive element-binding protein 1A-like [Zea mays])
		c55904_g3	4.70319	0.347259	2.26073e-39	c55904_g3_i1(uncharacterized protein LOC100384376 [Zea mays])
		c56800_g2	3.22661	0.263233	2.577e-32	c56800_g2_i2(uncharacterized protein LOC100193434 [Zea mays]);c56800_g2_i3(uncharacterized protein LOC100193434 [Zea mays]);c56800_g2_i4(uncharacterized protein LOC100193434 [Zea mays]);c56800_g2_i5(uncharacterized protein LOC100193434 [Zea mays])
		c52253_g3	-3.15568	0.687497	5.27046e-05	c52253_g3_i3(AT-HSFB4 [Zea mays]);c52253_g3_i4(AT-HSFB4 [Zea mays])
		c57382_g3	-2.64519	0.547886	1.83651e-05	c57382_g3_i1(ramosa 1 enhancer locus 2 [Zea mays])
		c40833_g1	-2.17236	0.509928	0.000207502	c40833_g1_i2(FAR1 transcription factor [Zea mays])
		c63357_g2	2.25908	0.252216	2.01406e-17	c63357_g2_i2(PREDICTED: probable WRKY transcription factor 40 [Zea mays]);c63357_g2_i5(WRKY71 - superfamily of TFs having WRKY and zinc finger domains [Zea mays]);c63357_g2_i6(WRKY71 - superfamily of TFs having WRKY and zinc finger domains [Zea mays]);c63357_g2_i7(uncharacterized protein LOC100279570 [Zea mays])
		c58059_g3	-3.05672	0.885606	0.00373262	c58059_g3_i1(PREDICTED: putative MYB DNA-binding domain superfamily protein isoform X1 [Zea mays])
		c29827_g1	2.79859	0.538306	3.1702e-06	c29827_g1_i1(PREDICTED: ethylene-responsive transcription factor 4-like [Zea mays])
		c59964_g3	2.61912	0.146699	2.09377e-68	c59964_g3_i1(putative NAC domain transcription factor superfamily protein [Zea mays]);c59964_g3_i2(NAC domain-containing protein 48 [Zea mays]);c59964_g3_i4(putative NAC domain transcription factor superfamily protein [Zea mays]);c59964_g3_i5(NAC domain-containing protein 48 [Zea mays]);c59964_g3_i6(putative NAC domain transcription factor superfamily protein [Zea mays])
		c52306_g1	3.69128	0.390704	2.44535e-19	c52306_g1_i1(sbCBF6 [Zea mays])
		c61534_g1	-2.9581	0.288293	9.57024e-23	c61534_g1_i4(uncharacterized protein LOC100280318 [Zea mays])
		c50559_g2	3.72023	0.171775	1.34381e-100	c50559_g2_i1(uncharacterized protein LOC100275567 [Zea mays])
		c61582_g2	2.00551	0.158351	1.83137e-34	c61582_g2_i2(PREDICTED: NAC domain-containing protein 74-like [Zea mays]);c61582_g2_i5(TIP [Zea mays]);c61582_g2_i7(TIP [Zea mays]);c61582_g2_i8(PREDICTED: NAC domain-containing protein 74-like [Zea mays]);c61582_g2_i10(PREDICTED: TIP isoform X1 [Zea mays])
		c59148_g3	-2.31338	0.244719	2.32795e-19	c59148_g3_i1(PREDICTED: GRAS family transcription factor containing protein isoform X1 [Zea mays])
		c61582_g1	2.47483	0.411673	4.0478e-08	c61582_g1_i1(PREDICTED: TIP isoform X1 [Zea mays])
		c62348_g1	2.23293	0.267887	3.81897e-15	c62348_g1_i1(uncharacterized protein LOC100381829 [Zea mays])
		c62348_g3	2.12012	0.178012	1.61461e-30	c62348_g3_i1(PREDICTED: uncharacterized protein LOC100383937 isoform X1 [Zea mays]);c62348_g3_i3(PREDICTED: uncharacterized protein LOC100381829 isoform X1 [Zea mays]);c62348_g3_i4(PREDICTED: uncharacterized protein LOC100383937 isoform X1 [Zea mays])
		c62348_g2	2.73027	0.296275	2.05509e-18	c62348_g2_i1(PREDICTED: uncharacterized protein LOC100381829 isoform X1 [Zea mays]);c62348_g2_i3(uncharacterized protein LOC100383937 [Zea mays])
		c56755_g1	2.06421	0.225309	3.30662e-18	c56755_g1_i1(PREDICTED: ethylene-responsive transcription factor 8-like [Zea mays]);c56755_g1_i2(PREDICTED: ethylene-responsive transcription factor 8-like [Zea mays]);c56755_g1_i4(PREDICTED: ethylene-responsive transcription factor 8-like [Zea mays]);c56755_g1_i5(ethylene-responsive transcription factor 4 [Zea mays]);c56755_g1_i6(ethylene-responsive transcription factor 4 [Zea mays])
		c52032_g1	4.01249	0.372402	4.85138e-25	c52032_g1_i1(sbCBF6 [Zea mays])
GO_acc	GO:0006351	c46749_g1	-4.39281	0.576103	9.574e-13	c46749_g1_i2(PREDICTED: heat shock factor protein 4 isoform X1 [Zea mays])
term_type	P	c48755_g1	4.83508	0.592472	1.55854e-14	c48755_g1_i1(putative AP2/EREBP transcription factor superfamily protein [Zea mays])
Term	transcription, DNA-dependent	c40833_g1	-2.17236	0.509928	0.000207502	c40833_g1_i2(FAR1 transcription factor [Zea mays])
queryitem	95	c51306_g1	5.38605	0.2289	1.10255e-118	c51306_g1_i1(uncharacterized protein LOC100275712 [Zea mays]);c51306_g1_i2(uncharacterized protein LOC100275712 [Zea mays])
querytotal	894	c54409_g1	3.52895	0.79816	0.00010756	c54409_g1_i1(TATA-box-binding protein 1 [Zea mays])
refitem	1620	c54684_g2	-3.49083	0.812169	0.00017818	c54684_g2_i1(heat shock factor protein 7 [Zea mays]);c54684_g2_i2(heat shock factor protein 7 [Zea mays])
reftotal	28165	c46651_g1	3.00382	0.828884	0.0021431	--
pvalue	5.5e-08	c62787_g1	2.32394	0.170599	7.98716e-40	c62787_g1_i3(PREDICTED: homeobox-leucine zipper protein HOX29-like isoform X1 [Zea mays]);c62787_g1_i4(PREDICTED: homeobox-leucine zipper protein HOX29-like isoform X1 [Zea mays]);c62787_g1_i5(sugar carrier protein C [Zea mays]);c62787_g1_i6(PREDICTED: homeobox-leucine zipper protein HOX29-like isoform X1 [Zea mays]);c62787_g1_i7(sugar carrier protein C [Zea mays]);c62787_g1_i9(monosaccharide tra…
FDR	6.1e-06	c50174_g3	2.35224	0.428592	7.25343e-07	--
		c26084_g1	2.21567	0.525559	0.000247621	c26084_g1_i1(PREDICTED: uncharacterized protein LOC100280136 isoform X1 [Zea mays]);c26084_g1_i2(PREDICTED: uncharacterized protein LOC100280136 isoform X1 [Zea mays])
		c60069_g3	-2.02904	0.309943	1.61402e-09	c60069_g3_i1(PREDICTED: putative AP2/EREBP transcription factor superfamily protein isoform X1 [Zea mays])
		c63278_g1	2.1431	0.623654	0.00391035	c63278_g1_i1(IAA19 - auxin-responsive Aux/IAA family member [Zea mays])
		c59219_g2	2.1206	0.216558	9.62741e-21	c59219_g2_i1(hypothetical protein [Zea mays]);c59219_g2_i2(hypothetical protein [Zea mays]);c59219_g2_i3(hypothetical protein [Zea mays]);c59219_g2_i4(PREDICTED: uncharacterized protein LOC100278418 [Zea mays]);c59219_g2_i6(PREDICTED: uncharacterized protein LOC100278514 [Zea mays]);c59219_g2_i7(hypothetical protein [Zea mays]);c59219_g2_i9(PREDICTED: uncharacterized protein LOC100278486 [Zea may…
		c60327_g1	3.48223	0.181052	2.24283e-79	c60327_g1_i1(PREDICTED: uncharacterized protein LOC100384376 isoform X1 [Zea mays])
		c61283_g3	2.73255	0.336918	2.31917e-14	c61283_g3_i2(heat shock factor protein 2 [Zea mays]);c61283_g3_i3(heat shock factor protein 2 [Zea mays])
		c40260_g1	3.72068	0.334057	1.01611e-26	c40260_g1_i2(uncharacterized protein LOC100384376 [Zea mays])
		c53222_g5	3.0225	0.476073	5.50808e-09	c53222_g5_i1(NAC domain-containing protein 21/22 [Zea mays])
		c45827_g1	3.84247	0.793743	1.73196e-05	c45827_g1_i1(PREDICTED: ap2/EREBP transcription factor isoform X1 [Zea mays]);c45827_g1_i2(PREDICTED: ap2/EREBP transcription factor isoform X1 [Zea mays])
		c56137_g1	2.63328	0.268345	7.92777e-21	c56137_g1_i1(putative growth-regulating factor 6 [Zea mays]);c56137_g1_i2(putative growth-regulating factor 6 [Zea mays]);c56137_g1_i5(putative growth-regulating factor 6 [Zea mays]);c56137_g1_i6(putative growth-regulating factor 6 [Zea mays])
		c59659_g1	2.15043	0.377777	2.4358e-07	c59659_g1_i1(uncharacterized protein LOC100383487 [Zea mays]);c59659_g1_i2(uncharacterized protein LOC100383487 [Zea mays]);c59659_g1_i3(uncharacterized protein LOC100383487 [Zea mays]);c59659_g1_i4(uncharacterized protein LOC100383487 [Zea mays]);c59659_g1_i7(uncharacterized protein LOC100383487 [Zea mays])
		c56167_g1	2.09527	0.476477	0.000118845	c56167_g1_i1(PREDICTED: scarecrow-like protein 9 [Zea mays])
		c60305_g1	2.40582	0.223783	6.20022e-25	c60305_g1_i1(ethylene-responsive transcription factor 4 [Zea mays]);c60305_g1_i3(ethylene-responsive transcription factor 4 [Zea mays]);c60305_g1_i4(PREDICTED: ethylene-responsive transcription factor 4-like [Zea mays])
		c49422_g1	3.39094	0.667352	5.62546e-06	c49422_g1_i1(PREDICTED: dehydration-responsive element-binding protein 1G-like [Zea mays])
		c55975_g3	2.14048	0.584698	0.00189423	c55975_g3_i1(PREDICTED: hypothetical protein isoform X1 [Zea mays])
		c59856_g7	4.01129	0.251975	2.37233e-54	c59856_g7_i1(heat shock factor protein HSF30 [Zea mays])
		c53855_g1	-4.53909	0.215209	1.68292e-95	c53855_g1_i2(uncharacterized protein LOC100216626 [Zea mays]);c53855_g1_i3(uncharacterized protein LOC100216626 [Zea mays]);c53855_g1_i4(uncharacterized protein LOC100216626 [Zea mays]);c53855_g1_i5(uncharacterized protein LOC100216626 [Zea mays])
		c54041_g1	2.09082	0.444338	3.17968e-05	c54041_g1_i1(uncharacterized protein LOC100502296 [Zea mays]);c54041_g1_i2(uncharacterized protein LOC100502296 [Zea mays])
		c60155_g1	-2.17126	0.244587	4.04518e-17	c60155_g1_i1(PREDICTED: uncharacterized protein LOC103635104 [Zea mays]);c60155_g1_i2(bZIP transcription factor family protein [Zea mays]);c60155_g1_i5(bZIP transcription factor family protein [Zea mays]);c60155_g1_i6(bZIP transcription factor [Zea mays]);c60155_g1_i8(PREDICTED: transcription factor RF2b-like [Zea mays]);c60155_g1_i10(PREDICTED: transcription factor RF2b-like [Zea mays])
		c54255_g2	2.40846	0.170267	6.3047e-43	c54255_g2_i2(low temperature-induced protein15 [Zea mays]);c54255_g2_i3(uncharacterized protein LOC100273901 [Zea mays]);c54255_g2_i8(PREDICTED: protein YABBY 2-like [Zea mays]);c54255_g2_i11(uncharacterized protein LOC100273901 [Zea mays])
		c60801_g3	2.09552	0.427739	1.33027e-05	c60801_g3_i2(PREDICTED: putative ribonuclease H protein At1g65750 [Zea mays]);c60801_g3_i3(PREDICTED: putative ribonuclease H protein At1g65750 [Zea mays]);c60801_g3_i4(PREDICTED: putative ribonuclease H protein At1g65750 [Zea mays])
		c63899_g2	2.1268	0.179914	4.52225e-30	c63899_g2_i2(PREDICTED: ethylene-responsive transcription factor RAP2-9 [Zea mays]);c63899_g2_i3(PREDICTED: ethylene-responsive transcription factor RAP2-9 [Zea mays])
		c62514_g3	4.22849	0.566799	3.21436e-12	c62514_g3_i3(ethylene-responsive element binding protein 2 [Zea mays])
		c50198_g4	2.68524	0.500154	1.34363e-06	c50198_g4_i1(uncharacterized protein LOC100274482 [Zea mays]);c50198_g4_i2(uncharacterized protein LOC100274482 [Zea mays])
		c50198_g3	2.34756	0.332794	5.6529e-11	c50198_g3_i1(uncharacterized protein LOC100274482 [Zea mays]);c50198_g3_i2(uncharacterized protein LOC100274482 [Zea mays])
		c53662_g2	5.41821	0.257507	4.71636e-95	c53662_g2_i1(uncharacterized protein LOC100275712 [Zea mays]);c53662_g2_i2(uncharacterized protein LOC100275712 [Zea mays])
		c51992_g5	-2.23865	0.301151	3.89849e-12	c51992_g5_i1(PREDICTED: putative AP2/EREBP transcription factor superfamily protein isoform X1 [Zea mays]);c51992_g5_i3(PREDICTED: ethylene-responsive factor-like protein 1 isoform X1 [Zea mays]);c51992_g5_i4(ethylene-responsive factor-like protein 1 [Zea mays]);c51992_g5_i5(LOC100280468 [Zea mays]);c51992_g5_i6(AP2 domain containing protein [Zea mays])
		c54015_g1	5.84265	0.644302	7.57682e-18	c54015_g1_i3(PREDICTED: probable WRKY transcription factor 11 [Zea mays])
		c59910_g1	-3.01719	0.224096	6.62281e-39	c59910_g1_i1(heat shock factor protein HSF30 [Zea mays]);c59910_g1_i3(PREDICTED: heat shock factor protein HSF30 isoform X1 [Zea mays]);c59910_g1_i4(heat shock factor protein HSF30 [Zea mays])
		c61581_g3	2.41533	0.349514	1.49253e-10	c61581_g3_i1(PREDICTED: putative bZIP transcription factor superfamily protein isoform 1 isoform X1 [Zea mays]);c61581_g3_i2(PREDICTED: putative bZIP transcription factor superfamily protein isoform 1 isoform X1 [Zea mays]);c61581_g3_i3(putative bZIP transcription factor superfamily protein [Zea mays]);c61581_g3_i4(PREDICTED: putative bZIP transcription factor superfamily protein isoform 1 isofor…
		c59902_g1	2.13836	0.181609	7.76229e-30	c59902_g1_i1(PREDICTED: probable WRKY transcription factor 34 [Zea mays]);c59902_g1_i2(PREDICTED: uncharacterized protein LOC100279301 isoform X1 [Zea mays]);c59902_g1_i3(PREDICTED: uncharacterized protein LOC103630738 [Zea mays]);c59902_g1_i4(PREDICTED: WRKY53 - superfamily of TFs having WRKY and zinc finger domains isoform X1 [Zea mays]);c59902_g1_i6(WRKY53 - superfamily of TFs having WRKY and …
		c57571_g1	2.07018	0.302782	2.43578e-10	c57571_g1_i1(LOC100285734 [Zea mays]);c57571_g1_i2(LOC100285734 [Zea mays]);c57571_g1_i3(LOC100285734 [Zea mays])
		c49238_g1	3.2147	0.735142	0.000131772	c49238_g1_i1(DNA binding protein [Zea mays])
		c55080_g1	-2.03157	0.174814	4.59589e-29	c55080_g1_i1(uncharacterized protein LOC100275213 [Zea mays]);c55080_g1_i3(uncharacterized protein LOC100275213 [Zea mays]);c55080_g1_i4(uncharacterized protein LOC100275213 [Zea mays])
		c57823_g1	-2.02861	0.218114	9.4785e-19	c57823_g1_i2(PREDICTED: NAC domain-containing protein 21/22-like [Zea mays]);c57823_g1_i3(PREDICTED: NAC domain-containing protein 21/22-like [Zea mays])
		c59640_g1	5.07929	0.393773	9.77188e-36	c59640_g1_i1(putative growth-regulating factor 5 [Zea mays]);c59640_g1_i2(putative growth-regulating factor 5 [Zea mays])
		c62431_g1	2.39524	0.257286	8.76254e-19	c62431_g1_i2(PREDICTED: LOC100281433 isoform X1 [Zea mays]);c62431_g1_i5(PREDICTED: LOC100281433 isoform X1 [Zea mays]);c62431_g1_i7(PREDICTED: two-component response regulator-like PRR1 [Zea mays]);c62431_g1_i8(PREDICTED: two-component response regulator-like PRR1 [Zea mays]);c62431_g1_i13(PREDICTED: two-component response regulator-like PRR1 [Zea mays])
		c49942_g1	-2.51119	0.63622	0.000688028	--
		c55934_g1	2.10952	0.230478	3.58663e-18	c55934_g1_i2(hypothetical protein [Zea mays]);c55934_g1_i3(hypothetical protein [Zea mays])
		c53405_g2	2.53565	0.635992	0.000595149	c53405_g2_i1(putative NAC domain transcription factor superfamily protein [Zea mays])
		c61649_g1	-3.17338	0.915965	0.00358295	c61649_g1_i1(uncharacterized protein LOC100280131 [Zea mays])
		c59383_g6	2.89671	0.830528	0.00332906	c59383_g6_i1(PREDICTED: auxin response factor 21-like [Zea mays])
		c54084_g1	2.21094	0.431973	4.69219e-06	c54084_g1_i2(ABA response element binding factor [Zea mays]);c54084_g1_i4(ABA response element binding factor [Zea mays]);c54084_g1_i5(ABA response element binding factor [Zea mays])
		c46731_g1	3.69536	0.205457	2.00103e-69	c46731_g1_i2(uncharacterized protein LOC100275567 [Zea mays]);c46731_g1_i3(uncharacterized protein LOC100275567 [Zea mays])
		c59299_g1	3.4964	0.253999	1.20551e-40	c59299_g1_i1(bZIP transcription factor1 [Zea mays]);c59299_g1_i4(bZIP transcription factor1 [Zea mays]);c59299_g1_i6(bZIP transcription factor1 [Zea mays]);c59299_g1_i7(bZIP transcription factor1 [Zea mays]);c59299_g1_i8(PREDICTED: uncharacterized LOC100272700 isoform X2 [Zea mays]);c59299_g1_i12(bZIP transcription factor1 [Zea mays]);c59299_g1_i13(PREDICTED: uncharacterized LOC100272700 isoform …
		c38115_g1	3.3105	0.219303	7.09099e-49	c38115_g1_i1(WRKY74 - superfamily of TFs having WRKY and zinc finger domains [Zea mays]);c38115_g1_i2(WRKY74 - superfamily of TFs having WRKY and zinc finger domains [Zea mays])
		c55758_g1	-2.23311	0.491382	6.41524e-05	c55758_g1_i2(PREDICTED: putative AP2/EREBP transcription factor superfamily protein isoform X1 [Zea mays]);c55758_g1_i6(PREDICTED: putative AP2/EREBP transcription factor superfamily protein isoform X1 [Zea mays])
		c60154_g4	-2.54408	0.642469	0.000657158	c60154_g4_i1(PREDICTED: putative MYB DNA-binding domain superfamily protein isoform X1 [Zea mays]);c60154_g4_i3(PREDICTED: protein ODORANT1-like [Zea mays])
		c49699_g1	3.61986	0.671486	1.20018e-06	c49699_g1_i1(dehydration-responsive element-binding protein 1A [Zea mays])
		c49699_g2	2.44678	0.561693	0.000141048	c49699_g2_i2(dehydration-responsive element-binding protein 1D [Zea mays])
		c47289_g2	3.12753	0.23731	2.66682e-37	c47289_g2_i1(putative NAC domain transcription factor superfamily protein [Zea mays])
		c63608_g4	2.43011	0.159275	6.17734e-50	c63608_g4_i1(ethylene-responsive element binding protein 2 [Zea mays]);c63608_g4_i2(ethylene-responsive element binding protein 2 [Zea mays])
		c55871_g4	2.90076	0.136356	3.81214e-97	c55871_g4_i1(uncharacterized protein LOC100279570 [Zea mays])
		c55156_g3	2.84777	0.216225	2.97791e-37	c55156_g3_i2(IAA24 - auxin-responsive Aux/IAA family member [Zea mays]);c55156_g3_i3(IAA24 - auxin-responsive Aux/IAA family member [Zea mays])
		c54263_g3	3.442	0.451524	9.7048e-13	c54263_g3_i1(hypothetical protein [Zea mays]);c54263_g3_i2(uncharacterized protein LOC100384507 [Zea mays])
		c59148_g3	-2.31338	0.244719	2.32795e-19	c59148_g3_i1(PREDICTED: GRAS family transcription factor containing protein isoform X1 [Zea mays])
		c59000_g2	2.50537	0.670184	0.00144478	c59000_g2_i1(PREDICTED: MADS-box transcription factor 47 isoform X3 [Zea mays])
		c54912_g1	-4.00699	0.878961	6.02524e-05	c54912_g1_i1(heat shock factor protein HSF30 [Zea mays]);c54912_g1_i2(heat shock factor protein HSF30 [Zea mays])
		c48947_g1	2.82232	0.640743	0.000115496	c48947_g1_i1(PREDICTED: probable WRKY transcription factor 72 [Zea mays]);c48947_g1_i2(PREDICTED: probable WRKY transcription factor 72 [Zea mays])
		c50233_g2	-2.06343	0.571297	0.00222707	c50233_g2_i1(PREDICTED: nuclear transcription factor Y subunit A-3 isoform 1 isoform X2 [Zea mays]);c50233_g2_i2(PREDICTED: nuclear transcription factor Y subunit A-3 isoform 1 isoform X1 [Zea mays])
		c58393_g1	-2.25528	0.395807	2.35886e-07	c58393_g1_i1(phytochromeC2 [Zea mays]);c58393_g1_i2(uncharacterized protein LOC100191374 [Zea mays]);c58393_g1_i4(uncharacterized protein LOC100191374 [Zea mays]);c58393_g1_i5(uncharacterized protein LOC100191374 [Zea mays]);c58393_g1_i6(uncharacterized protein LOC100191374 [Zea mays]);c58393_g1_i8(uncharacterized protein LOC100191374 [Zea mays]);c58393_g1_i9(phytochromeC2 [Zea mays]);c58393_g1_i…
		c51930_g3	3.21545	0.676838	2.60022e-05	c51930_g3_i1(DRE-binding protein 4 [Zea mays]);c51930_g3_i2(DRE-binding protein 4 [Zea mays])
		c55308_g3	2.18705	0.508869	0.000178376	c55308_g3_i1(uncharacterized protein LOC100384544 [Zea mays]);c55308_g3_i2(uncharacterized protein LOC100384544 [Zea mays])
		c56885_g2	2.02122	0.263048	6.19587e-13	c56885_g2_i2(PREDICTED: homeobox-leucine zipper protein HOX19 [Zea mays]);c56885_g2_i5(PREDICTED: putative homeobox DNA-binding and leucine zipper domain family protein isoform X1 [Zea mays]);c56885_g2_i6(PREDICTED: homeobox-leucine zipper protein HOX19 [Zea mays])
		c60236_g1	3.30765	0.144347	1.37533e-112	c60236_g1_i2(NAC domain-containing protein 48 [Zea mays])
		c56800_g1	3.22463	0.212711	2.69955e-49	c56800_g1_i2(PREDICTED: probable WRKY transcription factor 53 [Zea mays]);c56800_g1_i3(WRKY74 - superfamily of TFs having WRKY and zinc finger domains [Zea mays]);c56800_g1_i4(PREDICTED: probable WRKY transcription factor 53 [Zea mays]);c56800_g1_i5(PREDICTED: probable WRKY transcription factor 53 [Zea mays]);c56800_g1_i6(WRKY74 - superfamily of TFs having WRKY and zinc finger domains [Zea mays])
		c51992_g7	4.76471	0.367728	4.62777e-36	c51992_g7_i1(dehydration-responsive element-binding protein 1B [Zea mays]);c51992_g7_i2(PREDICTED: dehydration-responsive element-binding protein 1A-like [Zea mays])
		c55904_g3	4.70319	0.347259	2.26073e-39	c55904_g3_i1(uncharacterized protein LOC100384376 [Zea mays])
		c56800_g2	3.22661	0.263233	2.577e-32	c56800_g2_i2(uncharacterized protein LOC100193434 [Zea mays]);c56800_g2_i3(uncharacterized protein LOC100193434 [Zea mays]);c56800_g2_i4(uncharacterized protein LOC100193434 [Zea mays]);c56800_g2_i5(uncharacterized protein LOC100193434 [Zea mays])
		c52253_g3	-3.15568	0.687497	5.27046e-05	c52253_g3_i3(AT-HSFB4 [Zea mays]);c52253_g3_i4(AT-HSFB4 [Zea mays])
		c57382_g3	-2.64519	0.547886	1.83651e-05	c57382_g3_i1(ramosa 1 enhancer locus 2 [Zea mays])
		c60421_g1	3.14563	0.66569	2.90761e-05	c60421_g1_i3(putative NAC domain transcription factor superfamily protein [Zea mays]);c60421_g1_i4(NAC domain-containing protein 21/22 [Zea mays])
		c63357_g2	2.25908	0.252216	2.01406e-17	c63357_g2_i2(PREDICTED: probable WRKY transcription factor 40 [Zea mays]);c63357_g2_i5(WRKY71 - superfamily of TFs having WRKY and zinc finger domains [Zea mays]);c63357_g2_i6(WRKY71 - superfamily of TFs having WRKY and zinc finger domains [Zea mays]);c63357_g2_i7(uncharacterized protein LOC100279570 [Zea mays])
		c58059_g3	-3.05672	0.885606	0.00373262	c58059_g3_i1(PREDICTED: putative MYB DNA-binding domain superfamily protein isoform X1 [Zea mays])
		c29827_g1	2.79859	0.538306	3.1702e-06	c29827_g1_i1(PREDICTED: ethylene-responsive transcription factor 4-like [Zea mays])
		c59964_g3	2.61912	0.146699	2.09377e-68	c59964_g3_i1(putative NAC domain transcription factor superfamily protein [Zea mays]);c59964_g3_i2(NAC domain-containing protein 48 [Zea mays]);c59964_g3_i4(putative NAC domain transcription factor superfamily protein [Zea mays]);c59964_g3_i5(NAC domain-containing protein 48 [Zea mays]);c59964_g3_i6(putative NAC domain transcription factor superfamily protein [Zea mays])
		c52306_g1	3.69128	0.390704	2.44535e-19	c52306_g1_i1(sbCBF6 [Zea mays])
		c61534_g1	-2.9581	0.288293	9.57024e-23	c61534_g1_i4(uncharacterized protein LOC100280318 [Zea mays])
		c50559_g2	3.72023	0.171775	1.34381e-100	c50559_g2_i1(uncharacterized protein LOC100275567 [Zea mays])
		c61582_g2	2.00551	0.158351	1.83137e-34	c61582_g2_i2(PREDICTED: NAC domain-containing protein 74-like [Zea mays]);c61582_g2_i5(TIP [Zea mays]);c61582_g2_i7(TIP [Zea mays]);c61582_g2_i8(PREDICTED: NAC domain-containing protein 74-like [Zea mays]);c61582_g2_i10(PREDICTED: TIP isoform X1 [Zea mays])
		c61582_g1	2.47483	0.411673	4.0478e-08	c61582_g1_i1(PREDICTED: TIP isoform X1 [Zea mays])
		c62348_g1	2.23293	0.267887	3.81897e-15	c62348_g1_i1(uncharacterized protein LOC100381829 [Zea mays])
		c62348_g3	2.12012	0.178012	1.61461e-30	c62348_g3_i1(PREDICTED: uncharacterized protein LOC100383937 isoform X1 [Zea mays]);c62348_g3_i3(PREDICTED: uncharacterized protein LOC100381829 isoform X1 [Zea mays]);c62348_g3_i4(PREDICTED: uncharacterized protein LOC100383937 isoform X1 [Zea mays])
		c62348_g2	2.73027	0.296275	2.05509e-18	c62348_g2_i1(PREDICTED: uncharacterized protein LOC100381829 isoform X1 [Zea mays]);c62348_g2_i3(uncharacterized protein LOC100383937 [Zea mays])
		c56755_g1	2.06421	0.225309	3.30662e-18	c56755_g1_i1(PREDICTED: ethylene-responsive transcription factor 8-like [Zea mays]);c56755_g1_i2(PREDICTED: ethylene-responsive transcription factor 8-like [Zea mays]);c56755_g1_i4(PREDICTED: ethylene-responsive transcription factor 8-like [Zea mays]);c56755_g1_i5(ethylene-responsive transcription factor 4 [Zea mays]);c56755_g1_i6(ethylene-responsive transcription factor 4 [Zea mays])
		c52032_g1	4.01249	0.372402	4.85138e-25	c52032_g1_i1(sbCBF6 [Zea mays])
GO_acc	GO:0006350	c46749_g1	-4.39281	0.576103	9.574e-13	c46749_g1_i2(PREDICTED: heat shock factor protein 4 isoform X1 [Zea mays])
term_type	P	c48755_g1	4.83508	0.592472	1.55854e-14	c48755_g1_i1(putative AP2/EREBP transcription factor superfamily protein [Zea mays])
Term	transcription	c40833_g1	-2.17236	0.509928	0.000207502	c40833_g1_i2(FAR1 transcription factor [Zea mays])
queryitem	95	c51306_g1	5.38605	0.2289	1.10255e-118	c51306_g1_i1(uncharacterized protein LOC100275712 [Zea mays]);c51306_g1_i2(uncharacterized protein LOC100275712 [Zea mays])
querytotal	894	c54409_g1	3.52895	0.79816	0.00010756	c54409_g1_i1(TATA-box-binding protein 1 [Zea mays])
refitem	1621	c54684_g2	-3.49083	0.812169	0.00017818	c54684_g2_i1(heat shock factor protein 7 [Zea mays]);c54684_g2_i2(heat shock factor protein 7 [Zea mays])
reftotal	28165	c46651_g1	3.00382	0.828884	0.0021431	--
pvalue	5.6e-08	c62787_g1	2.32394	0.170599	7.98716e-40	c62787_g1_i3(PREDICTED: homeobox-leucine zipper protein HOX29-like isoform X1 [Zea mays]);c62787_g1_i4(PREDICTED: homeobox-leucine zipper protein HOX29-like isoform X1 [Zea mays]);c62787_g1_i5(sugar carrier protein C [Zea mays]);c62787_g1_i6(PREDICTED: homeobox-leucine zipper protein HOX29-like isoform X1 [Zea mays]);c62787_g1_i7(sugar carrier protein C [Zea mays]);c62787_g1_i9(monosaccharide tra…
FDR	6.1e-06	c50174_g3	2.35224	0.428592	7.25343e-07	--
		c26084_g1	2.21567	0.525559	0.000247621	c26084_g1_i1(PREDICTED: uncharacterized protein LOC100280136 isoform X1 [Zea mays]);c26084_g1_i2(PREDICTED: uncharacterized protein LOC100280136 isoform X1 [Zea mays])
		c60069_g3	-2.02904	0.309943	1.61402e-09	c60069_g3_i1(PREDICTED: putative AP2/EREBP transcription factor superfamily protein isoform X1 [Zea mays])
		c63278_g1	2.1431	0.623654	0.00391035	c63278_g1_i1(IAA19 - auxin-responsive Aux/IAA family member [Zea mays])
		c59219_g2	2.1206	0.216558	9.62741e-21	c59219_g2_i1(hypothetical protein [Zea mays]);c59219_g2_i2(hypothetical protein [Zea mays]);c59219_g2_i3(hypothetical protein [Zea mays]);c59219_g2_i4(PREDICTED: uncharacterized protein LOC100278418 [Zea mays]);c59219_g2_i6(PREDICTED: uncharacterized protein LOC100278514 [Zea mays]);c59219_g2_i7(hypothetical protein [Zea mays]);c59219_g2_i9(PREDICTED: uncharacterized protein LOC100278486 [Zea may…
		c60327_g1	3.48223	0.181052	2.24283e-79	c60327_g1_i1(PREDICTED: uncharacterized protein LOC100384376 isoform X1 [Zea mays])
		c61283_g3	2.73255	0.336918	2.31917e-14	c61283_g3_i2(heat shock factor protein 2 [Zea mays]);c61283_g3_i3(heat shock factor protein 2 [Zea mays])
		c40260_g1	3.72068	0.334057	1.01611e-26	c40260_g1_i2(uncharacterized protein LOC100384376 [Zea mays])
		c53222_g5	3.0225	0.476073	5.50808e-09	c53222_g5_i1(NAC domain-containing protein 21/22 [Zea mays])
		c45827_g1	3.84247	0.793743	1.73196e-05	c45827_g1_i1(PREDICTED: ap2/EREBP transcription factor isoform X1 [Zea mays]);c45827_g1_i2(PREDICTED: ap2/EREBP transcription factor isoform X1 [Zea mays])
		c56137_g1	2.63328	0.268345	7.92777e-21	c56137_g1_i1(putative growth-regulating factor 6 [Zea mays]);c56137_g1_i2(putative growth-regulating factor 6 [Zea mays]);c56137_g1_i5(putative growth-regulating factor 6 [Zea mays]);c56137_g1_i6(putative growth-regulating factor 6 [Zea mays])
		c59659_g1	2.15043	0.377777	2.4358e-07	c59659_g1_i1(uncharacterized protein LOC100383487 [Zea mays]);c59659_g1_i2(uncharacterized protein LOC100383487 [Zea mays]);c59659_g1_i3(uncharacterized protein LOC100383487 [Zea mays]);c59659_g1_i4(uncharacterized protein LOC100383487 [Zea mays]);c59659_g1_i7(uncharacterized protein LOC100383487 [Zea mays])
		c56167_g1	2.09527	0.476477	0.000118845	c56167_g1_i1(PREDICTED: scarecrow-like protein 9 [Zea mays])
		c60305_g1	2.40582	0.223783	6.20022e-25	c60305_g1_i1(ethylene-responsive transcription factor 4 [Zea mays]);c60305_g1_i3(ethylene-responsive transcription factor 4 [Zea mays]);c60305_g1_i4(PREDICTED: ethylene-responsive transcription factor 4-like [Zea mays])
		c49422_g1	3.39094	0.667352	5.62546e-06	c49422_g1_i1(PREDICTED: dehydration-responsive element-binding protein 1G-like [Zea mays])
		c55975_g3	2.14048	0.584698	0.00189423	c55975_g3_i1(PREDICTED: hypothetical protein isoform X1 [Zea mays])
		c59856_g7	4.01129	0.251975	2.37233e-54	c59856_g7_i1(heat shock factor protein HSF30 [Zea mays])
		c53855_g1	-4.53909	0.215209	1.68292e-95	c53855_g1_i2(uncharacterized protein LOC100216626 [Zea mays]);c53855_g1_i3(uncharacterized protein LOC100216626 [Zea mays]);c53855_g1_i4(uncharacterized protein LOC100216626 [Zea mays]);c53855_g1_i5(uncharacterized protein LOC100216626 [Zea mays])
		c54041_g1	2.09082	0.444338	3.17968e-05	c54041_g1_i1(uncharacterized protein LOC100502296 [Zea mays]);c54041_g1_i2(uncharacterized protein LOC100502296 [Zea mays])
		c60155_g1	-2.17126	0.244587	4.04518e-17	c60155_g1_i1(PREDICTED: uncharacterized protein LOC103635104 [Zea mays]);c60155_g1_i2(bZIP transcription factor family protein [Zea mays]);c60155_g1_i5(bZIP transcription factor family protein [Zea mays]);c60155_g1_i6(bZIP transcription factor [Zea mays]);c60155_g1_i8(PREDICTED: transcription factor RF2b-like [Zea mays]);c60155_g1_i10(PREDICTED: transcription factor RF2b-like [Zea mays])
		c54255_g2	2.40846	0.170267	6.3047e-43	c54255_g2_i2(low temperature-induced protein15 [Zea mays]);c54255_g2_i3(uncharacterized protein LOC100273901 [Zea mays]);c54255_g2_i8(PREDICTED: protein YABBY 2-like [Zea mays]);c54255_g2_i11(uncharacterized protein LOC100273901 [Zea mays])
		c60801_g3	2.09552	0.427739	1.33027e-05	c60801_g3_i2(PREDICTED: putative ribonuclease H protein At1g65750 [Zea mays]);c60801_g3_i3(PREDICTED: putative ribonuclease H protein At1g65750 [Zea mays]);c60801_g3_i4(PREDICTED: putative ribonuclease H protein At1g65750 [Zea mays])
		c63899_g2	2.1268	0.179914	4.52225e-30	c63899_g2_i2(PREDICTED: ethylene-responsive transcription factor RAP2-9 [Zea mays]);c63899_g2_i3(PREDICTED: ethylene-responsive transcription factor RAP2-9 [Zea mays])
		c62514_g3	4.22849	0.566799	3.21436e-12	c62514_g3_i3(ethylene-responsive element binding protein 2 [Zea mays])
		c50198_g4	2.68524	0.500154	1.34363e-06	c50198_g4_i1(uncharacterized protein LOC100274482 [Zea mays]);c50198_g4_i2(uncharacterized protein LOC100274482 [Zea mays])
		c50198_g3	2.34756	0.332794	5.6529e-11	c50198_g3_i1(uncharacterized protein LOC100274482 [Zea mays]);c50198_g3_i2(uncharacterized protein LOC100274482 [Zea mays])
		c53662_g2	5.41821	0.257507	4.71636e-95	c53662_g2_i1(uncharacterized protein LOC100275712 [Zea mays]);c53662_g2_i2(uncharacterized protein LOC100275712 [Zea mays])
		c51992_g5	-2.23865	0.301151	3.89849e-12	c51992_g5_i1(PREDICTED: putative AP2/EREBP transcription factor superfamily protein isoform X1 [Zea mays]);c51992_g5_i3(PREDICTED: ethylene-responsive factor-like protein 1 isoform X1 [Zea mays]);c51992_g5_i4(ethylene-responsive factor-like protein 1 [Zea mays]);c51992_g5_i5(LOC100280468 [Zea mays]);c51992_g5_i6(AP2 domain containing protein [Zea mays])
		c54015_g1	5.84265	0.644302	7.57682e-18	c54015_g1_i3(PREDICTED: probable WRKY transcription factor 11 [Zea mays])
		c59910_g1	-3.01719	0.224096	6.62281e-39	c59910_g1_i1(heat shock factor protein HSF30 [Zea mays]);c59910_g1_i3(PREDICTED: heat shock factor protein HSF30 isoform X1 [Zea mays]);c59910_g1_i4(heat shock factor protein HSF30 [Zea mays])
		c61581_g3	2.41533	0.349514	1.49253e-10	c61581_g3_i1(PREDICTED: putative bZIP transcription factor superfamily protein isoform 1 isoform X1 [Zea mays]);c61581_g3_i2(PREDICTED: putative bZIP transcription factor superfamily protein isoform 1 isoform X1 [Zea mays]);c61581_g3_i3(putative bZIP transcription factor superfamily protein [Zea mays]);c61581_g3_i4(PREDICTED: putative bZIP transcription factor superfamily protein isoform 1 isofor…
		c59902_g1	2.13836	0.181609	7.76229e-30	c59902_g1_i1(PREDICTED: probable WRKY transcription factor 34 [Zea mays]);c59902_g1_i2(PREDICTED: uncharacterized protein LOC100279301 isoform X1 [Zea mays]);c59902_g1_i3(PREDICTED: uncharacterized protein LOC103630738 [Zea mays]);c59902_g1_i4(PREDICTED: WRKY53 - superfamily of TFs having WRKY and zinc finger domains isoform X1 [Zea mays]);c59902_g1_i6(WRKY53 - superfamily of TFs having WRKY and …
		c57571_g1	2.07018	0.302782	2.43578e-10	c57571_g1_i1(LOC100285734 [Zea mays]);c57571_g1_i2(LOC100285734 [Zea mays]);c57571_g1_i3(LOC100285734 [Zea mays])
		c49238_g1	3.2147	0.735142	0.000131772	c49238_g1_i1(DNA binding protein [Zea mays])
		c55080_g1	-2.03157	0.174814	4.59589e-29	c55080_g1_i1(uncharacterized protein LOC100275213 [Zea mays]);c55080_g1_i3(uncharacterized protein LOC100275213 [Zea mays]);c55080_g1_i4(uncharacterized protein LOC100275213 [Zea mays])
		c57823_g1	-2.02861	0.218114	9.4785e-19	c57823_g1_i2(PREDICTED: NAC domain-containing protein 21/22-like [Zea mays]);c57823_g1_i3(PREDICTED: NAC domain-containing protein 21/22-like [Zea mays])
		c59640_g1	5.07929	0.393773	9.77188e-36	c59640_g1_i1(putative growth-regulating factor 5 [Zea mays]);c59640_g1_i2(putative growth-regulating factor 5 [Zea mays])
		c62431_g1	2.39524	0.257286	8.76254e-19	c62431_g1_i2(PREDICTED: LOC100281433 isoform X1 [Zea mays]);c62431_g1_i5(PREDICTED: LOC100281433 isoform X1 [Zea mays]);c62431_g1_i7(PREDICTED: two-component response regulator-like PRR1 [Zea mays]);c62431_g1_i8(PREDICTED: two-component response regulator-like PRR1 [Zea mays]);c62431_g1_i13(PREDICTED: two-component response regulator-like PRR1 [Zea mays])
		c49942_g1	-2.51119	0.63622	0.000688028	--
		c55934_g1	2.10952	0.230478	3.58663e-18	c55934_g1_i2(hypothetical protein [Zea mays]);c55934_g1_i3(hypothetical protein [Zea mays])
		c53405_g2	2.53565	0.635992	0.000595149	c53405_g2_i1(putative NAC domain transcription factor superfamily protein [Zea mays])
		c61649_g1	-3.17338	0.915965	0.00358295	c61649_g1_i1(uncharacterized protein LOC100280131 [Zea mays])
		c59383_g6	2.89671	0.830528	0.00332906	c59383_g6_i1(PREDICTED: auxin response factor 21-like [Zea mays])
		c54084_g1	2.21094	0.431973	4.69219e-06	c54084_g1_i2(ABA response element binding factor [Zea mays]);c54084_g1_i4(ABA response element binding factor [Zea mays]);c54084_g1_i5(ABA response element binding factor [Zea mays])
		c46731_g1	3.69536	0.205457	2.00103e-69	c46731_g1_i2(uncharacterized protein LOC100275567 [Zea mays]);c46731_g1_i3(uncharacterized protein LOC100275567 [Zea mays])
		c59299_g1	3.4964	0.253999	1.20551e-40	c59299_g1_i1(bZIP transcription factor1 [Zea mays]);c59299_g1_i4(bZIP transcription factor1 [Zea mays]);c59299_g1_i6(bZIP transcription factor1 [Zea mays]);c59299_g1_i7(bZIP transcription factor1 [Zea mays]);c59299_g1_i8(PREDICTED: uncharacterized LOC100272700 isoform X2 [Zea mays]);c59299_g1_i12(bZIP transcription factor1 [Zea mays]);c59299_g1_i13(PREDICTED: uncharacterized LOC100272700 isoform …
		c38115_g1	3.3105	0.219303	7.09099e-49	c38115_g1_i1(WRKY74 - superfamily of TFs having WRKY and zinc finger domains [Zea mays]);c38115_g1_i2(WRKY74 - superfamily of TFs having WRKY and zinc finger domains [Zea mays])
		c55758_g1	-2.23311	0.491382	6.41524e-05	c55758_g1_i2(PREDICTED: putative AP2/EREBP transcription factor superfamily protein isoform X1 [Zea mays]);c55758_g1_i6(PREDICTED: putative AP2/EREBP transcription factor superfamily protein isoform X1 [Zea mays])
		c60154_g4	-2.54408	0.642469	0.000657158	c60154_g4_i1(PREDICTED: putative MYB DNA-binding domain superfamily protein isoform X1 [Zea mays]);c60154_g4_i3(PREDICTED: protein ODORANT1-like [Zea mays])
		c49699_g1	3.61986	0.671486	1.20018e-06	c49699_g1_i1(dehydration-responsive element-binding protein 1A [Zea mays])
		c49699_g2	2.44678	0.561693	0.000141048	c49699_g2_i2(dehydration-responsive element-binding protein 1D [Zea mays])
		c47289_g2	3.12753	0.23731	2.66682e-37	c47289_g2_i1(putative NAC domain transcription factor superfamily protein [Zea mays])
		c63608_g4	2.43011	0.159275	6.17734e-50	c63608_g4_i1(ethylene-responsive element binding protein 2 [Zea mays]);c63608_g4_i2(ethylene-responsive element binding protein 2 [Zea mays])
		c55871_g4	2.90076	0.136356	3.81214e-97	c55871_g4_i1(uncharacterized protein LOC100279570 [Zea mays])
		c55156_g3	2.84777	0.216225	2.97791e-37	c55156_g3_i2(IAA24 - auxin-responsive Aux/IAA family member [Zea mays]);c55156_g3_i3(IAA24 - auxin-responsive Aux/IAA family member [Zea mays])
		c54263_g3	3.442	0.451524	9.7048e-13	c54263_g3_i1(hypothetical protein [Zea mays]);c54263_g3_i2(uncharacterized protein LOC100384507 [Zea mays])
		c59148_g3	-2.31338	0.244719	2.32795e-19	c59148_g3_i1(PREDICTED: GRAS family transcription factor containing protein isoform X1 [Zea mays])
		c59000_g2	2.50537	0.670184	0.00144478	c59000_g2_i1(PREDICTED: MADS-box transcription factor 47 isoform X3 [Zea mays])
		c54912_g1	-4.00699	0.878961	6.02524e-05	c54912_g1_i1(heat shock factor protein HSF30 [Zea mays]);c54912_g1_i2(heat shock factor protein HSF30 [Zea mays])
		c48947_g1	2.82232	0.640743	0.000115496	c48947_g1_i1(PREDICTED: probable WRKY transcription factor 72 [Zea mays]);c48947_g1_i2(PREDICTED: probable WRKY transcription factor 72 [Zea mays])
		c50233_g2	-2.06343	0.571297	0.00222707	c50233_g2_i1(PREDICTED: nuclear transcription factor Y subunit A-3 isoform 1 isoform X2 [Zea mays]);c50233_g2_i2(PREDICTED: nuclear transcription factor Y subunit A-3 isoform 1 isoform X1 [Zea mays])
		c58393_g1	-2.25528	0.395807	2.35886e-07	c58393_g1_i1(phytochromeC2 [Zea mays]);c58393_g1_i2(uncharacterized protein LOC100191374 [Zea mays]);c58393_g1_i4(uncharacterized protein LOC100191374 [Zea mays]);c58393_g1_i5(uncharacterized protein LOC100191374 [Zea mays]);c58393_g1_i6(uncharacterized protein LOC100191374 [Zea mays]);c58393_g1_i8(uncharacterized protein LOC100191374 [Zea mays]);c58393_g1_i9(phytochromeC2 [Zea mays]);c58393_g1_i…
		c51930_g3	3.21545	0.676838	2.60022e-05	c51930_g3_i1(DRE-binding protein 4 [Zea mays]);c51930_g3_i2(DRE-binding protein 4 [Zea mays])
		c55308_g3	2.18705	0.508869	0.000178376	c55308_g3_i1(uncharacterized protein LOC100384544 [Zea mays]);c55308_g3_i2(uncharacterized protein LOC100384544 [Zea mays])
		c56885_g2	2.02122	0.263048	6.19587e-13	c56885_g2_i2(PREDICTED: homeobox-leucine zipper protein HOX19 [Zea mays]);c56885_g2_i5(PREDICTED: putative homeobox DNA-binding and leucine zipper domain family protein isoform X1 [Zea mays]);c56885_g2_i6(PREDICTED: homeobox-leucine zipper protein HOX19 [Zea mays])
		c60236_g1	3.30765	0.144347	1.37533e-112	c60236_g1_i2(NAC domain-containing protein 48 [Zea mays])
		c56800_g1	3.22463	0.212711	2.69955e-49	c56800_g1_i2(PREDICTED: probable WRKY transcription factor 53 [Zea mays]);c56800_g1_i3(WRKY74 - superfamily of TFs having WRKY and zinc finger domains [Zea mays]);c56800_g1_i4(PREDICTED: probable WRKY transcription factor 53 [Zea mays]);c56800_g1_i5(PREDICTED: probable WRKY transcription factor 53 [Zea mays]);c56800_g1_i6(WRKY74 - superfamily of TFs having WRKY and zinc finger domains [Zea mays])
		c51992_g7	4.76471	0.367728	4.62777e-36	c51992_g7_i1(dehydration-responsive element-binding protein 1B [Zea mays]);c51992_g7_i2(PREDICTED: dehydration-responsive element-binding protein 1A-like [Zea mays])
		c55904_g3	4.70319	0.347259	2.26073e-39	c55904_g3_i1(uncharacterized protein LOC100384376 [Zea mays])
		c56800_g2	3.22661	0.263233	2.577e-32	c56800_g2_i2(uncharacterized protein LOC100193434 [Zea mays]);c56800_g2_i3(uncharacterized protein LOC100193434 [Zea mays]);c56800_g2_i4(uncharacterized protein LOC100193434 [Zea mays]);c56800_g2_i5(uncharacterized protein LOC100193434 [Zea mays])
		c52253_g3	-3.15568	0.687497	5.27046e-05	c52253_g3_i3(AT-HSFB4 [Zea mays]);c52253_g3_i4(AT-HSFB4 [Zea mays])
		c57382_g3	-2.64519	0.547886	1.83651e-05	c57382_g3_i1(ramosa 1 enhancer locus 2 [Zea mays])
		c60421_g1	3.14563	0.66569	2.90761e-05	c60421_g1_i3(putative NAC domain transcription factor superfamily protein [Zea mays]);c60421_g1_i4(NAC domain-containing protein 21/22 [Zea mays])
		c63357_g2	2.25908	0.252216	2.01406e-17	c63357_g2_i2(PREDICTED: probable WRKY transcription factor 40 [Zea mays]);c63357_g2_i5(WRKY71 - superfamily of TFs having WRKY and zinc finger domains [Zea mays]);c63357_g2_i6(WRKY71 - superfamily of TFs having WRKY and zinc finger domains [Zea mays]);c63357_g2_i7(uncharacterized protein LOC100279570 [Zea mays])
		c58059_g3	-3.05672	0.885606	0.00373262	c58059_g3_i1(PREDICTED: putative MYB DNA-binding domain superfamily protein isoform X1 [Zea mays])
		c29827_g1	2.79859	0.538306	3.1702e-06	c29827_g1_i1(PREDICTED: ethylene-responsive transcription factor 4-like [Zea mays])
		c59964_g3	2.61912	0.146699	2.09377e-68	c59964_g3_i1(putative NAC domain transcription factor superfamily protein [Zea mays]);c59964_g3_i2(NAC domain-containing protein 48 [Zea mays]);c59964_g3_i4(putative NAC domain transcription factor superfamily protein [Zea mays]);c59964_g3_i5(NAC domain-containing protein 48 [Zea mays]);c59964_g3_i6(putative NAC domain transcription factor superfamily protein [Zea mays])
		c52306_g1	3.69128	0.390704	2.44535e-19	c52306_g1_i1(sbCBF6 [Zea mays])
		c61534_g1	-2.9581	0.288293	9.57024e-23	c61534_g1_i4(uncharacterized protein LOC100280318 [Zea mays])
		c50559_g2	3.72023	0.171775	1.34381e-100	c50559_g2_i1(uncharacterized protein LOC100275567 [Zea mays])
		c61582_g2	2.00551	0.158351	1.83137e-34	c61582_g2_i2(PREDICTED: NAC domain-containing protein 74-like [Zea mays]);c61582_g2_i5(TIP [Zea mays]);c61582_g2_i7(TIP [Zea mays]);c61582_g2_i8(PREDICTED: NAC domain-containing protein 74-like [Zea mays]);c61582_g2_i10(PREDICTED: TIP isoform X1 [Zea mays])
		c61582_g1	2.47483	0.411673	4.0478e-08	c61582_g1_i1(PREDICTED: TIP isoform X1 [Zea mays])
		c62348_g1	2.23293	0.267887	3.81897e-15	c62348_g1_i1(uncharacterized protein LOC100381829 [Zea mays])
		c62348_g3	2.12012	0.178012	1.61461e-30	c62348_g3_i1(PREDICTED: uncharacterized protein LOC100383937 isoform X1 [Zea mays]);c62348_g3_i3(PREDICTED: uncharacterized protein LOC100381829 isoform X1 [Zea mays]);c62348_g3_i4(PREDICTED: uncharacterized protein LOC100383937 isoform X1 [Zea mays])
		c62348_g2	2.73027	0.296275	2.05509e-18	c62348_g2_i1(PREDICTED: uncharacterized protein LOC100381829 isoform X1 [Zea mays]);c62348_g2_i3(uncharacterized protein LOC100383937 [Zea mays])
		c56755_g1	2.06421	0.225309	3.30662e-18	c56755_g1_i1(PREDICTED: ethylene-responsive transcription factor 8-like [Zea mays]);c56755_g1_i2(PREDICTED: ethylene-responsive transcription factor 8-like [Zea mays]);c56755_g1_i4(PREDICTED: ethylene-responsive transcription factor 8-like [Zea mays]);c56755_g1_i5(ethylene-responsive transcription factor 4 [Zea mays]);c56755_g1_i6(ethylene-responsive transcription factor 4 [Zea mays])
		c52032_g1	4.01249	0.372402	4.85138e-25	c52032_g1_i1(sbCBF6 [Zea mays])
GO_acc	GO:0003700	c46749_g1	-4.39281	0.576103	9.574e-13	c46749_g1_i2(PREDICTED: heat shock factor protein 4 isoform X1 [Zea mays])
term_type	F	c48755_g1	4.83508	0.592472	1.55854e-14	c48755_g1_i1(putative AP2/EREBP transcription factor superfamily protein [Zea mays])
Term	transcription factor activity	c40833_g1	-2.17236	0.509928	0.000207502	c40833_g1_i2(FAR1 transcription factor [Zea mays])
queryitem	52	c56885_g2	2.02122	0.263048	6.19587e-13	c56885_g2_i2(PREDICTED: homeobox-leucine zipper protein HOX19 [Zea mays]);c56885_g2_i5(PREDICTED: putative homeobox DNA-binding and leucine zipper domain family protein isoform X1 [Zea mays]);c56885_g2_i6(PREDICTED: homeobox-leucine zipper protein HOX19 [Zea mays])
querytotal	894	c54684_g2	-3.49083	0.812169	0.00017818	c54684_g2_i1(heat shock factor protein 7 [Zea mays]);c54684_g2_i2(heat shock factor protein 7 [Zea mays])
refitem	682	c62431_g1	2.39524	0.257286	8.76254e-19	c62431_g1_i2(PREDICTED: LOC100281433 isoform X1 [Zea mays]);c62431_g1_i5(PREDICTED: LOC100281433 isoform X1 [Zea mays]);c62431_g1_i7(PREDICTED: two-component response regulator-like PRR1 [Zea mays]);c62431_g1_i8(PREDICTED: two-component response regulator-like PRR1 [Zea mays]);c62431_g1_i13(PREDICTED: two-component response regulator-like PRR1 [Zea mays])
reftotal	28165	c62787_g1	2.32394	0.170599	7.98716e-40	c62787_g1_i3(PREDICTED: homeobox-leucine zipper protein HOX29-like isoform X1 [Zea mays]);c62787_g1_i4(PREDICTED: homeobox-leucine zipper protein HOX29-like isoform X1 [Zea mays]);c62787_g1_i5(sugar carrier protein C [Zea mays]);c62787_g1_i6(PREDICTED: homeobox-leucine zipper protein HOX29-like isoform X1 [Zea mays]);c62787_g1_i7(sugar carrier protein C [Zea mays]);c62787_g1_i9(monosaccharide tra…
pvalue	1.9e-08	c50198_g3	2.34756	0.332794	5.6529e-11	c50198_g3_i1(uncharacterized protein LOC100274482 [Zea mays]);c50198_g3_i2(uncharacterized protein LOC100274482 [Zea mays])
FDR	6.5e-06	c56800_g1	3.22463	0.212711	2.69955e-49	c56800_g1_i2(PREDICTED: probable WRKY transcription factor 53 [Zea mays]);c56800_g1_i3(WRKY74 - superfamily of TFs having WRKY and zinc finger domains [Zea mays]);c56800_g1_i4(PREDICTED: probable WRKY transcription factor 53 [Zea mays]);c56800_g1_i5(PREDICTED: probable WRKY transcription factor 53 [Zea mays]);c56800_g1_i6(WRKY74 - superfamily of TFs having WRKY and zinc finger domains [Zea mays])
		c51992_g7	4.76471	0.367728	4.62777e-36	c51992_g7_i1(dehydration-responsive element-binding protein 1B [Zea mays]);c51992_g7_i2(PREDICTED: dehydration-responsive element-binding protein 1A-like [Zea mays])
		c56800_g2	3.22661	0.263233	2.577e-32	c56800_g2_i2(uncharacterized protein LOC100193434 [Zea mays]);c56800_g2_i3(uncharacterized protein LOC100193434 [Zea mays]);c56800_g2_i4(uncharacterized protein LOC100193434 [Zea mays]);c56800_g2_i5(uncharacterized protein LOC100193434 [Zea mays])
		c60069_g3	-2.02904	0.309943	1.61402e-09	c60069_g3_i1(PREDICTED: putative AP2/EREBP transcription factor superfamily protein isoform X1 [Zea mays])
		c52253_g3	-3.15568	0.687497	5.27046e-05	c52253_g3_i3(AT-HSFB4 [Zea mays]);c52253_g3_i4(AT-HSFB4 [Zea mays])
		c61649_g1	-3.17338	0.915965	0.00358295	c61649_g1_i1(uncharacterized protein LOC100280131 [Zea mays])
		c59902_g1	2.13836	0.181609	7.76229e-30	c59902_g1_i1(PREDICTED: probable WRKY transcription factor 34 [Zea mays]);c59902_g1_i2(PREDICTED: uncharacterized protein LOC100279301 isoform X1 [Zea mays]);c59902_g1_i3(PREDICTED: uncharacterized protein LOC103630738 [Zea mays]);c59902_g1_i4(PREDICTED: WRKY53 - superfamily of TFs having WRKY and zinc finger domains isoform X1 [Zea mays]);c59902_g1_i6(WRKY53 - superfamily of TFs having WRKY and …
		c61581_g3	2.41533	0.349514	1.49253e-10	c61581_g3_i1(PREDICTED: putative bZIP transcription factor superfamily protein isoform 1 isoform X1 [Zea mays]);c61581_g3_i2(PREDICTED: putative bZIP transcription factor superfamily protein isoform 1 isoform X1 [Zea mays]);c61581_g3_i3(putative bZIP transcription factor superfamily protein [Zea mays]);c61581_g3_i4(PREDICTED: putative bZIP transcription factor superfamily protein isoform 1 isofor…
		c61283_g3	2.73255	0.336918	2.31917e-14	c61283_g3_i2(heat shock factor protein 2 [Zea mays]);c61283_g3_i3(heat shock factor protein 2 [Zea mays])
		c45827_g1	3.84247	0.793743	1.73196e-05	c45827_g1_i1(PREDICTED: ap2/EREBP transcription factor isoform X1 [Zea mays]);c45827_g1_i2(PREDICTED: ap2/EREBP transcription factor isoform X1 [Zea mays])
		c59299_g1	3.4964	0.253999	1.20551e-40	c59299_g1_i1(bZIP transcription factor1 [Zea mays]);c59299_g1_i4(bZIP transcription factor1 [Zea mays]);c59299_g1_i6(bZIP transcription factor1 [Zea mays]);c59299_g1_i7(bZIP transcription factor1 [Zea mays]);c59299_g1_i8(PREDICTED: uncharacterized LOC100272700 isoform X2 [Zea mays]);c59299_g1_i12(bZIP transcription factor1 [Zea mays]);c59299_g1_i13(PREDICTED: uncharacterized LOC100272700 isoform …
		c60305_g1	2.40582	0.223783	6.20022e-25	c60305_g1_i1(ethylene-responsive transcription factor 4 [Zea mays]);c60305_g1_i3(ethylene-responsive transcription factor 4 [Zea mays]);c60305_g1_i4(PREDICTED: ethylene-responsive transcription factor 4-like [Zea mays])
		c49422_g1	3.39094	0.667352	5.62546e-06	c49422_g1_i1(PREDICTED: dehydration-responsive element-binding protein 1G-like [Zea mays])
		c38115_g1	3.3105	0.219303	7.09099e-49	c38115_g1_i1(WRKY74 - superfamily of TFs having WRKY and zinc finger domains [Zea mays]);c38115_g1_i2(WRKY74 - superfamily of TFs having WRKY and zinc finger domains [Zea mays])
		c63357_g2	2.25908	0.252216	2.01406e-17	c63357_g2_i2(PREDICTED: probable WRKY transcription factor 40 [Zea mays]);c63357_g2_i5(WRKY71 - superfamily of TFs having WRKY and zinc finger domains [Zea mays]);c63357_g2_i6(WRKY71 - superfamily of TFs having WRKY and zinc finger domains [Zea mays]);c63357_g2_i7(uncharacterized protein LOC100279570 [Zea mays])
		c50198_g4	2.68524	0.500154	1.34363e-06	c50198_g4_i1(uncharacterized protein LOC100274482 [Zea mays]);c50198_g4_i2(uncharacterized protein LOC100274482 [Zea mays])
		c51992_g5	-2.23865	0.301151	3.89849e-12	c51992_g5_i1(PREDICTED: putative AP2/EREBP transcription factor superfamily protein isoform X1 [Zea mays]);c51992_g5_i3(PREDICTED: ethylene-responsive factor-like protein 1 isoform X1 [Zea mays]);c51992_g5_i4(ethylene-responsive factor-like protein 1 [Zea mays]);c51992_g5_i5(LOC100280468 [Zea mays]);c51992_g5_i6(AP2 domain containing protein [Zea mays])
		c52032_g1	4.01249	0.372402	4.85138e-25	c52032_g1_i1(sbCBF6 [Zea mays])
		c49699_g1	3.61986	0.671486	1.20018e-06	c49699_g1_i1(dehydration-responsive element-binding protein 1A [Zea mays])
		c29827_g1	2.79859	0.538306	3.1702e-06	c29827_g1_i1(PREDICTED: ethylene-responsive transcription factor 4-like [Zea mays])
		c49699_g2	2.44678	0.561693	0.000141048	c49699_g2_i2(dehydration-responsive element-binding protein 1D [Zea mays])
		c59856_g7	4.01129	0.251975	2.37233e-54	c59856_g7_i1(heat shock factor protein HSF30 [Zea mays])
		c54015_g1	5.84265	0.644302	7.57682e-18	c54015_g1_i3(PREDICTED: probable WRKY transcription factor 11 [Zea mays])
		c63608_g4	2.43011	0.159275	6.17734e-50	c63608_g4_i1(ethylene-responsive element binding protein 2 [Zea mays]);c63608_g4_i2(ethylene-responsive element binding protein 2 [Zea mays])
		c52306_g1	3.69128	0.390704	2.44535e-19	c52306_g1_i1(sbCBF6 [Zea mays])
		c49942_g1	-2.51119	0.63622	0.000688028	--
		c59910_g1	-3.01719	0.224096	6.62281e-39	c59910_g1_i1(heat shock factor protein HSF30 [Zea mays]);c59910_g1_i3(PREDICTED: heat shock factor protein HSF30 isoform X1 [Zea mays]);c59910_g1_i4(heat shock factor protein HSF30 [Zea mays])
		c61534_g1	-2.9581	0.288293	9.57024e-23	c61534_g1_i4(uncharacterized protein LOC100280318 [Zea mays])
		c53855_g1	-4.53909	0.215209	1.68292e-95	c53855_g1_i2(uncharacterized protein LOC100216626 [Zea mays]);c53855_g1_i3(uncharacterized protein LOC100216626 [Zea mays]);c53855_g1_i4(uncharacterized protein LOC100216626 [Zea mays]);c53855_g1_i5(uncharacterized protein LOC100216626 [Zea mays])
		c54084_g1	2.21094	0.431973	4.69219e-06	c54084_g1_i2(ABA response element binding factor [Zea mays]);c54084_g1_i4(ABA response element binding factor [Zea mays]);c54084_g1_i5(ABA response element binding factor [Zea mays])
		c55871_g4	2.90076	0.136356	3.81214e-97	c55871_g4_i1(uncharacterized protein LOC100279570 [Zea mays])
		c54263_g3	3.442	0.451524	9.7048e-13	c54263_g3_i1(hypothetical protein [Zea mays]);c54263_g3_i2(uncharacterized protein LOC100384507 [Zea mays])
		c54041_g1	2.09082	0.444338	3.17968e-05	c54041_g1_i1(uncharacterized protein LOC100502296 [Zea mays]);c54041_g1_i2(uncharacterized protein LOC100502296 [Zea mays])
		c60155_g1	-2.17126	0.244587	4.04518e-17	c60155_g1_i1(PREDICTED: uncharacterized protein LOC103635104 [Zea mays]);c60155_g1_i2(bZIP transcription factor family protein [Zea mays]);c60155_g1_i5(bZIP transcription factor family protein [Zea mays]);c60155_g1_i6(bZIP transcription factor [Zea mays]);c60155_g1_i8(PREDICTED: transcription factor RF2b-like [Zea mays]);c60155_g1_i10(PREDICTED: transcription factor RF2b-like [Zea mays])
		c59000_g2	2.50537	0.670184	0.00144478	c59000_g2_i1(PREDICTED: MADS-box transcription factor 47 isoform X3 [Zea mays])
		c54912_g1	-4.00699	0.878961	6.02524e-05	c54912_g1_i1(heat shock factor protein HSF30 [Zea mays]);c54912_g1_i2(heat shock factor protein HSF30 [Zea mays])
		c48947_g1	2.82232	0.640743	0.000115496	c48947_g1_i1(PREDICTED: probable WRKY transcription factor 72 [Zea mays]);c48947_g1_i2(PREDICTED: probable WRKY transcription factor 72 [Zea mays])
		c50233_g2	-2.06343	0.571297	0.00222707	c50233_g2_i1(PREDICTED: nuclear transcription factor Y subunit A-3 isoform 1 isoform X2 [Zea mays]);c50233_g2_i2(PREDICTED: nuclear transcription factor Y subunit A-3 isoform 1 isoform X1 [Zea mays])
		c63899_g2	2.1268	0.179914	4.52225e-30	c63899_g2_i2(PREDICTED: ethylene-responsive transcription factor RAP2-9 [Zea mays]);c63899_g2_i3(PREDICTED: ethylene-responsive transcription factor RAP2-9 [Zea mays])
		c56755_g1	2.06421	0.225309	3.30662e-18	c56755_g1_i1(PREDICTED: ethylene-responsive transcription factor 8-like [Zea mays]);c56755_g1_i2(PREDICTED: ethylene-responsive transcription factor 8-like [Zea mays]);c56755_g1_i4(PREDICTED: ethylene-responsive transcription factor 8-like [Zea mays]);c56755_g1_i5(ethylene-responsive transcription factor 4 [Zea mays]);c56755_g1_i6(ethylene-responsive transcription factor 4 [Zea mays])
		c62514_g3	4.22849	0.566799	3.21436e-12	c62514_g3_i3(ethylene-responsive element binding protein 2 [Zea mays])
		c51930_g3	3.21545	0.676838	2.60022e-05	c51930_g3_i1(DRE-binding protein 4 [Zea mays]);c51930_g3_i2(DRE-binding protein 4 [Zea mays])
		c54255_g2	2.40846	0.170267	6.3047e-43	c54255_g2_i2(low temperature-induced protein15 [Zea mays]);c54255_g2_i3(uncharacterized protein LOC100273901 [Zea mays]);c54255_g2_i8(PREDICTED: protein YABBY 2-like [Zea mays]);c54255_g2_i11(uncharacterized protein LOC100273901 [Zea mays])
		c55308_g3	2.18705	0.508869	0.000178376	c55308_g3_i1(uncharacterized protein LOC100384544 [Zea mays]);c55308_g3_i2(uncharacterized protein LOC100384544 [Zea mays])
GO_acc	GO:0032774	c46749_g1	-4.39281	0.576103	9.574e-13	c46749_g1_i2(PREDICTED: heat shock factor protein 4 isoform X1 [Zea mays])
term_type	P	c48755_g1	4.83508	0.592472	1.55854e-14	c48755_g1_i1(putative AP2/EREBP transcription factor superfamily protein [Zea mays])
Term	RNA biosynthetic process	c40833_g1	-2.17236	0.509928	0.000207502	c40833_g1_i2(FAR1 transcription factor [Zea mays])
queryitem	95	c51306_g1	5.38605	0.2289	1.10255e-118	c51306_g1_i1(uncharacterized protein LOC100275712 [Zea mays]);c51306_g1_i2(uncharacterized protein LOC100275712 [Zea mays])
querytotal	894	c54409_g1	3.52895	0.79816	0.00010756	c54409_g1_i1(TATA-box-binding protein 1 [Zea mays])
refitem	1630	c54684_g2	-3.49083	0.812169	0.00017818	c54684_g2_i1(heat shock factor protein 7 [Zea mays]);c54684_g2_i2(heat shock factor protein 7 [Zea mays])
reftotal	28165	c46651_g1	3.00382	0.828884	0.0021431	--
pvalue	7.2e-08	c62787_g1	2.32394	0.170599	7.98716e-40	c62787_g1_i3(PREDICTED: homeobox-leucine zipper protein HOX29-like isoform X1 [Zea mays]);c62787_g1_i4(PREDICTED: homeobox-leucine zipper protein HOX29-like isoform X1 [Zea mays]);c62787_g1_i5(sugar carrier protein C [Zea mays]);c62787_g1_i6(PREDICTED: homeobox-leucine zipper protein HOX29-like isoform X1 [Zea mays]);c62787_g1_i7(sugar carrier protein C [Zea mays]);c62787_g1_i9(monosaccharide tra…
FDR	7.4e-06	c50174_g3	2.35224	0.428592	7.25343e-07	--
		c26084_g1	2.21567	0.525559	0.000247621	c26084_g1_i1(PREDICTED: uncharacterized protein LOC100280136 isoform X1 [Zea mays]);c26084_g1_i2(PREDICTED: uncharacterized protein LOC100280136 isoform X1 [Zea mays])
		c60069_g3	-2.02904	0.309943	1.61402e-09	c60069_g3_i1(PREDICTED: putative AP2/EREBP transcription factor superfamily protein isoform X1 [Zea mays])
		c63278_g1	2.1431	0.623654	0.00391035	c63278_g1_i1(IAA19 - auxin-responsive Aux/IAA family member [Zea mays])
		c59219_g2	2.1206	0.216558	9.62741e-21	c59219_g2_i1(hypothetical protein [Zea mays]);c59219_g2_i2(hypothetical protein [Zea mays]);c59219_g2_i3(hypothetical protein [Zea mays]);c59219_g2_i4(PREDICTED: uncharacterized protein LOC100278418 [Zea mays]);c59219_g2_i6(PREDICTED: uncharacterized protein LOC100278514 [Zea mays]);c59219_g2_i7(hypothetical protein [Zea mays]);c59219_g2_i9(PREDICTED: uncharacterized protein LOC100278486 [Zea may…
		c60327_g1	3.48223	0.181052	2.24283e-79	c60327_g1_i1(PREDICTED: uncharacterized protein LOC100384376 isoform X1 [Zea mays])
		c61283_g3	2.73255	0.336918	2.31917e-14	c61283_g3_i2(heat shock factor protein 2 [Zea mays]);c61283_g3_i3(heat shock factor protein 2 [Zea mays])
		c40260_g1	3.72068	0.334057	1.01611e-26	c40260_g1_i2(uncharacterized protein LOC100384376 [Zea mays])
		c53222_g5	3.0225	0.476073	5.50808e-09	c53222_g5_i1(NAC domain-containing protein 21/22 [Zea mays])
		c45827_g1	3.84247	0.793743	1.73196e-05	c45827_g1_i1(PREDICTED: ap2/EREBP transcription factor isoform X1 [Zea mays]);c45827_g1_i2(PREDICTED: ap2/EREBP transcription factor isoform X1 [Zea mays])
		c56137_g1	2.63328	0.268345	7.92777e-21	c56137_g1_i1(putative growth-regulating factor 6 [Zea mays]);c56137_g1_i2(putative growth-regulating factor 6 [Zea mays]);c56137_g1_i5(putative growth-regulating factor 6 [Zea mays]);c56137_g1_i6(putative growth-regulating factor 6 [Zea mays])
		c59659_g1	2.15043	0.377777	2.4358e-07	c59659_g1_i1(uncharacterized protein LOC100383487 [Zea mays]);c59659_g1_i2(uncharacterized protein LOC100383487 [Zea mays]);c59659_g1_i3(uncharacterized protein LOC100383487 [Zea mays]);c59659_g1_i4(uncharacterized protein LOC100383487 [Zea mays]);c59659_g1_i7(uncharacterized protein LOC100383487 [Zea mays])
		c56167_g1	2.09527	0.476477	0.000118845	c56167_g1_i1(PREDICTED: scarecrow-like protein 9 [Zea mays])
		c60305_g1	2.40582	0.223783	6.20022e-25	c60305_g1_i1(ethylene-responsive transcription factor 4 [Zea mays]);c60305_g1_i3(ethylene-responsive transcription factor 4 [Zea mays]);c60305_g1_i4(PREDICTED: ethylene-responsive transcription factor 4-like [Zea mays])
		c49422_g1	3.39094	0.667352	5.62546e-06	c49422_g1_i1(PREDICTED: dehydration-responsive element-binding protein 1G-like [Zea mays])
		c55975_g3	2.14048	0.584698	0.00189423	c55975_g3_i1(PREDICTED: hypothetical protein isoform X1 [Zea mays])
		c59856_g7	4.01129	0.251975	2.37233e-54	c59856_g7_i1(heat shock factor protein HSF30 [Zea mays])
		c53855_g1	-4.53909	0.215209	1.68292e-95	c53855_g1_i2(uncharacterized protein LOC100216626 [Zea mays]);c53855_g1_i3(uncharacterized protein LOC100216626 [Zea mays]);c53855_g1_i4(uncharacterized protein LOC100216626 [Zea mays]);c53855_g1_i5(uncharacterized protein LOC100216626 [Zea mays])
		c54041_g1	2.09082	0.444338	3.17968e-05	c54041_g1_i1(uncharacterized protein LOC100502296 [Zea mays]);c54041_g1_i2(uncharacterized protein LOC100502296 [Zea mays])
		c60155_g1	-2.17126	0.244587	4.04518e-17	c60155_g1_i1(PREDICTED: uncharacterized protein LOC103635104 [Zea mays]);c60155_g1_i2(bZIP transcription factor family protein [Zea mays]);c60155_g1_i5(bZIP transcription factor family protein [Zea mays]);c60155_g1_i6(bZIP transcription factor [Zea mays]);c60155_g1_i8(PREDICTED: transcription factor RF2b-like [Zea mays]);c60155_g1_i10(PREDICTED: transcription factor RF2b-like [Zea mays])
		c54255_g2	2.40846	0.170267	6.3047e-43	c54255_g2_i2(low temperature-induced protein15 [Zea mays]);c54255_g2_i3(uncharacterized protein LOC100273901 [Zea mays]);c54255_g2_i8(PREDICTED: protein YABBY 2-like [Zea mays]);c54255_g2_i11(uncharacterized protein LOC100273901 [Zea mays])
		c60801_g3	2.09552	0.427739	1.33027e-05	c60801_g3_i2(PREDICTED: putative ribonuclease H protein At1g65750 [Zea mays]);c60801_g3_i3(PREDICTED: putative ribonuclease H protein At1g65750 [Zea mays]);c60801_g3_i4(PREDICTED: putative ribonuclease H protein At1g65750 [Zea mays])
		c63899_g2	2.1268	0.179914	4.52225e-30	c63899_g2_i2(PREDICTED: ethylene-responsive transcription factor RAP2-9 [Zea mays]);c63899_g2_i3(PREDICTED: ethylene-responsive transcription factor RAP2-9 [Zea mays])
		c62514_g3	4.22849	0.566799	3.21436e-12	c62514_g3_i3(ethylene-responsive element binding protein 2 [Zea mays])
		c50198_g4	2.68524	0.500154	1.34363e-06	c50198_g4_i1(uncharacterized protein LOC100274482 [Zea mays]);c50198_g4_i2(uncharacterized protein LOC100274482 [Zea mays])
		c50198_g3	2.34756	0.332794	5.6529e-11	c50198_g3_i1(uncharacterized protein LOC100274482 [Zea mays]);c50198_g3_i2(uncharacterized protein LOC100274482 [Zea mays])
		c53662_g2	5.41821	0.257507	4.71636e-95	c53662_g2_i1(uncharacterized protein LOC100275712 [Zea mays]);c53662_g2_i2(uncharacterized protein LOC100275712 [Zea mays])
		c51992_g5	-2.23865	0.301151	3.89849e-12	c51992_g5_i1(PREDICTED: putative AP2/EREBP transcription factor superfamily protein isoform X1 [Zea mays]);c51992_g5_i3(PREDICTED: ethylene-responsive factor-like protein 1 isoform X1 [Zea mays]);c51992_g5_i4(ethylene-responsive factor-like protein 1 [Zea mays]);c51992_g5_i5(LOC100280468 [Zea mays]);c51992_g5_i6(AP2 domain containing protein [Zea mays])
		c54015_g1	5.84265	0.644302	7.57682e-18	c54015_g1_i3(PREDICTED: probable WRKY transcription factor 11 [Zea mays])
		c59910_g1	-3.01719	0.224096	6.62281e-39	c59910_g1_i1(heat shock factor protein HSF30 [Zea mays]);c59910_g1_i3(PREDICTED: heat shock factor protein HSF30 isoform X1 [Zea mays]);c59910_g1_i4(heat shock factor protein HSF30 [Zea mays])
		c61581_g3	2.41533	0.349514	1.49253e-10	c61581_g3_i1(PREDICTED: putative bZIP transcription factor superfamily protein isoform 1 isoform X1 [Zea mays]);c61581_g3_i2(PREDICTED: putative bZIP transcription factor superfamily protein isoform 1 isoform X1 [Zea mays]);c61581_g3_i3(putative bZIP transcription factor superfamily protein [Zea mays]);c61581_g3_i4(PREDICTED: putative bZIP transcription factor superfamily protein isoform 1 isofor…
		c59902_g1	2.13836	0.181609	7.76229e-30	c59902_g1_i1(PREDICTED: probable WRKY transcription factor 34 [Zea mays]);c59902_g1_i2(PREDICTED: uncharacterized protein LOC100279301 isoform X1 [Zea mays]);c59902_g1_i3(PREDICTED: uncharacterized protein LOC103630738 [Zea mays]);c59902_g1_i4(PREDICTED: WRKY53 - superfamily of TFs having WRKY and zinc finger domains isoform X1 [Zea mays]);c59902_g1_i6(WRKY53 - superfamily of TFs having WRKY and …
		c57571_g1	2.07018	0.302782	2.43578e-10	c57571_g1_i1(LOC100285734 [Zea mays]);c57571_g1_i2(LOC100285734 [Zea mays]);c57571_g1_i3(LOC100285734 [Zea mays])
		c49238_g1	3.2147	0.735142	0.000131772	c49238_g1_i1(DNA binding protein [Zea mays])
		c55080_g1	-2.03157	0.174814	4.59589e-29	c55080_g1_i1(uncharacterized protein LOC100275213 [Zea mays]);c55080_g1_i3(uncharacterized protein LOC100275213 [Zea mays]);c55080_g1_i4(uncharacterized protein LOC100275213 [Zea mays])
		c57823_g1	-2.02861	0.218114	9.4785e-19	c57823_g1_i2(PREDICTED: NAC domain-containing protein 21/22-like [Zea mays]);c57823_g1_i3(PREDICTED: NAC domain-containing protein 21/22-like [Zea mays])
		c59640_g1	5.07929	0.393773	9.77188e-36	c59640_g1_i1(putative growth-regulating factor 5 [Zea mays]);c59640_g1_i2(putative growth-regulating factor 5 [Zea mays])
		c62431_g1	2.39524	0.257286	8.76254e-19	c62431_g1_i2(PREDICTED: LOC100281433 isoform X1 [Zea mays]);c62431_g1_i5(PREDICTED: LOC100281433 isoform X1 [Zea mays]);c62431_g1_i7(PREDICTED: two-component response regulator-like PRR1 [Zea mays]);c62431_g1_i8(PREDICTED: two-component response regulator-like PRR1 [Zea mays]);c62431_g1_i13(PREDICTED: two-component response regulator-like PRR1 [Zea mays])
		c49942_g1	-2.51119	0.63622	0.000688028	--
		c55934_g1	2.10952	0.230478	3.58663e-18	c55934_g1_i2(hypothetical protein [Zea mays]);c55934_g1_i3(hypothetical protein [Zea mays])
		c53405_g2	2.53565	0.635992	0.000595149	c53405_g2_i1(putative NAC domain transcription factor superfamily protein [Zea mays])
		c61649_g1	-3.17338	0.915965	0.00358295	c61649_g1_i1(uncharacterized protein LOC100280131 [Zea mays])
		c59383_g6	2.89671	0.830528	0.00332906	c59383_g6_i1(PREDICTED: auxin response factor 21-like [Zea mays])
		c54084_g1	2.21094	0.431973	4.69219e-06	c54084_g1_i2(ABA response element binding factor [Zea mays]);c54084_g1_i4(ABA response element binding factor [Zea mays]);c54084_g1_i5(ABA response element binding factor [Zea mays])
		c46731_g1	3.69536	0.205457	2.00103e-69	c46731_g1_i2(uncharacterized protein LOC100275567 [Zea mays]);c46731_g1_i3(uncharacterized protein LOC100275567 [Zea mays])
		c59299_g1	3.4964	0.253999	1.20551e-40	c59299_g1_i1(bZIP transcription factor1 [Zea mays]);c59299_g1_i4(bZIP transcription factor1 [Zea mays]);c59299_g1_i6(bZIP transcription factor1 [Zea mays]);c59299_g1_i7(bZIP transcription factor1 [Zea mays]);c59299_g1_i8(PREDICTED: uncharacterized LOC100272700 isoform X2 [Zea mays]);c59299_g1_i12(bZIP transcription factor1 [Zea mays]);c59299_g1_i13(PREDICTED: uncharacterized LOC100272700 isoform …
		c38115_g1	3.3105	0.219303	7.09099e-49	c38115_g1_i1(WRKY74 - superfamily of TFs having WRKY and zinc finger domains [Zea mays]);c38115_g1_i2(WRKY74 - superfamily of TFs having WRKY and zinc finger domains [Zea mays])
		c55758_g1	-2.23311	0.491382	6.41524e-05	c55758_g1_i2(PREDICTED: putative AP2/EREBP transcription factor superfamily protein isoform X1 [Zea mays]);c55758_g1_i6(PREDICTED: putative AP2/EREBP transcription factor superfamily protein isoform X1 [Zea mays])
		c60154_g4	-2.54408	0.642469	0.000657158	c60154_g4_i1(PREDICTED: putative MYB DNA-binding domain superfamily protein isoform X1 [Zea mays]);c60154_g4_i3(PREDICTED: protein ODORANT1-like [Zea mays])
		c49699_g1	3.61986	0.671486	1.20018e-06	c49699_g1_i1(dehydration-responsive element-binding protein 1A [Zea mays])
		c49699_g2	2.44678	0.561693	0.000141048	c49699_g2_i2(dehydration-responsive element-binding protein 1D [Zea mays])
		c47289_g2	3.12753	0.23731	2.66682e-37	c47289_g2_i1(putative NAC domain transcription factor superfamily protein [Zea mays])
		c63608_g4	2.43011	0.159275	6.17734e-50	c63608_g4_i1(ethylene-responsive element binding protein 2 [Zea mays]);c63608_g4_i2(ethylene-responsive element binding protein 2 [Zea mays])
		c55871_g4	2.90076	0.136356	3.81214e-97	c55871_g4_i1(uncharacterized protein LOC100279570 [Zea mays])
		c55156_g3	2.84777	0.216225	2.97791e-37	c55156_g3_i2(IAA24 - auxin-responsive Aux/IAA family member [Zea mays]);c55156_g3_i3(IAA24 - auxin-responsive Aux/IAA family member [Zea mays])
		c54263_g3	3.442	0.451524	9.7048e-13	c54263_g3_i1(hypothetical protein [Zea mays]);c54263_g3_i2(uncharacterized protein LOC100384507 [Zea mays])
		c59148_g3	-2.31338	0.244719	2.32795e-19	c59148_g3_i1(PREDICTED: GRAS family transcription factor containing protein isoform X1 [Zea mays])
		c59000_g2	2.50537	0.670184	0.00144478	c59000_g2_i1(PREDICTED: MADS-box transcription factor 47 isoform X3 [Zea mays])
		c54912_g1	-4.00699	0.878961	6.02524e-05	c54912_g1_i1(heat shock factor protein HSF30 [Zea mays]);c54912_g1_i2(heat shock factor protein HSF30 [Zea mays])
		c48947_g1	2.82232	0.640743	0.000115496	c48947_g1_i1(PREDICTED: probable WRKY transcription factor 72 [Zea mays]);c48947_g1_i2(PREDICTED: probable WRKY transcription factor 72 [Zea mays])
		c50233_g2	-2.06343	0.571297	0.00222707	c50233_g2_i1(PREDICTED: nuclear transcription factor Y subunit A-3 isoform 1 isoform X2 [Zea mays]);c50233_g2_i2(PREDICTED: nuclear transcription factor Y subunit A-3 isoform 1 isoform X1 [Zea mays])
		c58393_g1	-2.25528	0.395807	2.35886e-07	c58393_g1_i1(phytochromeC2 [Zea mays]);c58393_g1_i2(uncharacterized protein LOC100191374 [Zea mays]);c58393_g1_i4(uncharacterized protein LOC100191374 [Zea mays]);c58393_g1_i5(uncharacterized protein LOC100191374 [Zea mays]);c58393_g1_i6(uncharacterized protein LOC100191374 [Zea mays]);c58393_g1_i8(uncharacterized protein LOC100191374 [Zea mays]);c58393_g1_i9(phytochromeC2 [Zea mays]);c58393_g1_i…
		c51930_g3	3.21545	0.676838	2.60022e-05	c51930_g3_i1(DRE-binding protein 4 [Zea mays]);c51930_g3_i2(DRE-binding protein 4 [Zea mays])
		c55308_g3	2.18705	0.508869	0.000178376	c55308_g3_i1(uncharacterized protein LOC100384544 [Zea mays]);c55308_g3_i2(uncharacterized protein LOC100384544 [Zea mays])
		c56885_g2	2.02122	0.263048	6.19587e-13	c56885_g2_i2(PREDICTED: homeobox-leucine zipper protein HOX19 [Zea mays]);c56885_g2_i5(PREDICTED: putative homeobox DNA-binding and leucine zipper domain family protein isoform X1 [Zea mays]);c56885_g2_i6(PREDICTED: homeobox-leucine zipper protein HOX19 [Zea mays])
		c60236_g1	3.30765	0.144347	1.37533e-112	c60236_g1_i2(NAC domain-containing protein 48 [Zea mays])
		c56800_g1	3.22463	0.212711	2.69955e-49	c56800_g1_i2(PREDICTED: probable WRKY transcription factor 53 [Zea mays]);c56800_g1_i3(WRKY74 - superfamily of TFs having WRKY and zinc finger domains [Zea mays]);c56800_g1_i4(PREDICTED: probable WRKY transcription factor 53 [Zea mays]);c56800_g1_i5(PREDICTED: probable WRKY transcription factor 53 [Zea mays]);c56800_g1_i6(WRKY74 - superfamily of TFs having WRKY and zinc finger domains [Zea mays])
		c51992_g7	4.76471	0.367728	4.62777e-36	c51992_g7_i1(dehydration-responsive element-binding protein 1B [Zea mays]);c51992_g7_i2(PREDICTED: dehydration-responsive element-binding protein 1A-like [Zea mays])
		c55904_g3	4.70319	0.347259	2.26073e-39	c55904_g3_i1(uncharacterized protein LOC100384376 [Zea mays])
		c56800_g2	3.22661	0.263233	2.577e-32	c56800_g2_i2(uncharacterized protein LOC100193434 [Zea mays]);c56800_g2_i3(uncharacterized protein LOC100193434 [Zea mays]);c56800_g2_i4(uncharacterized protein LOC100193434 [Zea mays]);c56800_g2_i5(uncharacterized protein LOC100193434 [Zea mays])
		c52253_g3	-3.15568	0.687497	5.27046e-05	c52253_g3_i3(AT-HSFB4 [Zea mays]);c52253_g3_i4(AT-HSFB4 [Zea mays])
		c57382_g3	-2.64519	0.547886	1.83651e-05	c57382_g3_i1(ramosa 1 enhancer locus 2 [Zea mays])
		c60421_g1	3.14563	0.66569	2.90761e-05	c60421_g1_i3(putative NAC domain transcription factor superfamily protein [Zea mays]);c60421_g1_i4(NAC domain-containing protein 21/22 [Zea mays])
		c63357_g2	2.25908	0.252216	2.01406e-17	c63357_g2_i2(PREDICTED: probable WRKY transcription factor 40 [Zea mays]);c63357_g2_i5(WRKY71 - superfamily of TFs having WRKY and zinc finger domains [Zea mays]);c63357_g2_i6(WRKY71 - superfamily of TFs having WRKY and zinc finger domains [Zea mays]);c63357_g2_i7(uncharacterized protein LOC100279570 [Zea mays])
		c58059_g3	-3.05672	0.885606	0.00373262	c58059_g3_i1(PREDICTED: putative MYB DNA-binding domain superfamily protein isoform X1 [Zea mays])
		c29827_g1	2.79859	0.538306	3.1702e-06	c29827_g1_i1(PREDICTED: ethylene-responsive transcription factor 4-like [Zea mays])
		c59964_g3	2.61912	0.146699	2.09377e-68	c59964_g3_i1(putative NAC domain transcription factor superfamily protein [Zea mays]);c59964_g3_i2(NAC domain-containing protein 48 [Zea mays]);c59964_g3_i4(putative NAC domain transcription factor superfamily protein [Zea mays]);c59964_g3_i5(NAC domain-containing protein 48 [Zea mays]);c59964_g3_i6(putative NAC domain transcription factor superfamily protein [Zea mays])
		c52306_g1	3.69128	0.390704	2.44535e-19	c52306_g1_i1(sbCBF6 [Zea mays])
		c61534_g1	-2.9581	0.288293	9.57024e-23	c61534_g1_i4(uncharacterized protein LOC100280318 [Zea mays])
		c50559_g2	3.72023	0.171775	1.34381e-100	c50559_g2_i1(uncharacterized protein LOC100275567 [Zea mays])
		c61582_g2	2.00551	0.158351	1.83137e-34	c61582_g2_i2(PREDICTED: NAC domain-containing protein 74-like [Zea mays]);c61582_g2_i5(TIP [Zea mays]);c61582_g2_i7(TIP [Zea mays]);c61582_g2_i8(PREDICTED: NAC domain-containing protein 74-like [Zea mays]);c61582_g2_i10(PREDICTED: TIP isoform X1 [Zea mays])
		c61582_g1	2.47483	0.411673	4.0478e-08	c61582_g1_i1(PREDICTED: TIP isoform X1 [Zea mays])
		c62348_g1	2.23293	0.267887	3.81897e-15	c62348_g1_i1(uncharacterized protein LOC100381829 [Zea mays])
		c62348_g3	2.12012	0.178012	1.61461e-30	c62348_g3_i1(PREDICTED: uncharacterized protein LOC100383937 isoform X1 [Zea mays]);c62348_g3_i3(PREDICTED: uncharacterized protein LOC100381829 isoform X1 [Zea mays]);c62348_g3_i4(PREDICTED: uncharacterized protein LOC100383937 isoform X1 [Zea mays])
		c62348_g2	2.73027	0.296275	2.05509e-18	c62348_g2_i1(PREDICTED: uncharacterized protein LOC100381829 isoform X1 [Zea mays]);c62348_g2_i3(uncharacterized protein LOC100383937 [Zea mays])
		c56755_g1	2.06421	0.225309	3.30662e-18	c56755_g1_i1(PREDICTED: ethylene-responsive transcription factor 8-like [Zea mays]);c56755_g1_i2(PREDICTED: ethylene-responsive transcription factor 8-like [Zea mays]);c56755_g1_i4(PREDICTED: ethylene-responsive transcription factor 8-like [Zea mays]);c56755_g1_i5(ethylene-responsive transcription factor 4 [Zea mays]);c56755_g1_i6(ethylene-responsive transcription factor 4 [Zea mays])
		c52032_g1	4.01249	0.372402	4.85138e-25	c52032_g1_i1(sbCBF6 [Zea mays])
GO_acc	GO:0060255	c46749_g1	-4.39281	0.576103	9.574e-13	c46749_g1_i2(PREDICTED: heat shock factor protein 4 isoform X1 [Zea mays])
term_type	P	c48755_g1	4.83508	0.592472	1.55854e-14	c48755_g1_i1(putative AP2/EREBP transcription factor superfamily protein [Zea mays])
Term	regulation of macromolecule metabolic process	c40833_g1	-2.17236	0.509928	0.000207502	c40833_g1_i2(FAR1 transcription factor [Zea mays])
queryitem	93	c51306_g1	5.38605	0.2289	1.10255e-118	c51306_g1_i1(uncharacterized protein LOC100275712 [Zea mays]);c51306_g1_i2(uncharacterized protein LOC100275712 [Zea mays])
querytotal	894	c54684_g2	-3.49083	0.812169	0.00017818	c54684_g2_i1(heat shock factor protein 7 [Zea mays]);c54684_g2_i2(heat shock factor protein 7 [Zea mays])
refitem	1615	c46651_g1	3.00382	0.828884	0.0021431	--
reftotal	28165	c62787_g1	2.32394	0.170599	7.98716e-40	c62787_g1_i3(PREDICTED: homeobox-leucine zipper protein HOX29-like isoform X1 [Zea mays]);c62787_g1_i4(PREDICTED: homeobox-leucine zipper protein HOX29-like isoform X1 [Zea mays]);c62787_g1_i5(sugar carrier protein C [Zea mays]);c62787_g1_i6(PREDICTED: homeobox-leucine zipper protein HOX29-like isoform X1 [Zea mays]);c62787_g1_i7(sugar carrier protein C [Zea mays]);c62787_g1_i9(monosaccharide tra…
pvalue	1.6e-07	c26084_g1	2.21567	0.525559	0.000247621	c26084_g1_i1(PREDICTED: uncharacterized protein LOC100280136 isoform X1 [Zea mays]);c26084_g1_i2(PREDICTED: uncharacterized protein LOC100280136 isoform X1 [Zea mays])
FDR	1.6e-05	c60069_g3	-2.02904	0.309943	1.61402e-09	c60069_g3_i1(PREDICTED: putative AP2/EREBP transcription factor superfamily protein isoform X1 [Zea mays])
		c63278_g1	2.1431	0.623654	0.00391035	c63278_g1_i1(IAA19 - auxin-responsive Aux/IAA family member [Zea mays])
		c59219_g2	2.1206	0.216558	9.62741e-21	c59219_g2_i1(hypothetical protein [Zea mays]);c59219_g2_i2(hypothetical protein [Zea mays]);c59219_g2_i3(hypothetical protein [Zea mays]);c59219_g2_i4(PREDICTED: uncharacterized protein LOC100278418 [Zea mays]);c59219_g2_i6(PREDICTED: uncharacterized protein LOC100278514 [Zea mays]);c59219_g2_i7(hypothetical protein [Zea mays]);c59219_g2_i9(PREDICTED: uncharacterized protein LOC100278486 [Zea may…
		c60327_g1	3.48223	0.181052	2.24283e-79	c60327_g1_i1(PREDICTED: uncharacterized protein LOC100384376 isoform X1 [Zea mays])
		c61283_g3	2.73255	0.336918	2.31917e-14	c61283_g3_i2(heat shock factor protein 2 [Zea mays]);c61283_g3_i3(heat shock factor protein 2 [Zea mays])
		c40260_g1	3.72068	0.334057	1.01611e-26	c40260_g1_i2(uncharacterized protein LOC100384376 [Zea mays])
		c53222_g5	3.0225	0.476073	5.50808e-09	c53222_g5_i1(NAC domain-containing protein 21/22 [Zea mays])
		c45827_g1	3.84247	0.793743	1.73196e-05	c45827_g1_i1(PREDICTED: ap2/EREBP transcription factor isoform X1 [Zea mays]);c45827_g1_i2(PREDICTED: ap2/EREBP transcription factor isoform X1 [Zea mays])
		c56137_g1	2.63328	0.268345	7.92777e-21	c56137_g1_i1(putative growth-regulating factor 6 [Zea mays]);c56137_g1_i2(putative growth-regulating factor 6 [Zea mays]);c56137_g1_i5(putative growth-regulating factor 6 [Zea mays]);c56137_g1_i6(putative growth-regulating factor 6 [Zea mays])
		c59659_g1	2.15043	0.377777	2.4358e-07	c59659_g1_i1(uncharacterized protein LOC100383487 [Zea mays]);c59659_g1_i2(uncharacterized protein LOC100383487 [Zea mays]);c59659_g1_i3(uncharacterized protein LOC100383487 [Zea mays]);c59659_g1_i4(uncharacterized protein LOC100383487 [Zea mays]);c59659_g1_i7(uncharacterized protein LOC100383487 [Zea mays])
		c56167_g1	2.09527	0.476477	0.000118845	c56167_g1_i1(PREDICTED: scarecrow-like protein 9 [Zea mays])
		c60305_g1	2.40582	0.223783	6.20022e-25	c60305_g1_i1(ethylene-responsive transcription factor 4 [Zea mays]);c60305_g1_i3(ethylene-responsive transcription factor 4 [Zea mays]);c60305_g1_i4(PREDICTED: ethylene-responsive transcription factor 4-like [Zea mays])
		c49422_g1	3.39094	0.667352	5.62546e-06	c49422_g1_i1(PREDICTED: dehydration-responsive element-binding protein 1G-like [Zea mays])
		c55975_g3	2.14048	0.584698	0.00189423	c55975_g3_i1(PREDICTED: hypothetical protein isoform X1 [Zea mays])
		c59856_g7	4.01129	0.251975	2.37233e-54	c59856_g7_i1(heat shock factor protein HSF30 [Zea mays])
		c53855_g1	-4.53909	0.215209	1.68292e-95	c53855_g1_i2(uncharacterized protein LOC100216626 [Zea mays]);c53855_g1_i3(uncharacterized protein LOC100216626 [Zea mays]);c53855_g1_i4(uncharacterized protein LOC100216626 [Zea mays]);c53855_g1_i5(uncharacterized protein LOC100216626 [Zea mays])
		c54041_g1	2.09082	0.444338	3.17968e-05	c54041_g1_i1(uncharacterized protein LOC100502296 [Zea mays]);c54041_g1_i2(uncharacterized protein LOC100502296 [Zea mays])
		c60155_g1	-2.17126	0.244587	4.04518e-17	c60155_g1_i1(PREDICTED: uncharacterized protein LOC103635104 [Zea mays]);c60155_g1_i2(bZIP transcription factor family protein [Zea mays]);c60155_g1_i5(bZIP transcription factor family protein [Zea mays]);c60155_g1_i6(bZIP transcription factor [Zea mays]);c60155_g1_i8(PREDICTED: transcription factor RF2b-like [Zea mays]);c60155_g1_i10(PREDICTED: transcription factor RF2b-like [Zea mays])
		c54255_g2	2.40846	0.170267	6.3047e-43	c54255_g2_i2(low temperature-induced protein15 [Zea mays]);c54255_g2_i3(uncharacterized protein LOC100273901 [Zea mays]);c54255_g2_i8(PREDICTED: protein YABBY 2-like [Zea mays]);c54255_g2_i11(uncharacterized protein LOC100273901 [Zea mays])
		c60801_g3	2.09552	0.427739	1.33027e-05	c60801_g3_i2(PREDICTED: putative ribonuclease H protein At1g65750 [Zea mays]);c60801_g3_i3(PREDICTED: putative ribonuclease H protein At1g65750 [Zea mays]);c60801_g3_i4(PREDICTED: putative ribonuclease H protein At1g65750 [Zea mays])
		c63899_g2	2.1268	0.179914	4.52225e-30	c63899_g2_i2(PREDICTED: ethylene-responsive transcription factor RAP2-9 [Zea mays]);c63899_g2_i3(PREDICTED: ethylene-responsive transcription factor RAP2-9 [Zea mays])
		c62514_g3	4.22849	0.566799	3.21436e-12	c62514_g3_i3(ethylene-responsive element binding protein 2 [Zea mays])
		c63689_g1	2.18207	0.163346	2.61266e-38	c63689_g1_i1(ribosome-inactivating protein [Zea mays]);c63689_g1_i2(ribosome-inactivating protein [Zea mays]);c63689_g1_i3(ribosome-inactivating protein [Zea mays])
		c50198_g4	2.68524	0.500154	1.34363e-06	c50198_g4_i1(uncharacterized protein LOC100274482 [Zea mays]);c50198_g4_i2(uncharacterized protein LOC100274482 [Zea mays])
		c50198_g3	2.34756	0.332794	5.6529e-11	c50198_g3_i1(uncharacterized protein LOC100274482 [Zea mays]);c50198_g3_i2(uncharacterized protein LOC100274482 [Zea mays])
		c53662_g2	5.41821	0.257507	4.71636e-95	c53662_g2_i1(uncharacterized protein LOC100275712 [Zea mays]);c53662_g2_i2(uncharacterized protein LOC100275712 [Zea mays])
		c58393_g1	-2.25528	0.395807	2.35886e-07	c58393_g1_i1(phytochromeC2 [Zea mays]);c58393_g1_i2(uncharacterized protein LOC100191374 [Zea mays]);c58393_g1_i4(uncharacterized protein LOC100191374 [Zea mays]);c58393_g1_i5(uncharacterized protein LOC100191374 [Zea mays]);c58393_g1_i6(uncharacterized protein LOC100191374 [Zea mays]);c58393_g1_i8(uncharacterized protein LOC100191374 [Zea mays]);c58393_g1_i9(phytochromeC2 [Zea mays]);c58393_g1_i…
		c54015_g1	5.84265	0.644302	7.57682e-18	c54015_g1_i3(PREDICTED: probable WRKY transcription factor 11 [Zea mays])
		c59910_g1	-3.01719	0.224096	6.62281e-39	c59910_g1_i1(heat shock factor protein HSF30 [Zea mays]);c59910_g1_i3(PREDICTED: heat shock factor protein HSF30 isoform X1 [Zea mays]);c59910_g1_i4(heat shock factor protein HSF30 [Zea mays])
		c61581_g3	2.41533	0.349514	1.49253e-10	c61581_g3_i1(PREDICTED: putative bZIP transcription factor superfamily protein isoform 1 isoform X1 [Zea mays]);c61581_g3_i2(PREDICTED: putative bZIP transcription factor superfamily protein isoform 1 isoform X1 [Zea mays]);c61581_g3_i3(putative bZIP transcription factor superfamily protein [Zea mays]);c61581_g3_i4(PREDICTED: putative bZIP transcription factor superfamily protein isoform 1 isofor…
		c59902_g1	2.13836	0.181609	7.76229e-30	c59902_g1_i1(PREDICTED: probable WRKY transcription factor 34 [Zea mays]);c59902_g1_i2(PREDICTED: uncharacterized protein LOC100279301 isoform X1 [Zea mays]);c59902_g1_i3(PREDICTED: uncharacterized protein LOC103630738 [Zea mays]);c59902_g1_i4(PREDICTED: WRKY53 - superfamily of TFs having WRKY and zinc finger domains isoform X1 [Zea mays]);c59902_g1_i6(WRKY53 - superfamily of TFs having WRKY and …
		c57571_g1	2.07018	0.302782	2.43578e-10	c57571_g1_i1(LOC100285734 [Zea mays]);c57571_g1_i2(LOC100285734 [Zea mays]);c57571_g1_i3(LOC100285734 [Zea mays])
		c49238_g1	3.2147	0.735142	0.000131772	c49238_g1_i1(DNA binding protein [Zea mays])
		c55080_g1	-2.03157	0.174814	4.59589e-29	c55080_g1_i1(uncharacterized protein LOC100275213 [Zea mays]);c55080_g1_i3(uncharacterized protein LOC100275213 [Zea mays]);c55080_g1_i4(uncharacterized protein LOC100275213 [Zea mays])
		c58173_g1	-2.40508	0.290111	5.49347e-15	c58173_g1_i1(heat-shock protein 101 [Zea mays]);c58173_g1_i2(PREDICTED: uncharacterized protein LOC100191510 isoform X1 [Zea mays])
		c57823_g1	-2.02861	0.218114	9.4785e-19	c57823_g1_i2(PREDICTED: NAC domain-containing protein 21/22-like [Zea mays]);c57823_g1_i3(PREDICTED: NAC domain-containing protein 21/22-like [Zea mays])
		c62431_g1	2.39524	0.257286	8.76254e-19	c62431_g1_i2(PREDICTED: LOC100281433 isoform X1 [Zea mays]);c62431_g1_i5(PREDICTED: LOC100281433 isoform X1 [Zea mays]);c62431_g1_i7(PREDICTED: two-component response regulator-like PRR1 [Zea mays]);c62431_g1_i8(PREDICTED: two-component response regulator-like PRR1 [Zea mays]);c62431_g1_i13(PREDICTED: two-component response regulator-like PRR1 [Zea mays])
		c49942_g1	-2.51119	0.63622	0.000688028	--
		c55934_g1	2.10952	0.230478	3.58663e-18	c55934_g1_i2(hypothetical protein [Zea mays]);c55934_g1_i3(hypothetical protein [Zea mays])
		c53405_g2	2.53565	0.635992	0.000595149	c53405_g2_i1(putative NAC domain transcription factor superfamily protein [Zea mays])
		c61649_g1	-3.17338	0.915965	0.00358295	c61649_g1_i1(uncharacterized protein LOC100280131 [Zea mays])
		c59383_g6	2.89671	0.830528	0.00332906	c59383_g6_i1(PREDICTED: auxin response factor 21-like [Zea mays])
		c54084_g1	2.21094	0.431973	4.69219e-06	c54084_g1_i2(ABA response element binding factor [Zea mays]);c54084_g1_i4(ABA response element binding factor [Zea mays]);c54084_g1_i5(ABA response element binding factor [Zea mays])
		c50430_g1	-2.10855	0.182531	1.01203e-28	c50430_g1_i1(phosphosulfolactate synthase-related protein [Zea mays]);c50430_g1_i2(phosphosulfolactate synthase-related protein [Zea mays])
		c46731_g1	3.69536	0.205457	2.00103e-69	c46731_g1_i2(uncharacterized protein LOC100275567 [Zea mays]);c46731_g1_i3(uncharacterized protein LOC100275567 [Zea mays])
		c59299_g1	3.4964	0.253999	1.20551e-40	c59299_g1_i1(bZIP transcription factor1 [Zea mays]);c59299_g1_i4(bZIP transcription factor1 [Zea mays]);c59299_g1_i6(bZIP transcription factor1 [Zea mays]);c59299_g1_i7(bZIP transcription factor1 [Zea mays]);c59299_g1_i8(PREDICTED: uncharacterized LOC100272700 isoform X2 [Zea mays]);c59299_g1_i12(bZIP transcription factor1 [Zea mays]);c59299_g1_i13(PREDICTED: uncharacterized LOC100272700 isoform …
		c38115_g1	3.3105	0.219303	7.09099e-49	c38115_g1_i1(WRKY74 - superfamily of TFs having WRKY and zinc finger domains [Zea mays]);c38115_g1_i2(WRKY74 - superfamily of TFs having WRKY and zinc finger domains [Zea mays])
		c63608_g4	2.43011	0.159275	6.17734e-50	c63608_g4_i1(ethylene-responsive element binding protein 2 [Zea mays]);c63608_g4_i2(ethylene-responsive element binding protein 2 [Zea mays])
		c60154_g4	-2.54408	0.642469	0.000657158	c60154_g4_i1(PREDICTED: putative MYB DNA-binding domain superfamily protein isoform X1 [Zea mays]);c60154_g4_i3(PREDICTED: protein ODORANT1-like [Zea mays])
		c49699_g1	3.61986	0.671486	1.20018e-06	c49699_g1_i1(dehydration-responsive element-binding protein 1A [Zea mays])
		c49699_g2	2.44678	0.561693	0.000141048	c49699_g2_i2(dehydration-responsive element-binding protein 1D [Zea mays])
		c47289_g2	3.12753	0.23731	2.66682e-37	c47289_g2_i1(putative NAC domain transcription factor superfamily protein [Zea mays])
		c55871_g4	2.90076	0.136356	3.81214e-97	c55871_g4_i1(uncharacterized protein LOC100279570 [Zea mays])
		c54263_g3	3.442	0.451524	9.7048e-13	c54263_g3_i1(hypothetical protein [Zea mays]);c54263_g3_i2(uncharacterized protein LOC100384507 [Zea mays])
		c59148_g3	-2.31338	0.244719	2.32795e-19	c59148_g3_i1(PREDICTED: GRAS family transcription factor containing protein isoform X1 [Zea mays])
		c59000_g2	2.50537	0.670184	0.00144478	c59000_g2_i1(PREDICTED: MADS-box transcription factor 47 isoform X3 [Zea mays])
		c54912_g1	-4.00699	0.878961	6.02524e-05	c54912_g1_i1(heat shock factor protein HSF30 [Zea mays]);c54912_g1_i2(heat shock factor protein HSF30 [Zea mays])
		c48947_g1	2.82232	0.640743	0.000115496	c48947_g1_i1(PREDICTED: probable WRKY transcription factor 72 [Zea mays]);c48947_g1_i2(PREDICTED: probable WRKY transcription factor 72 [Zea mays])
		c50233_g2	-2.06343	0.571297	0.00222707	c50233_g2_i1(PREDICTED: nuclear transcription factor Y subunit A-3 isoform 1 isoform X2 [Zea mays]);c50233_g2_i2(PREDICTED: nuclear transcription factor Y subunit A-3 isoform 1 isoform X1 [Zea mays])
		c51992_g5	-2.23865	0.301151	3.89849e-12	c51992_g5_i1(PREDICTED: putative AP2/EREBP transcription factor superfamily protein isoform X1 [Zea mays]);c51992_g5_i3(PREDICTED: ethylene-responsive factor-like protein 1 isoform X1 [Zea mays]);c51992_g5_i4(ethylene-responsive factor-like protein 1 [Zea mays]);c51992_g5_i5(LOC100280468 [Zea mays]);c51992_g5_i6(AP2 domain containing protein [Zea mays])
		c51930_g3	3.21545	0.676838	2.60022e-05	c51930_g3_i1(DRE-binding protein 4 [Zea mays]);c51930_g3_i2(DRE-binding protein 4 [Zea mays])
		c55308_g3	2.18705	0.508869	0.000178376	c55308_g3_i1(uncharacterized protein LOC100384544 [Zea mays]);c55308_g3_i2(uncharacterized protein LOC100384544 [Zea mays])
		c56885_g2	2.02122	0.263048	6.19587e-13	c56885_g2_i2(PREDICTED: homeobox-leucine zipper protein HOX19 [Zea mays]);c56885_g2_i5(PREDICTED: putative homeobox DNA-binding and leucine zipper domain family protein isoform X1 [Zea mays]);c56885_g2_i6(PREDICTED: homeobox-leucine zipper protein HOX19 [Zea mays])
		c60236_g1	3.30765	0.144347	1.37533e-112	c60236_g1_i2(NAC domain-containing protein 48 [Zea mays])
		c56800_g1	3.22463	0.212711	2.69955e-49	c56800_g1_i2(PREDICTED: probable WRKY transcription factor 53 [Zea mays]);c56800_g1_i3(WRKY74 - superfamily of TFs having WRKY and zinc finger domains [Zea mays]);c56800_g1_i4(PREDICTED: probable WRKY transcription factor 53 [Zea mays]);c56800_g1_i5(PREDICTED: probable WRKY transcription factor 53 [Zea mays]);c56800_g1_i6(WRKY74 - superfamily of TFs having WRKY and zinc finger domains [Zea mays])
		c51992_g7	4.76471	0.367728	4.62777e-36	c51992_g7_i1(dehydration-responsive element-binding protein 1B [Zea mays]);c51992_g7_i2(PREDICTED: dehydration-responsive element-binding protein 1A-like [Zea mays])
		c55904_g3	4.70319	0.347259	2.26073e-39	c55904_g3_i1(uncharacterized protein LOC100384376 [Zea mays])
		c56800_g2	3.22661	0.263233	2.577e-32	c56800_g2_i2(uncharacterized protein LOC100193434 [Zea mays]);c56800_g2_i3(uncharacterized protein LOC100193434 [Zea mays]);c56800_g2_i4(uncharacterized protein LOC100193434 [Zea mays]);c56800_g2_i5(uncharacterized protein LOC100193434 [Zea mays])
		c52253_g3	-3.15568	0.687497	5.27046e-05	c52253_g3_i3(AT-HSFB4 [Zea mays]);c52253_g3_i4(AT-HSFB4 [Zea mays])
		c57382_g3	-2.64519	0.547886	1.83651e-05	c57382_g3_i1(ramosa 1 enhancer locus 2 [Zea mays])
		c60421_g1	3.14563	0.66569	2.90761e-05	c60421_g1_i3(putative NAC domain transcription factor superfamily protein [Zea mays]);c60421_g1_i4(NAC domain-containing protein 21/22 [Zea mays])
		c63357_g2	2.25908	0.252216	2.01406e-17	c63357_g2_i2(PREDICTED: probable WRKY transcription factor 40 [Zea mays]);c63357_g2_i5(WRKY71 - superfamily of TFs having WRKY and zinc finger domains [Zea mays]);c63357_g2_i6(WRKY71 - superfamily of TFs having WRKY and zinc finger domains [Zea mays]);c63357_g2_i7(uncharacterized protein LOC100279570 [Zea mays])
		c58059_g3	-3.05672	0.885606	0.00373262	c58059_g3_i1(PREDICTED: putative MYB DNA-binding domain superfamily protein isoform X1 [Zea mays])
		c29827_g1	2.79859	0.538306	3.1702e-06	c29827_g1_i1(PREDICTED: ethylene-responsive transcription factor 4-like [Zea mays])
		c59964_g3	2.61912	0.146699	2.09377e-68	c59964_g3_i1(putative NAC domain transcription factor superfamily protein [Zea mays]);c59964_g3_i2(NAC domain-containing protein 48 [Zea mays]);c59964_g3_i4(putative NAC domain transcription factor superfamily protein [Zea mays]);c59964_g3_i5(NAC domain-containing protein 48 [Zea mays]);c59964_g3_i6(putative NAC domain transcription factor superfamily protein [Zea mays])
		c52306_g1	3.69128	0.390704	2.44535e-19	c52306_g1_i1(sbCBF6 [Zea mays])
		c61534_g1	-2.9581	0.288293	9.57024e-23	c61534_g1_i4(uncharacterized protein LOC100280318 [Zea mays])
		c50559_g2	3.72023	0.171775	1.34381e-100	c50559_g2_i1(uncharacterized protein LOC100275567 [Zea mays])
		c61582_g2	2.00551	0.158351	1.83137e-34	c61582_g2_i2(PREDICTED: NAC domain-containing protein 74-like [Zea mays]);c61582_g2_i5(TIP [Zea mays]);c61582_g2_i7(TIP [Zea mays]);c61582_g2_i8(PREDICTED: NAC domain-containing protein 74-like [Zea mays]);c61582_g2_i10(PREDICTED: TIP isoform X1 [Zea mays])
		c61582_g1	2.47483	0.411673	4.0478e-08	c61582_g1_i1(PREDICTED: TIP isoform X1 [Zea mays])
		c62348_g1	2.23293	0.267887	3.81897e-15	c62348_g1_i1(uncharacterized protein LOC100381829 [Zea mays])
		c62348_g3	2.12012	0.178012	1.61461e-30	c62348_g3_i1(PREDICTED: uncharacterized protein LOC100383937 isoform X1 [Zea mays]);c62348_g3_i3(PREDICTED: uncharacterized protein LOC100381829 isoform X1 [Zea mays]);c62348_g3_i4(PREDICTED: uncharacterized protein LOC100383937 isoform X1 [Zea mays])
		c62348_g2	2.73027	0.296275	2.05509e-18	c62348_g2_i1(PREDICTED: uncharacterized protein LOC100381829 isoform X1 [Zea mays]);c62348_g2_i3(uncharacterized protein LOC100383937 [Zea mays])
		c56755_g1	2.06421	0.225309	3.30662e-18	c56755_g1_i1(PREDICTED: ethylene-responsive transcription factor 8-like [Zea mays]);c56755_g1_i2(PREDICTED: ethylene-responsive transcription factor 8-like [Zea mays]);c56755_g1_i4(PREDICTED: ethylene-responsive transcription factor 8-like [Zea mays]);c56755_g1_i5(ethylene-responsive transcription factor 4 [Zea mays]);c56755_g1_i6(ethylene-responsive transcription factor 4 [Zea mays])
		c52032_g1	4.01249	0.372402	4.85138e-25	c52032_g1_i1(sbCBF6 [Zea mays])
GO_acc	GO:0042542	c57097_g1	2.56862	0.394806	2.06787e-09	c57097_g1_i1(thioredoxin H-type [Zea mays]);c57097_g1_i2(thioredoxin H-type [Zea mays]);c57097_g1_i5(thioredoxin H-type [Zea mays]);c57097_g1_i8(thioredoxin H-type [Zea mays]);c57097_g1_i9(thioredoxin H-type [Zea mays])
term_type	P	c51445_g1	-3.72465	0.172491	4.89881e-100	c51445_g1_i1(uncharacterized protein LOC100274593 [Zea mays]);c51445_g1_i3(uncharacterized protein LOC100274593 [Zea mays]);c51445_g1_i4(uncharacterized protein LOC100191552 [Zea mays])
Term	response to hydrogen peroxide	c59237_g1	-3.61955	0.400831	1.05984e-17	c59237_g1_i1(heat shock 70 kDa protein 1 [Zea mays])
queryitem	10	c56552_g1	-5.2836	0.417834	2.33627e-34	c56552_g1_i5(17.5 kDa class II heat shock protein [Zea mays]);c56552_g1_i6(PREDICTED: 17.0 kDa class II heat shock protein [Zea mays]);c56552_g1_i10(PREDICTED: 17.0 kDa class II heat shock protein [Zea mays])
querytotal	894	c63288_g6	-5.74556	0.537586	1.20165e-24	c63288_g6_i2(uncharacterized protein LOC100191552 [Zea mays]);c63288_g6_i4(LOC100283766 [Zea mays])
refitem	42	c46143_g1	-3.04066	0.410128	4.48426e-12	c46143_g1_i1(heat shock protein26 [Zea mays]);c46143_g1_i2(heat shock protein26 [Zea mays])
reftotal	28165	c58173_g1	-2.40508	0.290111	5.49347e-15	c58173_g1_i1(heat-shock protein 101 [Zea mays]);c58173_g1_i2(PREDICTED: uncharacterized protein LOC100191510 isoform X1 [Zea mays])
pvalue	6.3e-07	c60118_g1	-3.67616	0.231944	7.17968e-54	c60118_g1_i1(PREDICTED: glyceraldehyde-3-phosphate dehydrogenase 3, cytosolic isoform X1 [Zea mays]);c60118_g1_i2(PREDICTED: glyceraldehyde-3-phosphate dehydrogenase 3, cytosolic isoform X1 [Zea mays]);c60118_g1_i3(LOC100037774 [Zea mays]);c60118_g1_i4(PREDICTED: glyceraldehyde-3-phosphate dehydrogenase 3, cytosolic isoform X1 [Zea mays]);c60118_g1_i5(LOC100037774 [Zea mays]);c60118_g1_i6(PREDICT…
FDR	5.9e-05	c55934_g1	2.10952	0.230478	3.58663e-18	c55934_g1_i2(hypothetical protein [Zea mays]);c55934_g1_i3(hypothetical protein [Zea mays])
		c59219_g2	2.1206	0.216558	9.62741e-21	c59219_g2_i1(hypothetical protein [Zea mays]);c59219_g2_i2(hypothetical protein [Zea mays]);c59219_g2_i3(hypothetical protein [Zea mays]);c59219_g2_i4(PREDICTED: uncharacterized protein LOC100278418 [Zea mays]);c59219_g2_i6(PREDICTED: uncharacterized protein LOC100278514 [Zea mays]);c59219_g2_i7(hypothetical protein [Zea mays]);c59219_g2_i9(PREDICTED: uncharacterized protein LOC100278486 [Zea may…
GO_acc	GO:0019222	c46749_g1	-4.39281	0.576103	9.574e-13	c46749_g1_i2(PREDICTED: heat shock factor protein 4 isoform X1 [Zea mays])
term_type	P	c48755_g1	4.83508	0.592472	1.55854e-14	c48755_g1_i1(putative AP2/EREBP transcription factor superfamily protein [Zea mays])
Term	regulation of metabolic process	c51306_g1	5.38605	0.2289	1.10255e-118	c51306_g1_i1(uncharacterized protein LOC100275712 [Zea mays]);c51306_g1_i2(uncharacterized protein LOC100275712 [Zea mays])
queryitem	97	c54684_g2	-3.49083	0.812169	0.00017818	c54684_g2_i1(heat shock factor protein 7 [Zea mays]);c54684_g2_i2(heat shock factor protein 7 [Zea mays])
querytotal	894	c46651_g1	3.00382	0.828884	0.0021431	--
refitem	1769	c62787_g1	2.32394	0.170599	7.98716e-40	c62787_g1_i3(PREDICTED: homeobox-leucine zipper protein HOX29-like isoform X1 [Zea mays]);c62787_g1_i4(PREDICTED: homeobox-leucine zipper protein HOX29-like isoform X1 [Zea mays]);c62787_g1_i5(sugar carrier protein C [Zea mays]);c62787_g1_i6(PREDICTED: homeobox-leucine zipper protein HOX29-like isoform X1 [Zea mays]);c62787_g1_i7(sugar carrier protein C [Zea mays]);c62787_g1_i9(monosaccharide tra…
reftotal	28165	c26084_g1	2.21567	0.525559	0.000247621	c26084_g1_i1(PREDICTED: uncharacterized protein LOC100280136 isoform X1 [Zea mays]);c26084_g1_i2(PREDICTED: uncharacterized protein LOC100280136 isoform X1 [Zea mays])
pvalue	7.5e-07	c60069_g3	-2.02904	0.309943	1.61402e-09	c60069_g3_i1(PREDICTED: putative AP2/EREBP transcription factor superfamily protein isoform X1 [Zea mays])
FDR	6.7e-05	c63278_g1	2.1431	0.623654	0.00391035	c63278_g1_i1(IAA19 - auxin-responsive Aux/IAA family member [Zea mays])
		c57868_g1	2.07078	0.159754	4.34856e-36	c57868_g1_i1(uncharacterized protein LOC100381549 [Zea mays]);c57868_g1_i3(PREDICTED: probable protein phosphatase 2C 50 [Zea mays]);c57868_g1_i4(uncharacterized protein LOC100381549 [Zea mays])
		c59219_g2	2.1206	0.216558	9.62741e-21	c59219_g2_i1(hypothetical protein [Zea mays]);c59219_g2_i2(hypothetical protein [Zea mays]);c59219_g2_i3(hypothetical protein [Zea mays]);c59219_g2_i4(PREDICTED: uncharacterized protein LOC100278418 [Zea mays]);c59219_g2_i6(PREDICTED: uncharacterized protein LOC100278514 [Zea mays]);c59219_g2_i7(hypothetical protein [Zea mays]);c59219_g2_i9(PREDICTED: uncharacterized protein LOC100278486 [Zea may…
		c60327_g1	3.48223	0.181052	2.24283e-79	c60327_g1_i1(PREDICTED: uncharacterized protein LOC100384376 isoform X1 [Zea mays])
		c61283_g3	2.73255	0.336918	2.31917e-14	c61283_g3_i2(heat shock factor protein 2 [Zea mays]);c61283_g3_i3(heat shock factor protein 2 [Zea mays])
		c40260_g1	3.72068	0.334057	1.01611e-26	c40260_g1_i2(uncharacterized protein LOC100384376 [Zea mays])
		c53222_g5	3.0225	0.476073	5.50808e-09	c53222_g5_i1(NAC domain-containing protein 21/22 [Zea mays])
		c45827_g1	3.84247	0.793743	1.73196e-05	c45827_g1_i1(PREDICTED: ap2/EREBP transcription factor isoform X1 [Zea mays]);c45827_g1_i2(PREDICTED: ap2/EREBP transcription factor isoform X1 [Zea mays])
		c56137_g1	2.63328	0.268345	7.92777e-21	c56137_g1_i1(putative growth-regulating factor 6 [Zea mays]);c56137_g1_i2(putative growth-regulating factor 6 [Zea mays]);c56137_g1_i5(putative growth-regulating factor 6 [Zea mays]);c56137_g1_i6(putative growth-regulating factor 6 [Zea mays])
		c59659_g1	2.15043	0.377777	2.4358e-07	c59659_g1_i1(uncharacterized protein LOC100383487 [Zea mays]);c59659_g1_i2(uncharacterized protein LOC100383487 [Zea mays]);c59659_g1_i3(uncharacterized protein LOC100383487 [Zea mays]);c59659_g1_i4(uncharacterized protein LOC100383487 [Zea mays]);c59659_g1_i7(uncharacterized protein LOC100383487 [Zea mays])
		c56167_g1	2.09527	0.476477	0.000118845	c56167_g1_i1(PREDICTED: scarecrow-like protein 9 [Zea mays])
		c60305_g1	2.40582	0.223783	6.20022e-25	c60305_g1_i1(ethylene-responsive transcription factor 4 [Zea mays]);c60305_g1_i3(ethylene-responsive transcription factor 4 [Zea mays]);c60305_g1_i4(PREDICTED: ethylene-responsive transcription factor 4-like [Zea mays])
		c49422_g1	3.39094	0.667352	5.62546e-06	c49422_g1_i1(PREDICTED: dehydration-responsive element-binding protein 1G-like [Zea mays])
		c55975_g3	2.14048	0.584698	0.00189423	c55975_g3_i1(PREDICTED: hypothetical protein isoform X1 [Zea mays])
		c59856_g7	4.01129	0.251975	2.37233e-54	c59856_g7_i1(heat shock factor protein HSF30 [Zea mays])
		c53855_g1	-4.53909	0.215209	1.68292e-95	c53855_g1_i2(uncharacterized protein LOC100216626 [Zea mays]);c53855_g1_i3(uncharacterized protein LOC100216626 [Zea mays]);c53855_g1_i4(uncharacterized protein LOC100216626 [Zea mays]);c53855_g1_i5(uncharacterized protein LOC100216626 [Zea mays])
		c54041_g1	2.09082	0.444338	3.17968e-05	c54041_g1_i1(uncharacterized protein LOC100502296 [Zea mays]);c54041_g1_i2(uncharacterized protein LOC100502296 [Zea mays])
		c60155_g1	-2.17126	0.244587	4.04518e-17	c60155_g1_i1(PREDICTED: uncharacterized protein LOC103635104 [Zea mays]);c60155_g1_i2(bZIP transcription factor family protein [Zea mays]);c60155_g1_i5(bZIP transcription factor family protein [Zea mays]);c60155_g1_i6(bZIP transcription factor [Zea mays]);c60155_g1_i8(PREDICTED: transcription factor RF2b-like [Zea mays]);c60155_g1_i10(PREDICTED: transcription factor RF2b-like [Zea mays])
		c54255_g2	2.40846	0.170267	6.3047e-43	c54255_g2_i2(low temperature-induced protein15 [Zea mays]);c54255_g2_i3(uncharacterized protein LOC100273901 [Zea mays]);c54255_g2_i8(PREDICTED: protein YABBY 2-like [Zea mays]);c54255_g2_i11(uncharacterized protein LOC100273901 [Zea mays])
		c60801_g3	2.09552	0.427739	1.33027e-05	c60801_g3_i2(PREDICTED: putative ribonuclease H protein At1g65750 [Zea mays]);c60801_g3_i3(PREDICTED: putative ribonuclease H protein At1g65750 [Zea mays]);c60801_g3_i4(PREDICTED: putative ribonuclease H protein At1g65750 [Zea mays])
		c58490_g1	-3.09476	0.545823	2.75333e-07	c58490_g1_i2(putative thaumatin domain family protein [Zea mays]);c58490_g1_i3(putative thaumatin domain family protein [Zea mays])
		c63899_g2	2.1268	0.179914	4.52225e-30	c63899_g2_i2(PREDICTED: ethylene-responsive transcription factor RAP2-9 [Zea mays]);c63899_g2_i3(PREDICTED: ethylene-responsive transcription factor RAP2-9 [Zea mays])
		c62514_g3	4.22849	0.566799	3.21436e-12	c62514_g3_i3(ethylene-responsive element binding protein 2 [Zea mays])
		c63689_g1	2.18207	0.163346	2.61266e-38	c63689_g1_i1(ribosome-inactivating protein [Zea mays]);c63689_g1_i2(ribosome-inactivating protein [Zea mays]);c63689_g1_i3(ribosome-inactivating protein [Zea mays])
		c50198_g4	2.68524	0.500154	1.34363e-06	c50198_g4_i1(uncharacterized protein LOC100274482 [Zea mays]);c50198_g4_i2(uncharacterized protein LOC100274482 [Zea mays])
		c50198_g3	2.34756	0.332794	5.6529e-11	c50198_g3_i1(uncharacterized protein LOC100274482 [Zea mays]);c50198_g3_i2(uncharacterized protein LOC100274482 [Zea mays])
		c53662_g2	5.41821	0.257507	4.71636e-95	c53662_g2_i1(uncharacterized protein LOC100275712 [Zea mays]);c53662_g2_i2(uncharacterized protein LOC100275712 [Zea mays])
		c51992_g5	-2.23865	0.301151	3.89849e-12	c51992_g5_i1(PREDICTED: putative AP2/EREBP transcription factor superfamily protein isoform X1 [Zea mays]);c51992_g5_i3(PREDICTED: ethylene-responsive factor-like protein 1 isoform X1 [Zea mays]);c51992_g5_i4(ethylene-responsive factor-like protein 1 [Zea mays]);c51992_g5_i5(LOC100280468 [Zea mays]);c51992_g5_i6(AP2 domain containing protein [Zea mays])
		c54015_g1	5.84265	0.644302	7.57682e-18	c54015_g1_i3(PREDICTED: probable WRKY transcription factor 11 [Zea mays])
		c59910_g1	-3.01719	0.224096	6.62281e-39	c59910_g1_i1(heat shock factor protein HSF30 [Zea mays]);c59910_g1_i3(PREDICTED: heat shock factor protein HSF30 isoform X1 [Zea mays]);c59910_g1_i4(heat shock factor protein HSF30 [Zea mays])
		c61581_g3	2.41533	0.349514	1.49253e-10	c61581_g3_i1(PREDICTED: putative bZIP transcription factor superfamily protein isoform 1 isoform X1 [Zea mays]);c61581_g3_i2(PREDICTED: putative bZIP transcription factor superfamily protein isoform 1 isoform X1 [Zea mays]);c61581_g3_i3(putative bZIP transcription factor superfamily protein [Zea mays]);c61581_g3_i4(PREDICTED: putative bZIP transcription factor superfamily protein isoform 1 isofor…
		c59902_g1	2.13836	0.181609	7.76229e-30	c59902_g1_i1(PREDICTED: probable WRKY transcription factor 34 [Zea mays]);c59902_g1_i2(PREDICTED: uncharacterized protein LOC100279301 isoform X1 [Zea mays]);c59902_g1_i3(PREDICTED: uncharacterized protein LOC103630738 [Zea mays]);c59902_g1_i4(PREDICTED: WRKY53 - superfamily of TFs having WRKY and zinc finger domains isoform X1 [Zea mays]);c59902_g1_i6(WRKY53 - superfamily of TFs having WRKY and …
		c57571_g1	2.07018	0.302782	2.43578e-10	c57571_g1_i1(LOC100285734 [Zea mays]);c57571_g1_i2(LOC100285734 [Zea mays]);c57571_g1_i3(LOC100285734 [Zea mays])
		c49238_g1	3.2147	0.735142	0.000131772	c49238_g1_i1(DNA binding protein [Zea mays])
		c55080_g1	-2.03157	0.174814	4.59589e-29	c55080_g1_i1(uncharacterized protein LOC100275213 [Zea mays]);c55080_g1_i3(uncharacterized protein LOC100275213 [Zea mays]);c55080_g1_i4(uncharacterized protein LOC100275213 [Zea mays])
		c58173_g1	-2.40508	0.290111	5.49347e-15	c58173_g1_i1(heat-shock protein 101 [Zea mays]);c58173_g1_i2(PREDICTED: uncharacterized protein LOC100191510 isoform X1 [Zea mays])
		c57823_g1	-2.02861	0.218114	9.4785e-19	c57823_g1_i2(PREDICTED: NAC domain-containing protein 21/22-like [Zea mays]);c57823_g1_i3(PREDICTED: NAC domain-containing protein 21/22-like [Zea mays])
		c62431_g1	2.39524	0.257286	8.76254e-19	c62431_g1_i2(PREDICTED: LOC100281433 isoform X1 [Zea mays]);c62431_g1_i5(PREDICTED: LOC100281433 isoform X1 [Zea mays]);c62431_g1_i7(PREDICTED: two-component response regulator-like PRR1 [Zea mays]);c62431_g1_i8(PREDICTED: two-component response regulator-like PRR1 [Zea mays]);c62431_g1_i13(PREDICTED: two-component response regulator-like PRR1 [Zea mays])
		c49942_g1	-2.51119	0.63622	0.000688028	--
		c55934_g1	2.10952	0.230478	3.58663e-18	c55934_g1_i2(hypothetical protein [Zea mays]);c55934_g1_i3(hypothetical protein [Zea mays])
		c53405_g2	2.53565	0.635992	0.000595149	c53405_g2_i1(putative NAC domain transcription factor superfamily protein [Zea mays])
		c61649_g1	-3.17338	0.915965	0.00358295	c61649_g1_i1(uncharacterized protein LOC100280131 [Zea mays])
		c59383_g6	2.89671	0.830528	0.00332906	c59383_g6_i1(PREDICTED: auxin response factor 21-like [Zea mays])
		c54084_g1	2.21094	0.431973	4.69219e-06	c54084_g1_i2(ABA response element binding factor [Zea mays]);c54084_g1_i4(ABA response element binding factor [Zea mays]);c54084_g1_i5(ABA response element binding factor [Zea mays])
		c50430_g1	-2.10855	0.182531	1.01203e-28	c50430_g1_i1(phosphosulfolactate synthase-related protein [Zea mays]);c50430_g1_i2(phosphosulfolactate synthase-related protein [Zea mays])
		c46731_g1	3.69536	0.205457	2.00103e-69	c46731_g1_i2(uncharacterized protein LOC100275567 [Zea mays]);c46731_g1_i3(uncharacterized protein LOC100275567 [Zea mays])
		c59299_g1	3.4964	0.253999	1.20551e-40	c59299_g1_i1(bZIP transcription factor1 [Zea mays]);c59299_g1_i4(bZIP transcription factor1 [Zea mays]);c59299_g1_i6(bZIP transcription factor1 [Zea mays]);c59299_g1_i7(bZIP transcription factor1 [Zea mays]);c59299_g1_i8(PREDICTED: uncharacterized LOC100272700 isoform X2 [Zea mays]);c59299_g1_i12(bZIP transcription factor1 [Zea mays]);c59299_g1_i13(PREDICTED: uncharacterized LOC100272700 isoform …
		c57901_g1	2.14907	0.490008	0.000124612	c57901_g1_i3(PREDICTED: uncharacterized protein LOC100381712 isoform X2 [Zea mays])
		c38115_g1	3.3105	0.219303	7.09099e-49	c38115_g1_i1(WRKY74 - superfamily of TFs having WRKY and zinc finger domains [Zea mays]);c38115_g1_i2(WRKY74 - superfamily of TFs having WRKY and zinc finger domains [Zea mays])
		c63608_g4	2.43011	0.159275	6.17734e-50	c63608_g4_i1(ethylene-responsive element binding protein 2 [Zea mays]);c63608_g4_i2(ethylene-responsive element binding protein 2 [Zea mays])
		c57277_g4	2.99695	0.466317	3.39728e-09	c57277_g4_i1(RING-H2 finger protein ATL5A [Zea mays]);c57277_g4_i2(RING-H2 finger protein ATL5A [Zea mays]);c57277_g4_i3(RING-H2 finger protein ATL5A [Zea mays])
		c60154_g4	-2.54408	0.642469	0.000657158	c60154_g4_i1(PREDICTED: putative MYB DNA-binding domain superfamily protein isoform X1 [Zea mays]);c60154_g4_i3(PREDICTED: protein ODORANT1-like [Zea mays])
		c49699_g1	3.61986	0.671486	1.20018e-06	c49699_g1_i1(dehydration-responsive element-binding protein 1A [Zea mays])
		c49699_g2	2.44678	0.561693	0.000141048	c49699_g2_i2(dehydration-responsive element-binding protein 1D [Zea mays])
		c47289_g2	3.12753	0.23731	2.66682e-37	c47289_g2_i1(putative NAC domain transcription factor superfamily protein [Zea mays])
		c55871_g4	2.90076	0.136356	3.81214e-97	c55871_g4_i1(uncharacterized protein LOC100279570 [Zea mays])
		c54263_g3	3.442	0.451524	9.7048e-13	c54263_g3_i1(hypothetical protein [Zea mays]);c54263_g3_i2(uncharacterized protein LOC100384507 [Zea mays])
		c60421_g1	3.14563	0.66569	2.90761e-05	c60421_g1_i3(putative NAC domain transcription factor superfamily protein [Zea mays]);c60421_g1_i4(NAC domain-containing protein 21/22 [Zea mays])
		c59000_g2	2.50537	0.670184	0.00144478	c59000_g2_i1(PREDICTED: MADS-box transcription factor 47 isoform X3 [Zea mays])
		c54912_g1	-4.00699	0.878961	6.02524e-05	c54912_g1_i1(heat shock factor protein HSF30 [Zea mays]);c54912_g1_i2(heat shock factor protein HSF30 [Zea mays])
		c48947_g1	2.82232	0.640743	0.000115496	c48947_g1_i1(PREDICTED: probable WRKY transcription factor 72 [Zea mays]);c48947_g1_i2(PREDICTED: probable WRKY transcription factor 72 [Zea mays])
		c50233_g2	-2.06343	0.571297	0.00222707	c50233_g2_i1(PREDICTED: nuclear transcription factor Y subunit A-3 isoform 1 isoform X2 [Zea mays]);c50233_g2_i2(PREDICTED: nuclear transcription factor Y subunit A-3 isoform 1 isoform X1 [Zea mays])
		c58393_g1	-2.25528	0.395807	2.35886e-07	c58393_g1_i1(phytochromeC2 [Zea mays]);c58393_g1_i2(uncharacterized protein LOC100191374 [Zea mays]);c58393_g1_i4(uncharacterized protein LOC100191374 [Zea mays]);c58393_g1_i5(uncharacterized protein LOC100191374 [Zea mays]);c58393_g1_i6(uncharacterized protein LOC100191374 [Zea mays]);c58393_g1_i8(uncharacterized protein LOC100191374 [Zea mays]);c58393_g1_i9(phytochromeC2 [Zea mays]);c58393_g1_i…
		c51930_g3	3.21545	0.676838	2.60022e-05	c51930_g3_i1(DRE-binding protein 4 [Zea mays]);c51930_g3_i2(DRE-binding protein 4 [Zea mays])
		c55308_g3	2.18705	0.508869	0.000178376	c55308_g3_i1(uncharacterized protein LOC100384544 [Zea mays]);c55308_g3_i2(uncharacterized protein LOC100384544 [Zea mays])
		c56885_g2	2.02122	0.263048	6.19587e-13	c56885_g2_i2(PREDICTED: homeobox-leucine zipper protein HOX19 [Zea mays]);c56885_g2_i5(PREDICTED: putative homeobox DNA-binding and leucine zipper domain family protein isoform X1 [Zea mays]);c56885_g2_i6(PREDICTED: homeobox-leucine zipper protein HOX19 [Zea mays])
		c60236_g1	3.30765	0.144347	1.37533e-112	c60236_g1_i2(NAC domain-containing protein 48 [Zea mays])
		c56800_g1	3.22463	0.212711	2.69955e-49	c56800_g1_i2(PREDICTED: probable WRKY transcription factor 53 [Zea mays]);c56800_g1_i3(WRKY74 - superfamily of TFs having WRKY and zinc finger domains [Zea mays]);c56800_g1_i4(PREDICTED: probable WRKY transcription factor 53 [Zea mays]);c56800_g1_i5(PREDICTED: probable WRKY transcription factor 53 [Zea mays]);c56800_g1_i6(WRKY74 - superfamily of TFs having WRKY and zinc finger domains [Zea mays])
		c51992_g7	4.76471	0.367728	4.62777e-36	c51992_g7_i1(dehydration-responsive element-binding protein 1B [Zea mays]);c51992_g7_i2(PREDICTED: dehydration-responsive element-binding protein 1A-like [Zea mays])
		c55904_g3	4.70319	0.347259	2.26073e-39	c55904_g3_i1(uncharacterized protein LOC100384376 [Zea mays])
		c56800_g2	3.22661	0.263233	2.577e-32	c56800_g2_i2(uncharacterized protein LOC100193434 [Zea mays]);c56800_g2_i3(uncharacterized protein LOC100193434 [Zea mays]);c56800_g2_i4(uncharacterized protein LOC100193434 [Zea mays]);c56800_g2_i5(uncharacterized protein LOC100193434 [Zea mays])
		c52253_g3	-3.15568	0.687497	5.27046e-05	c52253_g3_i3(AT-HSFB4 [Zea mays]);c52253_g3_i4(AT-HSFB4 [Zea mays])
		c57382_g3	-2.64519	0.547886	1.83651e-05	c57382_g3_i1(ramosa 1 enhancer locus 2 [Zea mays])
		c40833_g1	-2.17236	0.509928	0.000207502	c40833_g1_i2(FAR1 transcription factor [Zea mays])
		c63357_g2	2.25908	0.252216	2.01406e-17	c63357_g2_i2(PREDICTED: probable WRKY transcription factor 40 [Zea mays]);c63357_g2_i5(WRKY71 - superfamily of TFs having WRKY and zinc finger domains [Zea mays]);c63357_g2_i6(WRKY71 - superfamily of TFs having WRKY and zinc finger domains [Zea mays]);c63357_g2_i7(uncharacterized protein LOC100279570 [Zea mays])
		c58059_g3	-3.05672	0.885606	0.00373262	c58059_g3_i1(PREDICTED: putative MYB DNA-binding domain superfamily protein isoform X1 [Zea mays])
		c29827_g1	2.79859	0.538306	3.1702e-06	c29827_g1_i1(PREDICTED: ethylene-responsive transcription factor 4-like [Zea mays])
		c59964_g3	2.61912	0.146699	2.09377e-68	c59964_g3_i1(putative NAC domain transcription factor superfamily protein [Zea mays]);c59964_g3_i2(NAC domain-containing protein 48 [Zea mays]);c59964_g3_i4(putative NAC domain transcription factor superfamily protein [Zea mays]);c59964_g3_i5(NAC domain-containing protein 48 [Zea mays]);c59964_g3_i6(putative NAC domain transcription factor superfamily protein [Zea mays])
		c52306_g1	3.69128	0.390704	2.44535e-19	c52306_g1_i1(sbCBF6 [Zea mays])
		c61534_g1	-2.9581	0.288293	9.57024e-23	c61534_g1_i4(uncharacterized protein LOC100280318 [Zea mays])
		c50559_g2	3.72023	0.171775	1.34381e-100	c50559_g2_i1(uncharacterized protein LOC100275567 [Zea mays])
		c61582_g2	2.00551	0.158351	1.83137e-34	c61582_g2_i2(PREDICTED: NAC domain-containing protein 74-like [Zea mays]);c61582_g2_i5(TIP [Zea mays]);c61582_g2_i7(TIP [Zea mays]);c61582_g2_i8(PREDICTED: NAC domain-containing protein 74-like [Zea mays]);c61582_g2_i10(PREDICTED: TIP isoform X1 [Zea mays])
		c59148_g3	-2.31338	0.244719	2.32795e-19	c59148_g3_i1(PREDICTED: GRAS family transcription factor containing protein isoform X1 [Zea mays])
		c61582_g1	2.47483	0.411673	4.0478e-08	c61582_g1_i1(PREDICTED: TIP isoform X1 [Zea mays])
		c62348_g1	2.23293	0.267887	3.81897e-15	c62348_g1_i1(uncharacterized protein LOC100381829 [Zea mays])
		c62348_g3	2.12012	0.178012	1.61461e-30	c62348_g3_i1(PREDICTED: uncharacterized protein LOC100383937 isoform X1 [Zea mays]);c62348_g3_i3(PREDICTED: uncharacterized protein LOC100381829 isoform X1 [Zea mays]);c62348_g3_i4(PREDICTED: uncharacterized protein LOC100383937 isoform X1 [Zea mays])
		c62348_g2	2.73027	0.296275	2.05509e-18	c62348_g2_i1(PREDICTED: uncharacterized protein LOC100381829 isoform X1 [Zea mays]);c62348_g2_i3(uncharacterized protein LOC100383937 [Zea mays])
		c56755_g1	2.06421	0.225309	3.30662e-18	c56755_g1_i1(PREDICTED: ethylene-responsive transcription factor 8-like [Zea mays]);c56755_g1_i2(PREDICTED: ethylene-responsive transcription factor 8-like [Zea mays]);c56755_g1_i4(PREDICTED: ethylene-responsive transcription factor 8-like [Zea mays]);c56755_g1_i5(ethylene-responsive transcription factor 4 [Zea mays]);c56755_g1_i6(ethylene-responsive transcription factor 4 [Zea mays])
		c52032_g1	4.01249	0.372402	4.85138e-25	c52032_g1_i1(sbCBF6 [Zea mays])
GO_acc	GO:0006950	c46749_g1	-4.39281	0.576103	9.574e-13	c46749_g1_i2(PREDICTED: heat shock factor protein 4 isoform X1 [Zea mays])
term_type	P	c54089_g2	-3.64365	0.704337	3.58911e-06	c54089_g2_i1(heat shock protein 82 [Zea mays])
Term	response to stress	c33172_g1	3.18105	0.668826	2.53865e-05	c33172_g1_i2(PREDICTED: uncharacterized protein LOC100381812 isoform X3 [Zea mays]);c33172_g1_i3(PREDICTED: uncharacterized protein LOC100381812 isoform X3 [Zea mays])
queryitem	102	c63716_g5	4.32402	0.420716	8.06479e-23	c63716_g5_i1(9-cis-epoxycarotenoid dioxygenase 1, chloroplastic precursor [Zea mays])
querytotal	894	c54089_g1	-2.60053	0.168985	8.6345e-51	c54089_g1_i1(LOC100384473 [Zea mays])
refitem	1893	c36859_g1	-2.71343	0.316936	5.95451e-16	c36859_g1_i1(PREDICTED: putative disease resistance RPP13-like protein 1 [Zea mays])
reftotal	28165	c55200_g1	-5.08517	0.680137	2.85532e-12	c55200_g1_i1(maize insect resistance1 precursor [Zea mays])
pvalue	8.9e-07	c46143_g1	-3.04066	0.410128	4.48426e-12	c46143_g1_i1(heat shock protein26 [Zea mays]);c46143_g1_i2(heat shock protein26 [Zea mays])
FDR	7.5e-05	c53024_g4	-3.43578	0.778453	0.000111266	c53024_g4_i2(LOC100384473 [Zea mays])
		c53024_g1	-2.3309	0.234588	2.40441e-21	c53024_g1_i1(LOC100384473 [Zea mays])
		c58914_g1	-2.22442	0.322789	1.698e-10	c58914_g1_i1(16.9 kDa class I heat shock protein 1 [Zea mays]);c58914_g1_i3(PREDICTED: 16.9 kDa class I heat shock protein 1-like [Zea mays]);c58914_g1_i6(16.9 kDa class I heat shock protein 1 [Zea mays]);c58914_g1_i7(PREDICTED: 16.9 kDa class I heat shock protein 1 isoform X1 [Zea mays]);c58914_g1_i10(PREDICTED: 16.9 kDa class I heat shock protein 1-like [Zea mays]);c58914_g1_i11(16.9 kDa class …
		c45267_g1	-2.22938	0.574652	0.000881352	c45267_g1_i1(PREDICTED: MATE efflux family protein 7-like [Zea mays])
		c39052_g1	-4.07938	0.875956	3.92712e-05	c39052_g1_i1(maize insect resistance1 precursor [Zea mays])
		c52206_g4	-2.8366	0.4883	1.2741e-07	c52206_g4_i1(LOC100285655 precursor [Zea mays])
		c57868_g1	2.07078	0.159754	4.34856e-36	c57868_g1_i1(uncharacterized protein LOC100381549 [Zea mays]);c57868_g1_i3(PREDICTED: probable protein phosphatase 2C 50 [Zea mays]);c57868_g1_i4(uncharacterized protein LOC100381549 [Zea mays])
		c59219_g2	2.1206	0.216558	9.62741e-21	c59219_g2_i1(hypothetical protein [Zea mays]);c59219_g2_i2(hypothetical protein [Zea mays]);c59219_g2_i3(hypothetical protein [Zea mays]);c59219_g2_i4(PREDICTED: uncharacterized protein LOC100278418 [Zea mays]);c59219_g2_i6(PREDICTED: uncharacterized protein LOC100278514 [Zea mays]);c59219_g2_i7(hypothetical protein [Zea mays]);c59219_g2_i9(PREDICTED: uncharacterized protein LOC100278486 [Zea may…
		c61283_g3	2.73255	0.336918	2.31917e-14	c61283_g3_i2(heat shock factor protein 2 [Zea mays]);c61283_g3_i3(heat shock factor protein 2 [Zea mays])
		c57549_g1	2.36942	0.362767	1.7648e-09	c57549_g1_i1(dehydrin COR410 [Zea mays]);c57549_g1_i2(dehydrin [Zea mays]);c57549_g1_i3(dehydrin [Zea mays]);c57549_g1_i4(dehydrin COR410 [Zea mays]);c57549_g1_i5(dehydrin COR410 [Zea mays])
		c54684_g2	-3.49083	0.812169	0.00017818	c54684_g2_i1(heat shock factor protein 7 [Zea mays]);c54684_g2_i2(heat shock factor protein 7 [Zea mays])
		c58238_g1	2.20985	0.21164	1.52221e-23	c58238_g1_i1(anthranilic acid methyltransferase 1 [Zea mays]);c58238_g1_i3(anthranilate O-methyltransferase 2 [Zea mays]);c58238_g1_i4(PREDICTED: anthranilate O-methyltransferase 3 [Zea mays]);c58238_g1_i5(anthranilate O-methyltransferase 2 [Zea mays]);c58238_g1_i6(anthranilate O-methyltransferase 2 [Zea mays]);c58238_g1_i9(anthranilic acid methyltransferase 1 [Zea mays])
		c64164_g2	2.68123	0.626838	0.000193532	--
		c50027_g1	-2.19571	0.236755	1.20302e-18	c50027_g1_i1(12-oxo-phytodienoic acid reductase6 [Zea mays]);c50027_g1_i4(12-oxo-phytodienoic acid reductase6 [Zea mays]);c50027_g1_i5(12-oxo-phytodienoic acid reductase6 [Zea mays])
		c55975_g3	2.14048	0.584698	0.00189423	c55975_g3_i1(PREDICTED: hypothetical protein isoform X1 [Zea mays])
		c48838_g1	3.11022	0.383749	2.41943e-14	c48838_g1_i1(putative tify domain/CCT motif transcription factor family protein [Zea mays]);c48838_g1_i2(putative tify domain/CCT motif transcription factor family protein [Zea mays])
		c25590_g1	2.78278	0.760243	0.00189664	c25590_g1_i1(uncharacterized protein LOC100381653 [Zea mays])
		c62408_g1	2.20566	0.260036	1.14998e-15	c62408_g1_i2(caltractin [Zea mays]);c62408_g1_i3(caltractin [Zea mays])
		c58474_g1	-2.98122	0.262998	1.15222e-27	c58474_g1_i3(PREDICTED: hypothetical protein isoform X3 [Zea mays]);c58474_g1_i5(PREDICTED: hypothetical protein isoform X3 [Zea mays]);c58474_g1_i6(PREDICTED: hypothetical protein isoform X3 [Zea mays]);c58474_g1_i7(hypothetical protein [Zea mays]);c58474_g1_i9(PREDICTED: hypothetical protein isoform X3 [Zea mays]);c58474_g1_i10(PREDICTED: hypothetical protein isoform X5 [Zea mays]);c58474_g1_i1…
		c56552_g1	-5.2836	0.417834	2.33627e-34	c56552_g1_i5(17.5 kDa class II heat shock protein [Zea mays]);c56552_g1_i6(PREDICTED: 17.0 kDa class II heat shock protein [Zea mays]);c56552_g1_i10(PREDICTED: 17.0 kDa class II heat shock protein [Zea mays])
		c63836_g2	2.47556	0.189986	1.80407e-36	c63836_g2_i2(PREDICTED: uncharacterized protein LOC103652451 [Zea mays]);c63836_g2_i3(O-succinylhomoserine sulfhydrylase [Zea mays]);c63836_g2_i4(O-succinylhomoserine sulfhydrylase [Zea mays])
		c58490_g1	-3.09476	0.545823	2.75333e-07	c58490_g1_i2(putative thaumatin domain family protein [Zea mays]);c58490_g1_i3(putative thaumatin domain family protein [Zea mays])
		c63899_g2	2.1268	0.179914	4.52225e-30	c63899_g2_i2(PREDICTED: ethylene-responsive transcription factor RAP2-9 [Zea mays]);c63899_g2_i3(PREDICTED: ethylene-responsive transcription factor RAP2-9 [Zea mays])
		c57806_g1	3.10467	0.248361	1.35869e-33	c57806_g1_i4(PREDICTED: physical impedance induced protein2 isoform X1 [Zea mays]);c57806_g1_i6(PREDICTED: physical impedance induced protein2 isoform X1 [Zea mays]);c57806_g1_i8(PREDICTED: physical impedance induced protein2 isoform X1 [Zea mays])
		c54841_g3	2.56689	0.168005	4.56553e-50	c54841_g3_i1(phosphoenolpyruvate carboxylase kinase 2 [Zea mays]);c54841_g3_i3(phosphoenolpyruvate carboxylase kinase 2 [Zea mays])
		c57692_g1	2.12691	0.320543	9.1406e-10	c57692_g1_i1(nematode-resistance protein [Zea mays])
		c51445_g1	-3.72465	0.172491	4.89881e-100	c51445_g1_i1(uncharacterized protein LOC100274593 [Zea mays]);c51445_g1_i3(uncharacterized protein LOC100274593 [Zea mays]);c51445_g1_i4(uncharacterized protein LOC100191552 [Zea mays])
		c63689_g1	2.18207	0.163346	2.61266e-38	c63689_g1_i1(ribosome-inactivating protein [Zea mays]);c63689_g1_i2(ribosome-inactivating protein [Zea mays]);c63689_g1_i3(ribosome-inactivating protein [Zea mays])
		c52206_g1	-3.01869	0.289771	1.9499e-23	c52206_g1_i1(LOC100285655 precursor [Zea mays])
		c61002_g3	3.94672	0.503101	1.8516e-13	c61002_g3_i1(PREDICTED: uncharacterized protein LOC100193758 isoform X1 [Zea mays])
		c61465_g3	-2.11752	0.193267	7.15925e-26	c61465_g3_i2(hypothetical protein [Zea mays])
		c48775_g1	2.23251	0.591716	0.00128229	c48775_g1_i1(putative MYB DNA-binding domain superfamily protein [Zea mays])
		c52590_g3	-2.25443	0.277096	1.89576e-14	c52590_g3_i1(PREDICTED: alcohol dehydrogenase 1 isoform X1 [Zea mays]);c52590_g3_i4(PREDICTED: alcohol dehydrogenase 1 isoform X1 [Zea mays]);c52590_g3_i6(PREDICTED: alcohol dehydrogenase 1 isoform X1 [Zea mays]);c52590_g3_i8(alcohol dehydrogenase 1 [Zea mays]);c52590_g3_i9(alcohol dehydrogenase 2 [Zea mays]);c52590_g3_i10(alcohol dehydrogenase 2 [Zea mays]);c52590_g3_i11(PREDICTED: alcohol dehyd…
		c59237_g1	-3.61955	0.400831	1.05984e-17	c59237_g1_i1(heat shock 70 kDa protein 1 [Zea mays])
		c62943_g2	2.2237	0.206749	5.89049e-25	c62943_g2_i1(hypothetical protein precursor [Zea mays]);c62943_g2_i2(uncharacterized protein LOC100382462 precursor [Zea mays]);c62943_g2_i3(hypothetical protein precursor [Zea mays])
		c57215_g3	2.08385	0.178864	3.31515e-29	c57215_g3_i1(alpha-1,4-glucan-protein synthase [UDP-forming] [Zea mays]);c57215_g3_i2(hypothetical protein [Zea mays]);c57215_g3_i4(alpha-1,4-glucan-protein synthase [UDP-forming] [Zea mays]);c57215_g3_i5(alpha-1,4-glucan-protein synthase [UDP-forming] [Zea mays]);c57215_g3_i6(hypothetical protein [Zea mays])
		c47936_g1	-4.44027	0.194247	4.53451e-112	c47936_g1_i2(universal stress protein [Zea mays]);c47936_g1_i3(universal stress protein [Zea mays])
		c57097_g1	2.56862	0.394806	2.06787e-09	c57097_g1_i1(thioredoxin H-type [Zea mays]);c57097_g1_i2(thioredoxin H-type [Zea mays]);c57097_g1_i5(thioredoxin H-type [Zea mays]);c57097_g1_i8(thioredoxin H-type [Zea mays]);c57097_g1_i9(thioredoxin H-type [Zea mays])
		c52262_g1	-2.23895	0.591791	0.00123617	c52262_g1_i1(calcium binding EF-hand protein [Zea mays]);c52262_g1_i2(calcium binding EF-hand protein [Zea mays]);c52262_g1_i3(calcium binding EF-hand protein [Zea mays]);c52262_g1_i4(calcium binding EF-hand protein [Zea mays]);c52262_g1_i6(calcium binding EF-hand protein [Zea mays]);c52262_g1_i7(calcium binding EF-hand protein [Zea mays])
		c40518_g2	4.12349	0.886494	4.02333e-05	c40518_g2_i1(PREDICTED: hypothetical protein isoform X1 [Zea mays])
		c62606_g2	-2.48735	0.504519	1.1528e-05	c62606_g2_i1(uncharacterized protein LOC100273839 [Zea mays]);c62606_g2_i2(uncharacterized protein LOC100273839 [Zea mays])
		c59910_g1	-3.01719	0.224096	6.62281e-39	c59910_g1_i1(heat shock factor protein HSF30 [Zea mays]);c59910_g1_i3(PREDICTED: heat shock factor protein HSF30 isoform X1 [Zea mays]);c59910_g1_i4(heat shock factor protein HSF30 [Zea mays])
		c60502_g3	-2.16746	0.479475	7.10744e-05	c60502_g3_i1(PREDICTED: myb-related protein 306-like isoform X1 [Zea mays]);c60502_g3_i2(PREDICTED: myb-related protein 306-like isoform X1 [Zea mays]);c60502_g3_i4(PREDICTED: myb-related protein Myb4-like isoform X2 [Zea mays])
		c45295_g1	-5.68855	0.333101	1.44037e-62	c45295_g1_i1(PREDICTED: low molecular weight heat shock protein precursor isoform X1 [Zea mays]);c45295_g1_i4(low molecular weight heat shock protein precursor [Zea mays])
		c59902_g1	2.13836	0.181609	7.76229e-30	c59902_g1_i1(PREDICTED: probable WRKY transcription factor 34 [Zea mays]);c59902_g1_i2(PREDICTED: uncharacterized protein LOC100279301 isoform X1 [Zea mays]);c59902_g1_i3(PREDICTED: uncharacterized protein LOC103630738 [Zea mays]);c59902_g1_i4(PREDICTED: WRKY53 - superfamily of TFs having WRKY and zinc finger domains isoform X1 [Zea mays]);c59902_g1_i6(WRKY53 - superfamily of TFs having WRKY and …
		c52196_g2	2.86698	0.837609	0.00408072	c52196_g2_i1(PREDICTED: uncharacterized protein LOC103633552 [Zea mays]);c52196_g2_i2(PREDICTED: uncharacterized protein LOC103633552 [Zea mays])
		c39782_g1	2.0221	0.513946	0.00072056	c39782_g1_i1(PREDICTED: peroxidase 2-like [Zea mays]);c39782_g1_i2(PREDICTED: peroxidase 2-like [Zea mays])
		c61640_g4	-2.2411	0.560967	0.000576785	c61640_g4_i1(2-hydroxy-3-oxopropionate reductase [Zea mays]);c61640_g4_i2(2-hydroxy-3-oxopropionate reductase [Zea mays])
		c58173_g1	-2.40508	0.290111	5.49347e-15	c58173_g1_i1(heat-shock protein 101 [Zea mays]);c58173_g1_i2(PREDICTED: uncharacterized protein LOC100191510 isoform X1 [Zea mays])
		c56395_g2	-4.39509	0.552907	8.2518e-14	c56395_g2_i1(heat shock protein 82 [Zea mays]);c56395_g2_i2(heat shock protein 82 [Zea mays])
		c56395_g1	-2.09744	0.201393	2.00567e-23	c56395_g1_i1(PREDICTED: heat shock protein 81-1 [Zea mays]);c56395_g1_i2(PREDICTED: heat shock protein 81-1-like [Zea mays]);c56395_g1_i3(PREDICTED: heat shock protein 81-1 [Zea mays])
		c48802_g5	-4.58499	0.315564	2.76793e-45	c48802_g5_i1(LOC100285550 [Zea mays]);c48802_g5_i2(LOC100285550 [Zea mays]);c48802_g5_i3(LOC100285550 [Zea mays]);c48802_g5_i4(LOC100285550 [Zea mays])
		c51549_g1	-4.06911	0.451953	1.33805e-17	c51549_g1_i1(uncharacterized protein LOC100278780 [Zea mays])
		c60604_g1	2.53615	0.213229	1.93158e-30	c60604_g1_i1(PREDICTED: putative MYB DNA-binding domain superfamily protein isoform X1 [Zea mays]);c60604_g1_i3(PREDICTED: putative MYB DNA-binding domain superfamily protein isoform X1 [Zea mays])
		c52549_g3	-2.37209	0.212083	6.05667e-27	c52549_g3_i1(LOC100285569 [Zea mays]);c52549_g3_i2(LOC100285569 [Zea mays]);c52549_g3_i3(LOC100285569 [Zea mays])
		c54094_g1	2.00173	0.298815	6.05397e-10	c54094_g1_i1(hypothetical protein [Zea mays]);c54094_g1_i2(hypothetical protein [Zea mays])
		c55934_g1	2.10952	0.230478	3.58663e-18	c55934_g1_i2(hypothetical protein [Zea mays]);c55934_g1_i3(hypothetical protein [Zea mays])
		c53405_g2	2.53565	0.635992	0.000595149	c53405_g2_i1(putative NAC domain transcription factor superfamily protein [Zea mays])
		c61649_g1	-3.17338	0.915965	0.00358295	c61649_g1_i1(uncharacterized protein LOC100280131 [Zea mays])
		c50430_g1	-2.10855	0.182531	1.01203e-28	c50430_g1_i1(phosphosulfolactate synthase-related protein [Zea mays]);c50430_g1_i2(phosphosulfolactate synthase-related protein [Zea mays])
		c53867_g1	-2.59471	0.216815	8.14809e-31	c53867_g1_i1(heat shock 70 kDa protein [Zea mays])
		c39983_g1	3.51184	0.904607	0.000874025	c39983_g1_i1(LOC100283778 [Zea mays])
		c57138_g4	2.0798	0.207199	8.88419e-22	c57138_g4_i1(uncharacterized protein LOC100382462 precursor [Zea mays]);c57138_g4_i2(hypothetical protein precursor [Zea mays])
		c62415_g1	2.11727	0.128772	5.51379e-58	c62415_g1_i2(2-Sep [Zea mays]);c62415_g1_i3(nematode-resistance protein [Zea mays]);c62415_g1_i4(PREDICTED: stress enhanced protein 2, chloroplastic-like [Zea mays]);c62415_g1_i5(2-Sep [Zea mays]);c62415_g1_i7(PREDICTED: stress enhanced protein 2, chloroplastic-like [Zea mays])
		c49699_g2	2.44678	0.561693	0.000141048	c49699_g2_i2(dehydration-responsive element-binding protein 1D [Zea mays])
		c58208_g1	-2.38351	0.368462	2.60879e-09	c58208_g1_i2(uncharacterized protein LOC100274732 [Zea mays]);c58208_g1_i4(uncharacterized protein LOC100274732 [Zea mays]);c58208_g1_i5(uncharacterized protein LOC100274732 [Zea mays]);c58208_g1_i6(uncharacterized protein LOC100274732 [Zea mays]);c58208_g1_i7(uncharacterized protein LOC100274732 [Zea mays]);c58208_g1_i8(uncharacterized protein LOC100274732 [Zea mays])
		c50171_g1	2.99057	0.712441	0.000266349	c50171_g1_i2(histone H4 [Zea mays]);c50171_g1_i3(PREDICTED: histone H4-like [Zea mays]);c50171_g1_i4(histone H4 [Zea mays]);c50171_g1_i5(histone H4 [Zea mays]);c50171_g1_i7(histone H4 [Zea mays])
		c14812_g1	2.20588	0.582769	0.00122795	c14812_g1_i1(aquaporin PIP2-5 [Zea mays])
		c46826_g1	2.56174	0.309014	5.49612e-15	c46826_g1_i1(PREDICTED: tassel seed1 isoform X2 [Zea mays]);c46826_g1_i2(lipoxygenase7 [Zea mays])
		c54912_g1	-4.00699	0.878961	6.02524e-05	c54912_g1_i1(heat shock factor protein HSF30 [Zea mays]);c54912_g1_i2(heat shock factor protein HSF30 [Zea mays])
		c57570_g4	-4.37062	0.562421	3.21703e-13	c57570_g4_i3(PREDICTED: replication protein A 70 kDa DNA-binding subunit C-like [Zea mays]);c57570_g4_i4(PREDICTED: replication protein A 70 kDa DNA-binding subunit C-like [Zea mays])
		c64494_g1	2.72598	0.229182	1.92878e-30	c64494_g1_i2(lipoxygenase9 [Zea mays]);c64494_g1_i4(PREDICTED: tassel seed1 isoform X2 [Zea mays]);c64494_g1_i5(PREDICTED: tassel seed1 isoform X1 [Zea mays]);c64494_g1_i7(PREDICTED: tassel seed1 isoform X2 [Zea mays])
		c54887_g2	-4.46101	0.465202	6.63757e-20	c54887_g2_i1(maize insect resistance1 precursor [Zea mays]);c54887_g2_i2(maize insect resistance1 precursor [Zea mays])
		c61126_g1	3.25965	0.203499	5.09058e-55	c61126_g1_i1(uncharacterized protein LOC100275781 [Zea mays]);c61126_g1_i2(uncharacterized protein LOC100275781 [Zea mays]);c61126_g1_i4(uncharacterized protein LOC100275781 [Zea mays]);c61126_g1_i5(uncharacterized protein LOC100275781 [Zea mays])
		c48809_g1	2.39587	0.215826	1.51055e-26	c48809_g1_i1(PREDICTED: annexin-like protein RJ4 isoform X1 [Zea mays]);c48809_g1_i3(PREDICTED: annexin-like protein RJ4 isoform X1 [Zea mays])
		c56632_g1	2.17703	0.180961	3.89157e-31	c56632_g1_i2(uncharacterized protein LOC100274480 [Zea mays])
		c60859_g1	-2.92206	0.253228	1.16679e-28	c60859_g1_i1(uncharacterized protein LOC100383011 precursor [Zea mays]);c60859_g1_i4(uncharacterized protein LOC100383011 precursor [Zea mays]);c60859_g1_i5(uncharacterized protein LOC100383011 precursor [Zea mays])
		c45092_g1	-2.2722	0.1788	1.07833e-34	c45092_g1_i1(LOC100280824 precursor [Zea mays]);c45092_g1_i2(LOC100280824 precursor [Zea mays])
		c52253_g3	-3.15568	0.687497	5.27046e-05	c52253_g3_i3(AT-HSFB4 [Zea mays]);c52253_g3_i4(AT-HSFB4 [Zea mays])
		c56532_g1	2.32734	0.214756	2.52587e-25	c56532_g1_i1(thiamine thiazole synthase 2, chloroplastic precursor [Zea mays]);c56532_g1_i2(thiamine thiazole synthase 2, chloroplastic precursor [Zea mays]);c56532_g1_i3(thiamine thiazole synthase 2, chloroplastic precursor [Zea mays]);c56532_g1_i4(thiamine thiazole synthase 2, chloroplastic precursor [Zea mays]);c56532_g1_i6(thiamine thiazole synthase 2, chloroplastic precursor [Zea mays])
		c60118_g1	-3.67616	0.231944	7.17968e-54	c60118_g1_i1(PREDICTED: glyceraldehyde-3-phosphate dehydrogenase 3, cytosolic isoform X1 [Zea mays]);c60118_g1_i2(PREDICTED: glyceraldehyde-3-phosphate dehydrogenase 3, cytosolic isoform X1 [Zea mays]);c60118_g1_i3(LOC100037774 [Zea mays]);c60118_g1_i4(PREDICTED: glyceraldehyde-3-phosphate dehydrogenase 3, cytosolic isoform X1 [Zea mays]);c60118_g1_i5(LOC100037774 [Zea mays]);c60118_g1_i6(PREDICT…
		c45768_g1	2.17989	0.561872	0.000880908	c45768_g1_i2(PREDICTED: uncharacterized protein LOC100193407 isoform X1 [Zea mays]);c45768_g1_i3(PREDICTED: uncharacterized protein LOC100193407 isoform X1 [Zea mays]);c45768_g1_i4(PREDICTED: uncharacterized protein LOC100193407 isoform X1 [Zea mays]);c45768_g1_i5(PREDICTED: uncharacterized protein LOC100193407 isoform X1 [Zea mays]);c45768_g1_i6(PREDICTED: uncharacterized protein LOC100193407 is…
		c41995_g1	-3.5447	0.855496	0.000329839	c41995_g1_i2(LOC100281766 precursor [Zea mays]);c41995_g1_i3(LOC100281766 precursor [Zea mays])
		c63288_g6	-5.74556	0.537586	1.20165e-24	c63288_g6_i2(uncharacterized protein LOC100191552 [Zea mays]);c63288_g6_i4(LOC100283766 [Zea mays])
		c106485_g1	3.0983	0.920278	0.00485942	c106485_g1_i1(LOC100283778 [Zea mays])
		c59856_g7	4.01129	0.251975	2.37233e-54	c59856_g7_i1(heat shock factor protein HSF30 [Zea mays])
		c63882_g2	4.46581	0.187254	8.56459e-122	c63882_g2_i1(putative cytochrome P450 superfamily protein precursor [Zea mays]);c63882_g2_i3(putative cytochrome P450 superfamily protein precursor [Zea mays]);c63882_g2_i4(putative cytochrome P450 superfamily protein precursor [Zea mays]);c63882_g2_i5(putative cytochrome P450 superfamily protein precursor [Zea mays])
		c63882_g1	3.70558	0.188569	7.01426e-83	c63882_g1_i1(uncharacterized protein LOC100274595 [Zea mays]);c63882_g1_i2(uncharacterized protein LOC100274595 [Zea mays]);c63882_g1_i3(putative cytochrome P450 superfamily protein precursor [Zea mays]);c63882_g1_i4(uncharacterized protein LOC100274595 [Zea mays]);c63882_g1_i5(putative cytochrome P450 superfamily protein precursor [Zea mays])
		c53371_g1	2.29398	0.192759	1.79861e-30	c53371_g1_i1(phi-1-like phosphate-induced protein precursor [Zea mays]);c53371_g1_i2(uncharacterized protein LOC100501091 precursor [Zea mays])
		c56337_g1	2.40455	0.208121	9.92651e-29	c56337_g1_i1(PREDICTED: uncharacterized protein LOC103650906 isoform X1 [Zea mays]);c56337_g1_i4(PREDICTED: hypothetical protein isoform X1 [Zea mays]);c56337_g1_i5(hypothetical protein [Zea mays]);c56337_g1_i6(PREDICTED: uncharacterized protein LOC103650906 isoform X1 [Zea mays]);c56337_g1_i7(PREDICTED: uncharacterized protein LOC103650906 isoform X2 [Zea mays]);c56337_g1_i10(PREDICTED: hypothet…
		c61534_g1	-2.9581	0.288293	9.57024e-23	c61534_g1_i4(uncharacterized protein LOC100280318 [Zea mays])
		c50898_g1	-2.53253	0.390847	2.43814e-09	c50898_g1_i1(hypothetical protein [Zea mays])
		c64038_g4	2.4641	0.245843	1.02343e-21	c64038_g4_i1(PREDICTED: receptor-like protein kinase [Zea mays]);c64038_g4_i2(PREDICTED: receptor-like protein kinase [Zea mays]);c64038_g4_i3(PREDICTED: leucine-rich repeat receptor-like kinase protein THICK TASSEL DWARF1 [Zea mays]);c64038_g4_i5(PREDICTED: receptor-like protein kinase [Zea mays])
		c60986_g3	-4.91036	0.476859	6.60853e-23	c60986_g3_i1(17.4 kDa class I heat shock protein 3 [Zea mays])
GO_acc	GO:0033926	c62616_g1	2.65071	0.233752	1.1033e-27	c62616_g1_i2(PREDICTED: alkaline/neutral invertase CINV1-like [Zea mays]);c62616_g1_i6(hypothetical protein [Zea mays]);c62616_g1_i7(hypothetical protein [Zea mays]);c62616_g1_i8(hypothetical protein [Zea mays]);c62616_g1_i9(PREDICTED: alkaline/neutral invertase CINV1-like [Zea mays]);c62616_g1_i11(hypothetical protein [Zea mays]);c62616_g1_i12(PREDICTED: alkaline/neutral invertase CINV1-like [Ze…
term_type	F	c61785_g1	2.26329	0.144583	1.45986e-52	c61785_g1_i2(uncharacterized protein LOC100191591 [Zea mays]);c61785_g1_i3(uncharacterized protein LOC100382511 [Zea mays]);c61785_g1_i4(uncharacterized protein LOC100191591 [Zea mays]);c61785_g1_i5(uncharacterized protein LOC100382511 [Zea mays]);c61785_g1_i6(uncharacterized protein LOC100382511 [Zea mays]);c61785_g1_i7(uncharacterized protein LOC100191591 [Zea mays]);c61785_g1_i8(uncharacterize…
Term	glycopeptide alpha-N-acetylgalactosaminidase activity	c62616_g3	2.05918	0.442019	3.90518e-05	c62616_g3_i1(hypothetical protein [Zea mays]);c62616_g3_i2(hypothetical protein [Zea mays]);c62616_g3_i3(hypothetical protein [Zea mays])
queryitem	5	c62616_g2	-2.1156	0.465618	6.4401e-05	c62616_g2_i1(hypothetical protein [Zea mays]);c62616_g2_i4(hypothetical protein [Zea mays]);c62616_g2_i5(hypothetical protein [Zea mays])
querytotal	894	c49251_g2	2.82482	0.462694	2.35887e-08	c49251_g2_i1(hypothetical protein [Zea mays])
refitem	8
reftotal	28165
pvalue	1.7e-06
FDR	0.00038
GO_acc	GO:0003677	c46749_g1	-4.39281	0.576103	9.574e-13	c46749_g1_i2(PREDICTED: heat shock factor protein 4 isoform X1 [Zea mays])
term_type	F	c48755_g1	4.83508	0.592472	1.55854e-14	c48755_g1_i1(putative AP2/EREBP transcription factor superfamily protein [Zea mays])
Term	DNA binding	c51306_g1	5.38605	0.2289	1.10255e-118	c51306_g1_i1(uncharacterized protein LOC100275712 [Zea mays]);c51306_g1_i2(uncharacterized protein LOC100275712 [Zea mays])
queryitem	118	c54409_g1	3.52895	0.79816	0.00010756	c54409_g1_i1(TATA-box-binding protein 1 [Zea mays])
querytotal	894	c54684_g2	-3.49083	0.812169	0.00017818	c54684_g2_i1(heat shock factor protein 7 [Zea mays]);c54684_g2_i2(heat shock factor protein 7 [Zea mays])
refitem	2330	c46651_g1	3.00382	0.828884	0.0021431	--
reftotal	28165	c62787_g1	2.32394	0.170599	7.98716e-40	c62787_g1_i3(PREDICTED: homeobox-leucine zipper protein HOX29-like isoform X1 [Zea mays]);c62787_g1_i4(PREDICTED: homeobox-leucine zipper protein HOX29-like isoform X1 [Zea mays]);c62787_g1_i5(sugar carrier protein C [Zea mays]);c62787_g1_i6(PREDICTED: homeobox-leucine zipper protein HOX29-like isoform X1 [Zea mays]);c62787_g1_i7(sugar carrier protein C [Zea mays]);c62787_g1_i9(monosaccharide tra…
pvalue	2.8e-06	c26084_g1	2.21567	0.525559	0.000247621	c26084_g1_i1(PREDICTED: uncharacterized protein LOC100280136 isoform X1 [Zea mays]);c26084_g1_i2(PREDICTED: uncharacterized protein LOC100280136 isoform X1 [Zea mays])
FDR	0.00046	c60069_g3	-2.02904	0.309943	1.61402e-09	c60069_g3_i1(PREDICTED: putative AP2/EREBP transcription factor superfamily protein isoform X1 [Zea mays])
		c61581_g3	2.41533	0.349514	1.49253e-10	c61581_g3_i1(PREDICTED: putative bZIP transcription factor superfamily protein isoform 1 isoform X1 [Zea mays]);c61581_g3_i2(PREDICTED: putative bZIP transcription factor superfamily protein isoform 1 isoform X1 [Zea mays]);c61581_g3_i3(putative bZIP transcription factor superfamily protein [Zea mays]);c61581_g3_i4(PREDICTED: putative bZIP transcription factor superfamily protein isoform 1 isofor…
		c60327_g1	3.48223	0.181052	2.24283e-79	c60327_g1_i1(PREDICTED: uncharacterized protein LOC100384376 isoform X1 [Zea mays])
		c61283_g3	2.73255	0.336918	2.31917e-14	c61283_g3_i2(heat shock factor protein 2 [Zea mays]);c61283_g3_i3(heat shock factor protein 2 [Zea mays])
		c40260_g1	3.72068	0.334057	1.01611e-26	c40260_g1_i2(uncharacterized protein LOC100384376 [Zea mays])
		c53222_g5	3.0225	0.476073	5.50808e-09	c53222_g5_i1(NAC domain-containing protein 21/22 [Zea mays])
		c45827_g1	3.84247	0.793743	1.73196e-05	c45827_g1_i1(PREDICTED: ap2/EREBP transcription factor isoform X1 [Zea mays]);c45827_g1_i2(PREDICTED: ap2/EREBP transcription factor isoform X1 [Zea mays])
		c44283_g1	6.3143	0.660987	9.35627e-20	c44283_g1_i1(PREDICTED: FACT complex subunit SSRP1-like [Zea mays]);c44283_g1_i2(PREDICTED: FACT complex subunit SSRP1-like [Zea mays]);c44283_g1_i3(PREDICTED: FACT complex subunit SSRP1-like [Zea mays])
		c59659_g1	2.15043	0.377777	2.4358e-07	c59659_g1_i1(uncharacterized protein LOC100383487 [Zea mays]);c59659_g1_i2(uncharacterized protein LOC100383487 [Zea mays]);c59659_g1_i3(uncharacterized protein LOC100383487 [Zea mays]);c59659_g1_i4(uncharacterized protein LOC100383487 [Zea mays]);c59659_g1_i7(uncharacterized protein LOC100383487 [Zea mays])
		c60305_g1	2.40582	0.223783	6.20022e-25	c60305_g1_i1(ethylene-responsive transcription factor 4 [Zea mays]);c60305_g1_i3(ethylene-responsive transcription factor 4 [Zea mays]);c60305_g1_i4(PREDICTED: ethylene-responsive transcription factor 4-like [Zea mays])
		c49422_g1	3.39094	0.667352	5.62546e-06	c49422_g1_i1(PREDICTED: dehydration-responsive element-binding protein 1G-like [Zea mays])
		c55975_g3	2.14048	0.584698	0.00189423	c55975_g3_i1(PREDICTED: hypothetical protein isoform X1 [Zea mays])
		c59856_g7	4.01129	0.251975	2.37233e-54	c59856_g7_i1(heat shock factor protein HSF30 [Zea mays])
		c58670_g1	-2.54677	0.303883	2.63815e-15	c58670_g1_i1(PREDICTED: histone H1-like [Zea mays]);c58670_g1_i2(PREDICTED: histone H1-like [Zea mays])
		c59456_g1	5.68695	0.682534	3.90935e-15	c59456_g1_i1(PREDICTED: putative MYB DNA-binding domain superfamily protein isoform X1 [Zea mays])
		c53855_g1	-4.53909	0.215209	1.68292e-95	c53855_g1_i2(uncharacterized protein LOC100216626 [Zea mays]);c53855_g1_i3(uncharacterized protein LOC100216626 [Zea mays]);c53855_g1_i4(uncharacterized protein LOC100216626 [Zea mays]);c53855_g1_i5(uncharacterized protein LOC100216626 [Zea mays])
		c57341_g2	-3.01582	0.407749	5.09625e-12	c57341_g2_i1(uncharacterized protein LOC100279659 [Zea mays]);c57341_g2_i3(uncharacterized protein LOC100193582 [Zea mays])
		c54041_g1	2.09082	0.444338	3.17968e-05	c54041_g1_i1(uncharacterized protein LOC100502296 [Zea mays]);c54041_g1_i2(uncharacterized protein LOC100502296 [Zea mays])
		c57823_g1	-2.02861	0.218114	9.4785e-19	c57823_g1_i2(PREDICTED: NAC domain-containing protein 21/22-like [Zea mays]);c57823_g1_i3(PREDICTED: NAC domain-containing protein 21/22-like [Zea mays])
		c54255_g2	2.40846	0.170267	6.3047e-43	c54255_g2_i2(low temperature-induced protein15 [Zea mays]);c54255_g2_i3(uncharacterized protein LOC100273901 [Zea mays]);c54255_g2_i8(PREDICTED: protein YABBY 2-like [Zea mays]);c54255_g2_i11(uncharacterized protein LOC100273901 [Zea mays])
		c63899_g2	2.1268	0.179914	4.52225e-30	c63899_g2_i2(PREDICTED: ethylene-responsive transcription factor RAP2-9 [Zea mays]);c63899_g2_i3(PREDICTED: ethylene-responsive transcription factor RAP2-9 [Zea mays])
		c47061_g1	-3.22218	0.804962	0.000560349	c47061_g1_i1(PREDICTED: uncharacterized protein LOC100382585 isoform X1 [Zea mays]);c47061_g1_i3(PREDICTED: uncharacterized protein LOC100382585 isoform X1 [Zea mays])
		c62514_g3	4.22849	0.566799	3.21436e-12	c62514_g3_i3(ethylene-responsive element binding protein 2 [Zea mays])
		c53240_g2	5.36643	0.588145	4.60036e-18	c53240_g2_i3(PREDICTED: protein REVEILLE 8-like [Zea mays]);c53240_g2_i4(PREDICTED: uncharacterized protein LOC103651528 isoform X2 [Zea mays]);c53240_g2_i5(PREDICTED: protein REVEILLE 8-like [Zea mays]);c53240_g2_i6(PREDICTED: uncharacterized protein LOC103651528 isoform X1 [Zea mays]);c53240_g2_i7(PREDICTED: uncharacterized protein LOC103637311 [Zea mays])
		c49780_g2	2.64927	0.476731	5.04821e-07	c49780_g2_i2(PREDICTED: probable WRKY transcription factor 40 [Zea mays])
		c50198_g4	2.68524	0.500154	1.34363e-06	c50198_g4_i1(uncharacterized protein LOC100274482 [Zea mays]);c50198_g4_i2(uncharacterized protein LOC100274482 [Zea mays])
		c50092_g1	-2.16868	0.266592	1.91095e-14	c50092_g1_i1(PREDICTED: uncharacterized protein LOC103642873 [Zea mays]);c50092_g1_i2(PREDICTED: uncharacterized protein LOC103642873 [Zea mays])
		c50198_g3	2.34756	0.332794	5.6529e-11	c50198_g3_i1(uncharacterized protein LOC100274482 [Zea mays]);c50198_g3_i2(uncharacterized protein LOC100274482 [Zea mays])
		c44298_g2	5.97959	0.70983	1.8505e-15	c44298_g2_i1(PREDICTED: ARR1 protein-like isoform X1 [Zea mays])
		c44298_g1	3.37279	0.667359	6.423e-06	c44298_g1_i1(PREDICTED: ARR1 protein-like isoform X1 [Zea mays])
		c48775_g1	2.23251	0.591716	0.00128229	c48775_g1_i1(putative MYB DNA-binding domain superfamily protein [Zea mays])
		c53662_g2	5.41821	0.257507	4.71636e-95	c53662_g2_i1(uncharacterized protein LOC100275712 [Zea mays]);c53662_g2_i2(uncharacterized protein LOC100275712 [Zea mays])
		c63052_g5	2.54903	0.185719	2.04149e-40	c63052_g5_i1(PREDICTED: LOC100284495 isoform X1 [Zea mays]);c63052_g5_i2(PREDICTED: LOC100284495 isoform X1 [Zea mays]);c63052_g5_i3(PREDICTED: LOC100284495 isoform X1 [Zea mays]);c63052_g5_i4(PREDICTED: LOC100284495 isoform X1 [Zea mays])
		c54015_g1	5.84265	0.644302	7.57682e-18	c54015_g1_i3(PREDICTED: probable WRKY transcription factor 11 [Zea mays])
		c54045_g1	3.57483	0.729775	1.33303e-05	c54045_g1_i2(PREDICTED: putative MYB DNA-binding domain superfamily protein isoform X1 [Zea mays]);c54045_g1_i3(PREDICTED: putative MYB DNA-binding domain superfamily protein isoform X1 [Zea mays]);c54045_g1_i4(PREDICTED: putative MYB DNA-binding domain superfamily protein isoform X1 [Zea mays]);c54045_g1_i6(PREDICTED: putative MYB DNA-binding domain superfamily protein isoform X1 [Zea mays]);c54…
		c40518_g2	4.12349	0.886494	4.02333e-05	c40518_g2_i1(PREDICTED: hypothetical protein isoform X1 [Zea mays])
		c59910_g1	-3.01719	0.224096	6.62281e-39	c59910_g1_i1(heat shock factor protein HSF30 [Zea mays]);c59910_g1_i3(PREDICTED: heat shock factor protein HSF30 isoform X1 [Zea mays]);c59910_g1_i4(heat shock factor protein HSF30 [Zea mays])
		c60502_g3	-2.16746	0.479475	7.10744e-05	c60502_g3_i1(PREDICTED: myb-related protein 306-like isoform X1 [Zea mays]);c60502_g3_i2(PREDICTED: myb-related protein 306-like isoform X1 [Zea mays]);c60502_g3_i4(PREDICTED: myb-related protein Myb4-like isoform X2 [Zea mays])
		c49238_g1	3.2147	0.735142	0.000131772	c49238_g1_i1(DNA binding protein [Zea mays])
		c63424_g1	4.87398	0.23386	2.82001e-93	c63424_g1_i1(putative MYB DNA-binding domain superfamily protein [Zea mays]);c63424_g1_i2(uncharacterized protein LOC100276850 [Zea mays]);c63424_g1_i4(PREDICTED: putative MYB DNA-binding domain superfamily protein isoform X2 [Zea mays]);c63424_g1_i6(uncharacterized protein LOC100276850 [Zea mays]);c63424_g1_i7(uncharacterized protein LOC100276850 [Zea mays]);c63424_g1_i11(uncharacterized protein…
		c59035_g3	2.94496	0.256462	2.21467e-28	c59035_g3_i1(PREDICTED: uncharacterized protein LOC100193902 isoform X2 [Zea mays]);c59035_g3_i3(PREDICTED: uncharacterized protein LOC100193902 isoform X1 [Zea mays]);c59035_g3_i4(PREDICTED: uncharacterized protein LOC100193902 isoform X2 [Zea mays]);c59035_g3_i5(uncharacterized protein LOC100193902 [Zea mays]);c59035_g3_i6(PREDICTED: uncharacterized protein LOC100193902 isoform X2 [Zea mays]);c…
		c52415_g1	2.21401	0.448799	1.13755e-05	c52415_g1_i1(PREDICTED: transcription factor bHLH92-like [Zea mays]);c52415_g1_i2(PREDICTED: transcription factor bHLH92-like [Zea mays]);c52415_g1_i3(PREDICTED: transcription factor bHLH92-like [Zea mays]);c52415_g1_i4(PREDICTED: transcription factor bHLH92-like [Zea mays])
		c55401_g1	2.88747	0.446343	2.60425e-09	c55401_g1_i1(PREDICTED: squamosa promoter-binding-like protein 2 [Zea mays])
		c44342_g2	-3.06181	0.727874	0.000257176	c44342_g2_i1(PREDICTED: protein RADIALIS-like 3 [Zea mays])
		c60604_g1	2.53615	0.213229	1.93158e-30	c60604_g1_i1(PREDICTED: putative MYB DNA-binding domain superfamily protein isoform X1 [Zea mays]);c60604_g1_i3(PREDICTED: putative MYB DNA-binding domain superfamily protein isoform X1 [Zea mays])
		c62431_g1	2.39524	0.257286	8.76254e-19	c62431_g1_i2(PREDICTED: LOC100281433 isoform X1 [Zea mays]);c62431_g1_i5(PREDICTED: LOC100281433 isoform X1 [Zea mays]);c62431_g1_i7(PREDICTED: two-component response regulator-like PRR1 [Zea mays]);c62431_g1_i8(PREDICTED: two-component response regulator-like PRR1 [Zea mays]);c62431_g1_i13(PREDICTED: two-component response regulator-like PRR1 [Zea mays])
		c49942_g1	-2.51119	0.63622	0.000688028	--
		c44726_g1	3.16962	0.733588	0.000162596	c44726_g1_i1(zinc finger DNA-binding protein [Zea mays])
		c53405_g2	2.53565	0.635992	0.000595149	c53405_g2_i1(putative NAC domain transcription factor superfamily protein [Zea mays])
		c61649_g1	-3.17338	0.915965	0.00358295	c61649_g1_i1(uncharacterized protein LOC100280131 [Zea mays])
		c59383_g6	2.89671	0.830528	0.00332906	c59383_g6_i1(PREDICTED: auxin response factor 21-like [Zea mays])
		c54084_g1	2.21094	0.431973	4.69219e-06	c54084_g1_i2(ABA response element binding factor [Zea mays]);c54084_g1_i4(ABA response element binding factor [Zea mays]);c54084_g1_i5(ABA response element binding factor [Zea mays])
		c46731_g1	3.69536	0.205457	2.00103e-69	c46731_g1_i2(uncharacterized protein LOC100275567 [Zea mays]);c46731_g1_i3(uncharacterized protein LOC100275567 [Zea mays])
		c61736_g4	2.77262	0.231456	7.15064e-31	c61736_g4_i1(PREDICTED: alpha-amylase 3, chloroplastic [Zea mays]);c61736_g4_i2(PREDICTED: alpha-amylase 3, chloroplastic [Zea mays]);c61736_g4_i4(PREDICTED: alpha-amylase 3, chloroplastic [Zea mays]);c61736_g4_i6(milkweed pod1 [Zea mays]);c61736_g4_i7(PREDICTED: alpha-amylase 3, chloroplastic [Zea mays])
		c59299_g1	3.4964	0.253999	1.20551e-40	c59299_g1_i1(bZIP transcription factor1 [Zea mays]);c59299_g1_i4(bZIP transcription factor1 [Zea mays]);c59299_g1_i6(bZIP transcription factor1 [Zea mays]);c59299_g1_i7(bZIP transcription factor1 [Zea mays]);c59299_g1_i8(PREDICTED: uncharacterized LOC100272700 isoform X2 [Zea mays]);c59299_g1_i12(bZIP transcription factor1 [Zea mays]);c59299_g1_i13(PREDICTED: uncharacterized LOC100272700 isoform …
		c38115_g1	3.3105	0.219303	7.09099e-49	c38115_g1_i1(WRKY74 - superfamily of TFs having WRKY and zinc finger domains [Zea mays]);c38115_g1_i2(WRKY74 - superfamily of TFs having WRKY and zinc finger domains [Zea mays])
		c63608_g4	2.43011	0.159275	6.17734e-50	c63608_g4_i1(ethylene-responsive element binding protein 2 [Zea mays]);c63608_g4_i2(ethylene-responsive element binding protein 2 [Zea mays])
		c60154_g4	-2.54408	0.642469	0.000657158	c60154_g4_i1(PREDICTED: putative MYB DNA-binding domain superfamily protein isoform X1 [Zea mays]);c60154_g4_i3(PREDICTED: protein ODORANT1-like [Zea mays])
		c49699_g1	3.61986	0.671486	1.20018e-06	c49699_g1_i1(dehydration-responsive element-binding protein 1A [Zea mays])
		c58533_g4	-3.12945	0.452725	1.47421e-10	c58533_g4_i1(PREDICTED: uncharacterized protein LOC100381392 isoform X1 [Zea mays])
		c49699_g2	2.44678	0.561693	0.000141048	c49699_g2_i2(dehydration-responsive element-binding protein 1D [Zea mays])
		c47289_g2	3.12753	0.23731	2.66682e-37	c47289_g2_i1(putative NAC domain transcription factor superfamily protein [Zea mays])
		c59573_g1	2.44362	0.493703	1.05354e-05	c59573_g1_i1(putative MYB DNA-binding domain superfamily protein [Zea mays]);c59573_g1_i2(uncharacterized protein LOC100216751 [Zea mays])
		c50171_g1	2.99057	0.712441	0.000266349	c50171_g1_i2(histone H4 [Zea mays]);c50171_g1_i3(PREDICTED: histone H4-like [Zea mays]);c50171_g1_i4(histone H4 [Zea mays]);c50171_g1_i5(histone H4 [Zea mays]);c50171_g1_i7(histone H4 [Zea mays])
		c55871_g4	2.90076	0.136356	3.81214e-97	c55871_g4_i1(uncharacterized protein LOC100279570 [Zea mays])
		c54263_g3	3.442	0.451524	9.7048e-13	c54263_g3_i1(hypothetical protein [Zea mays]);c54263_g3_i2(uncharacterized protein LOC100384507 [Zea mays])
		c60421_g1	3.14563	0.66569	2.90761e-05	c60421_g1_i3(putative NAC domain transcription factor superfamily protein [Zea mays]);c60421_g1_i4(NAC domain-containing protein 21/22 [Zea mays])
		c59000_g2	2.50537	0.670184	0.00144478	c59000_g2_i1(PREDICTED: MADS-box transcription factor 47 isoform X3 [Zea mays])
		c54912_g1	-4.00699	0.878961	6.02524e-05	c54912_g1_i1(heat shock factor protein HSF30 [Zea mays]);c54912_g1_i2(heat shock factor protein HSF30 [Zea mays])
		c48947_g1	2.82232	0.640743	0.000115496	c48947_g1_i1(PREDICTED: probable WRKY transcription factor 72 [Zea mays]);c48947_g1_i2(PREDICTED: probable WRKY transcription factor 72 [Zea mays])
		c50233_g2	-2.06343	0.571297	0.00222707	c50233_g2_i1(PREDICTED: nuclear transcription factor Y subunit A-3 isoform 1 isoform X2 [Zea mays]);c50233_g2_i2(PREDICTED: nuclear transcription factor Y subunit A-3 isoform 1 isoform X1 [Zea mays])
		c51992_g5	-2.23865	0.301151	3.89849e-12	c51992_g5_i1(PREDICTED: putative AP2/EREBP transcription factor superfamily protein isoform X1 [Zea mays]);c51992_g5_i3(PREDICTED: ethylene-responsive factor-like protein 1 isoform X1 [Zea mays]);c51992_g5_i4(ethylene-responsive factor-like protein 1 [Zea mays]);c51992_g5_i5(LOC100280468 [Zea mays]);c51992_g5_i6(AP2 domain containing protein [Zea mays])
		c51930_g3	3.21545	0.676838	2.60022e-05	c51930_g3_i1(DRE-binding protein 4 [Zea mays]);c51930_g3_i2(DRE-binding protein 4 [Zea mays])
		c63067_g1	-2.4341	0.584312	0.000301698	c63067_g1_i1(PREDICTED: uncharacterized protein LOC100382585 isoform X1 [Zea mays]);c63067_g1_i2(PREDICTED: uncharacterized protein LOC100382585 isoform X1 [Zea mays]);c63067_g1_i3(PREDICTED: uncharacterized protein LOC100382585 isoform X1 [Zea mays])
		c55308_g3	2.18705	0.508869	0.000178376	c55308_g3_i1(uncharacterized protein LOC100384544 [Zea mays]);c55308_g3_i2(uncharacterized protein LOC100384544 [Zea mays])
		c57152_g1	4.01587	0.340385	5.90719e-30	c57152_g1_i1(PREDICTED: transcription factor FER-LIKE IRON DEFICIENCY-INDUCED TRANSCRIPTION FACTOR-like [Zea mays]);c57152_g1_i3(PREDICTED: transcription factor FER-LIKE IRON DEFICIENCY-INDUCED TRANSCRIPTION FACTOR-like [Zea mays]);c57152_g1_i5(DNA binding like [Zea mays]);c57152_g1_i7(DNA binding like [Zea mays]);c57152_g1_i8(DNA binding like [Zea mays]);c57152_g1_i10(DNA binding like [Zea mays]…
		c56885_g2	2.02122	0.263048	6.19587e-13	c56885_g2_i2(PREDICTED: homeobox-leucine zipper protein HOX19 [Zea mays]);c56885_g2_i5(PREDICTED: putative homeobox DNA-binding and leucine zipper domain family protein isoform X1 [Zea mays]);c56885_g2_i6(PREDICTED: homeobox-leucine zipper protein HOX19 [Zea mays])
		c59902_g1	2.13836	0.181609	7.76229e-30	c59902_g1_i1(PREDICTED: probable WRKY transcription factor 34 [Zea mays]);c59902_g1_i2(PREDICTED: uncharacterized protein LOC100279301 isoform X1 [Zea mays]);c59902_g1_i3(PREDICTED: uncharacterized protein LOC103630738 [Zea mays]);c59902_g1_i4(PREDICTED: WRKY53 - superfamily of TFs having WRKY and zinc finger domains isoform X1 [Zea mays]);c59902_g1_i6(WRKY53 - superfamily of TFs having WRKY and …
		c60236_g1	3.30765	0.144347	1.37533e-112	c60236_g1_i2(NAC domain-containing protein 48 [Zea mays])
		c60155_g1	-2.17126	0.244587	4.04518e-17	c60155_g1_i1(PREDICTED: uncharacterized protein LOC103635104 [Zea mays]);c60155_g1_i2(bZIP transcription factor family protein [Zea mays]);c60155_g1_i5(bZIP transcription factor family protein [Zea mays]);c60155_g1_i6(bZIP transcription factor [Zea mays]);c60155_g1_i8(PREDICTED: transcription factor RF2b-like [Zea mays]);c60155_g1_i10(PREDICTED: transcription factor RF2b-like [Zea mays])
		c53554_g1	-2.19362	0.360727	2.70037e-08	c53554_g1_i1(PREDICTED: uncharacterized protein LOC100502515 isoform X1 [Zea mays]);c53554_g1_i2(PREDICTED: cancer-related nucleoside-triphosphatase [Zea mays]);c53554_g1_i3(PREDICTED: cancer-related nucleoside-triphosphatase [Zea mays]);c53554_g1_i4(PREDICTED: cancer-related nucleoside-triphosphatase [Zea mays]);c53554_g1_i5(PREDICTED: uncharacterized protein LOC100502515 isoform X1 [Zea mays]);…
		c56800_g1	3.22463	0.212711	2.69955e-49	c56800_g1_i2(PREDICTED: probable WRKY transcription factor 53 [Zea mays]);c56800_g1_i3(WRKY74 - superfamily of TFs having WRKY and zinc finger domains [Zea mays]);c56800_g1_i4(PREDICTED: probable WRKY transcription factor 53 [Zea mays]);c56800_g1_i5(PREDICTED: probable WRKY transcription factor 53 [Zea mays]);c56800_g1_i6(WRKY74 - superfamily of TFs having WRKY and zinc finger domains [Zea mays])
		c51992_g7	4.76471	0.367728	4.62777e-36	c51992_g7_i1(dehydration-responsive element-binding protein 1B [Zea mays]);c51992_g7_i2(PREDICTED: dehydration-responsive element-binding protein 1A-like [Zea mays])
		c55904_g3	4.70319	0.347259	2.26073e-39	c55904_g3_i1(uncharacterized protein LOC100384376 [Zea mays])
		c56800_g2	3.22661	0.263233	2.577e-32	c56800_g2_i2(uncharacterized protein LOC100193434 [Zea mays]);c56800_g2_i3(uncharacterized protein LOC100193434 [Zea mays]);c56800_g2_i4(uncharacterized protein LOC100193434 [Zea mays]);c56800_g2_i5(uncharacterized protein LOC100193434 [Zea mays])
		c52253_g3	-3.15568	0.687497	5.27046e-05	c52253_g3_i3(AT-HSFB4 [Zea mays]);c52253_g3_i4(AT-HSFB4 [Zea mays])
		c60977_g3	3.59802	0.545843	1.21412e-09	c60977_g3_i1(PREDICTED: uncharacterized protein LOC103630667 [Zea mays]);c60977_g3_i2(PREDICTED: uncharacterized protein LOC103630667 [Zea mays]);c60977_g3_i3(PREDICTED: uncharacterized protein LOC103630667 [Zea mays])
		c61418_g2	6.91109	0.224847	9.0652e-203	c61418_g2_i1(uncharacterized protein LOC100279070 [Zea mays]);c61418_g2_i2(uncharacterized protein LOC100279070 [Zea mays]);c61418_g2_i4(uncharacterized protein LOC100279070 [Zea mays]);c61418_g2_i9(uncharacterized protein LOC100279070 [Zea mays]);c61418_g2_i10(uncharacterized protein LOC100279070 [Zea mays])
		c61418_g3	6.20179	0.588222	5.39434e-24	c61418_g3_i1(PREDICTED: putative MYB DNA-binding domain superfamily protein isoform X1 [Zea mays])
		c60444_g1	2.24966	0.631096	0.00259989	c60444_g1_i1(PREDICTED: uncharacterized protein LOC103645203 [Zea mays]);c60444_g1_i2(PREDICTED: uncharacterized protein LOC103645203 [Zea mays]);c60444_g1_i3(PREDICTED: uncharacterized protein LOC103645203 [Zea mays])
[truncated: 1,007 more rows]

## Sheet: Go enrichmen Drought vs.Control
	Go Term accession	ID	log2FoldChange	SE	adjusted p-value	Zea_may Annotation
[truncated: 2,092 more rows]

[truncated: 1 more sheets: Go enrichment Cold vs. Drought]
